# Supplementary material for: Proteomic Investigations of Two Pakistani Naja Snake Venoms Species Unravel the Venom Complexity, Posttranslational Modifications, and Presence of Extracellular Vesicles
Source: Toxins (Basel). 2020 Oct 22;12(11):669. doi: 10.3390/toxins12110669 (PMC7690644; doi:10.3390/toxins12110669)
Supplement: Supplementary file 1 [file toxins-12-00669-s001.zip]

Archive with 6 entries (6 files):
- Table S1-de novo peptide sequencing Naja naja.xlsx
- Table S2- de novo peptide sequencing Naja oxiana.xlsx
- Table S3-Proteomic data of Naja naja venom searched against Serpent data base.xlsx
- Table S4-Proteomic data of Naja naja venom searched against King cobra data base.xlsx
- Table S5-Proteomic data of Naja oxiana venom searched against Serpents data base.xlsx
- Table S6-Proteomic data of Naja oxiana venom searched against King cobra data base.xlsx
