# Supplementary material for: Proteomic Investigations of Two Pakistani Naja Snake Venoms Species Unravel the Venom Complexity, Posttranslational Modifications, and Presence of Extracellular Vesicles
Source: Toxins (Basel). 2020 Oct 22;12(11):669. doi: 10.3390/toxins12110669 (PMC7690644; doi:10.3390/toxins12110669)
Supplement: Supplementary file 1 [file toxins-12-00669-s001.zip › Table S1-de novo peptide sequencing Naja naja.xlsx]

## Sheet: Tabelle1
				Black Cobra (Naja Naja)
ScanNr.	m/z	Amino acid sequence	Protein	Homolog to		Acc. Number	Organism
14486	655.828	AAAFAVQEYNAR	Cystatin	AAAFAVQEYNAR	Cystatin	E3P6P4	Naja kaouthia
5355	459.74	AAATCPTVK	Alpha-elapitoxin-Al2b	AATCPTVK	Alpha-elapitoxin-Al2b	B2BRQ5	Austrelaps labialis
3754	417.166	AACQMHTDCR	Adenylate cyclase type 2, partial	CSMHTDC	Adenylate cyclase type 2, partial	ETE62750	Ophiophagus hannah
3799	625.248	AACQMHTDCR	serine/threonine-protein kinase WNK3, partial	AACQMH	serine/threonine-protein kinase WNK3, partial	XP_015746366	Python bivittatus
12355	513.73	AAFLECCR	venom factor	AAFLECCR	venom factor	AAX86641	Austrelaps superbus
4795	424.22	AATCPTVK	Alpha-elapitoxin-Al2b	AATCPTVK	Alpha-elapitoxin-Al2b	B2BRQ5	Austrelaps labialis
5817	642.742	ACAASVCDCDR	Acidic phospholipase A2 3	ACAASVCDCDR	Acidic phospholipase A2 3	P60045	Naja sagittifera
19930	411.201	PYAEWR	acutolysine precursor	AFAEWR	acutolysine precursor	AAD27891	Deinagkistrodon acutus
10775	585.261	DVDFNSETSR	Cysteine-rich venom protein 25	DFNSESTR	Cysteine-rich venom protein 25	P84806	Naja haje haje
10613	842.805	NDGNACAASVCDCDR	Acidic phospholipase A2 3	DNNACAASVCDCDR	Acidic phospholipase A2 3	P60045.1	Naja sagittifera
22264	790.345	NGDWYPEAASNAER	Cysteine-rich venom protein natrin-1	EWYPEAASNAER	Cysteine-rich venom protein natrin-1	Q7T1K6.1	Naja atra
19672	612.321	NGVVDLHNSLR	Cysteine-rich venom protein mossambin	NEIVDLHNSLR	Cysteine-rich venom protein mossambin	P0DL16.1	Naja mossambica
7877	843.301	DNGDACAASVCDCDR	Acidic phospholipase A2 3	DN-NACAASVCDCDR	Acidic phospholipase A2 3	P60045.1	Naja sagittifera
15356	493.274	MHLLDDNK	zinc finger protein 318 isoform X1	MHLLEDN	zinc finger protein 318 isoform X1	XP_025024029.1	Python bivittatus
11763	623.289	GNSGTPVDDLDR	Acidic phospholipase A2 1	GGSGTPVDDLDR	Acidic phospholipase A2 1	Q9W7J4	Pseudonaja textilis
15715	422.229	LEELSPR	Microtubule-associated protein 1A, partial	EELSPR	Microtubule-associated protein 1A, partial	ETE59387.1	Ophiophagus hannah
18111	824.905	GNTVTVMENVNLDNK	Venom nerve growth factor 2	GNTVTVMENVNLDNK	Venom nerve growth factor 2	Q5YF89	Naja sputatrix
11741	655.775	AGMCCNPFPTR	long neurotoxin	CNPFPTR	long neurotoxin	AHZ08824	Micropechis ikaheca
6960	572.214	SSGSCCNTDR	Cytotoxin 1c	CCNTDR	Cytotoxin 1c	P79810.1	Naja naja
34286	767.882	DLMPESWLWLTK	Complement C3	PESWLWLT	Complement C3	Q01833.1	Naja naja
9586	543.788	ace-GLAYNHLTR	Muscarinic toxin-like protein 3	YNHLTR	Muscarinic toxin-like protein 3	P82464	Naja kaouthia
19795	1007.47	VLEGLQCGESLYMSSNAR	Cysteine-rich venom protein natrin-1	VLEGIQCGESIYMSSNAR	Cysteine-rich venom protein natrin-1	Q7T1K6	Naja atra
22562	891.395	DDNEDGFLADSDLLSR	Cobra venom factor	DDNEDGFIADSDIISR	Cobra venom factor	Q91132	Naja kaouthia
10392	400.219	DPTFYAAPHVPVKR	Cytotoxin Vc-5	AAPHVPVKR	Cytotoxin Vc-5	Q9PS34.1	Naja oxiana
12439	400.241	SPLVAVAAPHVGPVKR	Cytotoxin Vc-5	VAAPHV-PVKR	Cytotoxin Vc-5	Q9PS34	Naja oxiana
17233	411.728	AVAFWTK	liver carboxylesterase 1 isoform X2	AVAFWTK	liver carboxylesterase 1 isoform X2	XP_026544778.1	Notechis scutatus
18317	653.828	GLCVAEPYELR	Cobra venom factor	GICVAEPYEIR	Cobra venom factor	Q91132	Naja kaouthia
15053	730.828	GLCYQDLGDTYR	tissue-type plasminogen activator-like, partial	CYQDIGDTYR	tissue-type plasminogen activator-like, partial	XP_029140080.1	Protobothrops mucrosquamatus
21422	817.907	AVDLFQATYTYQSK	C4b-binding protein alpha chain-like isoform X1	FQATYTYQNK	C4b-binding protein alpha chain-like isoform X1	XP_026571379.1	Pseudonaja textilis
22071	724.366	VADLFQATYTYR	C4b-binding protein alpha chain-like isoform X1	VASVFQATYTY	C4b-binding protein alpha chain-like isoform X1	XP_026571379.1	Pseudonaja textilis
22033	817.907	AVDLFQATYTSGAYK	Neuronal PAS domain-containing protein 2, partial	FQQRYTSGAY	Neuronal PAS domain-containing protein 2, partial	ETE63668.1	Ophiophagus hannah
13066	732.881	GLDTACVCVLTKK	Venom nerve growth factor 3	DTACVCVITKK	Venom nerve growth factor 3	Q3HXY1	Pseudechis australis
27332	570.811	GLDWFLVYK	Deoxyribonuclease-2-alpha, partial	DWFIVYK	Deoxyribonuclease-2-alpha, partial	ETE73206	Ophiophagus hannah
10355	602.78	LGLGDHNYCR	tissue-type plasminogen activator-like, partial	LGLGDHNYCR	tissue-type plasminogen activator-like, partial	XP_025033187.1	Python bivittatus
23305	429.769	AVLSELVK	Versican core protein, partial	VLSDLVK	Versican core protein, partial	ETE65750.1	Ophiophagus hannah
23279	684.382	GLLVFLDYDKGK	Ohanin	VFLDYDEGK	Ohanin	P83234.2	Ophiophagus hannah
19897	491.771	ace-KNLYQFK	Acidic phospholipase A2 3	NLYQFK	Acidic phospholipase A2 3	P60045	Naja sagittifera
11134	614.796	GLNSEASYPYK	cathepsin S	GINSEASYPY	cathepsin S	XP_007427982	Python bivittatus
19009	617.333	GLNYENALLAR	Cobra venom factor	NYENALLAR	Cobra venom factor	Q91132	Naja kaouthia
4294	544.774	LGPCAAKDEK	Snake venom metalloproteinase	PCAAKDEK	Snake venom metalloproteinase	D5LMJ3	Naja atra
21921	420.757	GLPWVLR	NHS-like protein 1, partial	PWVLR	NHS-like protein 1, partial	ETE71282	Ophiophagus hannah
22097	607.787	LGSCWGPYFK	Melanocyte-stimulating hormone receptor, partial	CWGPFF	Melanocyte-stimulating hormone receptor, partial	ETE69163	Ophiophagus hannah
19874	555.816	GLSGYLLPYK	5-nucleotidase	SGYILPYK	5-nucleotidase	BAP39972	Protobothrops flavoviridis
12576	559.278	GLSLADGDDVR	Muscarinic toxin-like protein	SLADGNDVR	Muscarinic toxin-like protein	Q9W727	Bungarus multicinctus
4972	547.248	GLSSHNYCR	tissue-type plasminogen activator	GLSSHNYCR	tissue-type plasminogen activator	XP_029140080.1	Protobothrops mucrosquamatus
14877	447.769	GLSYLLTK	tyrosine-protein kinase Fgr isoform X2	GLCYLLTK	tyrosine-protein kinase Fgr isoform X2	XP_026558295.1	Pseudonaja textilis
15685	821.362	ace-KTCLNCPEVYCR	Weak neurotoxin 7	TCLNCPEVYCR	Weak neurotoxin 7	P29181	Naja naja
20960	928.46	GDVDGENEQKLYTFLK	Glutathione peroxidase 3, partial	GDVNGENEQKIYTFLK	Glutathione peroxidase 3, partial	ETE68810	Ophiophagus hannah
10862	553.78	GLTNCDSLVK	Cysteine-rich venom protein ophanin	TNCDSLVK	Cysteine-rich venom protein ophanin	Q7ZT98	Ophiophagus hannah
11511	509.278	VATQTGWVR	acetycholinesterase 2, partial	VATQTGWVR	acetycholinesterase 2, partial	AXL96618	Ahaetulla prasina
16018	421.758	VATVSLPR	Holliday junction recognition protein isoform X1	ATVSLPR	Holliday junction recognition protein isoform X1	XP_025025001.1	Python bivittatus
21504	516.827	VAVLLYLNK	Cobra venom factor	VAVIIYLNK	Cobra venom factor	Q91132.1	Naja kaouthia
20690	459.277	GLVPLFSGK	Cytotoxin Vc-5	LVPLFS	Cytotoxin Vc-5	Q9PS34.1	Naja oxiana
21864	430.765	VLGPLFSK	Supervillin, partial	LSPLFSK	Supervillin, partial	ETE69104.1	Ophiophagus hannah
15793	481.254	GLWDTLEK	Sacsin, partial	GLWDTTEK	Sacsin, partial	ETE73074.1	Ophiophagus hannah
29371	415.737	GLWWLR	Ohanin	GLWWLR	Ohanin	P83234.2	Ophiophagus hannah
21808	493.788	GLWWLRR	Ohanin	GLWWLRR	Ohanin	P83234.2	Ophiophagus hannah
5095	435.705	LGYCTEK	Snake venom metalloproteinase	YCTEK	Snake venom metalloproteinase	D6PXE8.1	Naja atra
19022	661.858	GLYTPGSPVLYR	Cobra venom factor	GIYTPGSPVLYR	Cobra venom factor	Q91132.1	Naja kaouthia
12968	461.748	GLYVLDDK	7-dehydrocholesterol reductase, partial	GLYVLD	7-dehydrocholesterol reductase, partial	ETE67784.1	Ophiophagus hannah
13021	405.22	GLYVLDDKYK	cobra venom factor 1, partial	YVLNDKYK	cobra venom factor 1, partial	AXL96620.1	Ahaetulla prasina
13024	607.327	AVYVLDDKYK	cobra venom factor 1, partial	AVYVLNDKYK	cobra venom factor 1, partial	AXL96620.1	Ahaetulla prasina
8269	543.789	TLTMNHLTR	hypothetical protein L345_16603, partial	LTMNHLGR	hypothetical protein L345_16603, partial	ETE57679.1	Ophiophagus hannah
11155	776.922	MYMVSNKTVVPKR	cytotoxin 16, partial	MYMVSNKTVPVKR	cytotoxin 16, partial	BAU24675.1	Naja naja
8829	774.859	GCADNCKPDTGLLK	Cytotoxin homolog 5	GCADNCPKNSALLK	Cytotoxin homolog 5	Q91137.1	Naja atra
23418	920.398	DDNEDDFLADSDLLSR	Cobra venom factor	DDNEDGFIADSDIISR	Cobra venom factor	Q91132.1	Naja kaouthia
14908	452.742	PFQQCPK	focadhesin isoform X1	FQQCPK	focadhesin isoform X1	XP_026536064.1	Notechis scutatus
11694	626.766	TEVCQMAEER	Cathelicidin-related peptide Na_CRAMP	VCQMAEER	Cathelicidin-related peptide Na_CRAMP	B6S2X0.1	Naja atra
33735	736.828	QYFVSSYYYNR	Kunitz-type serine protease inhibitor	FVSSYYYNR	Kunitz-type serine protease inhibitor	P19859.1	Naja naja
12819	457.71	YSGCVSNK	putative olfactory receptor 14L1	YSGCVS	putative olfactory receptor 14L1	XP_025033192.1	Python bivittatus
9486	401.888	VSRPTASNMLK	Cysteine-rich venom protein TRI1	RPTASNMLK	Cysteine-rich venom protein TRI1	Q2XXP4.1	Trimorphodon biscutatus
10936	839.398	SAGHCELYQESLKR	L-amino acid oxidase, partial	SAGQ--LYQESL	L-amino acid oxidase, partial	AAZ08620	Daboia siamensis
13341	893.399	WANTCSLDHSPDNLR	Cysteine-rich venom protein natrin-1	WANTCSLNHSPDNLR	Cysteine-rich venom protein natrin-1	Q7T1K6.1	Naja atra
19073	427.759	EQVLLPR	Zinc metalloproteinase-disintegrin-like atrase-B	ETVLLPR	Zinc metalloproteinase-disintegrin-like atrase-B	D6PXE8.1	Naja atra
21020	831.414	AVDLFQATYTYQNK	C4b-binding protein alpha chain-like isoform X1	FQATYTYQNK	C4b-binding protein alpha chain-like isoform X1	XP_026571379.1	Pseudonaja textilis
21397	831.413	LGDLFQATYTYQNK	Complement decay-accelerating factor transmembrane isoform, partial	FQATYTYQHK	Complement decay-accelerating factor transmembrane isoform, partial	ETE63384	Ophiophagus hannah
21617	817.908	AVDLFQATYTGSAYK	complement decay-accelerating factor transmembrane isoform-like isoform X2	FQATYT	complement decay-accelerating factor transmembrane isoform-like isoform X2	XP_026571380.1	Pseudonaja textilis
22483	817.907	VADLFQATYTSGAYK	Complement decay-accelerating factor transmembrane isoform, partial	VASVFQATYT	Complement decay-accelerating factor transmembrane isoform, partial	ETE63384	Ophiophagus hannah
3462	628.782	QEGETNCYKK	Cobrotoxin-b	GETNCYKK	Cobrotoxin-b	P80958.2	Naja atra
20693	736.356	TAPAFQFSSCSLR	Zinc metalloproteinase-disintegrin-like kaouthiagin-like	TAPAFQFSSCSIR	Zinc metalloproteinase-disintegrin-like kaouthiagin-like	D3TTC1	Naja atra
33790	979.038	VVLLSYPSSFLFLQTDK	Cobra venom factor	VVLLSYQSSFLFIQTDK	Cobra venom factor	Q91132	Naja kaouthia
14078	845.949	ALLHNYADKDLYVR	Complement C3	AILYNYADEDIYVR	Complement C3	Q01833.1	Naja naja
14676	862.369	YVDYECSQGTLTCK	Acidic phospholipase A2 C	YECSQGTLTCK	Acidic phospholipase A2 C	Q92086.1	Naja sputatrix
12417	681.305	ACETNVDYVYK	Cobra venom factor	ACETNVDYVYK	Cobra venom factor	Q91132	Naja kaouthia
33189	669.869	KPKFLDYDKGK	Ohanin	FLDYDEGK	Ohanin	P83234	Ophiophagus hannah
29038	593.274	EVGCWPYFK	Acidic phospholipase A2 1	GCWPYFK	Acidic phospholipase A2 1	P00598.2	Naja atra
25318	594.779	QFTPVDDLDR	Acidic phospholipase A2 1	TPVDDLDR	Acidic phospholipase A2 1	Q9W7J4	Pseudonaja textilis
19077	626.306	NNEFCVELVK	venom C-type lectin galactose binding isoform variant 1	NNEFCVEIV	venom C-type lectin galactose binding isoform variant 1	ABP94086.1	Pseudonaja textilis
6939	842.809	DGNNACAASVCDCDR	Acidic phospholipase A2 3	NNACAASVCDCDR	Acidic phospholipase A2 3	P60045	Naja sagittifera
13050	573.284	NNMNLPDTVK	aminopeptidase N isoform X2	LPDTVK	aminopeptidase N isoform X2	XP_026565037.1	Pseudonaja textilis
24216	665.271	EWCDGFCSLR	Long neurotoxin 1	WCDGFCSIR	Long neurotoxin 1	P25668	Naja naja
11628	463.214	ADGFCSLR	Long neurotoxin 1	DGFCSIR	Long neurotoxin 1	P25668	Naja naja
21855	782.69	AEFGVTTEDCPNWDLCFKR	Muscarinic toxin-like protein 2	FGVTTEDCPDGQN--LCFKR	Muscarinic toxin-like protein 2	P82463	Naja kaouthia
29379	969.469	AEYLETWDTLMPNLNK	Chain A, Crystal Structure Of Snake Venom Phosphodiesterase (pde) From Taiwan Cobra (naja Atra Atra)	AEYLETWDTLMPNINK	Chain A, Crystal Structure Of Snake Venom Phosphodiesterase (pde) From Taiwan Cobra (naja Atra Atra)	5GZ4_A	Naja atra
17674	546.801	AFLTPDLTSK	Mdm2-binding protein, partial	AFLTPELT	Mdm2-binding protein, partial	ETE64533	Ophiophagus hannah
12908	456.907	AGLSHELLCGGVR	Cobra venom factor gamma chain	AGISHEIICGGVR	Cobra venom factor gamma chain	Q91132	Naja kaouthia
3436	487.731	AGSTPEQER	Decorin, partial	AGSGTPEPER	Decorin, partial	ETE60606	Ophiophagus hannah
9309	843.31	AGTGNACAAWCDCDR	Acidic phospholipase A2 2	TGRNNACAASVCDCDR	Acidic phospholipase A2 2	P60044	Naja sagittifera
7611	413.548	AHKPAFYYNK	Kunitz-type serine protease inhibitor	AHKPAFYYNK	Kunitz-type serine protease inhibitor	P20229	Naja naja
7616	619.82	AHKPAFYYNK	Kunitz-type serine protease inhibitor	AHKPAFYYNK	Kunitz-type serine protease inhibitor	P20229	Naja naja
17670	666.859	AHNTQLPFLYK	Cardiotoxin-like basic polypeptide ah	HNTQLPFIYK	Cardiotoxin-like basic polypeptide ah	P0C547	Naja atra
13038	650.385	AKGVGGTQLEVLK	Cobra venom factor	AKGVGGTQLEVIK	Cobra venom factor	Q91132	Naja kaouthia
5776	641.808	AKYLQEGDACK	cobra venom factor 1, partial	AKYIQEGDACK	cobra venom factor 1, partial	AXL96620	Ahaetulla prasina
16136	438.751	ALAFALDR	protocadherin-23	AFALDR	protocadherin-23	XP_007425673	Python bivittatus
29538	874.421	ALDLSETFDLTSFCK	Nucleolar complex protein 4-like protein, partial	DLSEILELTSF	Nucleolar complex protein 4-like protein, partial	ETE59886	Ophiophagus hannah
7582	402.706	ALQMADR	phosphodiesterase	ALQMADR	phosphodiesterase	AHJ80885	Macrovipera lebetina
6817	416.223	ALSNMPAK	Aminopeptidase N, partial	ALSNMPAK	Aminopeptidase N, partial	ETE61021	Ophiophagus hannah
18939	974.505	ALTDASTTNTAGLELSNLR	homeobox protein PKNOX1, partial	TDLSTTNISGLVLDN	homeobox protein PKNOX1, partial	XP_007435014	Python bivittatus
15916	682.817	ALTMEGDQASWR	nerve growth factor, partial	ALTMEGNQASWR	nerve growth factor, partial	AAR24530	[Bitis gabonica
28255	687.903	ALYTLLTPDVLR	venom factor	ALYTLITPGVLR	venom factor	AAX86641	Austrelaps superbus
12535	662.795	AM*LCNCSLSPR	Snake venom metalloproteinase	MICNCSISPR	Snake venom metalloproteinase	D3TTC2	Naja atra
17483	563.827	ANPGLVEVLSK	Inosine-uridine preferring nucleoside hydrolase, partial	ANPG-VEVL	Inosine-uridine preferring nucleoside hydrolase, partial	ETE68936	Ophiophagus hannah
17499	510.245	ANYFFETK	nerve growth factor	YFFETK	nerve growth factor	BAN82142	Ovophis okinavensis
4197	541.765	APNSQPTPDR	Glutathione peroxidase 3, partial	APNSQPIPDR	Glutathione peroxidase 3, partial	ETE68810	Ophiophagus hannah
19236	491.572	APTAFQFSSCSLR	Snake venom metalloproteinase	AP-AFQFSSCSIR	Snake venom metalloproteinase	D3TTC1	Naja atra
13165	513.801	ASGNPLLLNK	5-nucleotidase	ASGNPILLNK	5-nucleotidase	BAP39972	Protobothrops flavoviridis
16022	773.404	ASVQEALWSDRKR	Cobra venom factor	ASVQEALWSDGVRK	Cobra venom factor	Q91132	Naja kaouthia
4407	515.265	ATCPEAKPR	three-finger toxin precursor, partial	ATCPEAKPR	three-finger toxin precursor, partial	ADN67572	Bungarus multicinctus
13121	412.231	ATDYLLK	complement component C3	ATDYLLK	complement component C3	AAA49385	Naja naja
25139	732.878	ATLDLFGEWKER	Snake venom metalloproteinase-disintegrin-like mocarhagin	ATLDLFGEWRE	Snake venom metalloproteinase-disintegrin-like mocarhagin	Q10749	Naja mossambica
29114	604.31	ATLDLFGEWR	Snake venom metalloproteinase-disintegrin-like mocarhagin	ATLDLFGEWR	Snake venom metalloproteinase-disintegrin-like mocarhagin	Q10749	Naja mossambica
25271	488.922	ATLDLFGEWREK	Snake venom metalloproteinase	ATLDLFGEWREK	Snake venom metalloproteinase	Q9PVK7	Naja kaouthia
12530	411.74	ATNYLLK	cobra venom factor precursor	ATNYLLK	cobra venom factor precursor	AAA68989	Naja kaouthia
19756	545.593	ATQLVTFGCDYGFR	Complement decay-accelerating factor transmembrane isoform, partial	VTLGCNYGFR	Complement decay-accelerating factor transmembrane isoform, partial	ETE63384	Ophiophagus hannah
25145	1093.96	AVM*TTELCPDSWYFCYK	Muscarinic toxin-like protein 3	TTEICPDSWYFCYK	Muscarinic toxin-like protein 3	P82464	Naja kaouthia
18841	1121.97	AWDLQCCSTDNCNMLPTR	three-finger toxin precursor, partial	DIQCCSTDNCNPFPTR	three-finger toxin precursor, partial	ADN67582	Naja atra
7516	516.197	CAASCFCR	Cysteine-rich venom protein natrin-2	CAASCFCR	Cysteine-rich venom protein natrin-2	Q7ZZN8	Naja atra
5000	550.232	CAGETCSSLNHQER	Cobra venom factor	CAGETCSSLNHQER	Cobra venom factor	Q91132	Naja kaouthia
6064	609.898	CCQVHDDCYNEAEK	Acidic phospholipase A2 1	CCQVHDNCYNEAEK	Acidic phospholipase A2 1	P00596	Naja kaouthia
4657	749.779	CCQVHDDCYNK	phospholipase A2	CCQVHDNCYN	phospholipase A2	BAA36403	Naja kaouthia
5005	467.856	CCTTDKCNR	Short neurotoxin 3	CCTTDKCNR	Short neurotoxin 3	P01420	Naja annulifera
5640	612.26	CCVQTEEAAR	Extracellular matrix protein 1, partial	CCAQTEEAAR	Extracellular matrix protein 1, partial	ETE63009	Ophiophagus hannah
6024	407.652	CDMCTK	zinc finger and BTB domain-containing protein 14, partial	CEMCTK	zinc finger and BTB domain-containing protein 14, partial	XP_026555390	Pseudonaja textilis
18164	648.81	CFLTPDLTSDK	Alpha-cobratoxin	CFITPDITS	Alpha-cobratoxin	P01391	Naja kaouthia
17684	619.807	CFLTPDLTSGK	Alpha-cobratoxin	CFITPDITS	Alpha-cobratoxin	P01391	Naja kaouthia
21979	591.296	CFLTPDLTSK	Alpha-cobratoxin	CFITPDITSK	Alpha-cobratoxin	P01391	Naja kaouthia
5280	507.196	CGDGMVCSK	Snake venom metalloproteinase	CGDGMVCSK	Snake venom metalloproteinase	D3TTC1	Naja atra
6055	578.22	CGDGMVCSNR	Snake venom metalloproteinase	CGDGMVCSNR	Snake venom metalloproteinase	D3TTC2	Naja atra
7144	506.715	CGPEVYCK	Epiplakin, partial	GPEVYSK	Epiplakin, partial	ETE58258	Ophiophagus hannah
15200	799.342	CGSWYPEAANWTR	cysteine-rich seceretory protein Ts-CRPM	WYPEAAD	cysteine-rich seceretory protein Ts-CRPM	ACE73574	Trimeresurus stejnegeri
10488	686.833	CGTLYCTELKK	Snake venom metalloproteinase	CGTLYCTEIKK	Snake venom metalloproteinase	D5LMJ3	Naja atra
17673	710.855	CHNTQLPFLYK	Cardiotoxin-like basic polypeptide ah	CHNTQLPFIYK	Cardiotoxin-like basic polypeptide ah	P0C547	Naja atra
8881	446.206	CLDVCPK	cardiotoxin 1e	CIDVCPK	cardiotoxin 1e	AAA90960	Naja atra
26059	688.884	CLLEVGQVAFLK	Signal recognition particle receptor subunit beta	CLIEVGQVAFVK	Signal recognition particle receptor subunit beta	ETE61181	Ophiophagus hannah
15929	610.348	CNKLLPLAYK	Cytotoxin 3a	CNKLIPLAYK	Cytotoxin 3a	P86539	Naja naja
10391	446.211	CNPFPTR	long neurotoxin	CNPFPTR	long neurotoxin	AHZ08824	Micropechis ikaheca
12389	724.804	CPEGYFSADTSSK	sodium channel protein type 1 subunit alpha	CPEGYF	sodium channel protein type 1 subunit alpha	XP_025024892	Python bivittatus
6650	478.204	CPEVYCK	Weak neurotoxin 7	CPEVYC	Weak neurotoxin 7	P29181	Naja naja
4764	542.251	CPEVYCKK	Weak neurotoxin 10	CPEVFCKK	Weak neurotoxin 10	Q802B2	Naja sputatrix
17223	738.859	CPLMTNQCLALR	Snake venom metalloproteinase	CPIMTNQCIALR	Snake venom metalloproteinase	D3TTC2	Naja atra
13085	571.779	CPLPNLEDGK	small serum protein-4	PLPEMEDGK	small serum protein-4	BAJ14709	Gloydius blomhoffii blomhoffii
6531	565.75	CPYDKYER	Clathrin heavy chain 1, partial	YDKYE	Clathrin heavy chain 1, partial	ETE68739	Ophiophagus hannah
7748	665.761	CSGEDCYGGVAR	Chain A, Crystal structure of 5'-nucleotidase from venom of Naja atra	CTGEDCYGGVAR	Chain A, Crystal structure of 5'-nucleotidase from venom of Naja atra	5H7W_A	Naja atra
6665	704.784	DCPDGHVCYTGK	Long neurotoxin 7	DCPNGHVCYT	Long neurotoxin 7	O42257	Naja sputatrix
8398	676.274	DCPDGHVCYTK	Long neurotoxin 7	DCPNGHVCYTK	Long neurotoxin 7	O42257	Naja sputatrix
26088	451.185	DCPDGHVYCTK	Long Neurotoxin	CPDGHVCYTK	Long neurotoxin 1	P01390	Naja nivea (Cape cobra) (Coluber niveus)
5739	675.781	DCPNGHVCYTK	Long neurotoxin 7	DCPNGHVCYTK	Long neurotoxin 7	O42257	Naja sputatrix
21730	683.829	DDFLADSDLLSR	Cobra venom factor	DGFIADSDIISR	Cobra venom factor	Q91132	Naja kaouthia
24272	717.845	DFYTFDSEALVK	phosphodiesterase	DFYTFDSEGIVK	phosphodiesterase	BAN89425	Ovophis okinavensis
6243	499.206	DGENQCFK	Weak toxin CM-11	NGENQCFK	Weak toxin CM-11	P01401	Naja haje haje
4675	577.256	DGENQCFKR	Weak toxin CM-11	NGENQCFKR	Weak toxin CM-11	P01401	Naja haje haje
12697	427.694	DGFCSLR	Long neurotoxin 1	DGFCSIR	Long neurotoxin 1	P25668	Naja naja
5200	577.759	DGQDQCFKR	three-finger toxin precursor, partial	NGQDLCFKR	three-finger toxin precursor, partial	ADN67583	Naja atra
12373	537.272	DHQEYLLR	Snake venom metalloproteinase	EHQEYLLR	Snake venom metalloproteinase	D5LMJ3	Naja atra
9461	843.309	DLGDACAAWCDCDR	Acidic phospholipase A2 3	GDNNACAASVCDCDR	Acidic phospholipase A2 3	P60045	Naja sagittifera
15422	638.755	DLMFCCSTDK	Muscarinic toxin-like protein 1	DVIFCCSTDK	Muscarinic toxin-like protein 1	P82462	Naja kaouthia
12872	853.841	DLMFCCSTDKCNR	Muscarinic toxin-like protein 1	DVIFCCSTDKCN	Muscarinic toxin-like protein 1	P82462	Naja kaouthia
30328	646.35	DLVDSFLDLVR	Neutral amino acid transporter A, partial	VDSFLDLAR	Neutral amino acid transporter A, partial	ETE71889	Ophiophagus hannah
21673	611.817	DLVQFMNSLR	5' nucleotidase, partial	VQFMNSLR	5' nucleotidase, partial	AXL95273	Spilotes sulphureus
15244	407.21	DLYQFK	Acidic phospholipase A2 beta-bungarotoxin A4 chain	DLYQFK	Acidic phospholipase A2 beta-bungarotoxin A4 chain	P17934	Bungarus multicinctus
22343	434.225	DLYQFKDPFK	Acidic phospholipase A2 beta-bungarotoxin A4 chain	DLYQFKE	Acidic phospholipase A2 beta-bungarotoxin A4 chain	P17934	Bungarus multicinctus
15931	555.259	DNDYNLDLK	Acidic phospholipase A2 C	DNNYNIDLK	Acidic phospholipase A2 C	Q92086	Naja sputatrix
13012	625.79	DPGYGMVEPGTK	Snake venom metalloproteinase	DPSYGMVEPGTK	Snake venom metalloproteinase	Q9PVK7	Naja kaouthia
9923	662.296	DPNYGM*VEPGTK	Snake venom metalloproteinase	DPNYGMVEPGTK	Snake venom metalloproteinase	D3TTC2	Naja atra
12833	654.3	DPNYGMVEPGTK	Snake venom metalloproteinase	DPNYGMVEPGTK	Snake venom metalloproteinase	D3TTC2	Naja atra
10160	459.224	DPTCPTVK	putative long neurotoxin	TCPTVK	putative long neurotoxin	ABX58151	Austrelaps labialis
13577	571.251	DSCFTLDQR	Snake venom metalloproteinase	DSCFTLNQR	Snake venom metalloproteinase	A8QL49	Bungarus multicinctus
12689	570.758	DSCFTLNQR	Snake venom metalloproteinase	DSCFTLNQR	Snake venom metalloproteinase	A8QL49	Bungarus multicinctus
15744	562.279	DTCMGTLVVK	cobra venom factor 1, partial	DTCMGTLVVK	cobra venom factor 1, partial	AXL96620	Ahaetulla prasina
11468	611.27	DTNCNPFPTR	long neurotoxin	NCNPFPTR	long neurotoxin	AHZ08824	Micropechis ikaheca
13492	410.203	DTWLER	Solute carrier family 2, facilitated glucose transporter member 11, partial	ETWLER	Solute carrier family 2, facilitated glucose transporter member 11, partial	ETWLER	Ophiophagus hannah
7976	613.755	DVLECCSTDK	Muscarinic toxin-like protein 2	DVIECCSTDK	Muscarinic toxin-like protein 2	P82463	Naja kaouthia
9751	585.257	DVNFDSESTR	Cysteine-rich venom protein 25-A	DVDFNSESTR	Cysteine-rich venom protein 25-A	P84807	Naja haje haje
25579	642.809	DYEEFLELAR	L-amino-acid oxidase	DYEEFLEIAR	L-amino-acid oxidase	P0C2D5	Protobothrops flavoviridis
19158	550.275	DYQEYLLR	Snake venom metalloproteinase	DYQEYLLR	Snake venom metalloproteinase	P82942	Naja kaouthia
20644	858.435	EADALTLDNHLFTAGK	transferrin	EADAMTLDGGHIYTAGK	transferrin	CAK18221	Natrix natrix
18101	1076.46	EAGDLKCRTDDCNPM*PTR	Long neurotoxin 1	DIKCCSTDNCNPFPTR	Long neurotoxin 1	P25674	Naja haje haje
18512	1047.45	EAGDLKCTVNDCNPM*PTR	phospholipase A2-III	TVNDCNPKMAT	phospholipase A2-III	ABD24038	Daboia russelii russelii
17906	1075.96	EAGDLQCRTDNCNMLPTR	three-finger toxin precursor, partial	DIQCCSTDNCNPFPTR	three-finger toxin precursor, partial	ADN67582	Naja atra
15835	689.789	EEDNCNPFPTR	long neurotoxin	DNCNPFPTR	long neurotoxin	AHZ08824	Micropechis ikaheca
27293	458.741	EFGLFFR	phospholipase A2 inhibitor beta subunit isoform OMI-2B	EFGLFFR	phospholipase A2 inhibitor beta subunit isoform OMI-2B	AAF21049	Oxyuranus microlepidotus
7662	486.216	EFSSCSVR	Snake venom metalloproteinase	EFSSCSVR	Snake venom metalloproteinase	D5LMJ3	Naja atra
3394	502.803	EKLPPHKR	Snake venom metalloproteinase	KLPPHKR	Snake venom metalloproteinase	D5LMJ3	Naja atra
21691	519.257	ELDAFWTR	Interferon-induced transmembrane protein 10, partial	LDGAFWTR	Interferon-induced transmembrane protein 10, partial	ETE66904	Ophiophagus hannah
19189	661.344	ELQALCYPSLK	L-amino-acid oxidase	EIQALCYPSL	L-amino-acid oxidase	A8QL51	Bungarus multicinctus
15357	598.821	ELVDLHDSLR	Cysteine-rich venom protein mossambin	EIVDLHNSLR	Cysteine-rich venom protein mossambin	P0DL16	Naja mossambica
7067	620.762	ELVECCSTDK	Long neurotoxin homolog	EIVECCSTDK	Long neurotoxin homolog	O93422	Naja atra
19364	420.271	ELVLLPR	Bystin	LVLLPR	Bystin	ETE67512	Ophiophagus hannah
6487	620.271	ELVQCCSTDK	Weak neurotoxin 7	EIVQCCSTDK	Weak neurotoxin 7	P29181	Naja naja
20162	707.339	EMYPGDLAYNLK	Phospholipase A2 inhibitor 31 kDa subunit	EMYPGDIAYNIK	Phospholipase A2 inhibitor 31 kDa subunit	Q7LZI1	Naja kaouthia
16106	443.754	ENLELLR	GTP-binding protein 2, partial	ENLDLLR	GTP-binding protein 2, partial	ETE70473	Ophiophagus hannah
14590	818.893	LLEECCQSEQLVK	cobra serum albumin	LLEECCQSEHHV	cobra serum albumin	CAA55333	Naja naja
17661	755.399	EQPGQNSELLPGLK	Glutathione peroxidase 3, partial	QEPGQNSEILQGIK	Glutathione peroxidase 3, partial	ETE68810	Ophiophagus hannah
14530	414.253	ETVLLPR	snake venom metalloprotease	ETVLLPR	snake venom metalloprotease	ACS74986	Philodryas olfersii
8777	502.255	EVTEKPDSQGLSSK	Cobra venom factor	TEEPNSQGISSK	Cobra venom factor	Q91132	Naja kaouthia
25388	613.994	FASPFELQQLEQFKK	aminopeptidase N	FSSPFELQQLEQFKK	aminopeptidase N	BAG82599	Gloydius brevicaudus
12949	429.224	FATLYDK	Endonuclease domain-containing 1 protein, partial	FATLYDK	Endonuclease domain-containing 1 protein, partial	ETE59939	Ophiophagus hannah
8421	632.826	FATLYDKHNR	Endonuclease domain-containing 1 protein, partial	FATLYDKQNR	Endonuclease domain-containing 1 protein, partial	ETE59939	Ophiophagus hannah
15711	476.732	FCELDLR	peroxisome biogenesis factor 1-like isoform X1	FCDLDL	peroxisome biogenesis factor 1-like isoform X1	XP_025032182	Python bivittatus
19974	748.354	FDGSPCVLGSPGFR	Thaicobrin	FDGSPCVLGSPGFR	Thaicobrin	P82885	Naja kaouthia
15456	544.809	FGPVSGQVLGK	Dapper-like 1, partial	GPVAGQVLG	Dapper-like 1, partial	ETE59781	Ophiophagus hannah
8719	339.876	FHADRPDALR	tissue-type plasminogen activator	FHADRPDAL	tissue-type plasminogen activator	XP_015672016	Protobothrops mucrosquamatus
4503	549.254	FKGAETECR	snake venom metalloproteinase 27, partial	FKGAETECR	snake venom metalloproteinase 27, partial	AXL96577	Borikenophis portoricensis
3901	498.24	FKGAQECR	Protein patched-like 2, partial	KGAQEC	Protein patched-like 2, partial	ETE72035	Ophiophagus hannah
14612	738.395	FLEQQNQVLQTK	Keratin, type II cytoskeletal 1, partial	FLEQQNKVLQTK	Keratin, type II cytoskeletal 1, partial	ETE67131	Ophiophagus hannah
5001	452.232	FLETHEK	Alpha-fetoprotein, partial	FIETHEK	Alpha-fetoprotein, partial	ETE59846	Ophiophagus hannah
16444	511.281	FLTPDLTSK	Alpha-elapitoxin-Nk2a	FITPDITSK	Alpha-elapitoxin-Nk2a	P01391	Naja kaouthia
12979	451.759	FLVNPANK	putative E3 ubiquitin-protein ligase UBR7	VNPANK	putative E3 ubiquitin-protein ligase UBR7	ETE67503	Ophiophagus hannah
10794	643.29	FLYGGCNNANR	Kunitz-type serine protease inhibitor isoform 7	FLYGGCERNAN	Kunitz-type serine protease inhibitor isoform 7	ACY68703	Parasuta nigriceps
11176	643.291	FLYNCNNANR	Cytosolic carboxypeptidase 2, partial	FMYGCNN	Cytosolic carboxypeptidase 2, partial	ETE72716	Ophiophagus hannah
19811	488.305	FPLKFPVK	Cardiotoxin 7a	FPLKFPVK	Cardiotoxin 7a	Q91126	Naja atra
16078	566.356	FPLKFPVKR	Cardiotoxin 7a	FPLKFPVKR	Cardiotoxin 7a	Q91126	Naja atra
18981	628.38	FPLLSARLPNK	transmembrane protein 41A	LLSARLP	transmembrane protein 41A	XP_007420693	Python bivittatus
23917	835.393	FSVEETLCEWLEK	Myotubularin-related protein 11, partial	FSVVLFETLCDW-EK	Myotubularin-related protein 11, partial	ETE72068	Ophiophagus hannah
18697	532.786	FTLGQLEEK	Latrophilin-2, partial	FTLSHLEDK	Latrophilin-2, partial	ETE73569	Ophiophagus hannah
12838	761.335	FTYGGCAGNANNFK	Kunitz inhibitor b, partial	FTYGGCGGNANNFK	Kunitz inhibitor b, partial	AAL30069	Bungarus candidus
8065	637.272	FTYGGCGGNANR	protease inhibitor	FTYGGCGGNAN	protease inhibitor	AFA90080	Daboia siamensis
12871	608.791	FWEADGLHNK	L-amino-acid oxidase	FWEADGIH	L-amino-acid oxidase	Q4JHE1	Pseudechis australis
15634	399.881	FYEGDLLGKR	three finger toxin V	FYEGNLLGK	Three finger toxin W-V	ABX82866	Walterinnesia aegyptia
17210	549.285	FYEGNLLGGK	Three finger toxin W-V	FYEGNLLG	Three finger toxin W-V	C1IC49	Walterinnesia aegyptia
14579	627.336	FYEGNLLGGKR	Three finger toxin W-V	FYEGNLLG	Three finger toxin W-V	C1IC49	Walterinnesia aegyptia
21888	520.774	FYEGNLLGK	Three finger toxin W-V	FYEGNLLGK	Three finger toxin W-V	C1IC49	Walterinnesia aegyptia
14608	598.823	FYEGNLLGKR	Weak toxin S4C11	FYEGNLLGKR	Weak toxin S4C11	P01400	Naja melanoleuca
5641	403.695	FYHPDK	cobra venom factor 1, partial	FYHPDK	cobra venom factor 1, partial	AXL96620	Ahaetulla prasina
22220	430.719	FYLDFR	NADH dehydrogenase subunit 4	FYLDF	NADH dehydrogenase subunit 4	YP_003540795	Hypsiglena ochrorhyncha klauberi
21625	919.511	GAVLNTPSNAQSLPLTVR	complement protein C3-2	ILNTPLNTQSLPITVR	complement protein C3-2	ABA28746	Austrelaps superbus
4203	532.728	GCAATCPEAK	three-finger toxin precursor, partial	GCAATCPEAK	three-finger toxin precursor, partial	ADN67572	Bungarus multicinctus
4209	659.806	GCAATCPEAKPR	three-finger toxin precursor, partial	GCAATCPEAKPR	three-finger toxin precursor, partial	ADN67572	Bungarus multicinctus
6096	532.747	GCAATCPTVK	Alpha-elapitoxin-Al2b	GCAATCPTVK	Alpha-elapitoxin-Al2b	B2BRQ5	Austrelaps labialis
6361	518.22	GCADTCPVR	Long neurotoxin homolog	GCADTCPVR	Long neurotoxin homolog	O93422	Naja atra
19505	506.721	GCFDLNMR	Snake venom metalloproteinase	GCFDLNMR	Snake venom metalloproteinase	D3TTC1	Naja atra
4613	446.691	GCGCPSVR	Alpha-neurotoxin NTX-3	GCGCPSV	Alpha-neurotoxin NTX-3	O57326	Naja sputatrix
9028	503.228	GCLDVCPGK	cardiotoxin 1e	GCIDVCP	cardiotoxin 1e	AAA90960	Naja atra
16315	474.717	GCLDVCPK	cardiotoxin 1e	GCIDVCPK	cardiotoxin 1e	AAA90960	Naja atra
5696	457.177	GDDGSFCR	Snake venom metalloproteinase	GDDGSFCR	Snake venom metalloproteinase	D3TTC1	Naja atra
8266	843.303	GDNDACAASVCDCDR	Acidic phospholipase A2 1	GDNDACAAAVCDCDR	Acidic phospholipase A2 1	P00596	Naja kaouthia
8915	452.242	GELVSDGVK	venom factor	GELASDGV	venom factor	AAX86641	Austrelaps superbus
3922	519.745	GENQCFKR	Weak toxin CM-11	GENQCFKR	Weak toxin CM-11	P01401	Naja haje haje
13245	496.747	GFCELPAAK	olfactory receptor 2D2-like	FCELPA	olfactory receptor 2D2-like	XP_007442854	Python bivittatus
13091	525.258	GFCELPAQK	Venom basic protease inhibitor 2	FCELPAE	Venom basic protease inhibitor 2	P00986	Naja nivea
15782	627.336	GFYEGNLLGKR	Weak toxin S4C11	FYEGNLLGKR	Weak toxin S4C11	P01400	Naja melanoleuca
13088	432.224	GHFFEVK	venom PRY-SPRY domain-containing protein, partial	HFFEVK	venom PRY-SPRY domain-containing protein, partial	AHZ08803	Micropechis ikaheca
3960	542.254	GKGSSCFGQ	Natriuretic peptide Na-NP	GKGSSCFGQ	Natriuretic peptide Na-NP	D9IX97	Naja atra
16381	494.813	GKLVPLFSK	Cytotoxin SP15c	KLVPLFSK	Cytotoxin SP15c	P60308	Naja atra
24718	430.765	GLVPLFSK	Cytotoxin SP15c	LVPLFSK	Cytotoxin SP15c	P60308	Naja atra
25313	430.767	GLVPLFSK	Cytotoxin SP15c	LVPLFSK	Cytotoxin SP15c	P60308	Naja atra
17913	824.403	GNTVTVMQDVNLDNK	Venom nerve growth factor 2	GNTVTVMENVNLDNK	Venom nerve growth factor 2	Q5YF89	Naja sputatrix
12486	671.816	GPNSGTPVDDLDR	Basic phospholipase A2 homolog 1	GPGGSGTPVDDLDR	Basic phospholipase A2 homolog 1	P10117	Laticauda colubrina
11814	512.731	GSMELMNSR	Histone-lysine N-methyltransferase SETD1B, partial	SMELMN	Histone-lysine N-methyltransferase SETD1B, partial	ETE63606	Ophiophagus hannah
5009	435.693	GSSCFGQK	Natriuretic peptide Na-NP	GSSCFGQK	Natriuretic peptide Na-NP	D9IX97	Naja atra
5034	449.695	GSSCFGQR	natriuretic peptide	GSSCFGQ	natriuretic peptide	ADK12001	Naja atra
11598	683.296	GSTDNCNPFPTR	long neurotoxin	STDNCNPFPTR	long neurotoxin	AHZ08824	Micropechis ikaheca
11509	537.757	GSTPVDDLDR	Acidic phospholipase A2 1	GSGTPVDDLDR	Acidic phospholipase A2 1	Q9W7J4	Pseudonaja textilis
11685	590.801	GSVAVVQDYSR	Snake venom metalloproteinase	GSVAVVQDYSR	Snake venom metalloproteinase	D5LMJ3	Naja atra
13474	579.727	GTWCDGFCR	Long neurotoxin 4	TWCDGFCR	Long neurotoxin 4	P25672	Naja naja
13511	450.269	GVATVLPSR	Serine/threonine-protein kinase TAO2, partial	VATVLP	Serine/threonine-protein kinase TAO2, partial	ETE67077	Ophiophagus hannah
12897	429.76	GVGLVAVDK	cobra venom factor 1, partial	VGLVAVDK	cobra venom factor 1, partial	AXL96620	Ahaetulla prasina
8907	472.282	GVLEEKLR	Serine/threonine-protein kinase WNK1, partial	LEEKLR	Serine/threonine-protein kinase WNK1, partial	ETE61641	Ophiophagus hannah
19320	974.999	GVMLASTTDTQLELNSLR	cilia- and flagella-associated protein 57-like, partial	NTQLELN	cilia- and flagella-associated protein 57-like, partial	XP_007436852	Python bivittatus
7907	448.531	HEMSSPFHSER	Tissue-type plasminogen activator, partial	SPFHSER	Tissue-type plasminogen activator, partial	ETE66683	Ophiophagus hannah
17878	907.409	HFDTCSLNHSPDNLR	Cysteine-rich venom protein natrin-1	NTCSLNHSPDNLR	Cysteine-rich venom protein natrin-1	Q7T1K6	Naja atra
19727	722.883	HFEVGFLQPGSVK	cobra venom factor 1, partial	HFEVGFIQPGSVK	cobra venom factor 1, partial	AXL96620	Ahaetulla prasina
12219	403.714	HFFEVK	venom PRY-SPRY domain-containing protein, partial	HFFEVK	venom PRY-SPRY domain-containing protein, partial	AHZ08803	Micropechis ikaheca
6815	521.758	HLDCTLQR	Lymphocyte antigen 6 complex locus protein G6d	LDCTLGQR	Lymphocyte antigen 6 complex locus protein G6d	ETE61452	Ophiophagus hannah
5178	433.74	HPVSLGEK	Octapeptide-repeat protein T2, partial	VSLGEK	Octapeptide-repeat protein T2, partial	ETE61441	Ophiophagus hannah
16340	400.214	HSSWDLLGKR	Homeobox protein prophet of Pit-1, partial	HSSWDL	Homeobox protein prophet of Pit-1, partial	ETE69018	Ophiophagus hannah
4098	403.198	HVDDQHSTLR	cobra serum albumin	HVDDQHSTIR	cobra serum albumin	CAA55333	Naja naja
7542	400.747	KDPSLLK	L-amino acid oxidase, partial	KDPSLLK	L-amino acid oxidase, partial	AVX27607	Naja atra
19935	709.358	KEQEALWSDRR	Cobra venom factor	QEALWSD	Cobra venom factor	Q91132	Naja kaouthia
15154	420.604	KFPLKFPVKR	cardiotoxin 7a	KFPLKFPVKR	cardiotoxin 7a	AAB36929	Naja atra
13654	630.403	KFPLKFVKPR	cardiotoxin 7a	KFPLKFPVK	cardiotoxin 7a	AAB36929	Naja atra
11582	672.838	KFWEADGLHNK	L-amino-acid oxidase	KFWEADGIH	L-amino-acid oxidase	Q4JHE1	Pseudechis australis
8283	580.809	KGCAEQLNLK	E3 ubiquitin-protein ligase TTC3, partial	EQLNLK	E3 ubiquitin-protein ligase TTC3, partial	ETE73451	Ophiophagus hannah
11316	544.289	KLDDKVPDTELETK	Ophiophagus venom factor	KLDDKVPDTEIETK	Ophiophagus venom factor	I2C090	Ophiophagus hannah
4818	402.244	KLLCAAK	Histamine H3 receptor, partial	KLLCPAK	Histamine H3 receptor, partial	ETE72972	Ophiophagus hannah
14926	501.82	KLLGPLAYK	Glycerol-3-phosphate acyltransferase 1, mitochondrial, partial	KLLGPLLEAY	Glycerol-3-phosphate acyltransferase 1, mitochondrial, partial	ETE59719	Ophiophagus hannah
14969	473.311	KLLPLAYK	cytotoxin 17, partial	KLIPLAYK	cytotoxin 17, partial	BAU24676	Naja naja
16210	494.813	KLVPLFGSK	Cytotoxin SP15c	KLVPLF-SK	Cytotoxin SP15c	P60308	Naja atra
21854	466.301	KLVPLFSK	Cytotoxin SP15c	KLVPLFSK	Cytotoxin SP15c	P60308	Naja atra
13954	515.966	KLVPLFSKTCPQK	Cytotoxin SP15c	KLVPLFSKTCP	Cytotoxin SP15c	P60308	Naja atra
15094	813.897	KMVNPLMEVYQM*K	Snake venom vascular endothelial growth factor toxin barietin	VRPFMEVYQ	Snake venom vascular endothelial growth factor toxin barietin	C0K3N1	Bitis arietans
34653	1111.55	KNEQDGNDLYVMDVLVELK	Cobra venom factor	EQDGNDIYVMDVL	Cobra venom factor	Q91132	Naja kaouthia
12173	739.365	KSNVVTCEPWEK	Weak toxin CM-1b	KSKVVTCQP	Weak toxin CM-1b	P01402	Hemachatus haemachatus
4111	599.332	KSVAVVQDHSK	Snake venom metalloproteinase-disintegrin-like mocarhagin	KSVAVVQDHSK	Snake venom metalloproteinase-disintegrin-like mocarhagin	Q10749	Naja mossambica
11493	607.34	KTGCLVPVSPR	Snake venom metalloproteinase	KTGCIVPVSPR	Snake venom metalloproteinase	D5LMJ3	Naja atra
6490	507.819	KVLEELKR	L-amino-acid oxidase	KVIEELKR	L-amino-acid oxidase	Q4JHE1	Pseudechis australis
10791	453.765	KVPLMYR	Cleft lip and palate transmembrane protein 1-like protein, partial	KMPMMYR	Cleft lip and palate transmembrane protein 1-like protein, partial	ETE61569	Ophiophagus hannah
7727	400.748	KVVTEPK	Helicase SRCAP, partial	KVVTEP	Helicase SRCAP, partial	ETE66458	Ophiophagus hannah
18231	564.739	KWCDGFCR	Long neurotoxin 4	WCDGFCR	Long neurotoxin 4	P25672	Naja naja
8371	507.75	KWWSDHR	Cobrotoxin III	KWWSDHR	Cobrotoxin III	P80958	Naja atra
19766	619.35	KYVLPFDTVR	tyrosine-protein phosphatase non-receptor type 11-like	KNILPFDTTR	tyrosine-protein phosphatase non-receptor type 11-like	XP_015743235	Python bivittatus
17222	668.368	LAFTSQLVSGANK	Glycerol-3-phosphate acyltransferase 4	LAFTGISLLVSG	Glycerol-3-phosphate acyltransferase 4	ETE64295	Ophiophagus hannah
25104	426.753	LALNFFK	NEDD4-binding protein 1, partial	LNFFK	NEDD4-binding protein 1, partial	ETE71789	Ophiophagus hannah
10782	405.223	LASYLDK	Nuclear pore complex protein, partial	LASYLDK	Nuclear pore complex protein, partial	ETE72717	Ophiophagus hannah
13284	428.766	LATVSLPR	Homeobox protein cut-like 2, partial	ATVSIPR	Homeobox protein cut-like 2, partial	ETE71612	Ophiophagus hannah
13456	428.766	LATVVPTR	putative G-protein coupled receptor	LATVVP	putative G-protein coupled receptor	ETE61591	Ophiophagus hannah
12902	496.736	LCLGDVCR	Ras GTPase-activating protein 3, partial	LGEVCR	Ras GTPase-activating protein 3, partial	ETE71570	Ophiophagus hannah
12516	496.244	LCLGNVCR	Low molecular weight phosphotyrosine protein phosphatase, partial	CLGNICR	Low molecular weight phosphotyrosine protein phosphatase, partial	ETE66708	Ophiophagus hannah
12376	751.883	LDDKVPDTELETK	Ophiophagus venom factor	LDDKVPDTEIETK	Ophiophagus venom factor	I2C090	Ophiophagus hannah
14704	434.222	LDGFYPR	Major histocompatibility complex class I-related protein, partial	LDGFYPR	Major histocompatibility complex class I-related protein, partial	ETE56816	Ophiophagus hannah
14194	401.558	LDKVNLMVDR	Chain A, Crystal Structure Of Snake Venom Phosphodiesterase (pde) From Taiwan Cobra	DKVNLMVDR	Chain A, Crystal Structure Of Snake Venom Phosphodiesterase (pde) From Taiwan Cobra	5GZ4_A	naja Atra Atra
14504	401.558	LDKVNLMVDR	Chain A, Crystal Structure Of Snake Venom Phosphodiesterase (pde) From Taiwan Cobra	DKVNLMVDR	Chain A, Crystal Structure Of Snake Venom Phosphodiesterase (pde) From Taiwan Cobra	5GZ4_A	naja Atra Atra
12832	710.857	LDQSPEVQVYSR	Beta-2-microglobulin, partial	DRAPTVQVYSR	Beta-2-microglobulin, partial	ETE58426	Ophiophagus hannah
15213	668.83	LDTACVCVLTGK	Venom nerve growth factor 3	DTACVCVIT	Venom nerve growth factor 3	Q3HXY1	Pseudechis australis
18890	640.323	LDTACVCVLTK	Venom nerve growth factor 3	DTACVCVITK	Venom nerve growth factor 3	Q3HXY1	Pseudechis australis
12811	489.258	LDTACVCVLTKGK	Venom nerve growth factor 3	DTACVCVITK	Venom nerve growth factor 3	Q3HXY1	Pseudechis australis
12823	732.883	LDTACVCVLTKGK	Venom nerve growth factor 3	DTACVCVITK	Venom nerve growth factor 3	Q3HXY1	Pseudechis australis
35819	469.916	LDTACVCVLTKK	Venom nerve growth factor 3	DTACVCVITKK	Venom nerve growth factor 3	Q3HXY1	Pseudechis australis
12852	704.37	LDTACVCVLTKK	Venom nerve growth factor 3	DTACVCVITKK	Venom nerve growth factor 3	Q3HXY1	Pseudechis australis
19568	556.322	LDVPLQLEGK	Cobra venom factor	DVPLQIE	Cobra venom factor	Q91132	Naja kaouthia
22922	527.811	LDVPLQLEK	Cobra venom factor	DVPLQIEK	Cobra venom factor	Q91132	Naja kaouthia
4205	434.721	LEKCYR	GRAM domain-containing protein 1B, partial	LEKCY	GRAM domain-containing protein 1B, partial	ETE59875	Ophiophagus hannah
21083	556.785	LFFDESNLK	guanylate-binding protein 1-like	DESNLK	guanylate-binding protein 1-like	XP_007444632	Python bivittatus
26186	936.515	LFLNTPSDAQTVPLLSR	Rac GTPase-activating protein 1, partial	TVPLLSR	Rac GTPase-activating protein 1, partial	ETE61861	Ophiophagus hannah
13118	434.733	LFLTCSK	L-amino-acid oxidase	FLTCSK	L-amino-acid oxidase	Q4JHE3	Oxyuranus scutellatus scutellatus
9013	498.781	LFLTCSKK	L-amino-acid oxidase	FLTCSKK	L-amino-acid oxidase	Q4JHE3	Oxyuranus scutellatus scutellatus
24642	474.272	LFWSPLGK	Glutathione peroxidase 3, partial	LFWSPL	Glutathione peroxidase 3, partial	ETE68810	Ophiophagus hannah
29167	445.761	LFWSPLK	Glutathione peroxidase 3, partial	LFWSPLK	Glutathione peroxidase 3, partial	ETE68810	Ophiophagus hannah
19389	545.593	LGDKVTFGCDYGFR	Complement decay-accelerating factor transmembrane isoform, partial	LGEEVTLGCNYGFR	Complement decay-accelerating factor transmembrane isoform, partial	ETE63384	Ophiophagus hannah
10319	402.189	LGLGDHNYCR	tissue-type plasminogen activator-like, partial	LGLGDHNYCR	tissue-type plasminogen activator-like, partial	XP_025033187	Python bivittatus
14804	409.223	LGSLSLDVHER	complement factor B precursor	LGSISIDVHER	complement factor B precursor	AAR21601	Naja kaouthia
15693	418.238	LGVDYLR	selenocysteine lyase	LGVDYL	selenocysteine lyase	XP_015669194	Protobothrops mucrosquamatus
15819	444.232	LHDLKWDFEK	Glutathione peroxidase 3, partial	HDIKWNFEK	Glutathione peroxidase 3, partial	ETE68810	Ophiophagus hannah
11147	492.774	LHFANNLR	von Willebrand factor A domain-containing protein 3B, partial	LHFANNL	von Willebrand factor A domain-containing protein 3B, partial	ETE71898	Ophiophagus hannah
16477	731.428	LKCDKLLPLAYK	Cytotoxin 3a	LKCNKLIPLAYK	Cytotoxin 3a	P86539	Naja naja
22377	505.293	LLDLELLHKEYK	Alpha-fetoprotein, partial	LIDLELLHK	Alpha-fetoprotein, partial	ETE59846	Ophiophagus hannah
22059	757.435	LLDLELLHKYEK	Alpha-fetoprotein, partial	LIDLELLHKYE	Alpha-fetoprotein, partial	ETE59846	Ophiophagus hannah
5648	416.729	LLDTSQR	39S ribosomal protein L44, mitochondrial, partial	LLETSQR	39S ribosomal protein L44, mitochondrial, partial	ETE68399	Ophiophagus hannah
10562	721.655	LLETCCAEADKDACLHEK	serum albumin precursor	LETCCAEADKDACIHEK	serum albumin precursor	S59517	Naja kaouthia
9435	400.436	LLGGFECNEHEHR	Snake venom serine protease	GGFECNEHEHR	Snake venom serine protease	P86545	naja naja
23349	888.507	LLKNFEVGFLKPEGGK	Cobra venom factor	LKHFEVGFIQP	Cobra venom factor	Q91132	Naja kaouthia
14592	598.836	LLNATVDPPTR	acetylcholinesterase	LLNATVDPP	acetylcholinesterase	AAC59905	Bungarus fasciatus
9426	533.243	LLNFECNEHEHR	Snake venom serine protease	FECNEHEHR	Snake venom serine protease	P86545	Naja naja
8682	430.248	LLNVGSEK	5-nucleotidase	NVGSEK	5-nucleotidase	BAP39972	Protobothrops flavoviridis
16228	437.773	LLPLAYGK	Disintegrin and metalloproteinase domain-containing protein 21, partial	LLPLAY	Disintegrin and metalloproteinase domain-containing protein 21, partial	ETE71596	Ophiophagus hannah
26119	409.262	LLPLAYK	Disintegrin and metalloproteinase domain-containing protein 21, partial	LLPLAY	Disintegrin and metalloproteinase domain-containing protein 21, partial	ETE71596	Ophiophagus hannah
14532	716.407	LLPLAYKTCPQK	Cytotoxin 3a	LIPLAYKTCP	Cytotoxin 3a	P86539	Naja mossambica
25854	576.31	LLTMEEFLR	RalA-binding protein 1, partial	LLTMEQFLR	RalA-binding protein 1, partial	ETE67818	Ophiophagus hannah
14876	788.385	LLTPSGCWQNMLR	G1/S-specific cyclin-E1, partial	WQNML	G1/S-specific cyclin-E1, partial	ETE69419	Ophiophagus hannah
25591	563.313	LLVFLDYDK	Copine-3	VFLDYD	Copine-3	ETE62235	Ophiophagus hannah
21845	655.871	LLVFLDYDKGK	Ohanin	VFLDYDEGK	Ohanin	P83234	Ophiophagus hannah
21443	437.584	LLVFLDYSVNK	Disks large-like 1, partial	LLVFLN-SVN	Disks large-like 1, partial	ETE60775	Ophiophagus hannah
18417	644.849	LMSQLNVDLQK	aminopeptidase N	LMNQLNKDLQ	aminopeptidase N	BAG82599	Gloydius brevicaudus
16415	608.821	LNLCENNVLK	Tumor necrosis factor receptor superfamily member 11B	NLCENSVLK	Tumor necrosis factor receptor superfamily member 11B	ETE67452	Ophiophagus hannah
14588	457.769	LNLLDQAK	Chain A, Crystal Structure Of Snake Venom Phosphodiesterase	LNLIDQAK	Chain A, Crystal Structure Of Snake Venom Phosphodiesterase	5GZ4_A	Naja atra
19357	463.261	LNLYQFK	phospholipase A2	LNLYQFK	phospholipase A2	AAL55555	Hydrophis hardwickii
11652	709.86	LNQDLTVTASGDGK	Cobra venom factor	LNQDITVTASGDGK	Cobra venom factor	Q91132	Naja kaouthia
20267	589.314	LNYEDALLAR	Cobra venom factor	NYENALLAR	Cobra venom factor	Q91132	Naja kaouthia
4175	516.263	LPCAAKDEK	Snake venom metalloproteinase	PCAAKDEK	Snake venom metalloproteinase	D5LMJ3	Naja atra
12810	780.389	LPESEQTLCAQRK	Extracellular matrix protein 1, partial	LPESERTPCAQ	Extracellular matrix protein 1, partial	ETE63009	Ophiophagus hannah
15290	464.261	LPLLDGDGK	zinc finger protein 91-like isoform X2	LPLLDAD	zinc finger protein 91-like isoform X2	XP_007443313	Python bivittatus
16366	768.889	LPPNPDGLMAEPGTK	Snake venom metalloproteinase	PPNPDGIMAEPGTK	Snake venom metalloproteinase	D3TTC1	Naja atra
16833	703.858	LPPNPDGLMAEPR	Snake venom metalloproteinase	PPNPDGIMAEP	Snake venom metalloproteinase	D3TTC1	Naja atra
4894	456.288	LQKPQAVK	protein PRRC2C isoform X7	KPQAIK	protein PRRC2C isoform X7	XP_025025988	Python bivittatus
6205	433.716	LQYDAEK	L-amino acid oxidase, partial	QYDAEK	L-amino acid oxidase, partial	AVX27607	Naja atra
7963	561.302	LQYDAEKVR	L-amino-acid oxidase	QYDAEKVR	L-amino-acid oxidase	A8QL58	Naja atra
16751	576.835	LSAELLELHK	serum albumin precursor	LSAEIIELHK	serum albumin precursor	S59517	Naja kaouthia
13167	427.59	LSAELLELHKK	cobra serum albumin	LSAEIIELHKK	cobra serum albumin	CAA55333	Naja naja
21912	607.786	LSGCWPYFGK	Acidic phospholipase A2 1	SGCWPYF	Acidic phospholipase A2 1	P00598	Naja atra
25464	579.276	LSGCWPYFK	Acidic phospholipase A2 1	SGCWPYFK	Acidic phospholipase A2 1	P00598	Naja atra
23647	533.773	LSGSWKNM*K	Protein dispatched-like 2, partial	WKNMK	Protein dispatched-like 2, partial	ETE65280	Ophiophagus hannah
19279	556.315	LSGYLLPYGK	5-nucleotidase	SGYILPY	5-nucleotidase	BAP39972	Protobothrops flavoviridis
19289	527.303	LSGYLLPYK	5-nucleotidase	SGYILPYK	5-nucleotidase	BAP39972	Protobothrops flavoviridis
13222	530.776	LSLADGNDVR	Muscarinic toxin-like protein	SLADGNDVR	Muscarinic toxin-like protein	Q9W727	Bungarus multicinctus
12869	530.767	LSLEDVCPK	Cytoplasmic FMR1-interacting protein 1	LSLEEVC	Cytoplasmic FMR1-interacting protein 1	ETE70074	Ophiophagus hannah
14631	572.819	LSPSSGTLLNR	sushi domain-containing protein 2 isoform X1	SPSSGTLL		XP_007439094	Python bivittatus
10218	523.286	LSSPATLNSR	POU domain, class 2, transcription factor 1, partial	LSSPSALNS	POU domain, class 2, transcription factor 1, partial	ETE68887	Ophiophagus hannah
20481	718.998	LSYEPLSEFSSCSVQEHR	Snake venom metalloproteinase-disintegrin-like mocarhagin	YESLSEFSSCSVQEHR	Snake venom metalloproteinase-disintegrin-like mocarhagin	Q10749	Naja mossambica
14332	419.258	LSYLLTK	Disintegrin and metalloproteinase domain-containing protein 10, partial	LSYLLT	Disintegrin and metalloproteinase domain-containing protein 10, partial	ETE63004	Ophiophagus hannah
15089	595.8	LTCLLCPEGK	vomeronasal type-2 receptor 26-like	CLLCPEGK	vomeronasal type-2 receptor 26-like	XP_015746172	Python bivittatus
16666	567.287	LTCLLCPEK	Weak toxin 2	LTCLICPEK	Weak toxin 2	Q8AY50	Bungarus candidus
15736	850.898	LTCLLCPEKYCDK	Long neurotoxin homolog	LTCLICPEKYCNK	Long neurotoxin homolog	O93422	Naja atra
14591	515.783	LTCLLGPEK	Weak toxin 2	LTCLICPEK	Weak toxin 2	Q8AY50	Bungarus candidus
16741	792.853	LTCLNCPEVYCR	Weak neurotoxin 7	LTCLNCPEVYCR	Weak neurotoxin 7	P29181	Naja naja
15097	775.888	LTCMTPEETLLSR	snRNA-activating protein complex subunit 4, partial	MLPEETLL	snRNA-activating protein complex subunit 4, partial	ETE66257	Ophiophagus hannah
13169	442.231	LTDFYPK	Small subunit processome component 20-like protein, partial	TDFYP	Small subunit processome component 20-like protein, partial	ETE62675	Ophiophagus hannah
18516	600.298	LTLCTLYCR	Retrotransposon-derived protein PEG10, partial	LC-LYCR	Retrotransposon-derived protein PEG10, partial	ETE60414	Ophiophagus hannah
11418	463.925	LTLLHTNDVHAR	5-nucleotidase	LTILHTNDVHAR	5-nucleotidase	Protobothrops flavoviridis	Protobothrops flavoviridis
11434	695.383	LTLLHTNDVHAR	5-nucleotidase	LTILHTNDVHAR	5-nucleotidase	BAP39972	Protobothrops flavoviridis
9859	525.268	LTNCDSLVK	Cysteine-rich venom protein ophanin	TNCDSLVK	Cysteine-rich venom protein ophanin	Q7ZT98	Ophiophagus hannah
5013	544.273	LTNTPEQER	microlepidotease-1	LTNTPEQER	microlepidotease-1	ABQ01137	Oxyuranus microlepidotus
11528	731.842	LTPSGCGEQNMLR	Cobra venom factor	TPSGCGEQNMIR	Cobra venom factor	Q91132	Naja kaouthia
17292	450.254	LTSFYLR	leucine-rich repeat neuronal protein 4	LTSFYL	leucine-rich repeat neuronal protein 4	XP_007424790	Python bivittatus
14840	467.745	LTWCAVGK	transferrin	WCAVGK	transferrin	CAK18221	Natrix natrix
20689	416.253	LVPLFDK	Heterogeneous nuclear ribonucleoprotein R	LVPLFEK	Heterogeneous nuclear ribonucleoprotein R	ETE70095	Ophiophagus hannah
25620	402.255	LVPLFSK	Cytotoxin SP15c	LVPLFSK	Cytotoxin SP15c	P60308	Naja atra
21955	402.255	LVPLFSK	Cytotoxin SP15c	LVPLFSK	Cytotoxin SP15c	P60308	Naja atra
25439	402.255	LVPLFSK	Cytotoxin SP15c	LVPLFSK	Cytotoxin SP15c	P60308	Naja atra
35652	402.255	LVPLFSK	Cytotoxin SP15c	LVPLFSK	Cytotoxin SP15c	P60308	Naja atra
19116	402.255	LVPLFSK	Cytotoxin SP15c	LVPLFSK	Cytotoxin SP15c	P60308	Naja atra
7839	452.74	LVSSDDLR	Complement decay-accelerating factor transmembrane isoform, partial	VSSNDLR	Complement decay-accelerating factor transmembrane isoform, partial	ETE63384	Ophiophagus hannah
14667	452.742	LWDTLEK	Sacsin, partial	LWDTTEK	Sacsin, partial	ETE73074	Ophiophagus hannah
26077	421.749	LWWLPK	Leucine-rich repeat and WD repeat-containing protein, partial	LWWLP	Leucine-rich repeat and WD repeat-containing protein, partial	ETE61323	Ophiophagus hannah
4738	435.705	LYCTEGK	zinc finger protein 687 isoform X1	YCTEGK	zinc finger protein 687 isoform X1	XP_025027118	Python bivittatus
4835	407.194	LYCTEK	metalloproteinase atrase B, partial	LYCTEK	metalloproteinase atrase B, partial	ADD14036	Naja atra
7948	521.892	LYCTEKDTMSCR	Snake venom metalloproteinase	LYCTEKNTMSC	Snake venom metalloproteinase	D3TTC1	Naja atra
7130	781.843	LYCTENKTMSCR	Snake venom metalloproteinase	LYCTEKNTMSC	Snake venom metalloproteinase	D3TTC1	Naja atra
23324	600.838	LYFEPPLPPK	L-amino-acid oxidase	YFEPPLPPK	L-amino-acid oxidase	Q4JHE3	Oxyuranus scutellatus scutellatus
25398	920.987	FASPFELGAQLEQFKK	aminopeptidase N	FSSPFEL-QQLEQFKK	aminopeptidase N	BAG82599	Gloydius brevicaudu
14967	785.335	M*EWYPEAAGQDTR	Helicopsin	MEWYPEAA	Helicopsin	P0DJG8	Helicops angulatus
28486	817.909	M*HLM*SSPNLPLAYK	trafficking protein particle complex subunit 3	MHLMSS	trafficking protein particle complex subunit 3	XP_007439119	Python bivittatus
13269	400.218	M*LMFVAPHVGPVKR	Serine/threonine-protein kinase Nek1, partial	PHAGPAKR	Serine/threonine-protein kinase Nek1, partial	ETE68306	Ophiophagus hannah
10158	859.831	M*QAENYCNDTEAEK	putative protein C4orf34	QSQSYCTDTE	putative protein C4orf34	ETE61848	Ophiophagus hannah
8445	440.882	MEDGTKLPCAAK	K-like metalloprotease precursor, partial	MEDGTKIPCAAK	K-like metalloprotease precursor, partial	ACN50005	Naja atra
18595	777.338	MEWYPEADPLM*R	Helicopsin	MEWYPEA	Helicopsin	P0DJG8	Helicops angulatus
17823	777.337	MEWYPEAASDQAR	Cysteine-rich venom protein natrin-1	MEWYPEAASNAER	Cysteine-rich venom protein natrin-1	Q7T1K6	Naja atra
19822	663.857	MFMVAAPHVPVK	Cytotoxin Vc-5	MFMVAAPHVPVK	Cytotoxin Vc-5	Q9PS34	Naja oxiana
18544	494.942	MFMVAAPHVPVKR	Cytotoxin Vc-5	MFMVAAPHVPVKR	Cytotoxin Vc-5	Q9PS34	Naja oxiana
16825	741.906	MFMVAAPHVPVKR	Cytotoxin Vc-5	MFMVAAPHVPVKR	Cytotoxin Vc-5	Q9PS34	Naja oxiana
11293	465.705	MGYMVSDK	Cytotoxin 8	M-YMVSDK	Cytotoxin 8	P86540	Naja naja
11860	465.214	MGYMVSNK	cytotoxin 17, partial	M-YMVSNK	cytotoxin 17, partial	BAU24676	Naja naja
18968	785.303	QEEWCDGFCVTR	Long neurotoxin 1	WCDGFCNTR	Long neurotoxin 1	P01380	Hydrophis stokesii
33065	918.467	MMPKAPTSM*LLELTEK	cobra serum albumin	MMPQAPTSFLIELTEK	cobra serum albumin	CAA55333	Naja naja
8589	402.543	MNLKCTVPSR	Chain A, Non-antibiotic Properties Of Tetracyclines: Structural Basis For Inhibition Of Secretory Phospholipase A2.	KCTVPSR	Chain A, Non-antibiotic Properties Of Tetracyclines: Structural Basis For Inhibition Of Secretory Phospholipase A2.	2WQ5_A	Naja naja
30637	841.883	MSPGLCFMLNWNGR	Zinc metalloproteinase mocarhagin	MSPGLCFMLNWNAR	Zinc metalloproteinase mocarhagin	Q10749	Naja mossambica
17296	445.751	MVCVLLR	Sulfate transporter, partial	MICVILR	Sulfate transporter, partial	ETE72250	Ophiophagus hannah
6737	473.213	MYM*VSNGK	cytotoxin 17, partial	MYMVSN	cytotoxin 17, partial	BAU24676	Naja naja
10004	465.215	MYMVGSNK	cytotoxin 17, partial	MYMV-SNK	cytotoxin 17, partial	BAU24676	Naja naja
11086	437.195	MYMVSDK	Cytotoxin 8	MYMVSDK	Cytotoxin 8	P86540	Naja naja
8908	465.214	MYMVSNGK	cytotoxin 17, partial	MYMVSN	cytotoxin 17, partial	BAU24676	Naja naja
25504	436.704	MYMVSNK	cytotoxin 17, partial	MYMVSNK	cytotoxin 17, partial	BAU24676	Naja naja
8982	444.701	MYMVSNK	cytotoxin 17, partial	MYMVSNK	cytotoxin 17, partial	BAU24676	Naja naja
15269	436.704	MYMVSNK
11436	518.283	MYMVSNKTVPVKR	Cytotoxin 1	MYMVSNKTVPVKR	Cytotoxin 1	P01447	Naja naja
5293	546.731	NCADTCPVR	Kappa-cobrotoxin	CADTCPVR	Kappa-cobrotoxin	O93422	Naja atra
16698	535.231	NCFDLNMR	Snake venom metalloproteinase	CFDLNMR	Snake venom metalloproteinase	D3TTC1	Naja atra
11182	551.737	NCFSSSLCK	Phospholipase A2 inhibitor subunit gamma A	NCFSSSLCK	Phospholipase A2 inhibitor subunit gamma A	Q9PWI4	Elaphe quadrivirgata
13419	503.227	NCLDMAGPK	Collagen alpha-1(IV) chain, partial	LDMPGPK	Collagen alpha-1(IV) chain, partial	ETE60834	Ophiophagus hannah
10485	503.229	NCLDVCPK	Cardiotoxin-6	CIDVCPK	Cardiotoxin-6	Q98965	Naja atra
5748	485.692	NDDGSFCR	Snake venom metalloproteinase	DDGSFCR	Snake venom metalloproteinase	D3TTC1	Naja atra
7152	871.319	NDNNACAASVCDCDR	Acidic phospholipase A2 3	DNNACAASVCDCDR	Acidic phospholipase A2 3	P60045	Naja sagittifera
7806	444.233	NEQVELR	cobra venom factor 1, partial	NEQVEIR	cobra venom factor 1, partial	AXL96620	Ahaetulla prasina
13438	525.258	NFCELPAAK	Kunitz-type serine protease inhibitor	FCELPAAK	Kunitz-type serine protease inhibitor	P20229	Naja naja
4144	576.764	NGENQCFKR	Weak toxin CM-11	NGENQCFKR	Weak toxin CM-11	P01401	Naja haje haje
4804	427.221	NLCYKR	Muscarinic toxin 38	NLCYKR	Muscarinic toxin 38	Q2VBN0	Ophiophagus hannah
19833	653.861	NLPVVQAYAFGK	5-nucleotidase	PVVQAYAFGK	5-nucleotidase	BAP39972	Protobothrops flavoviridis
27326	444.249	NLWWLR	vespryn	LWWLR	vespryn	AEJ32004	Crotalus adamanteus
21893	406.719	NLYQFK	Phosphatidylcholine 2-acylhydrolase T1-2 A	NLYQFK	Phosphatidylcholine 2-acylhydrolase T1-2 A	P84472	Bungarus candidus
21472	433.897	NLYQFKDMLK	Phospholipase A2 3	NLYQFKNMIK	Phospholipase A2 3	P21792	Micrurus nigrocinctus
17498	678.361	NLYQFKNMLGK	Phospholipase A2 3	NLYQFKNM	Phospholipase A2 3	P86542	Naja naja
17552	433.569	NLYQFKNMLK	Phospholipase A2 3	NLYQFKNMIK	Phospholipase A2 3	P21792	Micrurus nigrocinctus
16267	649.851	NLYQFKNMLK	Phospholipase A2 3	NLYQFKNMIK	Phospholipase A2 3	P21792	Micrurus nigrocinctus
12786	463.74	NLYQFNK	phospholipase A2I precursor	NLYQFN	phospholipase A2I precursor	BAC77655	Bungarus flaviceps
8598	603.31	NMLKCTVPSR	phospholipase a2	NMIKCTVPSR	phospholipase a2	CAA45372	Naja naja
20976	925.913	NMLQMEWDSNAAQNAK	Cysteine-rich venom protein bucarin	NMLQMEWNSNAAQNAK	Cysteine-rich venom protein bucarin	P81993	Bungarus candidus
20782	925.915	NMLQMEWNSDAAQGQK	Cysteine-rich venom protein latisemin	NMLQMEWNSDAAQ	Cysteine-rich venom protein latisemin	Q8JI38	Laticauda semifasciata
12982	567.784	NPFYNPSPAK	phosphodiesterase, partial	NPFYNPSPAK	phosphodiesterase, partial	AXL96599	Borikenophis portoricensis
13132	594.778	NSGTPVDDLDR	Acidic phospholipase A2 1	SGTPVDDLDR	Acidic phospholipase A2 1	Q9W7J4	Pseudonaja textilis
14039	719.813	NSMLCNCSLSPR	Snake venom metalloproteinase	NSMICNCSISPR	Snake venom metalloproteinase	D3TTC2	Naja atra
10864	572.765	NSNPVDDLDR	Acidic phospholipase A2 1	PVDDLDR	Acidic phospholipase A2 1	Q9W7J4	Pseudonaja textilis
20491	1078.5	NHLEPLSEFSSCSVQEHR	Snake venom metalloproteinase-disintegrin-like mocarhagin	ESLSEFSSCSVQEHR	Snake venom metalloproteinase-disintegrin-like mocarhagin	Q10749	Naja mossambica
16410	792.851	LTCLNCPEVYCR	Weak neurotoxin 7	LTCLNCPEVYCR	Weak neurotoxin 7	P29181	Naja naja
12340	400.544	NTDWKPSVPR	Zona pellucida sperm-binding protein 3 receptor, partial	WKPSVPR	Zona pellucida sperm-binding protein 3 receptor, partial	ETE59512	Ophiophagus hannah
17197	589.766	NTVCDDLWR	aminopeptidase N	NTVCDDLW	aminopeptidase N	BAG82599	Gloydius brevicaudus
11238	409.712	NTWLER	Solute carrier family 2, facilitated glucose transporter member 11, partial	TWLER	Solute carrier family 2, facilitated glucose transporter member 11, partial	ETE65979	Ophiophagus hannah
9046	584.765	NVDFNSESTR	Cysteine-rich venom protein 25	NVDFNSESTR	Cysteine-rich venom protein 25	P84806	Naja haje haje
9313	584.765	NVDFNSESTR	Cysteine-rich venom protein 25	NVDFNSESTR	Cysteine-rich venom protein 25	P84806	Naja haje haje
8930	584.764	NVDFNSMVDK	Cysteine-rich venom protein 25	NVDFNS	Cysteine-rich venom protein 25	P84806	Naja haje haje
8663	422.25	NVLLEQK	Citrate synthase, mitochondrial	NVLLEQ	Citrate synthase, mitochondrial	ETE71902	Ophiophagus hannah
13267	440.232	NYNLDLK	phospholipase A2	NYNIDLK	phospholipase A2	AAA66029	Naja naja
15548	456.236	NYTLWSK	serine endopeptidase	NYTLWDK	serine endopeptidase	AUS82567	Crotalus tigris
11613	451.724	PAFYYNK	Venom trypsin inhibitor	PAFYYNK	Venom trypsin inhibitor	P20229	Naja naja
6505	448.221	PCTLYNK	Cysteine-rich venom protein ophanin	PCTLYN	Cysteine-rich venom protein ophanin	AAO62996	Ophiophagus hannah
6668	538.246	PDGHVCYTK	Long neurotoxin 1	PDGHVCYTK	Long neurotoxin 1	P01390	Naja nivea
11254	558.274	PDGLMAEPGTK	Snake venom metalloproteinase	PDGIMAEPGTK	Snake venom metalloproteinase	D3TTC1	Naja atra
14888	545.274	PGFCELPAAK	Kunitz-type serine protease inhibitor	PGFCELPAAK	Kunitz-type serine protease inhibitor	P20229	Naja naja
12455	400.219	PHGSSTAAPHVGPVKR	Cytotoxin II	AAPHVGPVKR	Cytotoxin II	P01441	Naja oxiana
8581	439.557	PKVGVNLNCCR	Neurotoxin II	PKVKPGVNLNCCR	Neurotoxin II	P01427	Naja oxiana
8771	658.832	PKVGVNLNCCR	Short neurotoxin 1	PKVKPGVNLNCCR	Short neurotoxin 1	P01427	Naja oxiana
4122	507.227	PNPEPSGCR	nerve growth factor beta chain precursor	PNPEPSGCR	nerve growth factor beta chain precursor	A59218	Naja kaouthia
12759	675.791	PSDSCQDDWLK	Cysteine-rich venom protein natrin-1	SCQDDWIK	Cysteine-rich venom protein natrin-1	Q7T1K6	Naja atra
7216	414.732	PTVLADGR	Aldehyde dehydrogenase family 3 member B1, partial	PTVLAD	Aldehyde dehydrogenase family 3 member B1, partial	ETE72723	Ophiophagus hannah
15137	594.778	QFTPVDDLDR	Acidic phospholipase A2 1	PVDDLDR	Acidic phospholipase A2 1	Q9W7J4	Pseudonaja textilis
15263	400.214	QGGSEGNLLGKR	Weak toxin S4C11	EGNLLGKR	Weak toxin S4C11	P01400	Naja melanoleuca
21331	526.261	QMHMLVPGR	DmX-like protein 2, partial	MRMLVPGR	DmX-like protein 2, partial	ETE63888	Ophiophagus hannah
16715	638.767	QNSCQDDWLK	cysteine-rich secretory protein 4, partial	QNSCQDDW	cysteine-rich secretory protein 4, partial	AXL96584	Borikenophis portoricensis
8623	788.819	QSVHDNCYNEAEK	Acidic phospholipase A2 1	VHDNCYNEAEK	Acidic phospholipase A2 1	P00596	Naja kaouthia
13120	648.272	QDSCQDDWLK	Cysteine-rich venom protein kaouthin-1	QGSCQDDWIK	Cysteine-rich venom protein kaouthin-1	P84805	Naja kaouthia
7697	432.556	QHKPAFYYNK	Kunitz-type serine protease inhibitor	HKPAFYYNK	Kunitz-type serine protease inhibitor	P20229	Naja naja
13436	484.932	QKELVDLHDSLR	Cysteine-rich venom protein annuliferin-b	QKEIVDLHNSLR	Cysteine-rich venom protein annuliferin-b	P0DL15	Naja annulifera
13048	726.894	QKELVDLHDSLR	Cysteine-rich venom protein annuliferin-b	QKEIVDLHNSLR	Cysteine-rich venom protein annuliferin-b	P0DL15	Naja annulifera
16201	467.263	QLAFAVER	putative ATP-dependent RNA helicase DHX40, partial	LAFSVER	putative ATP-dependent RNA helicase DHX40, partial	ETE68740	Ophiophagus hannah
22136	743.888	QLDLFVHDFPQK	Cobra venom factor	QLDIFVHDFPRK	Cobra venom factor	Q91132	Naja kaouthia
19566	572.317	QLQGLVSWGR	Snake venom serine protease NaSP	QIQGIVSWGR	Snake venom serine protease NaSP	A8QL53	Naja atra
34242	933.462	QLSMADQTLGMLMEGLK	phosphodiesterase	LEMADRTLGMLMEGLK	phosphodiesterase	BAN89425	Ovophis okinavensis
11642	648.278	QNACQTEWMK	Cysteine-rich venom protein natrin-2	QNACQTEWMK	Cysteine-rich venom protein natrin-2	Q7ZZN8	Naja atra
34252	1111.55	QNEKDGNDLYVMDVLEVLK	cobra venom factor, partial	EKDGNDIYVMDVLEVIK	cobra venom factor, partial	AXL95279	Spilotes sulphureus
4353	427.764	QNPVLKR	Separin, partial	QNPVLQR	Separin, partial	ETE71706	Ophiophagus hannah
12734	647.28	QNSCQDDWLK	cysteine-rich secretory protein 4, partial	QNSCQDDW	cysteine-rich secretory protein 4, partial	AXL96584	Borikenophis portoricensis
19244	714.342	QPAFQFSSCSLR	Snake venom metalloproteinase	PAFQFSSCSIR	Snake venom metalloproteinase	D3TTC1	Naja atra
11515	472.264	QPLSETLR	Chain A, Crystal Structure Of Snake Venom Phosphodiesterase	QPLSETLR	Chain A, Crystal Structure Of Snake Venom Phosphodiesterase	5GZ4_A	Naja atra
15002	400.222	QPSEGNLLGKR	Weak toxin S4C11	EGNLLGKR	Weak toxin S4C11	P01400	Naja melanoleuca
7365	553.752	QSCLDVCPK	cardiotoxin 1e	CIDVCPK	cardiotoxin 1e	AAA90960	Naja atra
8404	555.766	QSPCTLYNK	Cysteine-rich venom protein ophanin	PCTLYN	Cysteine-rich venom protein ophanin	Q7ZT98	Ophiophagus hannah
8883	405.7	QTCFVR	Insulin enhancer protein ISL-1, partial	TCFVR	Insulin enhancer protein ISL-1, partial	ETE72105	Ophiophagus hannah
16476	413.759	QTVLLPR	Snake venom metalloproteinase	QTVLLPR	Snake venom metalloproteinase	P82942	Naja kaouthia
16452	510.246	QYFFETGK	nerve growth factor	YFFETK	nerve growth factor	BAN82142	Ovophis okinavensis
22064	481.734	QYFFETK	nerve growth factor	QYFFETK	nerve growth factor	BAN82142	Ovophis okinavensis
8831	468.745	RGFSQWR	5,6-dihydroxyindole-2-carboxylic acid oxidase, partial	FSQWR	5,6-dihydroxyindole-2-carboxylic acid oxidase, partial	ETE63759	Ophiophagus hannah
15731	550.82	RGGTQLEVLK	Cobra venom factor	GGTQLEVIK	Cobra venom factor	Q91132	Naja kaouthia
15446	504.791	RGLLGYTTK	Glial cell line-derived neurotrophic factor, partial	LGYTTK	Glial cell line-derived neurotrophic factor, partial	ETE67324	Ophiophagus hannah
8848	687.342	RKPGVNLNCCR	Short neurotoxin 1	KPGVNLNCCR	Short neurotoxin 1	P01427	Naja oxiana
23182	480.301	RLVPLFSK	Cytotoxin SP15c	LVPLFSK	Cytotoxin SP15c	P60308	Naja atra
4081	407.73	RPGESLR	Protocadherin-15, partial	RPGESL	Protocadherin-15, partial	ETE73122	Ophiophagus hannah
9647	401.889	RVSPTASNMLK	Chain A, Crystal Structure Of Natrin, A Snake Venom Crisp From Taiwan Cobra	RVSPTASNMLK	Chain A, Crystal Structure Of Natrin, A Snake Venom Crisp From Taiwan Cobra	1XTA_A	Naja Atra
13725	576.317	RWHMLVPGR	Muscarinic toxin-like protein 2	RWHMIVPGR	Muscarinic toxin-like protein 2	P82463	Naja kaouthia
16678	669.839	RYEMLNAVNTK	Snake venom metalloproteinase	YEMINAVNTK	Snake venom metalloproteinase	D3TTC1	Naja atra
4063	482.711	SALDECNR	Snake venom serine protease catroxase-1	DECNR	Snake venom serine protease catroxase-1	Q8QHK3	Crotalus atrox
25954	829.937	SALTCSQPVWLLQR	aminopeptidase N	ALTCSQTPWILQR	aminopeptidase N	BAG82599	Gloydius brevicaudus
12662	520.764	SALYCSALR	aminopeptidase N	SAVYCSAIR	aminopeptidase N	BAG82599	Gloydius brevicaudus
10505	611.805	SAMVTVMMQPK	zinc finger protein 609 isoform X1	AMPTVMMQ	zinc finger protein 609 isoform X1	XP_007426825	Python bivittatus
7204	632.777	SAPETDTVCER	tumor necrosis factor receptor superfamily member 11B isoform X2	PESDTICER	tumor necrosis factor receptor superfamily member 11B isoform X2	XP_025019261	Python bivittatus
23711	823.933	SAPVGLAYLGTVCNPK	Snake venom metalloproteinase	PVGLAYIGSICNPK	Snake venom metalloproteinase	D3TTC2	Naja atra
6700	412.717	SASQLYR	L-amino acid oxidase precursor	SASQLYR	L-amino acid oxidase precursor	AAY89682	Pseudechis australis
24535	656.351	SASSWLTAYVVK	venom factor	SSWLTAYVVK	venom factor	AAX86641	Austrelaps superbus
11585	690.303	SATDNCNPFPTR	long neurotoxin	TDNCNPFPTR	long neurotoxin	AHZ08824	Micropechis ikaheca
21036	955.94	SCAAAGTECLLSGDAQATK	anionic trypsin-1-like	CPAAGTSCLISG	anionic trypsin-1-like	XP_007434941	Python bivittatus
12807	847.363	SCEPFLYHGCGNPR	papilin-like, partial	CEPFIYRGC	papilin-like, partial	XP_025032351	Python bivittatus
16412	754.357	SCPPVVETFGDTAK	Glutathione peroxidase 3, partial	SCPPVVETFGDTAK	Glutathione peroxidase 3, partial	ETE68810	Ophiophagus hannah
12743	526.231	SCQDDWLK	Cysteine-rich venom protein 1	SCQDDWIK	Cysteine-rich venom protein 1	Q7T1K6	Naja atra
11772	734.801	SCTDNCNPFPTR	long neurotoxin	TDNCNPFPTR	long neurotoxin	AHZ08824	Micropechis ikaheca
16037	530.254	SDALFSYEK	L-amino-acid oxidase	SDALFSYEK	L-amino-acid oxidase	A8QL58	Naja atra
13089	608.304	SDALFSYEKR	L-amino-acid oxidase	SDALFSYEKR	L-amino-acid oxidase	A8QL58	Naja atra
31964	754.875	SDFPESWLWLTK	cobra venom factor, partial	SDFPESWLWLT	cobra venom factor, partial	AWX67646	Boiga irregularis
14729	444.264	SELLQGLK	Microtubule-actin cross-linking factor 1, isoforms 1/2/3/5, partial	ELLQGL	Microtubule-actin cross-linking factor 1, isoforms 1/2/3/5, partial	ETE72267	Ophiophagus hannah
14623	998.976	SETEEQLLVEAHGDNTPK	cobra venom factor 1, partial	DTEEQILVEAHGDNTPK	cobra venom factor 1, partial	AXL96620	Ahaetulla prasina
14266	426.705	SFAEWGR	Ankyrin repeat domain-containing protein 50, partial	SFAEW	Ankyrin repeat domain-containing protein 50, partial	ETE61041	Ophiophagus hannah
20555	854.399	SFTCMVVHEELPMK	immunoglobulin Y2 heavy chain, partial	FTCMVVHEALPMK	immunoglobulin Y2 heavy chain, partial	AFR33766	Python bivittatus
3564	400.195	SGSKSLQDGSSGFGQR	ubiquitin carboxyl-terminal hydrolase CYLD	KSLNDSSSGFG	ubiquitin carboxyl-terminal hydrolase CYLD	XP_015680147	Protobothrops mucrosquamatus
7442	670.838	SKAEAESLYQSK	keratin, type II cytoskeletal 6A-like	SRAEAEAWYQSK	keratin, type II cytoskeletal 6A-like	XP_007441333	Python bivittatus
17846	793.353	SKCLNCPEVYCR	Weak neurotoxin 7	CLNCPEVYCR	Weak neurotoxin 7	P29181	Naja naja
17605	576.806	SKTDFLQWK	C-type lectin galactose-binding isoform	SRTDFLPWK	C-type lectin galactose-binding isoform	D2YVK1	Hoplocephalus stephensii
8934	557.827	SKTPQELLAK	Peroxidasin, partial	KTPNELLA	Peroxidasin, partial	ETE57820	Ophiophagus hannah
30511	686.353	SLDLFVYDFPR	Cobra venom factor	LDIFVHDFPR	Cobra venom factor	Q91132	monocled cobra
26215	1121.97	SLGDLECCSTDNCNMLPTR	three-finger toxin precursor, partial	DIQCCSTDNCNPFPTR	three-finger toxin precursor, partial	ADN67582	Naja atra
19576	1121.47	SLGDLKCCSTDNCNPM*PTR	Long neurotoxin 1	DIKCCSTDNCNPFPTR	Long neurotoxin 1	P25674	Naja haje haje
16926	1121.47	SLGNNQCCSTDNCNPFPTR	three-finger toxin precursor, partial	QCCSTDNCNPFPTR	three-finger toxin precursor, partial	ADN67582	Naja atra
24094	1094.49	SLM*GVTTEDCPDGKNLCFK	Muscarinic toxin-like protein 2	SIFGVTTEDCPDGQNLCFK	Muscarinic toxin-like protein 2	P82463	Naja kaouthia
21257	1172.54	SLM*GVTTEDCPDGKNLCFKR	Muscarinic toxin-like protein 2	SIFGVTTEDCPDGQNLCFKR	Muscarinic toxin-like protein 2	P82463	Naja kaouthia
21005	1201.05	SLM*GVTTEDCPDGKNLYVETR	Chain A, Putative Ancestral Mamba Toxin 1	SIFGVTTEDCPDGQNL	Chain A, Putative Ancestral Mamba Toxin 1	5MG9_A	Dendroaspis angusticeps
6644	576.791	SLNHSPDNLR	Cysteine-rich venom protein natrin-1	SLNHSPDNLR	Cysteine-rich venom protein natrin-1	Q7T1K6	Naja atra
12005	444.743	SLPDSLTR	venom factor	SIPDSLTR	venom factor	AAX86641	Austrelaps superbus
19233	448.256	SLPFYLR	Myomesin-1, partial	SLPFYQR	Myomesin-1, partial	ETE65385	Ophiophagus hannah
7834	493.762	SLQEDPAVK	Chain A, Crystal structure of 5'-nucleotidase from venom of Naja atra	SIQEDPAVK	Chain A, Crystal structure of 5'-nucleotidase from venom of Naja atra	5H7W_A	Naja atra
11990	771.91	SLQEDPAVKAELSR	Chain A, Crystal structure of 5'-nucleotidase from venom of Naja atra	SIQEDPAVKAEISR	Chain A, Crystal structure of 5'-nucleotidase from venom of Naja atra	5H7W_A	Naja atra
7576	410.703	SLQMADR	Chain A, Crystal Structure Of Snake Venom Phosphodiesterase (pde) From Taiwan Cobra (naja Atra Atra) In Complex With Amp	SLQMADR	Chain A, Crystal Structure Of Snake Venom Phosphodiesterase (pde) From Taiwan Cobra (naja Atra Atra) In Complex With Amp	5GZ5_A	Naja atra
4489	401.188	SLRGPTPPAECGNTDNCR	Cyclic AMP-dependent transcription factor ATF-1, partial	SLRGPTP	Cyclic AMP-dependent transcription factor ATF-1, partial	ETE65149	Ophiophagus hannah
9493	629.741	SNCPASCFCR	Cysteine-rich venom protein natrin-1	SNCPASCFCR	Cysteine-rich venom protein natrin-1	Q7T1K6	Naja atra
16036	742.329	SNMLCYCPVSPR	Toll-like receptor 4, partial	NMLCYSP	Toll-like receptor 4, partial	ETE72495	Ophiophagus hannah
11952	619.313	SNVAVVQDYSR	Snake venom metalloproteinase	VAVVQDYSR	Snake venom metalloproteinase	D5LMJ3	Naja atra
14802	674.817	SNVVTCEPWEK	serine palmitoyltransferase small subunit B	VTCIYVLEPWE	serine palmitoyltransferase small subunit B	XP_025028624	Python bivittatus
8505	457.721	SPPGDWQK	venom PRY-SPRY domain-containing protein, partial	SPPGKWQK	venom PRY-SPRY domain-containing protein, partial	AHZ08803	Micropechis ikaheca
7141	457.23	SPPGNWQK	Thaicobrin	SPPGNWQK	Thaicobrin	P82885	Naja kaouthia
19127	974.502	ALTDASTTNTAGLELSQVR	tyrosyl-DNA phosphodiesterase 2	LTDHSTTNT	tyrosyl-DNA phosphodiesterase 2	XP_026525751	Notechis scutatus
29498	1121.97	SSTPLQCCSTDNCNPM*VVR	three-finger toxin precursor, partial	QCCSTDNCNP	three-finger toxin precursor, partial	ADN67582	Naja atra
20214	711.866	SSVTEQLFQVER	Tissue-type plasminogen activator, partial	SSVTEQIFQ	Tissue-type plasminogen activator, partial	ETE66683	Ophiophagus hannah
20709	740.835	SSWLDNEMELEK	Transmembrane protein, partial	WLGNEMEL	Transmembrane protein, partial	ETE58244	Ophiophagus hannah
11921	655.277	STDDCNPFPTR	long neurotoxin	STDNCNPFPTR	long neurotoxin	AHZ08824	Micropechis ikaheca
8673	404.203	STPFEAR	phosphodiesterase, partial	STPFEAR	phosphodiesterase, partial	AXL96599	Borikenophis portoricensis
7316	702.341	STQLTNTPEQER	Snake venom metalloproteinase-disintegrin-like mocarhagin	SSQLTNTPEQDR	Snake venom metalloproteinase-disintegrin-like mocarhagin	Q10749	Naja mossambica
11035	575.797	SVAVVQDYNR	Snake venom metalloproteinase	SVAIVQDYNR	Snake venom metalloproteinase	D3TTC1	Naja atra
11564	562.29	SVAVVQDYSR	Snake venom metalloproteinase	SVAVVQDYSR	Snake venom metalloproteinase	D5LMJ3	Naja atra
5586	487.743	SVSDPDVQK	Cystatin	SVSDPDVQK	Cystatin	E3P6P4	Naja kaouthia
12181	685.789	SWNCPEVYCR	Weak neurotoxin 7	NCPEVYCR	Weak neurotoxin 7	P29181	Naja naja
34394	921.854	SWWDFADYGCYCGR	Acidic phospholipase A2 C	SWWDFADYGCYCGR	Acidic phospholipase A2 C	Q92086	Naja sputatrix
17610	572.829	SYLGHVSLLR	Extracellular matrix protein 1, partial	SYLGQVSLLR	Extracellular matrix protein 1, partial	ETE63009	Ophiophagus hannah
13461	400.219	SYQSATAPHVGPVKR	Histone-lysine N-methyltransferase, H3 lysine-79 specific, partial	ATSPHL-PVKR	Histone-lysine N-methyltransferase, H3 lysine-79 specific, partial	ETE65559	Ophiophagus hannah
16736	710.888	TAFESLVVSPDKK	venom PRY-SPRY domain-containing protein, partial	TAFESLVVSPDKK	venom PRY-SPRY domain-containing protein, partial	AHZ08803	Micropechis ikaheca
19107	736.353	TAPAFQFSSCSLR	Snake venom metalloproteinase	TAPAFQFSSCSIR	Snake venom metalloproteinase	D3TTC1	Naja atra
7784	438.206	TCPAGKDLCYK	Cytotoxin 10	TCPAGKDLCYK	Cytotoxin 10	P86541	Naja naja
6837	656.312	TCPAGKNLCYK	Cytotoxin 3a	TCPAGKNLCYK	Cytotoxin 3a	P86539	Naja naja
5554	430.718	TCPANLGK	Creatine kinase B-type, partial	TCPSNLG	Creatine kinase B-type, partial	ETE69249	Ophiophagus hannah
3969	479.742	TCPEAKPR	three-finger toxin precursor, partial	TCPEAKPR	three-finger toxin precursor, partial	ADN67572	Bungarus multicinctus
3668	450.187	TCSGETDCYKK	cobrotoxin b	TCSGETNCYKK	cobrotoxin b	CAA73829	Naja atra
4463	610.238	TCSGETNCYK	Cobrotoxin-b	TCSGETNCYK	Cobrotoxin-b	P80958	Naja atra
3327	449.86	TCSGETNCYKK	cobrotoxin b	TCSGETNCYKK	cobrotoxin b	CAA73829	Naja atra
3190	674.287	TCSGETNCYKK	Cobrotoxin-b	TCSGETNCYKK	Cobrotoxin-b	P80958	Naja atra
8160	471.89	TCSLNHSPDNLR	Cysteine-rich venom protein natrin-1	TCSLNHSPDNLR	Cysteine-rich venom protein natrin-1	Q7T1K6	Naja atra
8162	707.331	TCSLNHSPDNLR	Cysteine-rich venom protein natrin-1	TCSLNHSPDNLR	Cysteine-rich venom protein natrin-1	Q7T1K6	Naja atra
22709	508.948	TDEPKPLQALLDGK	C-terminal-binding protein 1, partial	PRPLVALLDG	C-terminal-binding protein 1, partial	ETE64323	Ophiophagus hannah
22734	762.918	TDEPKPLQALLDGK	insulin-like growth factor-binding protein 3, partial	DEPKPLQALLDGK	insulin-like growth factor-binding protein 3, partial	XP_025032248	Python bivittatus
21813	469.242	TDFLQWK	StAR-related lipid transfer protein 13	DFLQWK	StAR-related lipid transfer protein 13	ETE69978	Ophiophagus hannah
8886	500.747	TDHEVFPR	Ty3b-i, partial	TDHSVFHR	Ty3b-i, partial	ETE59080	Ophiophagus hannah
22869	859.926	TFVTADYVLVCTSSR	L-amino-acid oxidase	FVTADYVIVCTTSR	L-amino-acid oxidase	AAQ56232	Trimeresurus stejnegeri
23456	859.93	TFVTADYVLVCSTSR	L-amino-acid oxidase	TFVTADYVIVCSTSR	L-amino-acid oxidase	A8QL58	Naja atra	Naja mossambica
13440	543.293	TGCLVPVSPR	Snake venom metalloproteinase	TGCIVPVSPR	Snake venom metalloproteinase	D5LMJ3	Naja atra
4594	516.764	THQYLSQR	Cobra venom factor	THQYISQR	Cobra venom factor	Q91132	Naja kaouthia
4411	621.767	TKCGDGMVCSK	Snake venom metalloproteinase	TKCGDGMVCSK	Snake venom metalloproteinase	D3TTC1	Naja atra
11333	765.872	TKPAYQFSSCSVR	Snake venom metalloproteinase	TKPAYQFSSCSVR	Snake venom metalloproteinase	D3TTC2	Naja atra
9621	589.293	TLCYNHLTR	Muscarinic toxin-like protein 3	TICYNHLTR	Muscarinic toxin-like protein 3	P82464	Naja kaouthia
4292	454.691	TLDECDR	E3 ubiquitin-protein ligase RNF19B, partial	TLDECD	E3 ubiquitin-protein ligase RNF19B, partial	ETE68153	Ophiophagus hannah
3812	454.2	TLDECNR	Kunitz inhibitor I	TIDECNR	Kunitz inhibitor I	ABX82867	Walterinnesia aegyptia
21242	558.32	TLDNDLALLK	Coagulation factor X isoform 1, partial	TLDNDIALL	Coagulation factor X isoform 1, partial	ETE73401	Ophiophagus hannah
6308	401.547	TLEKDSVGEPK	Fibroblast growth factor 3, partial	TLEKNSV	Fibroblast growth factor 3, partial	ETE69378	Ophiophagus hannah
24475	546.795	TLGMLMEGLK	phosphodiesterase	TLGMLMEGLK	phosphodiesterase	BAN89425	Ovophis okinavensis
18348	445.229	TMSFYLK	Cobra venom factor alpha chain	TMSFYL	Cobra venom factor alpha chain	Q91132	Naja kaouthia
18949	459.232	TMSFYLR	Cobra venom factor alpha chain	TMSFYLR	Cobra venom factor alpha chain	Q91132	Naja kaouthia
8146	500.254	TNHEVFPR	PDZ domain-containing protein 6, partial	EVFPR	PDZ domain-containing protein 6, partia	ETE69093	Ophiophagus hannah
11420	454.253	TNVSTVKDDLLR	Glutathione peroxidase 3, partial	TNVSTVKNDIIR	Glutathione peroxidase 3, partial	ETE68810	Ophiophagus hannah
13051	680.875	TNVSTVKDDLLR	Glutathione peroxidase 3, partial	TNVSTVKNDIIR	Glutathione peroxidase 3, partial	ETE68810	Ophiophagus hannah
11983	592.311	TPLNCPPGSLK	phosphodiesterase, partial	TPLNCPPGSL	phosphodiesterase, partial	AXL96599	Borikenophis portoricensis
21969	456.287	TPLQALLR	RB1-inducible coiled-coil protein 1, partial	LQALLR	RB1-inducible coiled-coil protein 1, partial	ETE67067	Ophiophagus hannah
10833	450.263	TPQELLAK	Nebulin, partial	TPQILLAK	Nebulin, partial	ETE70906	Ophiophagus hannah
21445	505.29	TQLPFLYK	Cardiotoxin 7a	TQLPFIYK	Cardiotoxin 7a	Q91126	Naja atra
9387	584.795	TSAAVVQDYSK	Snake venom metalloproteinase	TSAAVVQDYSK	Snake venom metalloproteinase	Q9PVK7	Naja kaouthia
8138	756.886	TSAAVVQDYSKSTR	Snake venom metalloproteinase	TSAAVVQDYSKSTR	Snake venom metalloproteinase	Q9PVK7	Naja kaouthia
11650	654.785	TSDNCNPFPTR	long neurotoxin	DNCNPFPTR	long neurotoxin	AHZ08824	Micropechis ikaheca
12251	598.812	TSVAVVQDYSK	Snake venom metalloproteinase	TSAAVVQDYSK	Snake venom metalloproteinase	Q9PVK7	Naja kaouthia
7786	447.553	TVDFASESSNKR	cysteine-rich venom protein	TVDFASESSNKR	cysteine-rich venom protein	AAP20603	Naja atra
7793	670.825	TVDFASESSNKR	Cysteine-rich venom protein 2	TVDFASESSNKR	Cysteine-rich venom protein 2	Q7ZZN8	Naja atra
21444	750.37	TVPAFQFSSCSLR	Snake venom metalloproteinase	TAPAFQFSSCSIR	Snake venom metalloproteinase	D3TTC1	Naja atra
14824	505.751	TWAQTFEK	Phospholipase B-like 1, partial	TWAQTFEK	Phospholipase B-like 1, partial	ETE59578	Ophiophagus hannah
19053	551.216	TWCDGFCR	Long neurotoxin 4	TWCDGFCR	Long neurotoxin 4	P25672	Naja naja
29593	651.273	TWCDGFCSLR	Long neurotoxin 1	TWCDGFCSIR	Long neurotoxin 1	P25668	Naja naja
23372	605.771	TWCDLCSLR	putative long neurotoxin	TWCDRLCSIR	putative long neurotoxin	ABX58163	Austrelaps labialis
11475	878.372	TYSYECSQGTLTCGK	Acidic phospholipase A2 C	TYSYECSQGTLTC	Acidic phospholipase A2 C	Q92086	Naja sputatrix
18587	700.871	VAHYLNWLQEK	Tissue-type plasminogen activator, partial	VAHYLNWIQE	Tissue-type plasminogen activator, partial	ETE66683	Ophiophagus hannah
15192	421.758	VASLSLPR	Phosphoinositide 3-kinase regulatory subunit 5, partial	VASLSLP	Phosphoinositide 3-kinase regulatory subunit 5, partial	ETE74144	Ophiophagus hannah
18510	421.758	VATVLSPR	Cadherin EGF LAG seven-pass G-type receptor 2, partial	VATVLSAPR	Cadherin EGF LAG seven-pass G-type receptor 2, partial	ETE72621	Ophiophagus hannah
14594	421.758	VATVSLPR	Trafficking kinesin-binding protein 1, partial	VALVSLPR	Trafficking kinesin-binding protein 1, partial	ETE68220	Ophiophagus hannah
17043	421.758	VATVVTPR	YTH domain family protein 2	VATVVNP	YTH domain family protein 2	ETE65464	Ophiophagus hannah
21880	724.364	VADLFQATYTYR	Complement decay-accelerating factor transmembrane isoform, partial	VASVFQATYTY	Complement decay-accelerating factor transmembrane isoform, partial	ETE63384	Ophiophagus hannah
23471	669.823	VDDDYLLWGSR	Cobra venom factor	VNDDYLIWGSR	Cobra venom factor	Q91132	Naja kaouthia
9169	528.24	VDFDSESTR	Cysteine-rich venom protein 25	VDFNSESTR	Cysteine-rich venom protein 25	P84806	Naja haje haje
8433	527.744	VDFNSESTR	Cysteine-rich venom protein 25	VDFNSESTR	Cysteine-rich venom protein 25	P84806	Naja haje haje
19387	622.322	VDLGACLEPAAK	Vigilin, partial	ACLEPA	Vigilin, partial	ETE61946	Ophiophagus hannah
13389	724.846	VDLGCAATCPTVGK	three-finger toxin precursor, partial	VDLGCAATCPTV	three-finger toxin precursor, partial	ADN67582	Naja atra
25454	696.336	VDLGCAATCPTVK	three-finger toxin precursor		three-finger toxin precursor, partial	ADN67582	Naja atra
25454	696.335	VDLGCAATCPTVK	three-finger toxin precursor, partial	VDLGCAATCPTVK	three-finger toxin precursor, partial	ADN67582	Naja atra
11525	516.594	VDLGCAATCPTVKR	three-finger toxin precursor, partial	VDLGCAATCPTVK	three-finger toxin precursor, partial	ADN67582	Naja atra
13000	644.832	VDLGCAATGPTVK	Long neurotoxin 1	VDLGCAATCPTVK	Long neurotoxin 1	P01389	Naja anchietae
17527	580.821	VEQLSNMLVK	Transforming growth factor beta-3, partial	VEQLSNMVVK	Transforming growth factor beta-3, partial	ETE71774	Ophiophagus hannah
25522	600.8	VFDYTEWLK	serine endopeptidase	VFDYTEW	serine endopeptidase	AUS82552	Crotalus scutulatus
13109	453.728	VFPAMEGR	5'-nucleotidase, partial	VFPAMEGR	5'-nucleotidase, partial	ETE67245	Ophiophagus hannah
11219	568.753	VFSMDHNMR	Ophiophagus venom factor	VFSMDHNMR	Ophiophagus venom factor	I2C090	Ophiophagus hannah
7854	583.269	VFSMDHNTSK	Cobra venom factor	VFSMDHNTSK	Cobra venom factor	Q91132	Naja kaouthia
16083	450.235	VFSYDLR	Myoferlin, partial	VFSYHLR	Myoferlin, partial	ETE66870	Ophiophagus hannah
15010	476.28	VGLLGYTTK	Snake venom 5'-nucleotidase	VGIIGYTTK	Snake venom 5'-nucleotidase	B6EWW8	Gloydius brevicaudus
12488	429.259	VGLVAVDGK	cobra venom factor 1, partia	VGLVAVD	cobra venom factor 1, partial	AXL96620	Ahaetulla prasina
13668	400.747	VGLVAVDK	venom factor-like, partial	VGLVAVDK	venom factor-like, partial	XP_025025833	Python bivittatus
12639	400.748	VGLVAVDK	venom factor-like, partial	VGLVAVDK	venom factor-like, partial	XP_025025833	Python bivittatus
13945	400.748	VGLVAVDK	venom factor-like, partial	VGLVAVDK	venom factor-like, partial	XP_025025833	Python bivittatus
7333	400.702	VGNGGGDPK	Cohesin subunit SA-2, partial	VGNGGG	Cohesin subunit SA-2, partial	ETE63002	Ophiophagus hannah
5157	558.261	VHTCLDGEGK	Long neurotoxin homolog	VHTCLNGE	Long neurotoxin homolog	O93422	Naja atra
5167	529.75	VHTCLDGEK	kappa-cobrotoxin	VHTCLNGEK	kappa-cobrotoxin	CAA76846	Naja atra
14153	803.893	VHTCLNHQPM*PTR	Ras-related protein Rap-2a, partial	QPMPTR	Ras-related protein Rap-2a, partial	ETE66602	Ophiophagus hannah
8959	439.884	VKPGVDLNCCR	Neurotoxin II	VKPGVNLNCCR	Neurotoxin II	P01427	Naja oxiana
9202	659.324	VKPGVNLDCCR	Short neurotoxin 1	VKPGVNLNCCR	Short neurotoxin 1	P01427	Naja oxiana
9200	439.884	VKPGVNLDCCR	Short neurotoxin III	VKPGVNLNCCR	Short neurotoxin III	P59275	Naja kaouthia
8770	439.557	VKPGVNLNCCR	Neurotoxin II	VKPGVNLNCCR	Neurotoxin II	P01427	Naja oxiana
8525	400.212	VKPRMLDEGDGQPR	Solute carrier family 25 member 47, partial	IKARMQADGDGQ	Solute carrier family 25 member 47, partial	ETE64737	Ophiophagus hannah
7718	443.771	VLEELKR	Protein mago nashi-like 2	VMEELKR	Protein mago nashi-like 2	ETE70612	Ophiophagus hannah
21550	1008.47	VLEGLECGESLYMSSNAR	Cysteine-rich venom protein natrin-1	VLEGIQCGESIYMSSNAR	Cysteine-rich venom protein natrin-1	Q7T1K6	Naja atra
20967	1007.47	VLEGLQCWSLYMSSNAR	Cysteine-rich venom protein natrin-1	VLEGIQC-GESIYMSSNAR	Cysteine-rich venom protein natrin-1	Q7T1K6	Naja atra
28600	453.75	VLFDLDGK	Pseudouridine-5'-monophosphatase, partial	VIFDLDG	Pseudouridine-5'-monophosphatase, partial	ETE71697	Ophiophagus hannah
33567	453.751	VLFEVDGK	Zinc finger FYVE domain-containing protein 16, partial	FEVDGK	Zinc finger FYVE domain-containing protein 16, partial	ETE66135	Ophiophagus hannah
11597	402.896	VLKLQYDAEK	L-amino acid oxidase, partial	VIKIQYDAEK	L-amino acid oxidase, partial	AVX27607	Naja atra
35830	402.255	VLPLFSK	Kelch-like protein 13, partial	LPLFSK	Kelch-like protein 13, partial	ETE71947	Ophiophagus hannah
13141	449.77	VLTPAELR	Maleylacetoacetate isomerase	TPAELR	Maleylacetoacetate isomerase	ETE68752	Ophiophagus hannah
25167	669.327	VNDDYLLWGSR	Cobra venom factor	VNDDYLIWGSR	Cobra venom factor	Q91132	Naja kaouthia
12232	400.2	VPPCLFQSSKCFK	Neurexophilin-2, partial	PCLYDPSKICF	Neurexophilin-2, partial	ETE71784	Ophiophagus hannah
28808	727.427	VPVVLTDPTMLLR	myocyte-specific enhancer factor 2A isoform X1	LTDPTML	myocyte-specific enhancer factor 2A isoform X1	XP_007425135	Python bivittatus
12603	524.768	VSPTASDMLK	opharin precursor	VSPTASNMLK	opharin precursor	AAP81292	Ophiophagus hannah
10463	402.553	VSPTASDMLRK	cysteine-rich secretory protein	VSPTASNMLR	cysteine-rich secretory protein	AJB84505	Philodryas chamissonis
11667	552.789	VSPTASNMLGK	cysteine rich secretory protein 2, partia	VSPTASNML	cysteine rich secretory protein 2, partia	AXL96629	Ahaetulla prasina
11799	524.278	VSPTASNMLK	cysteine rich secretory protein 2, partial	VSPTASNMLK	cysteine rich secretory protein 2, partial	AXL96629	Ahaetulla prasina
10032	401.888	VSPTASNMLKR	cysteine rich secretory protein 2, partial	VSPTASNMLK	cysteine rich secretory protein 2, partial	AXL96629	Ahaetulla prasina
10078	602.33	VSPTASNRMLK	cysteine rich secretory protein 2, partial	VSPTASN-MLK	cysteine rich secretory protein 2, partial	AXL96629	Ahaetulla prasina
18657	611.27	VTFGCDYGFR	membrane cofactor protein-like isoform X1	VTFGCDFGFR	membrane cofactor protein-like isoform X1	XP_015743425	Python bivittatus
30984	618.326	VTLDLFGEWR	metalloproteinase 7, partial	VTLDLFGEWR	metalloproteinase 7, partial	AXL96626	Ahaetulla prasina
14121	509.283	VTLLEADTR	Ninein-like protein, partial	LLEANTR	Ninein-like protein, partial	ETE70166	Ophiophagus hannah
14324	509.283	VTLLEASER	L-amino-acid oxidase	VTLLEASER	L-amino-acid oxidase	Q4JHE1	Pseudechis australis
21507	474.284	VTLTCLLK	H(+)/Cl(-) exchange transporter 7, partial	VTLTCL	H(+)/Cl(-) exchange transporter 7, partial	ETE72134	Ophiophagus hannah
10045	545.769	VTMQNLNDR	Keratin, type I cytoskeletal 19, partial	ITMQNLNDR	Keratin, type I cytoskeletal 19, partial	ETE70217	Ophiophagus hannah
10335	462.264	VTYQTLAK	L-amino-acid oxidase	VTYQTAAK	L-amino-acid oxidase	CAQ72894	Echis ocellatus
6473	454.248	VTYQTPAK	L-amino acid oxidase precursor	VTYQTPAK	L-amino acid oxidase precursor	AAY89682	Pseudechis australis
8721	672.362	VVEAQSQVVAGEK	Cystatin	VVEAQSQVVAGEK	Cystatin	E3P6P4	Naja kaouthia
6474	428.25	VVPEGVQK	Cobra venom factor gamma chain	VVPEGVQK	Cobra venom factor gamma chain	Q91132	Naja kaouthia
8464	695.395	VVYDLSQKPGKR	Chain A, Crystal structure of 5'-nucleotidase from venom of Naja atra	VVYDLSQKPGKR	Chain A, Crystal structure of 5'-nucleotidase from venom of Naja atra	5H7W_A	Naja atra
14437	481.286	VWEVKKDPSLLK	L-amino-acid oxidase	VWEVKKDPSLLK	L-amino-acid oxidase	A8QL58	Naja atra
14439	721.425	VWEVKKDPSLLK	L-amino-acid oxidase	VWEVKKDPSLLK	L-amino-acid oxidase	A8QL58	Naja atra
14417	508.255	VWYQTYR	Cysteine-rich venom protein 1	VWYQTYR	Cysteine-rich venom protein 1	Q7T1K6	Naja atra
15839	641.329	VYEMLNAVNTK	Snake venom metalloproteinase	VYEMINAVNTK	Snake venom metalloproteinase	D3TTC1	Naja atra
25410	687.341	VYEMVNYLNTK	Snake venom metalloproteinase	VYEMVNYLNTK	Snake venom metalloproteinase	D5LMJ3	Naja atra
23236	687.345	VYEMYAAALNTK	Intraflagellar transport protein 88-like protein	EMYAEALNT	Intraflagellar transport protein 88-like protein	ETE73657	Ophiophagus hannah
15473	676.849	VYKQYFFETK	nerve growth factor	VYKQYFFETK	nerve growth factor	BAN82142	Ovophis okinavensis
15335	647.304	VYSYYNLDEK	Cobra venom factor	VYSYYNLDEK	Cobra venom factor	Q91132	Naja kaouthia
12805	892.91	WAGGTCSLNHSPDNLR	Cysteine-rich venom protein natrin-1	WAN-TCSLNHSPDNLR	Cysteine-rich venom protein natrin-1	Q7T1K6	Naja atra
12479	595.609	WANTCSLNHSPDNLR	Cysteine-rich venom protein 1	WANTCSLNHSPDNLR	Cysteine-rich venom protein 1	Q7T1K6	Naja atra
13187	893.402	WANTCSLNHSPDNLR	Cysteine-rich venom protein natrin-1	WANTCSLNHSPDNLR	Cysteine-rich venom protein natrin-1	Q7T1K6	Naja atra
17101	428.205	WFYDPK	Kunitz-type protease inhibitor, partial	WYYDP	Kunitz-type protease inhibitor, partial	AWX67660	Boiga irregularis
28824	498.267	WHMLVGPR	putative G-protein coupled receptor, partial	WHMLI	putative G-protein coupled receptor, partial	ETE70400	Ophiophagus hannah
17816	498.265	WHMLVPGR	Muscarinic toxin-like protein 2	WHMIVPGR	Muscarinic toxin-like protein 2	P82463	Naja kaouthia
17145	565.769	WNLPSPECK	Complement receptor type 2, partial	WNLPAPECK	Complement receptor type 2, partial	ETE63383	Ophiophagus hannah
15229	628.814	WSNLPPVCQR	Complement decay-accelerating factor, partial	WSNLPTLCQ	Complement decay-accelerating factor, partial	ETE59511	Ophiophagus hannah
8861	472.211	WWSDHGR	cobrotoxin b	WWSDH	cobrotoxin b	CAA73829	Naja atra
10835	443.701	WWSDHR	three-finger toxin precursor	WWSDHR	three-finger toxin precursor	ADN67579	Naja atra
8952	516.769	YCLLHQAK	phosphodiesterase	YCLLHQAK	phosphodiesterase	BAN89425	Ovophis okinavensis
8933	531.773	YCLLHQTK	phosphodiesterase, partial	YCLLHQTK	phosphodiesterase, partial	AXL96599	Borikenophis portoricensis
3248	413.191	YCNKVHTCR	Weak toxin S4C11	YCNKVHTCR	Weak toxin S4C11	P01400	Naja melanoleuca
34219	1080.5	YDPDPSDTYDVGREVLYR	membrane cofactor protein-like	YNPDPADEYSIGSAVIYR	membrane cofactor protein-like	XP_025021316	Python bivittatus
4434	432.192	YDSYSTK	L-amino acid oxidase, partial	YDSYSTK	L-amino acid oxidase, partial	AVX27607	Naja atra
4566	696.734	YECCDTDNCR	Cytotoxin 5	YECCDTDRC	Cytotoxin 5	P25517	Naja mossambica
4139	559.696	YECCDTDR	Cytotoxin 5	YECCDTDR	Cytotoxin 5	P25517	Naja mossambica
4392	696.24	YECCNTDNCR	cytotoxin 17, partial	YECCNTDRC	cytotoxin 17, partial	BAU24676	Naja naja
7369	559.205	YECCNTDR	cytotoxin 17, partial	YECCNTDR	cytotoxin 17, partial	BAU24676	Naja naja
14843	590.304	YEELQLTQR	keratin, type II cytoskeletal 5-like	YEELQVT	keratin, type II cytoskeletal 5-like	XP_025030548	Python bivittatus
4092	587.716	YEGCCNTDR	cytotoxin 17, partial	YE-CCNTDR	cytotoxin 17, partial	BAU24676	Naja naja
8411	606.27	YEVDNNMAQK	Cobra venom factor	YEVDNNMAQK	Cobra venom factor	Q91132	Naja kaouthia
24963	587.832	YFTYLLLNK	Cobra venom factor	YFTYLILNK	Cobra venom factor	Q91132	Naja kaouthia
23547	596.808	YFTYLLMNK	Cobra venom factor	YFTYLILNK	Cobra venom factor	Q91132	Naja kaouthia
5816	542.243	YLQEGDACK	cobra venom factor 1, partial	YIQEGDACK	cobra venom factor 1, partial	AXL96620	Ahaetulla prasina
5262	418.256	YLQVKGK	Snake venom metalloproteinase	YLQVK	Snake venom metalloproteinase	P0DM46	Micrurus corallinus
23686	584.776	YLWEWTDR	Venom C-type lectin galactose binding isoform	YIWEWTDR	Venom C-type lectin galactose binding isoform	D2YVK1	Hoplocephalus stephensii
14601	471.756	YLYSLQR	7-dehydrocholesterol reductase, partial	YLYTLQ	7-dehydrocholesterol reductase, partial	ETE67784	Ophiophagus hannah
28336	760.933	YPTALSVVLLESTK	serum albumin precursor	YPTALSVVILESTK	serum albumin precursor	S59517	Naja kaouthia
5604	567.295	YPVKPSEEGK	L-amino-acid oxidase	YPVKPSEEGK	L-amino-acid oxidase	Q4JHE1	Pseudechis australis
13233	526.282	YQQQFPLK	La-related protein 4B	QQQFPL	La-related protein 4B	ETE62671	Ophiophagus hannah
9670	1076.93	YSNTCHSFTYSGCGGNANR	Chain A, Solution structure of a chymotrypsin inhibitor from the Taiwan cobra	YSNTCHSFTYSGCGGNANR	Chain A, Solution structure of a chymotrypsin inhibitor from the Taiwan cobra	2M99_A	Naja atra
14364	849.863	YTSYECSQGTLTCK	Acidic phospholipase A2 C	SYECSQGTLTCK	Acidic phospholipase A2 C	Q92086	Naja sputatrix
12485	481.235	YTTLCYNHLTR	Muscarinic toxin-like protein	YTTICYNHLSR	Muscarinic toxin-like protein	Q9W727	Bungarus multicinctus
12508	721.348	YTTLCYNHLTR	Muscarinic toxin-like protein	YTTICYNHLSR	Muscarinic toxin-like protein	Q9W727	Bungarus multicinctus
4369	530.705	YVCCDTDK	Cytotoxin homolog 3	YVCCNTDK	Cytotoxin homolog 3	P01473	Naja melanoleuca
3818	530.215	YVCCNTDK	Cytotoxin SP15c	YVCCNTDK	Cytotoxin SP15c	P60308	Naja atra
23057	555.305	YVLPSFEVR	cobra venom factor 1, partial	YVLPSFEVR	cobra venom factor 1, partial	AXL96620	Ahaetulla prasina
10976	425.879	YYDYDKPALK	Snake venom metalloproteinase	YYNYDKPAIK	Snake venom metalloproteinase	P82942	Naja kaouthia
8951	433.223	YYHYDKPALK	Snake venom metalloproteinase	YYNYDKPAIK	Snake venom metalloproteinase	P82942	Naja kaouthia
8987	649.332	YYHYDKPALK	Snake venom metalloproteinase	YYNYDKPAIK	Snake venom metalloproteinase	P82942	Naja kaouthia
27466	595.305	YYLMMELVK	Cystatin	YYLMMELVK	Cystatin	E3P6P4	Naja kaouthia
12774	400.968	YYNYDKPALGLRK	Snake venom metalloproteinase	YYNYDKPA	Snake venom metalloproteinase	P82942	Naja kaouthia
10378	425.552	YYNYDKPALK	Snake venom metalloproteinase	YYNYDKPAIK	Snake venom metalloproteinase	P82942	Naja kaouthia
10369	637.824	YYNYDKPALK	Snake venom metalloproteinase	YYNYDKPAIK	Snake venom metalloproteinase	P82942	Naja kaouthia
