# Supplementary material for: Proteomic Investigations of Two Pakistani Naja Snake Venoms Species Unravel the Venom Complexity, Posttranslational Modifications, and Presence of Extracellular Vesicles
Source: Toxins (Basel). 2020 Oct 22;12(11):669. doi: 10.3390/toxins12110669 (PMC7690644; doi:10.3390/toxins12110669)
Supplement: Supplementary file 1 [file toxins-12-00669-s001.zip › Table S2- de novo peptide sequencing Naja oxiana.xlsx]

## Sheet: Tabelle1
					Brown Cobra
ScanNr.	m/z	Amio acid sequence	Protein	Homolog to		Acc. Number	Organism
15121	578.798	LDGSYPTLYK	phosphodiesterase, partial	NGSYPTIYK	phosphodiesterase, partial	AXL96599	Borikenophis portoricensis
3353	624.755	AACQMHTNCR	tumor necrosis factor receptor superfamily member 11B	AACQMHTNC	tumor necrosis factor receptor superfamily member 11B	XP_026545353	Notechis scutatus
15205	877.876	AAKDDCDFPELCTGR	Snake venom metalloproteinase-disintegrin-like mocarhagin	AAKNDCDFPELCTGR	Snake venom metalloproteinase-disintegrin-like mocarhagin	Q10749	Naja mossambica
27861	930.353	AAMWDFADYGCYCGR	Acidic phospholipase A2 C	WDFADYGCYCGR	Acidic phospholipase A2 C	Q92086	Naja sputatrix
4189	527.208	AASVCDCDR	Acidic phospholipase A2 3	AASVCDCDR	Acidic phospholipase A2 3	P60045	Naja sagittifera
19846	411.2	PYAEWR	Fanconi anemia group A protein, partial	PYAEW	Fanconi anemia group A protein, partial	ETE69152.1	Ophiophagus hannah
25227	769.367	NGDAGSVAVLNDYSR	Snake venom metalloproteinase	GSVAVVQDYSR	Snake venom metalloproteinase	D5LMJ3.1	Naja atra
8994	530.274	GNADSLNQLK	complement protein C3-1	GNANSLNQIK	complement protein C3-1	ABA28745.1	Austrelaps superbus
10741	566.766	SGPDATTVCPK	disco-interacting protein 2 homolog C isoform X1	SGPDPTTV	disco-interacting protein 2 homolog C isoform X1	XP_025020700.1	Python bivittatus
8841	404.705	YRNEAR	hyaluronidase-2	YRNESR	hyaluronidase-2	XP_007420723.1	Python bivittatus
10082	588.77	ace-GNCYNHLTR	Muscarinic toxin-like protein 3	CYNHLTR	Muscarinic toxin-like protein 3	P82464	Naja kaouthia
12423	607.786	NVGDPVDDLDR	Acidic phospholipase A2 3	GTPVDDLDR	Acidic phospholipase A2 3	P60045.1	Naja sagittifera
12234	607.787	DNRPVDDLDR	Acidic phospholipase A2 1	PVDDLDR	Acidic phospholipase A2 1	Q9W7J4.1	Pseudonaja textilis
23315	805.403	GLCVAEPYELTVMK	venom factor	GICVAEPYEITVMK	venom factor	J3S836.1	Crotalus adamanteus
10074	567.28	GLCYNHLTR	Muscarinic toxin-like protein 3	CYNHLTR	Muscarinic toxin-like protein 3	P82464.1	Naja kaouthia
17634	549.314	GLDALAPALEK	SAFB-like transcription modulator	GQDAIAPSLEK	SAFB-like transcription modulator	ETE73051.1	Ophiophagus hannah
20248	1131.49	GLDSSHWDSYCTETDTFLK	Venom nerve growth factor 2	GIDSSHWNSYCTETDTFIK	Venom nerve growth factor 2	Q5YF89.1	Naja sputatrix
20434	1131.5	GLDSSHWNSYCTETDTFLK	Venom nerve growth factor 2	GIDSSHWNSYCTETDTFIK	Venom nerve growth factor 2	Q5YF89.1	Naja sputatrix
20127	556.322	GLDVPLQLEK	Cobra venom factor	DVPLQIEK	Cobra venom factor	Q91132.1	Naja kaouthia
15668	492.772	LGPLLDDGGK	Zinc finger protein, partial	GPLLEDG	Zinc finger protein, partial	ETE68519.1	Ophiophagus hannah
15255	492.772	LGPLLDDNK	SLIT-ROBO Rho GTPase-activating protein 3	GPLLDD	SLIT-ROBO Rho GTPase-activating protein 3	XP_015676748.1	Protobothrops mucrosquamatus
21840	420.757	AVPWVLR	serine/threonine-protein kinase 36	AVPWVVR	serine/threonine-protein kinase 36	XP_025019391.1	Python bivittatus
12291	558.787	AVSLADGNDVR	Neurotoxin homolog NL1	ISLADGNDVR	Neurotoxin homolog NL1	Q9DEQ3.1	Naja atra
16247	595.8	LGTCLLCPEK	Weak toxin 2	TCLICPEK	Weak toxin 2	Q8AY50.1	Bungarus candidus
13167	421.758	VATVSLPR	Holliday junction recognition protein	ATVSLPR	Holliday junction recognition protein	XP_026519764.1	Notechis scutatus
23538	517.318	VAVLLYLDK	Ophiophagus venom factor	VAVIIYLDK	Ophiophagus venom factor	I2C090.1	Ophiophagus hannah
7336	400.219	GLVPEER	Ohanin	LVPEER	Ohanin	P83234.2	Ophiophagus hannah
20964	430.767	VAVPLFSK	Apoptosis inhibitor 5, partial	AVPLFSK	Apoptosis inhibitor 5, partial	ETE68132.1	Ophiophagus hannah
27152	415.738	GLWWLR	Ohanin	GLWWLR	Ohanin	P83234.2	Ophiophagus hannah
5281	577.758	DWDQCFKR	Weak toxin CM-11	NQCFKR	Weak toxin CM-11	P01401.1	Naja haje haje
5510	835.358	ELVQCCSTDKCNR	Weak neurotoxin 7	EIVQCCSTDKCNR	Weak neurotoxin 7	P29181.1	Naja naja
14101	862.871	YVDYECSQGTLTCK	Acidic phospholipase A2 C	YECSQGTLTCK	Acidic phospholipase A2 C	Q92086.1	Naja sputatrix
24727	700.853	SSSGVMVNYLNTK	Snake venom metalloproteinase	MVNYLNTK	Snake venom metalloproteinase	D5LMJ3.1	Naja atra
25608	700.351	SAKMMVNYLTNK	ankyrin repeat domain-containing protein 40-like	MANYLTN	ankyrin repeat domain-containing protein 40-like	XP_007433073.1	Python bivittatus
15375	554.767	DNNYNLDLK	Acidic phospholipase A2 C	DNNYNIDLK	Acidic phospholipase A2 C	Q92086.1	Naja sputatrix
19211	915.43	AFQPYNDNNYNLDLK	Acidic phospholipase A2 C	PYNDNNYNIDLK	Acidic phospholipase A2 C	Q92086	Naja sputatrix
26378	1180.06	ALALCFQAPYDDNDYNLDLK	Acidic phospholipase A2 2	AICFAGAPYNDNNYNIDLK	Acidic phospholipase A2 2	P15445	Naja naja
7741	532.26	APVLSDSSCK	cilia- and flagella-associated protein 97	LSDSSC	cilia- and flagella-associated protein 97	XP_026553667	Pseudonaja textilis
10319	416.749	ASTLLTAR	zinc finger SWIM domain-containing protein 6	ASTMLTA	zinc finger SWIM domain-containing protein 6	XP_026572863	Pseudonaja textilis
28089	936.483	ATMTLLTFYNAQLQEK	Cobra venom factor	ATMTILTFYNAQLQEK	Cobra venom factor	Q91132	Naja kaouthia
5878	609.9	CCQVHDNCYNEAEK	Acidic phospholipase A2 1	CCQVHDNCYNEAEK	Acidic phospholipase A2 1	P00596	Naja kaouthia
5707	609.568	CCQVHDNCYNEAEK	Acidic phospholipase A2 1	CCQVHDNCYNEAEK	Acidic phospholipase A2 1	P00596	Naja kaouthia
6047	609.901	CCQVHDNCYNEAEK	Acidic phospholipase A2 1	CCQVHDNCYNEAEK	Acidic phospholipase A2 1	P00596	Naja kaouthia
4322	500.193	CCQVHDNCYNK	Acidic phospholipase A2 1	CCQVHDNCYN	Acidic phospholipase A2 1	P00596	Naja kaouthia
19773	711.349	CHDTQLPFLYK	Cardiotoxin 7a	CHNTQLPFIYK	Cardiotoxin 7a	Q91126	Naja atra
29887	701.341	CKMMVNYLNTK	Snake venom metalloproteinase	MVNYLNTK	Snake venom metalloproteinase	D5LMJ3	Naja atra
19181	676.674	CPLPNLEDGKLVSSDDLR	C4b-binding protein alpha chain-like isoform X1	CPVPNIENGKIVSSDDLR	C4b-binding protein alpha chain-like isoform X1	XP_026571379	Pseudonaja textilis
8002	505.722	CPTDSFQR	P-III snake venom metalloprotease, partial	CPTDSFQR	P-III snake venom metalloprotease, partial	AHZ08819	Micropechis ikaheca
7811	505.723	CPTDSFQR	Snake venom metalloproteinase	CPTDSFQR	Snake venom metalloproteinase	F8RKW1	Drysdalia coronoides
19827	450.707	CWPYFK	Acidic phospholipase A2 C	CWPYFK	Acidic phospholipase A2 C	Q92086	Naja sputatrix
9899	482.241	CYNHLTR	Muscarinic toxin-like protein 3	CYNHLTR	Muscarinic toxin-like protein 3	P82464	Naja kaouthia
4192	481.172	DCCTDYK	phosphodiesterase	DCCTDYK	phosphodiesterase	BAN89425	Ovophis okinavensis
12305	852.817	DDEECNYCNVVCK	Tumor necrosis factor receptor superfamily member 11B	NNERCHYCNVVCK	Tumor necrosis factor receptor superfamily member 11B	ETE67452	Ophiophagus hannah
22140	891.393	DDNEDGFLADSDLLSR	Cobra venom factor	DDNEDGFIADSDIISR	Cobra venom factor	Q91132	Naja kaouthia
21769	891.396	DDNEDGFLADSDLLSR	Cobra venom factor	DDNEDGFIADSDIISR	Cobra venom factor	Q91132	Naja kaouthia
3500	617.755	DEGENEQEAGR	sperm protamine P1-like isoform X1	EGENEQEAGR	sperm protamine P1-like isoform X1	XP_026544014	Notechis scutatus
9033	498.745	DGEKLCFK	Weak neurotoxin 6	DGEKICFK	Weak neurotoxin 6	O42256	Naja sputatrix
16252	694.815	DGSNPLACLNDGR	Tissue-type plasminogen activator, partial	DSGGPLVCLNDGR	Tissue-type plasminogen activator, partial	ETE66683	Ophiophagus hannah
8622	495.753	DGVTKWER	Keratin, type II cytoskeletal 5, partial	VTKWE	Keratin, type II cytoskeletal 5, partial	ETE59039	Ophiophagus hannah
26420	582.784	DKCTPDLTSK	Alpha-cobratoxin	TPDITSK	Alpha-cobratoxin	P01391	Naja kaouthia
12848	427.725	DLHNSLR	cysteine-rich venom protein, partial	DLHNSLR	cysteine-rich venom protein, partial	BAP39957	Protobothrops flavoviridis
21790	575.826	DLSLLHDLPK	L-amino-acid oxidase	DLSLIHDLPK	L-amino-acid oxidase	A8QL58	Naja atra
10772	735.32	DLTEEPNSQGLSSK	Cobra venom factor	DLTEEPNSQGISSK	Cobra venom factor	Q91132	Naja kaouthia
8179	752.386	DLTEKPNSQGLSSK	Cobra venom factor	DLTEEPNSQGISSK	Cobra venom factor	Q91132	Naja kaouthia
16447	407.211	DLYQFK	Acidic phospholipase A2 beta-bungarotoxin A4 chain	DLYQFK	Acidic phospholipase A2 beta-bungarotoxin A4 chain	P17934	Bungarus multicinctus
11412	603.803	DMLKCTVPSR	phospholipase a2	NMIKCTVPSR	phospholipase a2	CAA45372	Naja naja
11454	605.278	DNADVGFGSATR	aminopeptidase N isoform X2	DNADVGFGSATR	aminopeptidase N isoform X2	XP_026565037	Pseudonaja textilis
7714	871.811	DNDNACAASVCDCDR	phospholipase a2	DN-NACAASVCDCDR	phospholipase a2	CAA45372	Naja naja
14490	554.768	DNNYNLDLK	Acidic phospholipase A2 C	DNNYNIDLK	Acidic phospholipase A2 C	Q92086	Naja sputatrix
14302	554.768	DNNYNLDLK	Acidic phospholipase A2 C	DNNYNIDLK	Acidic phospholipase A2 C	Q92086	Naja sputatrix
16136	554.769	DNNYNLDLK	Acidic phospholipase A2 C	DNNYNIDLK	Acidic phospholipase A2 C	Q92086	Naja sputatrix
10468	562.211	DPSVCDCDR	phospholipase a2	SVCDCDR	phospholipase a2	CAA45372	Naja naja
12922	640.795	DPSYGMVEPGTK	Snake venom metalloproteinase	DPSYGMVEPGTK	Snake venom metalloproteinase	Q9PVK7	Naja kaouthia
11399	675.831	DQGKVTDLESMK	phospholipase B1, partial	DQGKVTDMESMK	phospholipase B1, partial	AXL96606	Ahaetulla prasina
15636	440.725	DYNLDLK	E3 ubiquitin-protein ligase RNF213	DYNLDL	E3 ubiquitin-protein ligase RNF213	XP_026557575	Pseudonaja textilis
8839	504.241	EGQGDYALR	aminopeptidase N isoform X2	EGQGDYAL	aminopeptidase N isoform X2	XP_026565037	Pseudonaja textilis
19866	612.308	EVVQFMDSLR	5' nucleotidase, partial	EVVQFMNSLR	5' nucleotidase, partial	AXL95273	Spilotes sulphureus
19771	915.417	FAGAPYNDDNYNLDLK	Acidic phospholipase A2 C	FAGAPYNDNNYNIDLK	Acidic phospholipase A2 C	Q92086	Naja sputatrix
20143	915.922	FAGAPYNDDNYNLDLK	phospholipase A2	FAGAPYNDNNYNIDLK	phospholipase A2	AAA66029.1	Naja naja
11823	468.236	FCELPAAK	Kunitz-type serine protease inhibitor	FCELPAAK	Kunitz-type serine protease inhibitor	P20229	Naja naja
15589	516.299	FGPVSGQVLK	Chain A, Crystal Structure Of Snake Venom Phosphodiesterase (pde) From Taiwan Cobra (naja Atra Atra)	FGPVSGQVIK	Chain A, Crystal Structure Of Snake Venom Phosphodiesterase (pde) From Taiwan Cobra (naja Atra Atra)	5GZ4_A	Naja atra
25149	936.023	FLLNTPSNAQSLPLTVR	Cobra venom factor	LNIPLNAQSLPITVR	Cobra venom factor	Q91132	Naja kaouthia
11358	643.783	FLYGGCNDANR	kunitz/BPTI-like toxin	FLYGGCKGNSNR	kunitz/BPTI-like toxin	XP_026579467	Pseudonaja textilis
8552	660.295	GCAATCPLAENR	Muscarinic toxin-like protein 2	GCAATCPIAENR	Muscarinic toxin-like protein 2	P82463	Naja kaouthia
9660	774.86	GCADNCPKDSALLK	Cytotoxin homolog	GCADNCPKNSALLK	Cytotoxin homolog	P14541	Naja kaouthia
17103	507.211	GCFDLDMR	Zinc metalloproteinase-disintegrin-like kaouthiagin-like	GCFDLNMR	Zinc metalloproteinase-disintegrin-like kaouthiagin-like	D3TTC1	Naja atra
18775	619.81	GCFLTPDLTSK	Alpha-cobratoxin	CFITPDITSK	Alpha-cobratoxin	P01391	Naja kaouthia
9157	474.718	GCLDVCPK	cardiotoxin 1e	GCIDVCPK	cardiotoxin 1e	AAA90960	Naja atra
17169	802.414	GCLDVCPKDSLLVK	cardiotoxin 1e	GCIDVCPKNSLLVK	cardiotoxin 1e	AAA90960	Naja atra
8987	423.213	GCLDVGPK	Collagen alpha-4(VI) chain, partial	LDIGPK	Collagen alpha-4(VI) chain, partial	ETE59018	Ophiophagus hannah
19816	479.218	GCWPYFK	Acidic phospholipase A2 1	GCWPYFK	Acidic phospholipase A2 1	P00598	Naja atra
20175	578.785	GDYQEYLLR	Snake venom metalloproteinase	DYQEYLLR	Snake venom metalloproteinase	P82942	Naja kaouthia
13152	496.747	GFCELPAAK	Kunitz-type serine protease inhibitor	GFCELPAAK	Kunitz-type serine protease inhibitor	P20229	Naja naja
19071	678.361	GNLYQFKNMLK	Phospholipase A2 3	NLYQFKNMIK	Phospholipase A2 3	P21792	Micrurus nigrocinctus
10399	623.289	GNSGTPVDDLDR	Acidic phospholipase A2 1	GGSGTPVDDLDR	Acidic phospholipase A2 1	Q9W7J4	Pseudonaja textilis
14750	426.704	GSFAEWR	Snake venom metalloproteinase	SFAEWR	Snake venom metalloproteinase	D5LMJ3	Naja atra
6702	404.194	GSFDPQR	Tissue-type plasminogen activator, partial	GSFDPRR	Tissue-type plasminogen activator, partial	ETE66683	Ophiophagus hannah
11266	604.308	GSVAVVQDYNR	Snake venom metalloproteinase	GSVAVVQDYSR	Snake venom metalloproteinase	D5LMJ3	Naja atra
11526	417.21	HEFFPR	Protein dpy-19-like 4, partial	EFFPR	Protein dpy-19-like 4, partial	ETE71183	Ophiophagus hannah
12534	403.714	HFFEVK	venom PRY-SPRY domain-containing protein, partial	HFFEVK	venom PRY-SPRY domain-containing protein, partial	AHZ08803	Micropechis ikaheca
18298	631.342	HNTQLPFLYK	Cardiotoxin 7a	HNTQLPFIYK	Cardiotoxin 7a	Q91126	Naja atra
13093	635.325	HTACPPGFGVVK	tumor necrosis factor receptor superfamily member 11B	HTACPPGFGVV	tumor necrosis factor receptor superfamily member 11B	XP_026559377	Pseudonaja textilis
35220	696.916	KVEGVAFVLFGVK	cobra venom factor 1, partial	KVEGVAFVLFGVK	cobra venom factor 1, partial	AXL96620	Ahaetulla prasina
15598	458.26	LDLLDQAK	phospholipase B1, membrane-associated	DLLDQAK	phospholipase B1, membrane-associated	XP_026537464	Notechis scutatus
4769	878.403	LECHDQQSSQPPTTK	Short neurotoxin 1	LECHNQQSSQPPTTK	Short neurotoxin 1	P01427	Naja oxiana
14518	487.27	LELSELNR	keratin, type II cytoskeletal 1-like	EISELNR	keratin, type II cytoskeletal 1-like	XP_026573193	Pseudonaja textilis
11408	583.296	LENELQTYR	Keratin, type I cytoskeletal 19, partial	LENEIETYR	Keratin, type I cytoskeletal 19, partial	ETE70217	Ophiophagus hannah
13208	434.733	LFLTCSK	L-amino-acid oxidase	FLTCSK	L-amino-acid oxidase	Q4JHE3	Oxyuranus scutellatus scutellatus
24691	445.76	LFWSPLK	Glutathione peroxidase 3, partial	LFWSPLK	Glutathione peroxidase 3, partial	ETE68810	Ophiophagus hannah
7009	495.884	LGGFECNEHEHR	Snake venom serine protease	GGFECNEHEHR	Snake venom serine protease	P86545	Naja naja
9009	540.75	LGSVSGMGCGR	natriuretic peptide PaNP-c precursor, partial	GSTSGMGCGR	natriuretic peptide PaNP-c precursor, partial	AAZ82822	Pseudechis australis (
12784	493.264	LHFADNLR	ectonucleotide pyrophosphatase/phosphodiesterase family member 3 isoform X2	LHFANNVR	ectonucleotide pyrophosphatase/phosphodiesterase family member 3 isoform X2	XP_026561286	Pseudonaja textilis
11617	575.785	LHFAGEYTGR	L-amino acid oxidase, partial	HFAGEYTGR	L-amino acid oxidase, partial	AVX27607	Naja atra
18579	555.295	LKCHDTQLPFLYK	Cardiotoxin 7a	LKCHNTQLPFIYK	Cardiotoxin 7a	Q91126	Naja atra
10636	548.841	LKVVPERQK	cobra venom factor 1, partial	LKVVPE	cobra venom factor 1, partial	AXL96620	Ahaetulla prasina
12571	618.345	LKYENEVALR	Keratin, type I cytoskeletal 19, partial	LKYDNELAL	Keratin, type I cytoskeletal 19, partial	ETE70217	Ophiophagus hannah
27425	680.377	LLGLLSWGVGCGK	tissue-type plasminogen activator, partial	LIGIISWGVGCG	tissue-type plasminogen activator, partial	XP_026544671	Notechis scutatus
27227	680.377	LLGLLSWGVGCGK	Tissue-type plasminogen activator, partial	LIGIISWGVGCG	Tissue-type plasminogen activator, partial	ETE66683	Ophiophagus hannah
32866	1056.07	LLLQGDPVAQLLENSLDGSK	Cobra venom factor	QGDPVAQIIENSIDGSK	Cobra venom factor	Q91132	Naja kaouthia
18555	409.263	LLPLAYK	Disintegrin and metalloproteinase domain-containing protein 21, partial	LLPLAY	Disintegrin and metalloproteinase domain-containing protein 21, partial	ETE71596	Ophiophagus hannah
30677	1019.54	LMADNVLNDLSLLHDLPK	L-amino-acid oxidase	ADIVINDLSLIHDLPK	L-amino-acid oxidase	A8QL58	Naja atra
19481	820.865	LPDWTECEVSYNK	tissue-type plasminogen activator, partial	LPDWTECEVSGYGK	tissue-type plasminogen activator, partial	XP_026544671	Notechis scutatus
4397	961.866	LQHEAQCDSEECCEK	Snake venom metalloproteinase	LQHEAQCDSEECCEK	Snake venom metalloproteinase	D3TTC2	Naja atra
17886	726.39	LRCFLTPDLTSK	Alpha-cobratoxin	RCFITPDITSK	Alpha-cobratoxin	P01391	Naja kaouthia
19259	911.928	LSDKPFYEFSSCSVR	Snake venom metalloproteinase	SDEPFYEFSSCSVR	Snake venom metalloproteinase	D5LMJ3	Naja atra
19068	911.928	LSDKPFYEFSSCSVR	Snake venom metalloproteinase	SDEPFYEFSSCSVR	Snake venom metalloproteinase	D5LMJ3	Naja atra
12362	530.765	LSLADGDDVR	Muscarinic toxin-like protein	SLADGNDVR	Muscarinic toxin-like protein	Q9W727	Bungarus multicinctus
10644	523.778	LSSPATLDSR	Protein VPRBP	LPSPPTLDS	Protein VPRBP	ETE70381	Ophiophagus hannah
14436	447.769	LSYLLTGK	disintegrin and metalloproteinase domain-containing protein 10-like, partial	LSYLLT	disintegrin and metalloproteinase domain-containing protein 10-like, partial	XP_026580760	Pseudonaja textilis
15557	850.406	LTCLLCSGDGTLMNK	Snake venom serine protease 3	LLCS--GTLINK	Snake venom serine protease 3	AAG10790	Protobothrops jerdonii
11119	525.76	LTDCDSLVK	Cysteine-rich venom protein ophanin	TNCDSLVK	Cysteine-rich venom protein ophanin	Q7ZT98	Ophiophagus hannah
28723	402.255	LVPLFSK	Cytotoxin SP15c	LVPLFSK	Cytotoxin SP15c	P60308	Naja atra
24819	760.412	LWNYFHSTLLPK	phosphodiesterase, partial	LWNYFHSTLLPK	phosphodiesterase, partial	ALA20853	Macropisthodon rudis
6407	407.194	LYCTEK	Zinc metalloproteinase-disintegrin-like kaouthiagin-lik	LYCTEK	Zinc metalloproteinase-disintegrin-like kaouthiagin-lik	D3TTC1	Naja atra
4935	407.194	LYCTEK	Zinc metalloproteinase-disintegrin-like kaouthiagin-lik	LYCTEK	Zinc metalloproteinase-disintegrin-like kaouthiagin-lik	D3TTC1	Naja atra
18365	777.831	MEWYPEAASDAER	Cysteine-rich venom protein natrin-1	MEWYPEAASNAER	Cysteine-rich venom protein natrin-1	Q7T1K6	Naja atra
18169	777.831	MEWYPEAASDAER	Cysteine-rich venom protein 1	MEWYPEAASNAER	Cysteine-rich venom protein 1	Q7T1K6	Naja atra
19788	692.366	MFMVAAPHVGPVK	Cytotoxin Vc-5	MFMVAAPHV-PVK	Cytotoxin Vc-5	Q9PS34	Naja oxiana
16901	770.417	MFMVAAPHVGPVKR	Cytotoxin Vc-5	MFMVAAPHV-PVKR	Cytotoxin Vc-5	Q9PS34	Naja oxiana
31155	842.376	MSPGLCFMLNWDGR	Snake venom metalloproteinase-disintegrin-like mocarhagin	MSPGLCFMLNWNAR	Snake venom metalloproteinase-disintegrin-like mocarhagin	Q10749	Naja mossambica
30972	842.377	MSPGLCFMLNWDGR	Zinc metalloproteinase mocarhagin	MSPGLCFMLNWNAR	Zinc metalloproteinase mocarhagin	Q10749	Naja mossambica
12933	457.207	MTLDDFR	leucine-rich repeat and death domain-containing protein 1	MTLDDF	leucine-rich repeat and death domain-containing protein 1	XP_026543987	Notechis scutatus
5655	412.702	MVMVSNK	Cytotoxin I	MYMVSNK	Cytotoxin I	P01447	Naja naja
10810	465.706	MYMVSDGK	Cytotoxin 8	MYMVSD	Cytotoxin 8	P86540	Naja naja
11022	437.195	MYMVSDK	Cytotoxin 8	MYMVSDK	Cytotoxin 8	P86540	Naja naja
12384	518.944	MYMVSDKTVPVKR	Cytotoxin 1	MYMVSNKTVPVKR	Cytotoxin 1	P01447	Naja naja
11570	457.723	NAPEVCPK	lpxK, partial	NAPDVCP	lpxK, partial	ETE68446	Ophiophagus hannah
8580	688.806	NCAATCPLAENR	Muscarinic toxin-like protein 2	CAATCPIAENR	Muscarinic toxin-like protein 2	P82463	Naja kaouthia
15122	554.768	NDNYNLDLK	Acidic phospholipase A2 1	NNNYNIDLK	Acidic phospholipase A2 1	P00596	Naja kaouthia
7871	444.232	NEQVELR	cobra venom factor 1, partial	NEQVEIR	cobra venom factor 1, partial	AXL96620	Ahaetulla prasina
16277	775.86	NLCYKMYMVSNK	Cytotoxin 1	NLCYKMYMVSNK	Cytotoxin 1	P01447	Naja naja
14054	435.23	NLGYQFK	Zinc finger protein, partial	NLGYHF	Zinc finger protein, partial	ETE62318	Ophiophagus hannah
12931	406.719	NLYQFK	Basic phospholipase A2 T1-2 A chain	NLYQFK	Basic phospholipase A2 T1-2 A chain	P84472	Bungarus candidus
11459	409.711	NTWLER	cobra venom factor 1, partial	NTWIER	cobra venom factor 1, partial	AXL96620	Ahaetulla prasina
4126	459.721	PCAAKDEK	Zinc metalloproteinase-disintegrin-like atrase-A	PCAAKDEK	Zinc metalloproteinase-disintegrin-like atrase-A	D5LMJ3	Naja atra
11225	493.243	PDGLMAEPR	Zinc metalloproteinase-disintegrin-like kaouthiagin-like	PDGIMAEP	Zinc metalloproteinase-disintegrin-like kaouthiagin-like	D3TTC1	Naja atra
18063	695.332	PLTMEGNQASWR	Venom nerve growth factor 2	LTMEGNQASWR	Venom nerve growth factor 2	Q3HXX9	Hoplocephalus stephensii
25292	776.904	PNGYVPNFQLFQK	glutathione peroxidase 3 isoform X1	GYVPNFQLFQK	glutathione peroxidase 3 isoform X1	XP_026552406	Pseudonaja textilis
11739	431.228	PTAALTCK	Serpin B5, partial	AALTCK	Serpin B5, partial	ETE65002	Ophiophagus hannah
9337	816.329	pyro-QCETCSSLNHQER	Cobra venom factor alpha chain	ETCSSLNHQER	Cobra venom factor alpha chain	Q91132	Naja kaouthia
9038	429.214	pyro-QKDVCPK	SUMO-specific isopeptidase USPL1 isoform X1	QKDVCP	SUMO-specific isopeptidase USPL1 isoform X1	XP_026564646	Pseudonaja textilis
17088	841.885	QAPYDNNDYNLDLK	Acidic phospholipase A2 1	APYNNNNYNIDLK	Acidic phospholipase A2 1	P00596	Naja kaouthia
16646	849.861	QHSYECSQGTLTCK	Acidic phospholipase A2 C	SYECSQGTLTCK	Acidic phospholipase A2 C	Q92086	Naja sputatrix
15910	725.393	QLEALCYPSLKK	L-amino acid oxidase, partial	QALCYPSIKK	L-amino acid oxidase, partial	AVX27607	Naja atra
15335	710.835	QLTMEGNQASWR	nerve growth factor, partial	LTMEGNQASWR	nerve growth factor, partial	AAR24530	Bitis gabonica
5164	445.214	QPLESCR	Chain A, Crystal Structure Of Snake Venom Phosphodiesterase (pde) From Taiwan Cobra (naja Atra Atra)	QPLESCR	Chain A, Crystal Structure Of Snake Venom Phosphodiesterase (pde) From Taiwan Cobra (naja Atra Atra)	5GZ4_A	Naja atra
9046	405.7	QTCFVR	zinc finger protein 804A	QTCFSEENVR	zinc finger protein 804A	XP_026552505	Pseudonaja textilis
28738	632.819	QTLDLFGEWR	metalloproteinase 7, partial	TLDLFGEWR	metalloproteinase 7, partial	AXL96626	Ahaetulla prasina
13664	413.761	QTVLLPR	Hemorrhagic metalloproteinase-disintegrin-like kaouthiagin	QTVLLPR	Hemorrhagic metalloproteinase-disintegrin-like kaouthiagin	P82942	Naja kaouthia
16793	481.734	QYFFETK	nerve growth factor	QYFFETK	nerve growth factor	BAN82142	Ovophis okinavensis
13864	724.847	RDLGCAATCPTVK	three-finger toxin precursor, partial	DLGCAATCPTVK	three-finger toxin precursor, partial	ADN67582	Naja atra
25421	629.313	RFDYTEWLK	Snake venom serine protease Dav-PA	FDYTDW	Snake venom serine protease Dav-PA	Q9I8X1	Deinagkistrodon acutus
8764	440.235	RFQLCR	Weak neurotoxin 7	RFQICR	Weak neurotoxin 7	P29181	Naja naja
8995	468.745	RGFQLCR	C-C chemokine receptor type 10, partial	GFQLCR	C-C chemokine receptor type 10, partial	ETE65216	Ophiophagus hannah
12168	552.789	RSPTASNFPK	cysteine-rich secretory protein 1, partial	SPTASN	cysteine-rich secretory protein 1, partial	AXL96607	Ahaetulla prasina
14912	537.794	RTLLEASER	L-amino-acid oxidase	TLLEASER	L-amino-acid oxidase	XP_026538830	Notechis scutatus
20655	715.854	RYEMVNYLNTK	Zinc metalloproteinase-disintegrin-like atrase-A	YEMVNYLNTK	Zinc metalloproteinase-disintegrin-like atrase-A	D5LMJ3	Naja atra
8769	632.286	SAECPSESLQR	Snake venom metalloproteinase	SAECPTDSLQR	Snake venom metalloproteinase	D5LMJ3	Naja atra
11153	470.585	SASQLYQESLRK	L-amino acid oxidase, partial	SASQLYQESLRK	L-amino acid oxidase, partial	AVX27607	Naja atra
20762	941.927	SCAAAGTECLLSGWGNTK	serine protease 53	GTQCWLTGWGD	serine protease 53	XP_026576912	Pseudonaja textilis
24589	701.812	SDDDFFQALDTK	L-amino acid oxidase, partial	DDSDFFQALDTK	L-amino acid oxidase, partial	AVX27607	Naja atra
9030	508.784	SDLLPTKDK	Cobra venom factor	SDLLPTKDK	Cobra venom factor	Q91132	Naja kaouthia
14628	720.306	SDMLCNCSLSPR	Snake venom metalloproteinase	MICNCSISPR	Snake venom metalloproteinase	D3TTC2	Naja atra
8119	454.727	SEPGVYTR	Serine protease 27, partial	SEPNRPGVYTR	Serine protease 27, partial	ETE64653	Ophiophagus hannah
29699	651.862	SLDLDSLLAEVK	Keratin, type II cytoskeletal 1, partia	LDLDSIIAEVK	Keratin, type II cytoskeletal 1, partia	ETE67131	Ophiophagus hannah
24076	1094.99	SLFGVTTEDCPDGQNLCFK	Muscarinic toxin-like protein 2	SIFGVTTEDCPDGQNLCFK	Muscarinic toxin-like protein 2	P82463	Naja kaouthia
21031	1173.04	SLFGVTTEDCPNWNLCFKR	Muscarinic toxin-like protein 2	SIFGVTTEDCPDGQ-NLCFKR	Muscarinic toxin-like protein 2	P82463	Naja kaouthia
12255	444.743	SLPDSLTR	A.superbus venom factor 1	SIPDSLTR	A.superbus venom factor 1	Q0ZZJ6	Austrelaps superbus
20600	571.797	SLTGDYLAFR	glutathione peroxidase 3 isoform X1	SLTGEYIAF	glutathione peroxidase 3 isoform X1	XP_026541908	Notechis scutatus
16944	738.871	SLTVMENVNLDNK	Venom nerve growth factor 2	TVMENVNLDNK	Venom nerve growth factor 2	Q5YF89	Naja sputatrix
12120	623.289	SNGTPVDDLDGR	phospholipase A2	GTPVDDLD	phospholipase A2	AHZ08810	Micropechis ikaheca
13512	720.308	SNMLCDCSLSPR	Snake venom metalloproteinase	MICNCSISPR	Snake venom metalloproteinase	D3TTC2	Naja atra
16981	622.8	SPDNLWVEER	ectonucleotide pyrophosphatase/phosphodiesterase family member 3 isoform X2	SPDNLWVEER	ectonucleotide pyrophosphatase/phosphodiesterase family member 3 isoform X2	XP_026561286	Pseudonaja textilis
7449	457.23	SPPGNWQK	Thaicobrin	SPPGNWQK	Thaicobrin	P82885	Naja kaouthia
11391	733.883	SQSQLYQESLRK	L-amino acid oxidase, partial	SASQLYQESLRK	L-amino acid oxidase, partial	AVX27607	Naja atra
13144	693.833	SSSSGSATGEQLFK	pro-cathepsin H	SSGGGSATGEQLFK	pro-cathepsin H	XP_026565144	Pseudonaja textilis
8868	404.203	STPFEAR	phosphodiesterase	SVPFEAR	phosphodiesterase	BAN82022	Protobothrops flavoviridis
6934	438.725	STTDLPSR	L-amino-acid oxidase	STTDLPSR	L-amino-acid oxidase	XP_026538830	Notechis scutatus
6758	666.758	STTDLPSR	L-amino-acid oxidase	STTDLPSR	L-amino-acid oxidase	XP_026538830	Notechis scutatus
8477	717.305	SYECSQGTLTCK	Acidic phospholipase A2 C	SYECSQGTLTCK	Acidic phospholipase A2 C	Q92086	Naja sputatrix
8291	717.305	SYECSQGTLTCK	Acidic phospholipase A2 C	SYECSQGTLTCK	Acidic phospholipase A2 C	Q92086	Naja sputatrix
30626	680.029	TCADLVLNDLSLLHDLPK	L-amino acid oxidase, partial	TCADIVINDLSLIHDLPK	L-amino acid oxidase, partial	AVX27607	Naja atra
11065	452.209	TCPEGKDLCFK	Cardiotoxin 7a;	TCPEGKNLCFK	Cardiotoxin 7a;	Q91126	Naja atra
10532	452.216	TCPEGKNLCFK	Cardiotoxin 7a	TCPEGKNLCFK	Cardiotoxin 7a	Q91126	Naja atra
5178	455.723	TDHGDLPR	cobra venom factor, partial	TNHGDLPR	cobra venom factor, partial	AWX67646	Boiga irregularis
11952	477.743	TETDTFLK	Venom nerve growth factor 2	TETDTFIK	Venom nerve growth factor 2	Q5YF89	Naja sputatrix
13329	426.247	TEYLVVK	aminopeptidase N isoform X2	TEYLVVK	aminopeptidase N isoform X2	XP_026565037	Pseudonaja textilis
11062	589.786	TLCYDHLTR	Muscarinic toxin-like protein 3	TICYNHLTR	Muscarinic toxin-like protein 3	P82464	Naja kaouthia
10278	517.262	TLLEGEESR	keratin, type II cytoskeletal 4-like	TLLEGEESR	keratin, type II cytoskeletal 4-like	XP_026539658	Notechis scutatus
11644	524.254	TNHEFFPR	cytosolic carboxypeptidase 2	NHEFF	cytosolic carboxypeptidase 2	XP_026521145	Notechis scutatus
4571	455.23	TNHGDLPR	cobra venom factor, partial	TNHGDLPR	cobra venom factor, partial	AWX67646	Boiga irregularis
19423	1190.1	TTATDLKGNTVTVMENVLNDNK	Venom nerve growth factor 2	TTATDIKGNTVTVMENV-NLDNK	Venom nerve growth factor 2	Q5YF89	Naja sputatrix
6997	413.87	VDFASESSNKR	Cysteine-rich venom protein 2	VDFASESSNKR	Cysteine-rich venom protein 2	Q7ZZN8	Naja atra
28981	730.904	VDLLNQELEFLK	Keratin, type II cytoskeletal 5	LNDEIEFLK	Keratin, type II cytoskeletal 5	ETE59038	Ophiophagus hannah
10233	521.283	VDPELQNVK	zinc finger MYM-type protein 2 isoform X1	VEPAELQNV	zinc finger MYM-type protein 2 isoform X1	XP_026564670	Pseudonaja textilis
25196	629.31	VFDYTEWLGK	Snake venom serine protease 3	VFDYTDW	Snake venom serine protease 3	O13058	Protobothrops flavoviridis
21496	542.788	VFLDDYKGK	WD and tetratricopeptide repeats protein 1	LDDFKGK	WD and tetratricopeptide repeats protein 1	XP_026558310	Pseudonaja textilis
18113	516.303	VLDELTLTK	Keratin, type I cytoskeletal 19, partial	VLDELTL	Keratin, type I cytoskeletal 19, partial	ETE70217	Ophiophagus hannah
7791	443.771	VLEELKR	L-amino-acid oxidase	VIEELKR	L-amino-acid oxidase	XP_026538830	Notechis scutatus
19671	482.261	VLFDLDNK	histone-lysine N-methyltransferase EHMT2 isoform X1	LFDLDNK	histone-lysine N-methyltransferase EHMT2 isoform X1	XP_026575803	Pseudonaja textilis
18829	561.783	VNYDLANWK	aminopeptidase N isoform X2	VNYDLANW	aminopeptidase N isoform X2	XP_026565037	Pseudonaja textilis
25350	830.91	VPDLFQATYTYQSK	C4b-binding protein alpha chain-like isoform X1	FQATYTYQNK	C4b-binding protein alpha chain-like isoform X1	XP_026571379	Pseudonaja textilis
18133	1067.03	VPVVSEAFHSEGTTLSDGTAK	cobra venom factor 1, partia	VPVVSEAIHSEGTTLSDGTAK	cobra venom factor 1, partia	AXL96620	Ahaetulla prasina
8688	408.74	VRWEVK	zinc finger BED domain-containing protein 1	VRWAVK	zinc finger BED domain-containing protein 1	XP_026522663	Notechis scutatus
11299	739.832	VSHSEDECLQFK	Ophiophagus venom factor	VSHSEDECLQFK	Ophiophagus venom factor	I2C090	Ophiophagus hannah
10109	461.731	VTDLESMK	phospholipase B1, partial	VTDMESMK	phospholipase B1, partial	AXL96606	Ahaetulla prasina
13225	437.753	VTVQVSNK	keratin, type I cytoskeletal 18-like isoform X1	VTVQVDN	keratin, type I cytoskeletal 18-like isoform X1	XP_026521302	Notechis scutatus
4079	502.251	VVTYHNDR	L-amino acid oxidase, partial	VITYHNDR	L-amino acid oxidase, partial	AVX27607	Naja atra
15878	641.822	VYEMLNAVDTK	Zinc metalloproteinase-disintegrin-like kaouthiagin-like	VYEMINAVNTK	Zinc metalloproteinase-disintegrin-like kaouthiagin-like	D3TTC1	Naja atra
16704	641.821	VYEMLNAVDTK	Snake venom metalloproteinase	VYEMINAVNTK	Snake venom metalloproteinase	D3TTC1	Naja atra
19465	687.834	VYEMVNYLDTK	Zinc metalloproteinase-disintegrin-like atrase-A	VYEMVNYLNTK	Zinc metalloproteinase-disintegrin-like atrase-A	D5LMJ3	Naja atra
19713	716.354	VYEMVNYLNTGK	Snake venom metalloproteinase	VYEMVNYLNT	Snake venom metalloproteinase	D5LMJ3	Naja atra
17222	428.205	WFYDPK	BPTI/Kunitz domain-containing protein-like	WFYDPK	BPTI/Kunitz domain-containing protein-like	XP_026546510	Notechis scutatus
25223	604.305	WMLTPDLTSK	inter-alpha-trypsin inhibitor heavy chain H4-like	MLTPDL	inter-alpha-trypsin inhibitor heavy chain H4-like	XP_026580566	Pseudonaja textilis
11541	457.698	WWDDHR	Cobrotoxin-b	WWSDHR	Cobrotoxin-b	P80958	Naja atra
9767	443.701	WWSDHR	three-finger toxin precursor, partial	WWSDHR	three-finger toxin precursor, partial	ADN67580	Naja atra
12314	893.411	WWTCSLNHSPDNLR	Cysteine-rich venom protein 1	WANTCSLNHSPDNLR	Cysteine-rich venom protein 1	Q7T1K6	Naja atra
3528	413.518	YCDKVHTCR	Weak toxin S4C11	YCNKVHTCR	Weak toxin S4C11	P01400	Naja melanoleuca
25806	581.331	YFTYLLLTK	cobra venom factor 1, partial	YFTYLILTK	cobra venom factor 1, partial	AXL96620	Ahaetulla prasina
23670	724.83	YGLDFSYEMAPR	phospholipase B, partial	YGLDFSYEMAPR	phospholipase B, partial	AXL95274	Spilotes sulphureus
10039	491.239	YGMVEPGTK	Snake venom metalloproteinase	YGMVEPGTK	Snake venom metalloproteinase	D3TTC2	Naja atra
14780	519.267	YLDGLTAER	Bile salt-activated lipase, partial	LDGLTVE	Bile salt-activated lipase, partial	ETE66559	Ophiophagus hannah
33690	722.877	YLEFYLLVDNR	metalloproteinase, partial	YIEYYLVVDNR	metalloproteinase, partial	AWX67576	Boiga irregularis
26140	653.319	YNCPLDWLPK	C-type lectin Cal	NCPLDWLP	C-type lectin Cal	P21963	Crotalus atrox
13159	411.722	YNLDLGK	Sulfhydryl oxidase 1	YNLDL	Sulfhydryl oxidase 1	ETE70041	Ophiophagus hannah
17385	803.855	YNLDNEESANYFK	M-phase phosphoprotein 8, partial	YNLDQEDS	M-phase phosphoprotein 8, partial	ETE73652	Ophiophagus hannah
6043	583.281	YPMKPSEEGK	L-amino-acid oxidase	YPVKPSEEGK	L-amino-acid oxidase	Q4JHE1	Pseudechis australis
4033	516.71	YVCCSSEK	Cardiotoxin 7a	YVCCSTEK	Cardiotoxin 7a	Q91126	Naja atra
3843	516.71	YVCCSTDK	Cytotoxin homolog 5V	YVCCSTDK	Cytotoxin homolog 5V	Q9W716	Naja atra
15894	669.84	YVEMLNAVNTGK	Snake venom metalloproteinase	EMINAVNT	Snake venom metalloproteinase	D3TTC1	Naja atra
20296	478.243	YWVNFAR	acetylcholinesterase	YWVNFAR	acetylcholinesterase	XP_026549820	Notechis scutatus
