# Supplementary material for: Proteomic Investigations of Two Pakistani Naja Snake Venoms Species Unravel the Venom Complexity, Posttranslational Modifications, and Presence of Extracellular Vesicles
Source: Toxins (Basel). 2020 Oct 22;12(11):669. doi: 10.3390/toxins12110669 (PMC7690644; doi:10.3390/toxins12110669)
Supplement: Supplementary file 1 [file toxins-12-00669-s001.zip › Table S3-Proteomic data of Naja naja venom searched against Serpent data base.xlsx]

## Sheet: Target Peptide Group
		200401_Naja_naja_Venom_with_serpentes_database_Target Peptide Group
Checked	Confidence	Annotated Sequence	Modifications	Modifications in Proteins	Contaminant	Serpentes	Qvality PEP	Qvality q-value	# Protein Groups	# Proteins	# PSMs	Master Protein Accessions	Positions in Proteins	# Missed Cleavages	Theo. MH+ [Da]	XCorr Sequest HT	Confidence Sequest HT	Percolator q-Value Sequest HT	Percolator PEP Sequest HT
FALSE	High	[K].ADVTFDSNTAFESLVVSPDKK.[T]			FALSE	TRUE	2.50952e-08	0	1	5	82	P82885	A0A182C6D0 [57-77]; A0A098LWX5 [57-77]; P82885 [9-29]; V8NEU2 [59-79]; P83234 [29-49]	1	2270.12	6.51946	High	0	2.653e-13
FALSE	High	[K].ISCVVNNLQNEQGLK.[I]	1×Carbamidomethyl [C3]		FALSE	TRUE	2.56766e-05	0	1	1	1	V8NC81	V8NC81 [256-270]	0	1715.87	4.07206	High	0	1.436e-08
FALSE	High	[K].NLCYKMYMVSNK.[T]	1×Carbamidomethyl [C3]		FALSE	TRUE	0.0013583	0	1	6	1	P01447	A0A0U5AL91 [31-42]; A0A0U4W6H0 [31-42]; A0A0U4W6K7 [31-42]; A0A0U5AR60 [31-42]; P01447 [19-30]; A0A0U5ALB9 [31-42]	1	1550.72	3.67646	High	0	9.915e-06
FALSE	High	[K].CNKLIPLAYK.[T]	1×Carbamidomethyl [C1]		FALSE	TRUE	0.0159298	0	2	13	2	P01445; P01447	P01445 [3-12]; A0A0U5AL91 [15-24]; P24779 [3-12]; P86540 [3-12]; P01452 [3-12]; A0A0U4W6K7 [15-24]; A0A0U4N5W4 [15-24]; P24780 [3-12]; P86382 [3-12]; P01447 [3-12]; A0A0U5ALB9 [15-24]; P86539 [3-12]; P01446 [3-12]	1	1219.69	3.10423	High	0	0.0005818
FALSE	High	[K].CNKLIPIAYK.[T]	1×Deamidated [N2]; 1×Carbamidomethyl [C1]		FALSE	TRUE	0.000321348	0	2	13	4	P01445; P01447	P01445 [3-12]; A0A0U5AL91 [15-24]; P24779 [3-12]; P86540 [3-12]; P01452 [3-12]; A0A0U4W6K7 [15-24]; A0A0U4N5W4 [15-24]; P24780 [3-12]; P86382 [3-12]; P01447 [3-12]; A0A0U5ALB9 [15-24]; P86539 [3-12]; P01446 [3-12]	1	1220.67	4.0345	High	0	9.215e-07
FALSE	High	[R].GGGTICCHDVTIWK.[S]	2×Carbamidomethyl [C6; C7]		FALSE	TRUE	3.90478e-05	0	1	3	1	V8PGW5	V8PGW5 [371-384]; A0A2D4PW14 [108-121]; A0A2D4M3C3 [326-339]	0	1603.74	4.15174	High	0	2.858e-08
FALSE	High	[R].RSPLEECFQQNDYEEFLEIAR.[N]	1×Deamidated [N/Q]; 1×Carbamidomethyl [C7]		FALSE	TRUE	1.47457e-07	0	1	1	19	P0DI91	P0DI91 [4-24]	1	2674.21	5.52541	High	0	2.915e-12
FALSE	High	[R].CFITPDITSKDCPNGHVCYTK.[T]	3×Carbamidomethyl [C1; C12; C18]		FALSE	TRUE	1.61362e-07	0	3	6	4	P25668; P25672; P01391	P25669 [3-23]; P25668 [3-23]; P25672 [3-23]; P25671 [3-23]; P01391 [3-23]; P25673 [3-23]	1	2513.13	6.15122	High	0	3.385e-12
FALSE	High	[R].CFITPDITSKDCPNGHVCYTK.[T]	1×Deamidated [N14]; 3×Carbamidomethyl [C1; C12; C18]		FALSE	TRUE	9.02608e-09	0	3	6	130	P25668; P25672; P01391	P25669 [3-23]; P25668 [3-23]; P25672 [3-23]; P25671 [3-23]; P01391 [3-23]; P25673 [3-23]	1	2514.11	7.31802	High	0	2.913e-14
FALSE	High	[-].LKCHNTQLPFIYK.[T]	1×Carbamidomethyl [C3]		FALSE	TRUE	1.47621e-06	0	1	3	11	P62377	P14541 [1-13]; P62377 [1-13]; P62394 [1-13]	1	1661.88	5.35558	High	0	1.293e-10
FALSE	High	[-].LKCHNTQLPFIYK.[T]	1×Deamidated [Q/N]; 1×Carbamidomethyl [C3]		FALSE	TRUE	4.44371e-05	0	1	3	10	P62377	P14541 [1-13]; P62377 [1-13]; P62394 [1-13]	1	1662.87	4.17272	High	0	3.534e-08
FALSE	High	[K].ASVQEALWSDGVRK.[K]			FALSE	TRUE	6.49814e-05	0	1	1	2	Q91132	Q91132 [898-911]	1	1545.8	4.49761	High	0	6.625e-08
FALSE	High	[K].SSLLVKYVCCNTNKCN.[-]	1×Deamidated [N13]; 3×Carbamidomethyl [C9; C10; C15]		FALSE	TRUE	0.000126981	0	0	1	2		P01474 [46-61]	2	1960.89	4.95584	High	0	2.813e-07
FALSE	High	[K].SSLLVKYVCCNTDKCN.[-]	3×Carbamidomethyl [C9; C10; C15]		FALSE	TRUE	0.000126981	0	1	4	2	P01441	P60309 [45-60]; P01441 [45-60]; P60308 [45-60]; P60307 [45-60]	2	1960.89	4.95584	High	0	2.814e-07
FALSE	High	[K].SDALFSYEK.[KR]			FALSE	TRUE	0.0155624	0	2	2	1	P0DI91; A8QL58	P0DI91 [49-57]; A8QL58 [242-250]	0	1059.5	2.89999	High	0	0.0005568
FALSE	High	[R].GCIDVCPKNSLLVK.[Y]	2×Carbamidomethyl [C2; C6]		FALSE	TRUE	0.000232146	0	3	22	4	P01445; P01451; P86538	P01445 [37-50]; P60304 [58-71]; Q9PS33 [36-49]; P01451 [37-50]; P86538 [37-50]; P86540 [37-50]; Q98958 [58-71]; E2IU04 [39-52]; A0A0U4W6H0 [49-62]; A0A0U4W6K7 [49-62]; Q91135 [58-71]; A0A0U4N5W4 [49-62]; A0A0U5AR60 [49-62]; P60306 [37-50]; Q98957 [58-71]; Q91136 [58-71]; P86382 [37-50]; A0A0U5ARS4 [49-62]; Q98959 [58-71]; P60305 [37-50]; Q98962 [58-71]; A0A0U5ALB9 [49-62]	1	1602.83	4.46507	High	0	5.394e-07
FALSE	High	[R].GCIDVCPKNSLLVK.[Y]	1×Deamidated [N9]; 2×Carbamidomethyl [C2; C6]		FALSE	TRUE	0.000381799	0	3	22	80	P01445; P01451; P86538	P01445 [37-50]; P60304 [58-71]; Q9PS33 [36-49]; P01451 [37-50]; P86538 [37-50]; P86540 [37-50]; Q98958 [58-71]; E2IU04 [39-52]; A0A0U4W6H0 [49-62]; A0A0U4W6K7 [49-62]; Q91135 [58-71]; A0A0U4N5W4 [49-62]; A0A0U5AR60 [49-62]; P60306 [37-50]; Q98957 [58-71]; Q91136 [58-71]; P86382 [37-50]; A0A0U5ARS4 [49-62]; Q98959 [58-71]; P60305 [37-50]; Q98962 [58-71]; A0A0U5ALB9 [49-62]	1	1603.82	4.31564	High	0	2.829e-06
FALSE	High	[K].REIQALCYPSIK.[K]	1×Carbamidomethyl [C7]		FALSE	TRUE	0.000323876	0	2	2	2	P0DI91; A8QL58	P0DI91 [83-94]; A8QL58 [423-434]	1	1477.78	4.67094	High	0	9.339e-07
FALSE	High	[K].FPLKFPVKR.[G]			FALSE	TRUE	0.0225906	0	1	7	1	P62377	Q91996 [51-59]; Q91137 [51-59]; Q9W716 [51-59]; P49122 [50-58]; P62375 [51-59]; Q91126 [51-59]; P62377 [30-38]	2	1131.7	2.63296	High	0	0.001036
FALSE	High	[R].GCAATCPIAENRDVIECCSTDKCNL.[-]	5×Carbamidomethyl [C2; C6; C17; C18; C23]		FALSE	TRUE	7.8782e-08	0	1	1	3	P82463	P82463 [41-65]	2	2914.23	6.26892	High	0	1.035e-12
FALSE	High	[R].GCAATCPIAENRDVIECCSTDKCNL.[-]	1×Deamidated [N11; N]; 5×Carbamidomethyl [C2; C6; C17; C18; C23]		FALSE	TRUE	0.000264184	0	1	1	1	P82463	P82463 [41-65]	2	2915.21	2.81335	High	0	6.673e-07
FALSE	High	[K].HVVQEMITQIR.[E]			FALSE	TRUE	0.0030785	0	1	3	1	V8NQ76	A0A2H6NG21 [66-76]; A0A0B8RU83 [438-448]; V8NQ76 [417-427]	0	1353.73	3.05342	High	0	3.842e-05
FALSE	High	[R].RSPLEECFQQNDYEEFLEIAR.[N]	1×Carbamidomethyl [C7]		FALSE	TRUE	2.85588e-08	0	1	1	4	P0DI91	P0DI91 [4-24]	1	2673.22	6.73337	High	0	1.946e-13
FALSE	High	[R].LPYSVVKNEQVEIR.[A]			FALSE	TRUE	0.000237667	0	2	2	1	A0A081DUA7; Q01833	A0A081DUA7 [827-840]; Q01833 [826-839]	1	1673.92	3.37782	High	0	5.627e-07
FALSE	High	[K].DTCMGTLVVK.[G]	1×Carbamidomethyl [C3]		FALSE	TRUE	0.0381823	0	6	17	1	A0RZG1; Q01833; T1E3W8; A0A0B8RZV9; Q91132; I2C090	A0RZG1 [545-554]; Q01833 [544-553]; A0A081DUC1 [547-556]; A0A081DUC5 [545-554]; A0A2Z4N9Y8 [547-556]; T1E3W8 [545-554]; J3S836 [545-554]; A0A346CI96 [547-556]; A0A346CLZ6 [547-556]; A0A081DUB7 [547-556]; Q0ZZJ6 [545-554]; A0A0B8RZV9 [547-556]; A0A194APJ4 [544-553]; Q91132 [542-551]; I2C090 [533-542]; Q49HM6 [545-554]; A0A194ARG1 [545-554]	0	1123.55	2.6321	High	0	0.002499
FALSE	High	[R].RSPLEECFQQNDYEEFLEIAR.[N]	2×Deamidated [Q9; N/Q]; 1×Carbamidomethyl [C7]		FALSE	TRUE	0.000141703	0	1	1	8	P0DI91	P0DI91 [4-24]	1	2675.19	3.57015	High	0	2.4e-07
FALSE	High	[K].GVGGTQLEVIK.[A]			FALSE	TRUE	0.0187534	0	1	1	2	Q91132	Q91132 [936-946]	0	1100.63	2.10558	High	0	0.0007593
FALSE	High	[K].VYSYYNLDEQCTK.[F]	1×Carbamidomethyl [C11]		FALSE	TRUE	0.0166905	0	4	13	1	A0A081DUA7; A0RZG1; Q01833; I2C090	A0A081DUA7 [1466-1478]; A0RZG1 [1468-1480]; Q01833 [1467-1479]; A0RZG2 [1467-1479]; M9T287 [93-105]; A8QL55 [1457-1469]; M9T7D2 [38-50]; A0A081DUC5 [1468-1480]; A8QL54 [1090-1102]; Q0ZZJ6 [1468-1480]; I2C090 [1457-1469]; Q49HM6 [1468-1480]; A0RZC6 [1467-1479]	0	1682.74	1.76886	High	0	0.0006281
FALSE	High	[R].ALNEACESVIQTACK.[H]	2×Carbamidomethyl [C6; C14]		FALSE	TRUE	0.000317594	0	1	6	1	A0A2D4PXP4	A0A2D4PZB5 [156-170]; A0A2D4L0X4 [35-49]; A0A2D4LBN1 [95-109]; A0A2D4PXP4 [383-397]; A0A2D4LBL3 [174-188]; V8NSK8 [356-370]	0	1693.79	2.72265	High	0	9.057e-07
FALSE	High	[K].LNEFFQENENAWYYINNIRK.[R]			FALSE	TRUE	0.0356296	0	1	1	1	A8QL58	A8QL58 [128-147]	1	2605.25	2.33514	High	0	0.002225
FALSE	High	[K].INGSYPTIYK.[V]	1×Deamidated [N2]		FALSE	TRUE	0.0036001	0	2	5	1	A0A2D4P571; A0A2D0TC04	A0A2D4P571 [68-77]; A0A346CLX5 [294-303]; A0A2D0TC04 [235-244]; A0A2D4P521 [68-77]; W8E7D1 [258-267]	0	1156.59	2.75857	High	0	4.944e-05
FALSE	High	[R].AAKNDCDFPELCTGR.[S]	1×Deamidated [N4]; 2×Carbamidomethyl [C6; C12]		FALSE	TRUE	5.11118e-06	0	1	1	1	Q10749	Q10749 [468-482]	1	1754.75	4.16296	High	0	1.007e-09
FALSE	High	[R].AVCYQDIGDTYR.[G]	1×Carbamidomethyl [C3]		FALSE	TRUE	0.00104891	0	1	1	1	A0A0F7Z9B1	A0A0F7Z9B1 [125-136]	0	1460.65	3.16571	High	0	6.509e-06
FALSE	High	[R].TWTEIIHLWHDEYK.[N]			FALSE	TRUE	0.00169797	0	1	2	4	P84805	P84805 [103-116]; Q7T1K6 [103-116]	0	1870.91	3.10014	High	0	1.439e-05
FALSE	High	[R].TDTEEQILVEAHGDSTPK.[SQ]			FALSE	TRUE	6.84942e-07	0	2	2	1	Q01833; Q91132	Q01833 [35-52]; Q91132 [35-52]	0	1969.93	5.1333	High	0	3.657e-11
FALSE	High	[-].LTCLICPEKYCNK.[V]	3×Carbamidomethyl [C3; C6; C11]		FALSE	TRUE	0.000171021	0	3	6	3	P29180; P01401; P01400	P29179 [1-13]; P29180 [1-13]; P85520 [1-13]; P01401 [1-13]; P01400 [1-13]; P0DSM9 [1-13]	1	1698.8	3.87986	High	0	3.269e-07
FALSE	High	[-].LTCLICPEKYCNK.[V]	1×Deamidated [N12]; 3×Carbamidomethyl [C3; C6; C11]		FALSE	TRUE	9.35462e-05	0	3	6	2	P29180; P01401; P01400	P29179 [1-13]; P29180 [1-13]; P85520 [1-13]; P01401 [1-13]; P01400 [1-13]; P0DSM9 [1-13]	1	1699.79	3.59843	High	0	1.208e-07
FALSE	High	[K].VYSYYNLDEK.[C]			FALSE	TRUE	0.00557876	0	2	3	2	Q91132; A0A2D4KNJ4	A0A081DUC1 [1468-1477]; Q91132 [1458-1467]; A0A2D4KNJ4 [80-89]	0	1293.6	2.62227	High	0	0.0001021
FALSE	High	[R].AGCAVSYCPSSAWSYFYVCQYCPSGNFQGK.[T]	1×Deamidated [Q20]; 4×Carbamidomethyl [C3; C8; C19; C22]		FALSE	TRUE	0.00084895	0	1	2	2	P84805	P84805 [145-174]; Q7T1K6 [145-174]	0	3502.43	2.63258	High	0	1.96e-05
FALSE	High	[K].LVPLFSKTCPAGK.[N]	1×Carbamidomethyl [C9]		FALSE	TRUE	0.000113789	0	1	2	2	P01441	Q9PS34 [6-18]; P01441 [6-18]	1	1417.79	3.91794	High	0	1.671e-07
FALSE	High	[R].VYEMINAVNTK.[F]			FALSE	TRUE	0.001222	0	2	3	1	P82942; D3TTC1	P82942 [41-51]; D3TTC1 [232-242]; D6PXE8 [232-242]	0	1281.65	3.48984	High	0	8.33e-06
FALSE	High	[K].IIALGHSGFMEDCR.[I]	1×Carbamidomethyl [C13]		FALSE	TRUE	0.000105626	0	1	1	3	A0A2I4HXH5	A0A2I4HXH5 [190-203]	0	1605.75	3.97612	High	0	1.478e-07
FALSE	High	[K].IIALGHSGFMEDCR.[I]	1×Oxidation [M10]; 1×Carbamidomethyl [C13]		FALSE	TRUE	0.0223295	0	1	1	1	A0A2I4HXH5	A0A2I4HXH5 [190-203]	0	1621.75	2.32713	High	0	0.001017
FALSE	High	[R].EWAVGLAGKSVK.[RG]			FALSE	TRUE	0.00629726	0	2	29	4	A0A024AX08; P82885	B5KLB0 [95-106]; A0A182C6D0 [123-134]; B5KLB9 [95-106]; A0A024AXC4 [123-134]; A0A0F7Z3A7 [127-138]; B5G6F8 [95-106]; A0A024AX08 [123-134]; A0A0K8RSA1 [91-102]; A0A1W7RBN2 [123-134]; B5KLA9 [95-106]; A0A1D8BAX9 [95-106]; B5KLB1 [95-106]; F8RKW3 [95-106]; B5KLB4 [95-106]; B5KLB8 [95-106]; B5KLB7 [95-106]; P82885 [75-86]; T1E3B3 [123-134]; F8RKW2 [95-106]; T1DP90 [123-134]; A0A194API3 [123-134]; V8N…	1	1244.7	3.00367	High	0	0.000125
FALSE	High	[K].FEVKPAASVTLK.[S]			FALSE	TRUE	0.00759585	0	2	3	1	P82942; D3TTC1	P82942 [73-84]; D3TTC1 [264-275]; D6PXE8 [264-275]	0	1289.75	2.56857	High	0	0.0001699
FALSE	High	[R].IGIGVDYR.[G]			FALSE	TRUE	0.040601	0	1	1	1	V8P1N3	V8P1N3 [7-14]	0	892.489	2.03262	High	0	0.002766
FALSE	High	[K].RTAPAFQFSSCSIRDYQEYLLR.[D]	1×Carbamidomethyl [C11]		FALSE	TRUE	0.00226858	0	1	1	3	P82942	P82942 [177-198]	2	2708.32	3.69073	High	0	0.0001185
FALSE	High	[K].FGPVSGQVIK.[S]			FALSE	TRUE	0.0373122	0	1	1	1	A0A2D0TC04	A0A2D0TC04 [288-297]	0	1031.59	2.68922	High	0	0.002399
FALSE	High	[K].VYKQYFFETK.[C]			FALSE	TRUE	0.00398556	0	1	1	3	Q5YF89	Q5YF89 [171-180]	1	1352.69	3.33666	High	0	0.000636
FALSE	High	[KR].YGTQREWAVGIAGK.[S]			FALSE	TRUE	0.00905442	0	2	30	4	A0A024AX08; P82885	B5KLB0 [90-103]; A0A182C6D0 [118-131]; B5KLB9 [90-103]; A0A024AXC4 [118-131]; A0A0F7Z3A7 [122-135]; B5G6F8 [90-103]; A0A024AX08 [118-131]; A0A0K8RSA1 [86-99]; A0A1W7RBN2 [118-131]; B5KLA9 [90-103]; A0A1D8BAX9 [90-103]; B5KLB1 [90-103]; F8RKW3 [90-103]; B5KLB4 [90-103]; B5KLB8 [90-103]; B5KLB7 [90-103]; P82885 [70-83]; T1E3B3 [118-131]; F8RKW2 [90-103]; T1DP90 [118-131]; A0A194API3 [118-131]; V8NE…	1	1535.8	2.89081	High	0	0.000539
FALSE	High	[R].LVILGFPCNQFGKQEPGQNSEILQGIK.[H]	1×Carbamidomethyl [C8]		FALSE	TRUE	0.00411225	0	1	2	1	V8P395	J9ZZN7 [120-146]; V8P395 [137-163]	1	3014.58	2.34423	High	0	6.187e-05
FALSE	High	[R].EIQALCYPSIKK.[-W]	1×Carbamidomethyl [C6]		FALSE	TRUE	0.000162529	0	2	2	3	P0DI91; A8QL58	P0DI91 [84-95]; A8QL58 [424-435]	1	1449.78	3.67247	High	0	2.997e-07
FALSE	High	[R].VYEMINAVNTK.[F]	1×Deamidated [N]		FALSE	TRUE	0.000516219	0	2	3	2	P82942; D3TTC1	P82942 [41-51]; D3TTC1 [232-242]; D6PXE8 [232-242]	0	1282.63	3.58207	High	0	1.067e-05
FALSE	High	[K].KLVPLFSK.[T]			FALSE	TRUE	0.0111335	0	1	5	106	P01441	Q9PS34 [5-12]; P60309 [5-12]; P01441 [5-12]; P60308 [5-12]; P60307 [5-12]	1	931.598	3.19423	High	0.0001189	0.004349
FALSE	High	[R].ILEFFGLK.[K]			FALSE	TRUE	0.0235738	0	1	8	1	U3FBW7	J3S0G9 [306-313]; A0A1W7REY4 [306-313]; U3FBW7 [306-313]; V8P8K8 [306-313]; U3ERW3 [306-313]; T1E4U1 [306-313]; Q4VRH9 [306-313]; A0A0B8RWW4 [306-313]	0	966.566	1.67951	High	0	0.001117
FALSE	High	[-].IRCFITPDITSKDCPNGHVCYTK.[T]	1×Deamidated [N16]; 3×Carbamidomethyl [C3; C14; C20]		FALSE	TRUE	2.28041e-06	0	3	6	5	P25668; P25672; P01391	P25669 [1-23]; P25668 [1-23]; P25672 [1-23]; P25671 [1-23]; P01391 [1-23]; P25673 [1-23]	2	2783.29	7.47776	High	0	2.654e-10
FALSE	High	[K].QPTDLILIHSK.[K]			FALSE	TRUE	0.0108338	0	2	7	1	A0A1W7RJE8; U3FZS8	A0A1W7RJE8 [138-148]; A0A0K8S2L4 [129-139]; B6EWW6 [77-87]; T1DNX8 [129-139]; U3FZS8 [142-152]; V8NGF6 [71-81]; B6EWW5 [138-148]	0	1264.73	2.72306	High	0	0.0003063
FALSE	High	[R].FYEGNLLGK.[R]			FALSE	TRUE	0.0128602	0	1	1	47	P01400	P01400 [28-36]	0	1040.54	2.23035	High	0	0.0008807
FALSE	High	[K].CPIMTNQCIALR.[G]	2×Carbamidomethyl [C1; C8]		FALSE	TRUE	0.000241421	0	2	5	2	Q9PVK7; D3TTC2	R4G2I0 [419-430]; Q9PVK7 [497-508]; R4G7J0 [145-156]; B5KFV4 [509-520]; D3TTC2 [510-521]	0	1476.71	4.06305	High	0	5.775e-07
FALSE	High	[R].FHECNLGNLICDAVVYNNLR.[H]	2×Carbamidomethyl [C4; C11]		FALSE	TRUE	1.84558e-06	0	3	6	3	A0A194AS98; A0A346CI90; A0A2I4HXH5	A0A0B8RXZ9 [369-388]; U3FYP9 [369-388]; A0A194AS98 [369-388]; A0A0F7YZM6 [369-388]; A0A346CI90 [369-388]; A0A2I4HXH5 [330-349]	0	2421.14	4.54002	High	0	8.361e-10
FALSE	High	[K].HDCDLPELCTGQSAECPTDSLQR.[N]	1×Deamidated [Q12]; 3×Carbamidomethyl [C3; C9; C16]		FALSE	TRUE	1.91508e-08	0	1	1	2	P82942	P82942 [262-284]	0	2690.11	5.10709	High	0	1.006e-13
FALSE	High	[R].VAKDDCDLPELCTGQSAECPTDSLQR.[N]	3×Carbamidomethyl [C6; C12; C19]		FALSE	TRUE	2.14185e-06	0	1	2	1	D3TTC1	D3TTC1 [451-476]; D6PXE8 [451-476]	1	2965.3	4.0552	High	0	2.388e-10
FALSE	High	[R].VAKDDCDLPELCTGQSAECPTDSLQR.[N]	1×Deamidated [Q15]; 3×Carbamidomethyl [C6; C12; C19]		FALSE	TRUE	1.99601e-06	0	1	2	2	D3TTC1	D3TTC1 [451-476]; D6PXE8 [451-476]	1	2966.28	4.48609	High	0	2.129e-10
FALSE	High	[K].EMYPGDIAYNIK.[G]			FALSE	TRUE	0.0019171	0	1	1	1	Q7LZI1	Q7LZI1 [133-144]	0	1413.67	2.8558	High	0	1.757e-05
FALSE	High	[K].EMYPGDIAYNIK.[G]	1×Oxidation [M2]		FALSE	TRUE	0.0211502	0	1	1	1	Q7LZI1	Q7LZI1 [133-144]	0	1429.67	1.81491	High	0	0.0009292
FALSE	High	[K].MFMVAAPHVPVK.[R]			FALSE	TRUE	4.04492e-05	0	1	2	102	P01441	Q9PS34 [24-35]; P01441 [24-35]	0	1326.71	3.8401	High	0	5.709e-06
FALSE	High	[K].MFMVAAPHVPVK.[R]	1×Oxidation [M]		FALSE	TRUE	0.000167048	0	1	2	6	P01441	Q9PS34 [24-35]; P01441 [24-35]	0	1342.7	3.43133	High	0	3.147e-07
FALSE	High	[K].QPTDLILIHSK.[K]	1×Gln->pyro-Glu [N-Term]		FALSE	TRUE	0.000910964	0	2	7	1	A0A1W7RJE8; U3FZS8	A0A1W7RJE8 [138-148]; A0A0K8S2L4 [129-139]; B6EWW6 [77-87]; T1DNX8 [129-139]; U3FZS8 [142-152]; V8NGF6 [71-81]; B6EWW5 [138-148]	0	1247.7	2.97199	High	0	5.146e-06
FALSE	High	[R].CFITPDITSK.[D]	1×Carbamidomethyl [C1]		FALSE	TRUE	0.000893297	0	3	6	94	P25668; P25672; P01391	P25669 [3-12]; P25668 [3-12]; P25672 [3-12]; P25671 [3-12]; P01391 [3-12]; P25673 [3-12]	0	1181.59	3.21717	High	0	0.0007481
FALSE	High	[K].FPILSANIRPK.[G]			FALSE	TRUE	0.000268357	0	2	4	11	A0A194AS98; A0A2I4HXH5	U3FYP9 [151-161]; A0A194AS98 [151-161]; A0A0F7YZM6 [151-161]; A0A2I4HXH5 [112-122]	0	1255.75	3.79462	High	0	6.849e-07
FALSE	High	[K].GNTVTVMENVNLDNKVYK.[EQ]			FALSE	TRUE	5.76485e-07	0	2	3	6	P01140; Q5YF89	P01140 [31-48]; Q5YF89 [156-173]; P61899 [31-48]	1	2038.03	5.63806	High	0	2.753e-11
FALSE	High	[K].GNTVTVMENVNLDNKVYK.[EQ]	1×Deamidated [N]		FALSE	TRUE	1.94964e-06	0	2	3	8	P01140; Q5YF89	P01140 [31-48]; Q5YF89 [156-173]; P61899 [31-48]	1	2039.01	5.13561	High	0	2.053e-10
FALSE	High	[K].HCQQNVWNKPTVESIPCDLCK.[E]	1×Deamidated [N8]; 3×Carbamidomethyl [C2; C17; C20]		FALSE	TRUE	0.00339489	0	1	3	1	J3S9B2	A0A0B8RXQ3 [50-70]; V8NH29 [53-73]; J3S9B2 [50-70]	0	2614.18	3.13793	High	0	4.492e-05
FALSE	High	[R].QNQYVVVQVTGPQVR.[L]	1×Gln->pyro-Glu [N-Term]		FALSE	TRUE	0.0012609	0	2	3	1	Q91132; I2C090	A8QL55 [100-114]; Q91132 [100-114]; I2C090 [100-114]	0	1697.9	3.39103	High	0	8.781e-06
FALSE	High	[R].QNQYVVVQVTGPQVR.[L]			FALSE	TRUE	8.89011e-05	0	2	3	4	Q91132; I2C090	A8QL55 [100-114]; Q91132 [100-114]; I2C090 [100-114]	0	1714.92	4.65083	High	0	3.953e-07
FALSE	High	[K].EIASITTKDEDRNDPLLLYHK.[M]			FALSE	TRUE	0.0363215	0	1	1	1	V8NQ76	V8NQ76 [261-281]	2	2471.28	2.5695	High	0	0.002289
FALSE	High	[K].TWCDGFCSIR.[G]	2×Carbamidomethyl [C3; C7]		FALSE	TRUE	0.00194735	0	1	1	63	P25668	P25668 [24-33]	0	1301.54	2.9318	High	0	5.271e-05
FALSE	High	[K].RPDFSTLYIEEPDTTGHK.[YF]			FALSE	TRUE	3.39692e-07	0	2	7	6	A0A2D4P571; A0A2D0TC04	A0A2D4P571 [103-120]; A0A0F7YYZ8 [290-307]; U3FAB3 [293-310]; A0A2D0TC04 [270-287]; A0A2D4K5D9 [317-334]; A0A2D4FR34 [316-333]; A0A2D4P521 [103-120]	0	2106.01	5.33406	High	0	1.155e-11
FALSE	High	[R].GCIDVCPKNSLLVKYECCNTDR.[C]	1×Deamidated [N9]; 4×Carbamidomethyl [C2; C6; C17; C18]		FALSE	TRUE	2.57774e-05	0	1	6	2	P86538	P86538 [37-58]; P86540 [37-58]; A0A0U4W6K7 [49-70]; A0A0U5AR60 [49-70]; P86382 [37-58]; A0A0U5ALB9 [49-70]	2	2702.2	5.07436	High	0	1.485e-07
FALSE	High	[R].GCIDVCPKNSLVLKYECCNTDR.[C]	1×Deamidated [N9]; 4×Carbamidomethyl [C2; C6; C17; C18]		FALSE	TRUE	0.000524372	0	1	1	1	P01447	P01447 [37-58]	2	2702.2	4.84526	High	0	2.075e-06
FALSE	High	[K].CHNTQLPFIYK.[T]	1×Carbamidomethyl [C1]		FALSE	TRUE	0.00262212	0	1	8	5	P62377	P14541 [3-13]; Q91996 [24-34]; Q91137 [24-34]; Q9W716 [24-34]; P62375 [24-34]; Q91126 [24-34]; P62377 [3-13]; P62394 [3-13]	0	1420.7	4.20972	High	0	2.942e-05
FALSE	High	[-].LKCNKLIPLAYK.[T]	1×Deamidated [N4]; 1×Carbamidomethyl [C3]		FALSE	TRUE	0.000342135	0	2	9	10	P01445; P01447	P01445 [1-12]; P24779 [1-12]; P86540 [1-12]; P01452 [1-12]; P24780 [1-12]; P86382 [1-12]; P01447 [1-12]; P86539 [1-12]; P01446 [1-12]	2	1461.85	4.73895	High	0	1.025e-06
FALSE	High	[K].MVAGISHEIICGGVR.[W]	1×Carbamidomethyl [C11]		FALSE	TRUE	0.000166395	0	2	3	1	Q91132; I2C090	A8QL55 [1071-1085]; Q91132 [1075-1089]; I2C090 [1071-1085]	0	1598.81	4.13379	High	0	3.113e-07
FALSE	High	[R].FHECNLGNLICDAVVYNNLR.[H]	1×Deamidated [N]; 2×Carbamidomethyl [C4; C11]		FALSE	TRUE	0.000451847	0	3	6	3	A0A194AS98; A0A346CI90; A0A2I4HXH5	A0A0B8RXZ9 [369-388]; U3FYP9 [369-388]; A0A194AS98 [369-388]; A0A0F7YZM6 [369-388]; A0A346CI90 [369-388]; A0A2I4HXH5 [330-349]	0	2422.13	2.47605	High	0.0001189	0.003788
FALSE	High	[K].QEPGQNSEILQGIK.[H]	1×Gln->pyro-Glu [N-Term]		FALSE	TRUE	0.00242468	0	1	2	1	V8P395	J9ZZN7 [133-146]; V8P395 [150-163]	0	1523.77	2.54999	High	0	2.577e-05
FALSE	High	[K].QEPGQNSEILQGIK.[H]			FALSE	TRUE	0.000381799	0	1	2	1	V8P395	J9ZZN7 [133-146]; V8P395 [150-163]	0	1540.8	3.52527	High	0	1.224e-06
FALSE	High	[K].QEPGQNSEILQGIK.[H]	1×Deamidated [N6]		FALSE	TRUE	0.000119734	0	1	2	1	V8P395	J9ZZN7 [133-146]; V8P395 [150-163]	0	1541.78	3.01369	High	0	1.809e-07
FALSE	High	[R].GCIDVCPKNSLVLK.[Y]	2×Carbamidomethyl [C2; C6]		FALSE	TRUE	0.00149215	0	1	3	1	P01447	P24780 [37-50]; P01447 [37-50]; P0CH80 [37-50]	1	1602.83	3.8453	High	0	1.158e-05
FALSE	High	[R].GCIDVCPKNSLVLK.[Y]	1×Deamidated [N9]; 2×Carbamidomethyl [C2; C6]		FALSE	TRUE	0.00384768	0	1	3	7	P01447	P24780 [37-50]; P01447 [37-50]; P0CH80 [37-50]	1	1603.82	3.7591	High	0	9.508e-05
FALSE	High	[K].TCADIVINDLSLIHDLPK.[R]	1×Deamidated [N8]; 1×Carbamidomethyl [C2]		FALSE	TRUE	1.87793e-08	0	1	1	4	A8QL58	A8QL58 [405-422]	0	2038.05	5.13067	High	0	2.665e-13
FALSE	High	[K].TCADIVINDLSLIHDLPK.[R]	1×Carbamidomethyl [C2]		FALSE	TRUE	8.38786e-08	0	1	1	31	A8QL58	A8QL58 [405-422]	0	2037.07	5.98305	High	0	4.5e-11
FALSE	High	[R].GCIDVCPKSSLLVK.[Y]	2×Carbamidomethyl [C2; C6]		FALSE	TRUE	0.000355804	0	1	21	3	P01441	O93471 [58-71]; Q9PS34 [37-50]; P07525 [37-50]; P01441 [37-50]; O93473 [58-71]; Q9PST3 [58-71]; P60302 [58-71]; A0A0U5AUY6 [49-62]; Q91124 [58-71]; Q98965 [58-71]; P01448 [37-50]; P80245 [58-71]; P49123 [58-71]; P60307 [37-50]; Q9PST4 [58-71]; O73856 [58-71]; P86541 [37-50]; E2IU05 [39-52]; Q98956 [58-71]; Q9W6W9 [58-71]; Q02454 [58-71]	1	1575.82	3.47075	High	0	2.785e-06
FALSE	High	[R].GCINVCPKSSLLVK.[Y]	1×Deamidated [N4]; 2×Carbamidomethyl [C2; C6]		FALSE	TRUE	0.000355804	0	0	1	3		P60309 [37-50]	1	1575.82	3.47075	High	0	2.785e-06
FALSE	High	[KR].KFPLKFPVK.[R]			FALSE	TRUE	0.0126122	0	1	6	1	P62377	Q91996 [50-58]; Q91137 [50-58]; Q9W716 [50-58]; P62375 [50-58]; Q91126 [50-58]; P62377 [29-37]	2	1103.7	2.71704	High	0	0.0003941
FALSE	High	[K].RTAPAFQFSSCSIR.[DE]	1×Carbamidomethyl [C11]		FALSE	TRUE	0.00515922	0	2	3	2	P82942; D3TTC1	P82942 [177-190]; D3TTC1 [369-382]; D6PXE8 [369-382]	1	1627.8	3.71078	High	0	8.959e-05
FALSE	High	[-].IRCFITPDITSK.[D]	1×Carbamidomethyl [C3]		FALSE	TRUE	0.000298298	0	3	6	50	P25668; P25672; P01391	P25669 [1-12]; P25668 [1-12]; P25672 [1-12]; P25671 [1-12]; P01391 [1-12]; P25673 [1-12]	1	1450.77	3.87618	High	0	3.731e-06
FALSE	High	[RK].AKRPDFSTLYIEEPDTTGHK.[YF]			FALSE	TRUE	2.9682e-05	0	2	7	2	A0A2D4P571; A0A2D0TC04	A0A2D4P571 [101-120]; A0A0F7YYZ8 [288-307]; U3FAB3 [291-310]; A0A2D0TC04 [268-287]; A0A2D4K5D9 [315-334]; A0A2D4FR34 [314-333]; A0A2D4P521 [101-120]	1	2305.15	4.36472	High	0	1.824e-08
FALSE	High	[K].NSCPPVVETFGDTAK.[L]	1×Deamidated [N1]; 1×Carbamidomethyl [C3]		FALSE	TRUE	0.000368573	0	1	1	2	V8P395	V8P395 [197-211]	0	1622.74	2.55614	High	0	4.517e-05
FALSE	High	[R].VPTYVPLEMEK.[TS]			FALSE	TRUE	0.00121723	0	1	4	2	A0A2I4HXH5	V8NYW9 [165-175]; A0A0B8RXZ9 [496-506]; W8EFS0 [316-326]; A0A2I4HXH5 [457-467]	0	1305.68	3.11573	High	0	8.515e-06
FALSE	High	[R].VPTYVPLQMEK.[T]	1×Deamidated [Q8]		FALSE	TRUE	0.00121723	0	1	1	2	A0A194AS98	A0A194AS98 [496-506]	0	1305.68	3.11573	High	0	8.515e-06
FALSE	High	[R].HGQGTGELLQVSGIK.[V]			FALSE	TRUE	1.39349e-05	0	3	9	2	A0A194AS98; A0A346CI90; A0A2I4HXH5	A0A182C5T8 [407-421]; V8NYW9 [126-140]; A0A0B8RXZ9 [457-471]; W8EFS0 [277-291]; U3FYP9 [457-471]; A0A194AS98 [457-471]; A0A0F7YZM6 [457-471]; A0A346CI90 [457-471]; A0A2I4HXH5 [418-432]	0	1523.82	5.02257	High	0	3.661e-07
FALSE	High	[KR].QYFFETK.[CY]			FALSE	TRUE	0.0341528	0	4	125	90	Q3HXX4; A0A0M3PMP1; A0A1D8BAW9; Q5YF89	B8QCI0 [164-170]; V9I1A1 [175-181]; P30894 [48-54]; A0A194ARN2 [172-178]; R4G2H9 [180-186]; P25428 [175-181]; R4G7F0 [178-184]; Q3HXY9 [175-181]; Q3HXY5 [174-180]; B8QCJ2 [159-165]; Q3HXX9 [175-181]; V8PAN4 [135-141]; R4FJL1 [173-179]; Q3HXX4 [175-181]; B8QCK3 [164-170]; B8QCI7 [164-170]; T2HPR2 [226-232]; Q3HXY0 [175-181]; B8QCI9 [164-170]; U3EPH5 [175-181]; R4FIN0 [172-178]; B8QCH3 [160-166]; B…	0	962.462	2.24677	High	0.000714	0.03308
FALSE	High	[K].GCFDLNMR.[G]	1×Carbamidomethyl [C2]		FALSE	TRUE	0.0360432	0	2	3	28	P82942; D3TTC1	P82942 [322-329]; D3TTC1 [514-521]; D6PXE8 [514-521]	0	1012.43	2.43408	High	0.000896	0.03924
FALSE	High	[R].IPIIDGDGKATLK.[R]			FALSE	TRUE	0.000640326	0	1	1	1	Q91132	Q91132 [283-295]	1	1340.78	3.17927	High	0	2.87e-06
FALSE	High	[K].LSAEIIELHK.[K]			FALSE	TRUE	0.00224209	0	1	1	1	Q91134	Q91134 [69-78]	0	1152.66	3.05878	High	0	2.269e-05
FALSE	High	[K].TGVDIQCCSTDNCNPFPTR.[K]	3×Carbamidomethyl [C7; C8; C13]		FALSE	TRUE	1.55599e-08	0	1	1	182	P01391	P01391 [50-68]	0	2241.93	6.12708	High	0	1.442e-13
FALSE	High	[K].TGVDIQCCSTDNCNPFPTR.[K]	1×Deamidated [N/Q]; 3×Carbamidomethyl [C7; C8; C13]		FALSE	TRUE	8.93049e-08	0	1	1	29	P01391	P01391 [50-68]	0	2242.92	5.63147	High	0	3.284e-09
FALSE	High	[K].GLMDEEDYPYQAK.[N]			FALSE	TRUE	0.0014575	0	1	1	1	V8P519	V8P519 [112-124]	0	1558.67	2.37734	High	0	1.114e-05
FALSE	High	[K].NSCPPVVETFGDTAK.[L]	1×Carbamidomethyl [C3]		FALSE	TRUE	0.00015087	0	1	1	2	V8P395	V8P395 [197-211]	0	1621.75	3.90817	High	0	4.199e-07
FALSE	High	[-].LKCNKLIPLAYK.[T]	1×Carbamidomethyl [C3]		FALSE	TRUE	0.00123645	0	2	9	4	P01445; P01447	P01445 [1-12]; P24779 [1-12]; P86540 [1-12]; P01452 [1-12]; P24780 [1-12]; P86382 [1-12]; P01447 [1-12]; P86539 [1-12]; P01446 [1-12]	2	1460.87	3.88744	High	0	8.491e-06
FALSE	High	[K].GCFDLNMRGDDGSFCR.[M]	1×Oxidation [M7]; 2×Carbamidomethyl [C2; C15]		FALSE	TRUE	0.00617542	0	2	2	1	P82942; D3TTC1	P82942 [322-337]; D3TTC1 [514-529]	1	1922.76	2.90622	High	0	0.0001209
FALSE	High	[K].GCFDLNMRGDDGSFCR.[M]	2×Carbamidomethyl [C2; C15]		FALSE	TRUE	0.000958549	0	2	2	1	P82942; D3TTC1	P82942 [322-337]; D3TTC1 [514-529]	1	1906.76	3.46711	High	0	5.594e-06
FALSE	High	[K].TVENVGVSQVAPDNPER.[F]	1×Deamidated [N4]		FALSE	TRUE	0.000500293	0	1	1	3	P82885	P82885 [30-46]	0	1811.88	3.11993	High	0	1.921e-06
FALSE	High	[-].LTCLNCPEVYCRR.[F]	3×Carbamidomethyl [C3; C6; C11]		FALSE	TRUE	0.00739104	0	1	2	2	P29181	P29181 [1-13]; P29182 [1-13]	1	1740.8	3.05643	High	0	0.0001674
FALSE	High	[R].DPDYGMVEPGTK.[C]			FALSE	TRUE	0.00169797	0	0	6	1		U3EPC7 [583-594]; U3FWL3 [584-595]; A0A2D4K545 [117-128]; A0A0F7YYV1 [584-595]; A0A194AS47 [583-594]; A0A194AR91 [583-594]	0	1308.58	3.27801	High	0	1.432e-05
FALSE	High	[K].EQSPPLYCLFGPVPSPDVSGCK.[C]	2×Carbamidomethyl [C8; C21]		FALSE	TRUE	1.00161e-06	0	1	1	4	A0A2D0TC04	A0A2D0TC04 [511-532]	0	2434.14	4.6423	High	0	6.856e-11
FALSE	High	[K].KWWSDHRGTIIER.[G]			FALSE	TRUE	0.0129104	0	1	7	2	P01427	P60774 [26-38]; P80958 [47-59]; P59275 [26-38]; P59276 [26-38]; P01427 [26-38]; E2ITZ9 [28-40]; P60773 [26-38]	2	1683.87	4.0335	High	0	0.0004093
FALSE	High	[K].TGCIVPVSPR.[D]	1×Carbamidomethyl [C3]		FALSE	TRUE	0.00194735	0	1	1	4	D5LMJ3	D5LMJ3 [571-580]	0	1085.58	3.01441	High	0	1.8e-05
FALSE	High	[R].LNLIDQAK.[M]			FALSE	TRUE	0.0404455	0	1	1	4	A0A2D0TC04	A0A2D0TC04 [546-553]	0	914.531	2.81586	High	0.0002276	0.01007
FALSE	High	[R].GCAATCPIAENRDVIECCSTDK.[C]	4×Carbamidomethyl [C2; C6; C17; C18]		FALSE	TRUE	1.37031e-06	0	1	1	3	P82463	P82463 [41-62]	1	2527.07	5.2116	High	0	1.145e-10
FALSE	High	[K].TWCDGFCR.[I]	2×Carbamidomethyl [C3; C7]		FALSE	TRUE	0.0127604	0	1	1	112	P25672	P25672 [24-31]	0	1101.42	2.45357	High	0	0.001332
FALSE	High	[R].DVIECCSTDKCNL.[-]	3×Carbamidomethyl [C5; C6; C11]		FALSE	TRUE	0.00016063	0	1	1	1	P82463	P82463 [53-65]	1	1613.66	4.0813	High	0	2.947e-07
FALSE	High	[K].YLHYDPITSR.[Q]			FALSE	TRUE	0.0318647	0	1	1	2	V8P0T5	V8P0T5 [28-37]	0	1264.63	3.30538	High	0	0.001844
FALSE	High	[K].TVENVGVSQVAPDNPER.[F]			FALSE	TRUE	4.4913e-06	0	1	1	2	P82885	P82885 [30-46]	0	1810.89	4.80865	High	0	8.126e-10
FALSE	High	[K].NSLVLKYECCNTDRCN.[-]	1×Deamidated [N11]; 3×Carbamidomethyl [C9; C10; C15]		FALSE	TRUE	0.000903855	0	1	1	1	P01447	P01447 [45-60]	2	2046.87	3.10376	High	0	5.074e-06
FALSE	High	[K].TGVDIQCCSTDNCNPFPTRKRP.[-]	1×Deamidated [N12]; 3×Carbamidomethyl [C7; C8; C13]		FALSE	TRUE	0.0210684	0	1	1	1	P01391	P01391 [50-71]	2	2624.17	3.47127	High	0	0.000922
FALSE	High	[K].SGPPCGDCPSACVNGLCTNPCK.[YHD]	1×Deamidated [N14]; 5×Carbamidomethyl [C5; C8; C12; C17; C21]		FALSE	TRUE	0.000496388	0	2	17	2	A0A024AX20; Q8JI38	R4G2Q3 [192-213]; A0A098LYM0 [182-203]; R4FJJ5 [126-147]; R4G7L7 [180-201]; F2Q6G2 [180-201]; P0CB15 [163-184]; Q7ZZN8 [180-201]; F2Q6G3 [180-201]; R4FIJ7 [126-147]; A0A024AX20 [180-201]; R4G2G1 [180-201]; A0A024AYC5 [180-201]; A0A194APP6 [182-203]; Q8JI38 [180-201]; A0A098LWY0 [182-203]; A0A024AXG9 [180-201]; V8NKT2 [186-207]	0	2408.94	2.41102	High	0	4.053e-06
FALSE	High	[K].NSLVLKYECCNTDR.[C]	1×Deamidated [N11]; 2×Carbamidomethyl [C9; C10]		FALSE	TRUE	0.00941467	0	1	1	1	P01447	P01447 [45-58]	1	1772.79	3.00265	High	0	0.0002434
FALSE	High	[K].KLVPLFSKTCPAGK.[N]	1×Carbamidomethyl [C10]		FALSE	TRUE	5.15706e-05	0	1	2	1	P01441	Q9PS34 [5-18]; P01441 [5-18]	2	1545.88	3.91969	High	0	4.522e-08
FALSE	High	[K].MYMVSDKTVPVK.[R]			FALSE	TRUE	0.000290229	0	0	1	2		P86540 [24-35]	1	1397.72	3.4872	High	0	7.819e-07
FALSE	High	[K].FHFSNENANSGMVQPGTK.[C]	1×Deamidated [Q14]		FALSE	TRUE	0.00163918	0	1	1	1	A8QL59	A8QL59 [581-598]	0	1965.88	2.26628	High	0	1.351e-05
FALSE	High	[K].QGDKYLASSYLK.[L]			FALSE	TRUE	0.0387735	0	1	2	1	A0A2D4HAM6	A0A2D4HAM6 [202-213]; A0A2D4EV48 [65-76]	1	1372.71	2.14125	High	0	0.002563
FALSE	High	[K].VTLLEASER.[V]			FALSE	TRUE	0.0166905	0	1	5	2	A8QL58	A8QL58 [78-86]; R4FIJ6 [17-25]; A0A2D4KYN2 [42-50]; R4FJP5 [54-62]; Q4JHE3 [78-86]	0	1017.56	2.51194	High	0	0.0006277
FALSE	High	[KR].LGVHNVHVHYEDEQIRVPK.[E]			FALSE	TRUE	2.57774e-05	0	1	7	2	A8QL53	A0A2D4IIG9 [22-40]; A0A2D4Q6K9 [54-72]; A0A194AT39 [85-103]; A8QL57 [107-125]; A0A194AP49 [86-104]; Q5MCS0 [84-102]; A8QL53 [107-125]	1	2269.18	4.8228	High	0	1.449e-08
FALSE	High	[K].VHTCLNGEKICFK.[KR]	1×Deamidated [N6]; 2×Carbamidomethyl [C4; C11]		FALSE	TRUE	4.09274e-05	0	1	5	3	P29180	Q9YGI2 [35-47]; E2ITZ6 [35-47]; Q9YGI1 [35-47]; P29180 [14-26]; O93422 [35-47]	1	1606.77	4.43943	High	0	3.095e-08
FALSE	High	[R].IPIIDGDGKATLKR.[D]			FALSE	TRUE	0.00113437	0	1	1	2	Q91132	Q91132 [283-296]	2	1496.88	3.29307	High	0	7.403e-06
FALSE	High	[K].TGVDIQCCSTDNCNPFPTRKRP.[-]	3×Carbamidomethyl [C7; C8; C13]		FALSE	TRUE	0.000500293	0	1	1	3	P01391	P01391 [50-71]	2	2623.18	4.83633	High	0	2.083e-05
FALSE	High	[R].IDKVNLMVDR.[Q]			FALSE	TRUE	0.00799134	0	2	7	2	A0A2D4P571; A0A2D0TC04	A0A2D4P571 [245-254]; A0A0F7YYZ8 [432-441]; U3FAB3 [435-444]; A0A2D0TC04 [412-421]; A0A2D4K5D9 [459-468]; A0A2D4FR34 [458-467]; A0A2D4P521 [245-254]	1	1202.66	3.08669	High	0.0001189	0.004066
FALSE	High	[K].LSAEIIELHKK.[C]			FALSE	TRUE	0.000114235	0	1	1	2	Q91134	Q91134 [69-79]	1	1280.76	4.38431	High	0	1.678e-07
FALSE	High	[K].YLYVCQYCPAGNIIGSIATPYK.[S]	2×Carbamidomethyl [C5; C8]		FALSE	TRUE	4.61618e-06	0	2	6	2	A0A024AX20; Q8JI38	A0A2D4G403 [97-118]; R4FIJ7 [104-125]; A0A024AX20 [158-179]; Q3SB06 [158-179]; Q3SB07 [158-179]; Q8JI38 [158-179]	0	2551.24	4.10443	High	0	8.463e-10
FALSE	High	[K].RFYEGNLLGKR.[Y]			FALSE	TRUE	0.0253725	0	1	1	1	P01400	P01400 [27-37]	2	1352.74	3.46443	High	0	0.001257
FALSE	High	[K].MYMVSNKTVPVK.[R]			FALSE	TRUE	0.00250181	0	1	7	2	P01447	A0A0U5AL91 [36-47]; A0A0U4W6H0 [36-47]; A0A0U4W6K7 [36-47]; A0A0U5AR60 [36-47]; P86382 [24-35]; P01447 [24-35]; A0A0U5ALB9 [36-47]	1	1396.73	2.77553	High	0	2.727e-05
FALSE	High	[K].MYMVSNKTVPVK.[R]	1×Deamidated [N6]		FALSE	TRUE	0.000290229	0	1	7	2	P01447	A0A0U5AL91 [36-47]; A0A0U4W6H0 [36-47]; A0A0U4W6K7 [36-47]; A0A0U5AR60 [36-47]; P86382 [24-35]; P01447 [24-35]; A0A0U5ALB9 [36-47]	1	1397.72	3.4872	High	0	7.819e-07
FALSE	High	[R].DPSYGMVEPGTK.[C]			FALSE	TRUE	0.000328991	0	1	4	1	Q9PVK7	A0A2H6MYK4 [147-158]; A0A2D4NYT4 [243-254]; A0A2H6MYF4 [198-209]; Q9PVK7 [570-581]	0	1280.58	3.41909	High	0	9.573e-07
FALSE	High	[K].NSLLVKYECCNTDR.[C]	2×Carbamidomethyl [C9; C10]		FALSE	TRUE	1.33471e-05	0	1	6	2	P86538	P86538 [45-58]; P86540 [45-58]; A0A0U4W6K7 [57-70]; A0A0U5AR60 [57-70]; P86382 [45-58]; A0A0U5ALB9 [57-70]	1	1771.81	4.66691	High	0	4.883e-09
FALSE	High	[K].NSLLVKYECCNTDR.[C]	1×Deamidated [N]; 2×Carbamidomethyl [C9; C10]		FALSE	TRUE	0.0023316	0	1	6	6	P86538	P86538 [45-58]; P86540 [45-58]; A0A0U4W6K7 [57-70]; A0A0U5AR60 [57-70]; P86382 [45-58]; A0A0U5ALB9 [57-70]	1	1772.79	2.95647	High	0	2.421e-05
FALSE	High	[R].NSEVFQCPVK.[N]	1×Carbamidomethyl [C7]		FALSE	TRUE	0.00945147	0	1	7	1	V8NX10	T1DM74 [129-138]; A0A2H6NF50 [129-138]; J3SCS8 [129-138]; A0A1W7RFC1 [129-138]; A0A2D4K4B4 [61-70]; V8NX10 [129-138]; A0A0B8RY19 [129-138]	0	1207.58	2.79573	High	0	0.000245
FALSE	High	[R].ESALLYDSEK.[S]			FALSE	TRUE	0.0242213	0	1	2	1	T1E6L9	T1E6L9 [322-331]; V8P2K1 [322-331]	0	1154.56	2.07543	High	0	0.001164
FALSE	High	[K].GQEMVEHLQNGPTTE.[-]	1×Deamidated [N10]		FALSE	TRUE	0.0061996	0	1	1	1	Q91134	Q91134 [600-614]	0	1670.73	2.61445	High	0	0.0001213
FALSE	High	[K].MFMVSNKTVPVK.[R]	1×Oxidation [M1]		FALSE	TRUE	0.00270552	0	1	6	1	P01445	P01445 [24-35]; O73858 [26-37]; A0A0U4N5W4 [36-47]; P24780 [24-35]; P0CH80 [24-35]; P01446 [24-35]	1	1396.73	2.70556	High	0	3.092e-05
FALSE	High	[K].MFMVSNKTVPVK.[R]	1×Oxidation [M1]; 1×Deamidated [N6]		FALSE	TRUE	0.000668519	0	1	6	1	P01445	P01445 [24-35]; O73858 [26-37]; A0A0U4N5W4 [36-47]; P24780 [24-35]; P0CH80 [24-35]; P01446 [24-35]	1	1397.72	3.32313	High	0	3.098e-06
FALSE	High	[K].ASGNPILLNK.[DS]			FALSE	TRUE	0.0126614	0	2	10	1	A0A194AS98; A0A2I4HXH5	A0A182C5T8 [268-277]; T2HRS9 [246-255]; A0A077L6M5 [317-326]; W8EFS0 [137-146]; U3FYP9 [317-326]; A0A194AS98 [317-326]; A0A0F7YZM6 [317-326]; A0A077L7M9 [320-329]; U3T7C6 [233-242]; A0A2I4HXH5 [278-287]	0	1026.59	3.39171	High	0	0.0003955
FALSE	High	[K].NPFYNPSPAK.[E]			FALSE	TRUE	0.00304257	0	2	12	1	A0A2D4P571; A0A2D0TC04	A0A2D4P571 [334-343]; A0A0F7YYZ8 [521-530]; A0A0B8RU55 [561-570]; A0A346CLX5 [560-569]; U3FAB3 [524-533]; A0A2H6N6S6 [87-96]; A0A141DWM1 [474-483]; A0A2D0TC04 [501-510]; A0A2D4K5D9 [548-557]; A0A2D4FR34 [547-556]; A0A2D4P521 [334-343]; W8E7D1 [524-533]	0	1134.56	2.8581	High	0	3.762e-05
FALSE	High	[K].IHDIKWNFEK.[F]	1×Deamidated [N7]		FALSE	TRUE	0.00290299	0	1	2	1	V8P395	J9ZZN7 [202-211]; V8P395 [219-228]	1	1330.68	2.8339	High	0	3.488e-05
FALSE	High	[KR].TIVYLNGTTHACR.[F]	1×Deamidated [N6]; 1×Carbamidomethyl [C12]		FALSE	TRUE	1.51299e-05	0	3	6	2	A0A194AS98; A0A346CI90; A0A2I4HXH5	A0A0B8RXZ9 [356-368]; U3FYP9 [356-368]; A0A194AS98 [356-368]; A0A0F7YZM6 [356-368]; A0A346CI90 [356-368]; A0A2I4HXH5 [317-329]	0	1506.74	3.75724	High	0	6.02e-09
FALSE	High	[K].REIQALCYPSIKK.[-W]	1×Carbamidomethyl [C7]		FALSE	TRUE	0.000417797	0	2	2	3	P0DI91; A8QL58	P0DI91 [83-95]; A8QL58 [423-435]	2	1605.88	4.71288	High	0	1.423e-06
FALSE	High	[-].NLYQFKNMIK.[C]			FALSE	TRUE	0.00170463	0	1	4	10	P15445	P25498 [1-10]; P15445 [1-10]; P00595 [1-10]; P21792 [1-10]	1	1298.69	3.45415	High	0	1.447e-05
FALSE	High	[-].NLYQFKNMIK.[C]	1×Deamidated [N/Q]		FALSE	TRUE	0.00392368	0	1	4	73	P15445	P25498 [1-10]; P15445 [1-10]; P00595 [1-10]; P21792 [1-10]	1	1299.68	2.91713	High	0	0.00111
FALSE	High	[-].NLYQFKNMIK.[C]	2×Deamidated [N1; N7]		FALSE	TRUE	0.0270961	0	1	4	3	P15445	P25498 [1-10]; P15445 [1-10]; P00595 [1-10]; P21792 [1-10]	1	1300.66	2.78565	High	0	0.001514
FALSE	High	[-].NLYQFKNMIK.[C]	1×Oxidation [M8]		FALSE	TRUE	0.011531	0	1	4	2	P15445	P25498 [1-10]; P15445 [1-10]; P00595 [1-10]; P21792 [1-10]	1	1314.69	2.48572	High	0	0.0006148
FALSE	High	[K].SASQLYQESLR.[K]			FALSE	TRUE	0.000424395	0	1	2	4	A8QL58	A0A2D4KYM4 [73-83]; A8QL58 [171-181]	0	1281.64	3.95998	High	0	5.717e-06
FALSE	High	[K].SDALFSYEKR.[F]			FALSE	TRUE	0.00662536	0	1	1	1	A8QL58	A8QL58 [242-251]	1	1215.6	3.25108	High	0	0.0001357
FALSE	High	[R].QTEDSVLLSR.[F]			FALSE	TRUE	0.00963764	0	1	2	1	J3SDF0	J3SDF0 [117-126]; V8NRE3 [117-126]	0	1147.6	2.68414	High	0	0.0002516
FALSE	High	[K].YIYVCQYCPAGNIIGSIATPYK.[S]	1×Deamidated [N12]; 2×Carbamidomethyl [C5; C8]		FALSE	TRUE	5.39936e-06	0	2	6	2	A0A024AX20; Q8JI38	A0A2D4G403 [97-118]; R4FIJ7 [104-125]; A0A024AX20 [158-179]; Q3SB06 [158-179]; Q3SB07 [158-179]; Q8JI38 [158-179]	0	2552.22	3.88043	High	0	1.096e-09
FALSE	High	[K].IHDIKWNFEK.[F]			FALSE	TRUE	0.00132157	0	1	2	3	V8P395	J9ZZN7 [202-211]; V8P395 [219-228]	1	1329.69	2.98169	High	0	5.409e-05
FALSE	High	[K].VLTEYLLEHGR.[G]			FALSE	TRUE	0.000207214	0	1	1	1	V8N9U5	V8N9U5 [102-112]	0	1329.72	3.38627	High	0	4.481e-07
FALSE	High	[R].TVTENMLCAGDTR.[QH]	1×Carbamidomethyl [C8]		FALSE	TRUE	0.000484857	0	2	2	1	V8NYC7; A0A0F7Z9B1	V8NYC7 [212-224]; A0A0F7Z9B1 [484-496]	0	1467.66	3.39229	High	0	1.815e-06
FALSE	High	[K].WWSDHRGTIIER.[G]			FALSE	TRUE	0.0324848	0	1	7	13	P01427	P60774 [27-38]; P80958 [48-59]; P59275 [27-38]; P59276 [27-38]; P01427 [27-38]; E2ITZ9 [29-40]; P60773 [27-38]	1	1555.78	2.37104	High	0	0.001906
FALSE	High	[K].ISPSSGTLLGGR.[D]			FALSE	TRUE	0.00901916	0	1	2	1	A0A2H6MUJ5	A0A2H6MUH1 [47-58]; A0A2H6MUJ5 [58-69]	0	1144.63	2.74112	High	0	0.0002259
FALSE	High	[K].VTLDLFGEWR.[EQ]			FALSE	TRUE	0.000468061	0	1	7	30	E9JG34	E9JG39 [270-279]; E9JG34 [270-279]; E9JGB0 [34-43]; A0A0A1WCJ8 [96-105]; E9JG43 [25-34]; A0A0A1WD01 [96-105]; E9JG63 [166-175]	0	1235.64	3.38416	High	0	5.57e-06
FALSE	High	[R].LLELQYFISR.[D]			FALSE	TRUE	0.00490354	0	1	6	2	A0A2D4PXP4	A0A2D4PZB5 [200-209]; A0A2D4L0X4 [79-88]; A0A2D4LBN1 [139-148]; A0A2D4PXP4 [427-436]; A0A2D4LBL3 [218-227]; V8NSK8 [400-409]	0	1281.72	2.74444	High	0	8.284e-05
FALSE	High	[R].MLSEFLTEPVFR.[E]			FALSE	TRUE	0.00702515	0	2	3	1	A0A2D4PNS1; U3FZS8	A0A2D4LR91 [127-138]; A0A2D4PNS1 [348-359]; U3FZS8 [511-522]	0	1468.75	2.60443	High	0	0.0001495
FALSE	High	[K].MEWYPEAASNAER.[W]			FALSE	TRUE	0.000174404	0	1	3	60	P84805	P84805 [57-69]; Q2XXQ1 [57-69]; Q7T1K6 [57-69]	0	1553.67	4.26178	High	0	1.007e-05
FALSE	High	[K].MEWYPEAASNAER.[W]	1×Deamidated [N10]		FALSE	TRUE	7.6604e-05	0	1	3	2	P84805	P84805 [57-69]; Q2XXQ1 [57-69]; Q7T1K6 [57-69]	0	1554.65	3.68143	High	0	8.71e-08
FALSE	High	[K].MEWYPEAASNAER.[W]	1×Oxidation [M1]		FALSE	TRUE	4.95892e-05	0	1	3	2	P84805	P84805 [57-69]; Q2XXQ1 [57-69]; Q7T1K6 [57-69]	0	1569.66	3.43601	High	0	4.248e-08
FALSE	High	[K].MQWYPEAASNAER.[W]	1×Deamidated [Q2]		FALSE	TRUE	0.000174404	0	0	2	60		V8N8B4 [39-51]; Q7ZT98 [57-69]	0	1553.67	4.26178	High	0	1.007e-05
FALSE	High	[K].MQWYPEAASNAER.[W]	2×Deamidated [Q2; N10]		FALSE	TRUE	7.6604e-05	0	0	2	2		V8N8B4 [39-51]; Q7ZT98 [57-69]	0	1554.65	3.68143	High	0	8.711e-08
FALSE	High	[K].MQWYPEAASNAER.[W]	1×Oxidation [M1]; 1×Deamidated [Q2]		FALSE	TRUE	4.95892e-05	0	0	2	2		V8N8B4 [39-51]; Q7ZT98 [57-69]	0	1569.66	3.43601	High	0	4.248e-08
FALSE	High	[R].AAKHDCDLPELCTGQSAECPTDSLQR.[N]	3×Carbamidomethyl [C6; C12; C19]		FALSE	TRUE	6.34402e-09	0	1	1	2	P82942	P82942 [259-284]	1	2959.3	7.1577	High	0	8.904e-11
FALSE	High	[K].TGVDIQCCSTDNCNPFPTRK.[R]	1×Deamidated [Q/N]; 3×Carbamidomethyl [C7; C8; C13]		FALSE	TRUE	1.44844e-09	0	1	1	5	P01391	P01391 [50-69]	1	2371.01	7.07363	High	0	1.426e-15
FALSE	High	[R].AAKHDCDLPELCTGQSAECPTDSLQR.[N]	1×Deamidated [Q15]; 3×Carbamidomethyl [C6; C12; C19]		FALSE	TRUE	0.0057335	0	1	1	2	P82942	P82942 [259-284]	1	2960.28	2.57426	High	0	0.0001069
FALSE	High	[K].TIDQEILEK.[M]			FALSE	TRUE	0.0186084	0	1	2	1	A0A2D4IN36	A0A2D4IN36 [486-494]; V8NVA8 [440-448]	0	1088.58	2.45577	High	0	0.0007535
FALSE	High	[R].LYPDSFCTSAR.[L]	1×Carbamidomethyl [C7]		FALSE	TRUE	0.00901916	0	1	1	1	V8NYC7	V8NYC7 [197-207]	0	1316.59	2.46303	High	0	0.0002256
FALSE	High	[K].LNEFFQENENAWYYINNIRK.[R]	1×Deamidated [Q/N]		FALSE	TRUE	0.00140152	0	1	1	6	A8QL58	A8QL58 [128-147]	1	2606.23	2.67863	High	0	1.046e-05
FALSE	High	[K].TTATDIKGNTVTVMENVNLDNK.[V]			FALSE	TRUE	1.6327e-07	0	2	3	34	P01140; Q5YF89	P01140 [24-45]; Q5YF89 [149-170]; P61899 [24-45]	1	2378.19	6.28027	High	0	3.959e-11
FALSE	High	[K].TTATDIKGNTVTVMENVNLDNK.[V]	1×Deamidated [N]		FALSE	TRUE	7.49528e-07	0	2	3	9	P01140; Q5YF89	P01140 [24-45]; Q5YF89 [149-170]; P61899 [24-45]	1	2379.17	5.86446	High	0	4.24e-11
FALSE	High	[K].TTATDIKGNTVTVMENVNLDNK.[V]	2×Deamidated [N9; N16]		FALSE	TRUE	0.000536842	0	2	3	1	P01140; Q5YF89	P01140 [24-45]; Q5YF89 [149-170]; P61899 [24-45]	1	2380.15	2.36515	High	0	2.15e-06
FALSE	High	[K].TTATDIKGNTVTVMENVNLDNK.[V]	1×Oxidation [M14]; 1×Deamidated [N9]		FALSE	TRUE	0.000322609	0	2	3	1	P01140; Q5YF89	P01140 [24-45]; Q5YF89 [149-170]; P61899 [24-45]	1	2395.17	3.42506	High	0	9.308e-07
FALSE	High	[K].YEELQITAGR.[H]			TRUE	FALSE	0.00313933	0	1	2	1	P04264	P04264 [377-386]; P04259 [360-369]	0	1179.6	2.99137	High	0	3.945e-05
FALSE	High	[K].YQELQITAGR.[H]	1×Deamidated [Q2]		TRUE	FALSE	0.00313933	0	0	1	1		Q7Z794 [361-370]	0	1179.6	2.99137	High	0	3.945e-05
FALSE	High	[-].LTCLICPEK.[Y]	2×Carbamidomethyl [C3; C6]		FALSE	TRUE	0.00187259	0	3	6	101	P29180; P01401; P01400	P29179 [1-9]; P29180 [1-9]; P85520 [1-9]; P01401 [1-9]; P01400 [1-9]; P0DSM9 [1-9]	0	1133.57	2.88625	High	0	0.0002233
FALSE	High	[R].IPIIDGDGK.[A]			FALSE	TRUE	0.0183929	0	1	1	4	Q91132	Q91132 [283-291]	0	927.515	2.35511	High	0.0001189	0.005792
FALSE	High	[R].LGSISIDVHER.[K]			FALSE	TRUE	0.00117048	0	1	1	1	Q6SIG0	Q6SIG0 [317-327]	0	1225.65	3.397	High	0	7.76e-06
FALSE	High	[K].YDSYSTKEYLIK.[E]			FALSE	TRUE	3.54046e-05	0	1	4	2	A8QL58	A8QL51 [199-210]; A8QL58 [199-210]; V8NB97 [182-193]; A0A175KDW9 [182-193]	1	1509.75	3.6293	High	0	2.437e-08
FALSE	High	[K].TGVDIQCCSTDNCNPFPTRK.[R]	3×Carbamidomethyl [C7; C8; C13]		FALSE	TRUE	3.45264e-10	0	1	1	4	P01391	P01391 [50-69]	1	2370.03	5.4721	High	0	1.343e-16
FALSE	High	[R].FLEQQNQVLQTK.[W]			TRUE	FALSE	0.000387829	0	2	7	1	P35908; P04264	Q7Z794 [184-195]; P35908 [198-209]; Q9R0H5 [151-162]; Q6NXH9 [151-162]; P04264 [200-211]; Q6IFZ6 [187-198]; E1B991 [196-207]	0	1475.79	3.52868	High	0	1.26e-06
FALSE	High	[R].MGLNQFSDMTFTEFR.[K]			FALSE	TRUE	0.00146896	0	1	1	1	J3RYQ6	J3RYQ6 [79-93]	0	1823.81	2.67861	High	0	1.132e-05
FALSE	High	[RK].VIQSWYDENK.[KN]			FALSE	TRUE	0.00549222	0	3	10	1	F2Q6F5; A0A024AX20; Q8JI38	R4FJJ5 [54-63]; F2Q6F5 [89-98]; F2Q6G2 [108-117]; P0CB15 [89-98]; Q7ZZN8 [108-117]; F2Q6G3 [108-117]; A0A024AX20 [108-117]; C1JZW4 [107-116]; Q8JI38 [108-117]; V8NKT2 [114-123]	0	1281.61	2.73346	High	0	9.956e-05
FALSE	High	[K].EIVDLHNSLR.[R]			FALSE	TRUE	0.0168208	0	2	6	6	P84805; P86543	P84805 [35-44]; V8N8B4 [17-26]; P86543 [17-26]; Q7T1K6 [35-44]; Q7ZT98 [35-44]; P0DL15 [17-26]	0	1195.64	2.70457	High	0.0001189	0.003142
FALSE	High	[K].EIVDLHNSLR.[R]	1×Deamidated [N7]		FALSE	TRUE	0.00884489	0	2	6	2	P84805; P86543	P84805 [35-44]; V8N8B4 [17-26]; P86543 [17-26]; Q7T1K6 [35-44]; Q7ZT98 [35-44]; P0DL15 [17-26]	0	1196.63	2.95902	High	0	0.0002192
FALSE	High	[R].WHMIVPGRYK.[K]			FALSE	TRUE	0.016952	0	1	1	1	P82463	P82463 [28-37]	1	1286.68	3.0593	High	0	0.0006435
FALSE	High	[R].VWEVKKDPSLLK.[Y]			FALSE	TRUE	0.000222354	0	1	1	2	A8QL58	A8QL58 [149-160]	2	1441.84	3.8362	High	0	5.036e-07
FALSE	High	[K].RGCIDVCPKNSLLVK.[Y]	2×Carbamidomethyl [C3; C7]		FALSE	TRUE	0.00721987	0	3	22	2	P01445; P01451; P86538	P01445 [36-50]; P60304 [57-71]; Q9PS33 [35-49]; P01451 [36-50]; P86538 [36-50]; P86540 [36-50]; Q98958 [57-71]; E2IU04 [38-52]; A0A0U4W6H0 [48-62]; A0A0U4W6K7 [48-62]; Q91135 [57-71]; A0A0U4N5W4 [48-62]; A0A0U5AR60 [48-62]; P60306 [36-50]; Q98957 [57-71]; Q91136 [57-71]; P86382 [36-50]; A0A0U5ARS4 [48-62]; Q98959 [57-71]; P60305 [36-50]; Q98962 [57-71]; A0A0U5ALB9 [48-62]	2	1758.94	3.90903	High	0	0.0002615
FALSE	High	[K].RGCIDVCPKNSLLVK.[Y]	1×Deamidated [N10]; 2×Carbamidomethyl [C3; C7]		FALSE	TRUE	0.000216339	0	3	22	2	P01445; P01451; P86538	P01445 [36-50]; P60304 [57-71]; Q9PS33 [35-49]; P01451 [36-50]; P86538 [36-50]; P86540 [36-50]; Q98958 [57-71]; E2IU04 [38-52]; A0A0U4W6H0 [48-62]; A0A0U4W6K7 [48-62]; Q91135 [57-71]; A0A0U4N5W4 [48-62]; A0A0U5AR60 [48-62]; P60306 [36-50]; Q98957 [57-71]; Q91136 [57-71]; P86382 [36-50]; A0A0U5ARS4 [48-62]; Q98959 [57-71]; P60305 [36-50]; Q98962 [57-71]; A0A0U5ALB9 [48-62]	2	1759.92	4.11187	High	0	4.827e-07
FALSE	High	[K].TTAIVGNLPSSR.[D]			FALSE	TRUE	0.0234827	0	1	7	1	V8PIL7	A0A2D4ETB9 [369-380]; V8PIL7 [453-464]; A0A2D4ETG2 [68-79]; A0A2D4PI88 [263-274]; A0A2H6MY54 [223-234]; A0A2D4PI83 [110-121]; A0A2D4IPJ7 [453-464]	0	1215.67	2.38682	High	0	0.001105
FALSE	High	[R].MANVLCSCSEDCLTKK.[D]	3×Carbamidomethyl [C6; C8; C12]		FALSE	TRUE	1.02657e-05	0	1	5	1	A0A2D0TC04	A0A0F7YYZ8 [85-100]; U3FAB3 [88-103]; A0A2D0TC04 [65-80]; A0A2D4K5D9 [112-127]; A0A2D4FR34 [111-126]	1	1915.84	5.29562	High	0	3.17e-09
FALSE	High	[-].LTCLNCPEVYCR.[R]	3×Carbamidomethyl [C3; C6; C11]		FALSE	TRUE	9.50237e-05	0	1	2	22	P29181	P29181 [1-12]; P29182 [1-12]	0	1584.7	4.00212	High	0	1.491e-06
FALSE	High	[K].VVITKEDWVSEK.[E]			FALSE	TRUE	0.00894905	0	1	1	1	A0A2D4HRA0	A0A2D4HRA0 [217-228]	1	1432.77	2.8128	High	0	0.0002238
FALSE	High	[-].LTCLNCPEVYCR.[R]	1×Deamidated [N5]; 3×Carbamidomethyl [C3; C6; C11]		FALSE	TRUE	0.00144047	0	1	2	1	P29181	P29181 [1-12]; P29182 [1-12]	0	1585.68	2.8386	High	0	1.094e-05
FALSE	High	[K].AAAFAVQEYNAR.[S]			FALSE	TRUE	0.000502256	0	1	1	1	E3P6P4	E3P6P4 [44-55]	0	1310.65	3.86358	High	0	1.931e-06
FALSE	High	[K].LIPLAYKTCPAGK.[ND]	1×Carbamidomethyl [C9]		FALSE	TRUE	0.000225866	0	2	12	6	P01445; P01447	P01445 [6-18]; A0A0U5AL91 [18-30]; P24779 [6-18]; P86540 [6-18]; A0A0U4N5W4 [18-30]; A0A0U5AR60 [18-30]; P24780 [6-18]; P86382 [6-18]; P01447 [6-18]; A0A0U5ALB9 [18-30]; P86539 [6-18]; P01446 [6-18]	1	1431.8	3.92899	High	0	3.039e-06
FALSE	High	[K].DPSLLKYPVKPSEEGK.[S]			FALSE	TRUE	9.80491e-05	0	1	1	2	A8QL58	A8QL58 [155-170]	1	1786.96	3.97261	High	0	1.302e-07
FALSE	High	[R].AEYLETWDTLMPNINK.[L]			FALSE	TRUE	8.70813e-06	0	1	6	4	A0A2D0TC04	A0A0F7YYZ8 [148-163]; A0A0B8RU55 [188-203]; U3FAB3 [151-166]; A0A2D0TC04 [128-143]; A0A2D4K5D9 [175-190]; A0A2D4FR34 [174-189]	0	1937.93	3.84777	High	0	7.833e-07
FALSE	High	[R].TDTEQQILVEAHGDNTPK.[Q]	1×Deamidated [Q]		FALSE	TRUE	1.68942e-08	0	1	2	42	A0A0B8RZV9	A0A2Z4N9Y8 [35-52]; A0A0B8RZV9 [35-52]	0	1996.95	6.48535	High	0	6.501e-13
FALSE	High	[R].TDTEQQILVEAHGDNTPK.[Q]	2×Deamidated [Q5; Q6; N]		FALSE	TRUE	8.82072e-05	0	1	2	2	A0A0B8RZV9	A0A2Z4N9Y8 [35-52]; A0A0B8RZV9 [35-52]	0	1997.93	4.01575	High	0	1.097e-07
FALSE	High	[R].TDTEEQILVEAHGDNTPK.[Q]			FALSE	TRUE	1.68942e-08	0	1	5	22	I2C090	A8QL55 [35-52]; A0A081DUC1 [35-52]; A0A346CLZ6 [35-52]; A0A081DUB7 [35-52]; I2C090 [35-52]	0	1996.95	6.48535	High	0	6.501e-13
FALSE	High	[R].TDTEEQILVEAHGDNTPK.[Q]	1×Deamidated [Q6; N]		FALSE	TRUE	8.82072e-05	0	1	5	2	I2C090	A8QL55 [35-52]; A0A081DUC1 [35-52]; A0A346CLZ6 [35-52]; A0A081DUB7 [35-52]; I2C090 [35-52]	0	1997.93	4.01575	High	0	1.097e-07
FALSE	High	[K].VTLNLFGEWR.[E]	1×Deamidated [N4]		FALSE	TRUE	0.000468061	0	1	2	30	E9JG59	E9JG68 [270-279]; E9JG59 [270-279]	0	1235.64	3.38416	High	0	5.57e-06
FALSE	High	[R].FYEGNLLGKR.[Y]			FALSE	TRUE	0.0225032	0	1	1	3	P01400	P01400 [28-37]	1	1196.64	2.40548	High	0	0.001027
FALSE	High	[R].FYEGNLLGKR.[Y]	1×Deamidated [N5]		FALSE	TRUE	0.00334217	0	1	1	4	P01400	P01400 [28-37]	1	1197.63	2.95107	High	0	4.402e-05
FALSE	High	[K].LNEFFQENENAWYYINNIR.[K]			FALSE	TRUE	0.000185686	0	1	1	4	A8QL58	A8QL58 [128-146]	0	2477.15	2.85393	High	0	3.738e-07
FALSE	High	[K].FTYGGCAGNANNFK.[R]	1×Carbamidomethyl [C6]		FALSE	TRUE	7.28001e-05	0	1	1	1	A0A2D4GU19	A0A2D4GU19 [75-88]	0	1520.66	3.58377	High	0	7.99e-08
FALSE	High	[K].LGPPCGDCPSACDNGLCTNPCTIYNK.[L]	1×Deamidated [N]; 5×Carbamidomethyl [C5; C8; C12; C17; C21]		FALSE	TRUE	1.65383e-06	0	1	2	3	P84805	P84805 [181-206]; Q7T1K6 [181-206]	0	2942.19	6.04778	High	0	1.563e-10
FALSE	High	[R].INYENALLAR.[T]			FALSE	TRUE	0.00174515	0	1	4	30	Q91132	A0A2D4I970 [192-201]; V8NCP4 [309-318]; A0A2D4Q7C6 [87-96]; Q91132 [1292-1301]	0	1176.64	2.98294	High	0	0.0001363
FALSE	High	[R].LAAICFAGAPYNDNNYNIDLKAR.[C]	1×Deamidated [N]; 1×Carbamidomethyl [C5]		FALSE	TRUE	2.38084e-06	0	1	8	4	P15445	Q92085 [122-144]; Q6T179 [102-124]; P15445 [95-117]; Q9I900 [122-144]; Q92084 [122-144]; Q5G291 [101-123]; Q92086 [122-144]; P60043 [102-124]	1	2585.25	4.03385	High	0	1.571e-09
FALSE	High	[R].LAAICFAGAPYNDNNYNIDLKAR.[C]	2×Deamidated [N15; N]; 1×Carbamidomethyl [C5]		FALSE	TRUE	2.44016e-05	0	1	8	2	P15445	Q92085 [122-144]; Q6T179 [102-124]; P15445 [95-117]; Q9I900 [122-144]; Q92084 [122-144]; Q5G291 [101-123]; Q92086 [122-144]; P60043 [102-124]	1	2586.23	3.32881	High	0	1.323e-08
FALSE	High	[R].LAAICFAGAPYNDNNYNIDLKAR.[C]	3×Deamidated [N14; N15; N]; 1×Carbamidomethyl [C5]		FALSE	TRUE	0.0331166	0	1	8	2	P15445	Q92085 [122-144]; Q6T179 [102-124]; P15445 [95-117]; Q9I900 [122-144]; Q92084 [122-144]; Q5G291 [101-123]; Q92086 [122-144]; P60043 [102-124]	1	2587.21	2.03612	High	0	0.001958
FALSE	High	[K].THILLFLPK.[S]			FALSE	TRUE	0.00632191	0	1	8	1	U3FBW7	J3S0G9 [260-268]; A0A1W7REY4 [260-268]; U3FBW7 [260-268]; V8P8K8 [260-268]; U3ERW3 [260-268]; T1E4U1 [260-268]; Q4VRH9 [260-268]; A0A0B8RWW4 [260-268]	0	1081.68	3.07207	High	0	0.0001256
FALSE	High	[R].IDKVNLMVDRQWLAVR.[N]			FALSE	TRUE	0.000625452	0	2	7	1	A0A2D4P571; A0A2D0TC04	A0A2D4P571 [245-260]; A0A0F7YYZ8 [432-447]; U3FAB3 [435-450]; A0A2D0TC04 [412-427]; A0A2D4K5D9 [459-474]; A0A2D4FR34 [458-473]; A0A2D4P521 [245-260]	2	1956.08	3.38223	High	0	2.761e-06
FALSE	High	[R].RYPTALSVVILESTK.[T]			FALSE	TRUE	0.000429412	0	1	1	19	Q91134	Q91134 [173-187]	1	1676.96	4.62798	High	0	9.504e-06
FALSE	High	[K].CTVPSRSWWDFADYGCYCGR.[G]	3×Carbamidomethyl [C1; C16; C18]		FALSE	TRUE	9.4282e-05	0	1	1	1	P15445	P15445 [11-30]	1	2543.03	2.55653	High	0	1.226e-07
FALSE	High	[K].SMQAIFLAHGPGFK.[G]	1×Deamidated [Q3]		FALSE	TRUE	2.2014e-06	0	0	1	20		W8E7D1 [470-483]	0	1504.76	4.25468	High	0	2.955e-08
FALSE	High	[K].SMEAIFLAHGPGFK.[EG]			FALSE	TRUE	2.2014e-06	0	2	7	20	A0A2D4P571; A0A2D0TC04	A0A2D4P571 [280-293]; A0A346CLX5 [506-519]; A0A2H6N6S6 [33-46]; A0A2D0TC04 [447-460]; A0A2D4K5D9 [494-507]; A0A2D4FR34 [493-506]; A0A2D4P521 [280-293]	0	1504.76	4.25468	High	0	2.955e-08
FALSE	High	[R].FPCAQLLEPGVYTK.[V]	1×Carbamidomethyl [C3]		FALSE	TRUE	1.63631e-05	0	1	5	6	A8QL53	V8PCT6 [231-244]; A0A024AYB1 [222-235]; A8QL57 [254-267]; Q2XXM3 [223-236]; A8QL53 [254-267]	0	1622.82	5.2264	High	0	6.843e-09
FALSE	High	[K].SPADCPVIAIDSFR.[H]	1×Carbamidomethyl [C5]		FALSE	TRUE	0.000198474	0	1	8	1	A0A0B8RXT3	V8NBS9 [313-326]; A0A1W7RHK2 [313-326]; A0A098LYU4 [313-326]; A0A0B8RXT3 [313-326]; U3FCS0 [313-326]; T1E5U3 [313-326]; J3S4B8 [313-326]; A0A0B8RQX4 [313-326]	0	1547.75	3.9287	High	0	4.168e-07
FALSE	High	[K].QLDIFVHDFPR.[K]	1×Gln->pyro-Glu [N-Term]		FALSE	TRUE	0.000858984	0	2	3	2	Q91132; I2C090	A8QL55 [53-63]; Q91132 [53-63]; I2C090 [53-63]	0	1369.69	3.39321	High	0	4.68e-06
FALSE	High	[K].QLDIFVHDFPR.[K]			FALSE	TRUE	0.00230438	0	2	3	3	Q91132; I2C090	A8QL55 [53-63]; Q91132 [53-63]; I2C090 [53-63]	0	1386.72	3.1299	High	0	2.375e-05
FALSE	High	[R].NGHPCQNNQGYCYNGKCPTLTNQCIALLGPHFTVSPK.[G]	2×Deamidated [Q6; N22]; 4×Carbamidomethyl [C5; C12; C17; C24]		FALSE	TRUE	1.21225e-07	0	1	1	1	P82942	P82942 [285-321]	1	4247.92	6.85577	High	0	2.11e-12
FALSE	High	[R].NGHPCQNNQGYCYNGKCPTLTNQCIALLGPHFTVSPK.[G]	3×Deamidated [Q/N]; 4×Carbamidomethyl [C5; C12; C17; C24]		FALSE	TRUE	7.34176e-08	0	1	1	6	P82942	P82942 [285-321]	1	4248.9	6.50282	High	0	4.529e-10
FALSE	High	[K].GSFSDQGINEFLR.[E]			FALSE	TRUE	0.00299532	0	1	6	1	A0A0B8RXW6	T1DJT3 [381-393]; J3S4U1 [381-393]; A0A0B8RXW6 [381-393]; A0A1W7REY2 [381-393]; V8NZM8 [351-363]; U3FZ83 [381-393]	0	1469.7	1.62064	High	0	3.671e-05
FALSE	High	[KR].GGSGTPVDDLDRCCQVHDNCYNEAEKISGCWPYFK.[T]	1×Deamidated [Q/N]; 4×Carbamidomethyl [C13; C14; C20; C30]		FALSE	TRUE	0.0317421	0	3	4	2	A4FS04; P15445; P00597	A4FS04 [31-65]; P00598 [58-92]; P15445 [31-65]; P00597 [58-92]	2	4135.73	3.2308	High	0	0.001831
FALSE	High	[KR].GGSGTPVDDLDRCCQVHDNCYNEAEKISGCWPYFK.[T]	2×Deamidated [N22; N/Q]; 4×Carbamidomethyl [C13; C14; C20; C30]		FALSE	TRUE	0.0350855	0	3	4	2	A4FS04; P15445; P00597	A4FS04 [31-65]; P00598 [58-92]; P15445 [31-65]; P00597 [58-92]	2	4136.72	2.61778	High	0	0.002167
FALSE	High	[K].VLSFILPHRPDNSESCADKSPNNLWVEER.[M]	1×Deamidated [N]; 1×Carbamidomethyl [C16]		FALSE	TRUE	2.48569e-06	0	1	7	15	A0A2D4P571	A0A2D4P571 [590-618]; A0A0F7YYZ8 [777-805]; U3FAB3 [780-808]; A0A2H6N6S6 [343-371]; A0A2D4K5D9 [804-832]; A0A2D4P537 [26-54]; A0A2D4FR34 [803-831]	1	3410.64	5.14097	High	0	9.86e-06
FALSE	High	[K].VLSFILPHRPDNSESCADKSPNNLWVEER.[M]	2×Deamidated [N22; N]; 1×Carbamidomethyl [C16]		FALSE	TRUE	4.46115e-05	0	1	7	3	A0A2D4P571	A0A2D4P571 [590-618]; A0A0F7YYZ8 [777-805]; U3FAB3 [780-808]; A0A2H6N6S6 [343-371]; A0A2D4K5D9 [804-832]; A0A2D4P537 [26-54]; A0A2D4FR34 [803-831]	1	3411.63	3.79064	High	0	2.333e-05
FALSE	High	[K].VLSFILPHRPDNSESCADKSPNNLWVEER.[M]	3×Deamidated [N12; N22; N23]; 1×Carbamidomethyl [C16]		FALSE	TRUE	0.00963764	0	1	7	1	A0A2D4P571	A0A2D4P571 [590-618]; A0A0F7YYZ8 [777-805]; U3FAB3 [780-808]; A0A2H6N6S6 [343-371]; A0A2D4K5D9 [804-832]; A0A2D4P537 [26-54]; A0A2D4FR34 [803-831]	1	3412.61	2.20911	High	0	0.0002524
FALSE	High	[K].VLSFILPHRPDNSESCADKSPDNLWVEER.[M]	1×Carbamidomethyl [C16]		FALSE	TRUE	2.48569e-06	0	1	1	7	A0A2D0TC04	A0A2D0TC04 [757-785]	1	3410.64	5.11033	High	0	1.348e-06
FALSE	High	[K].VLSFILPHRPDNSESCADKSPDNLWVEER.[M]	1×Deamidated [N]; 1×Carbamidomethyl [C16]		FALSE	TRUE	4.46115e-05	0	1	1	3	A0A2D0TC04	A0A2D0TC04 [757-785]	1	3411.63	3.79064	High	0	2.333e-05
FALSE	High	[R].LAAICFAGAPYNDNNYNIDLKAR.[C]	1×Carbamidomethyl [C5]		FALSE	TRUE	3.85916e-05	0	1	8	1	P15445	Q92085 [122-144]; Q6T179 [102-124]; P15445 [95-117]; Q9I900 [122-144]; Q92084 [122-144]; Q5G291 [101-123]; Q92086 [122-144]; P60043 [102-124]	1	2584.26	3.91896	High	0	2.817e-08
FALSE	High	[R].LAAICFAGAPYNNNNYNIDLKAR.[C]	3×Deamidated [N13; N14; N15]; 1×Carbamidomethyl [C5]		FALSE	TRUE	2.44016e-05	0	1	4	1	P00597	Q91133 [122-144]; P00598 [122-144]; P00597 [122-144]; P00596 [122-144]	1	2586.23	3.32881	High	0	1.323e-08
FALSE	High	[R].LAAICFAGAPYNNNNYNIDLKAR.[C]	2×Deamidated [N13; N]; 1×Carbamidomethyl [C5]		FALSE	TRUE	2.38084e-06	0	1	4	3	P00597	Q91133 [122-144]; P00598 [122-144]; P00597 [122-144]; P00596 [122-144]	1	2585.25	3.95363	High	0	2.847e-10
FALSE	High	[R].LAAICFAGAPYNNNNYNIDLKAR.[C]	1×Deamidated [N]; 1×Carbamidomethyl [C5]		FALSE	TRUE	3.85916e-05	0	1	4	2	P00597	Q91133 [122-144]; P00598 [122-144]; P00597 [122-144]; P00596 [122-144]	1	2584.26	3.91896	High	0	2.817e-08
FALSE	High	[K].NLCYKMFMVAAPHVPVKR.[G]	1×Carbamidomethyl [C3]		FALSE	TRUE	3.90478e-05	0	1	2	1	P01441	Q9PS34 [19-36]; P01441 [19-36]	2	2161.12	4.28185	High	0	2.86e-08
FALSE	High	[K].NLCYKMFMVAAPHVPVKR.[G]	1×Deamidated [N1]; 1×Carbamidomethyl [C3]		FALSE	TRUE	0.000737297	0	1	2	1	P01441	Q9PS34 [19-36]; P01441 [19-36]	2	2162.11	3.81645	High	0	3.62e-06
FALSE	High	[K].ISGCWPYFKTYSYECSQGTLTCK.[G]	1×Deamidated [Q17]; 3×Carbamidomethyl [C4; C15; C22]		FALSE	TRUE	0.0149686	0	3	5	1	A4FS04; P15445; P00597	A4FS04 [57-79]; P00598 [84-106]; P25498 [57-79]; P15445 [57-79]; P00597 [84-106]	1	2837.23	2.12089	High	0	0.0005245
FALSE	High	[K].TVENVGVSQVAPDNPERFDGSPCVLGSPGFR.[S]	1×Carbamidomethyl [C23]		FALSE	TRUE	3.37041e-07	0	1	1	5	P82885	P82885 [30-60]	1	3287.57	6.98245	High	0	1.136e-11
FALSE	High	[K].TVENVGVSQVAPDNPERFDGSPCVLGSPGFR.[S]	1×Deamidated [Q/N]; 1×Carbamidomethyl [C23]		FALSE	TRUE	1.6345e-06	0	1	1	6	P82885	P82885 [30-60]	1	3288.56	5.55774	High	0	3.135e-09
FALSE	High	[K].TVENVGVSQVAPDNPERFDGSPCVLGSPGFR.[S]	2×Deamidated [N14; N/Q]; 1×Carbamidomethyl [C23]		FALSE	TRUE	0.000116952	0	1	1	3	P82885	P82885 [30-60]	1	3289.54	2.87507	High	0	1.741e-07
FALSE	High	[R].VELLYNPAFCSASTK.[G]	1×Carbamidomethyl [C10]		FALSE	TRUE	3.09891e-05	0	1	1	1	Q91132	Q91132 [848-862]	0	1699.84	4.01501	High	0	1.954e-08
FALSE	High	[R].VELLYNPAFCSASTEGQR.[Y]	1×Carbamidomethyl [C10]		FALSE	TRUE	1.38109e-06	0	2	5	6	A0RZG1; Q01833	A0RZG1 [855-872]; Q01833 [854-871]; A8QL54 [477-494]; Q0ZZJ6 [855-872]; Q49HM6 [855-872]	0	2041.96	4.90411	High	0	2.254e-10
FALSE	High	[R].VELLYNPAFCSASTEGQR.[Y]	1×Deamidated [N6; Q]; 1×Carbamidomethyl [C10]		FALSE	TRUE	4.60319e-05	0	2	5	2	A0RZG1; Q01833	A0RZG1 [855-872]; Q01833 [854-871]; A8QL54 [477-494]; Q0ZZJ6 [855-872]; Q49HM6 [855-872]	0	2042.95	3.10436	High	0	3.767e-08
FALSE	High	[K].ATMTILTFYNAQLQEK.[-A]			FALSE	TRUE	5.59314e-06	0	1	2	16	Q91132	A0A2D4Q7C6 [116-131]; Q91132 [1321-1336]	0	1871.96	4.25071	High	0	1.226e-09
FALSE	High	[K].IILGIPAYGR.[S]			FALSE	TRUE	0.0261697	0	1	6	2	A0A098M166	A0A2D4KBP2 [255-264]; V8NYG1 [17-26]; A0A2D4FFX4 [242-251]; A0A0B8RRA8 [249-258]; A0A2D4NHA5 [249-258]; A0A098M166 [249-258]	0	1072.65	2.7652	High	0	0.001326
FALSE	High	[K].VLSFILPHRPDNSESCADKSPDNLWVEER.[M]	2×Deamidated [N12; N23]; 1×Carbamidomethyl [C16]		FALSE	TRUE	0.00963764	0	1	1	1	A0A2D0TC04	A0A2D0TC04 [757-785]	1	3412.61	2.20911	High	0	0.0002525
FALSE	High	[K].TFVTADYVIVCSTSR.[A]	1×Carbamidomethyl [C11]		FALSE	TRUE	2.94178e-06	0	1	1	26	A8QL58	A8QL58 [300-314]	0	1718.84	4.44653	High	0	4.049e-10
FALSE	High	[R].VDMNPAGGMLVTPTIEIPAK.[E]			FALSE	TRUE	1.86215e-05	0	1	1	2	Q91132	Q91132 [73-92]	0	2054.07	4.01106	High	0	2.461e-08
FALSE	High	[R].GCQQTFAVVGAVPGDTYIAR.[G]	1×Carbamidomethyl [C2]		FALSE	TRUE	1.0387e-05	0	1	1	2	V8N4Y2	V8N4Y2 [85-104]	0	2110.04	4.38715	High	0	3.227e-09
FALSE	High	[K].SSGSSYPSLLQCLK.[A]	1×Carbamidomethyl [C12]		TRUE	FALSE	0.00298362	0	1	1	1	P00761	P00761 [134-147]	0	1526.75	2.42818	High	0	3.639e-05
FALSE	High	[R].KLDLHVLPVWQK.[G]			FALSE	TRUE	0.00196266	0	1	1	1	V8P1Y2	V8P1Y2 [143-154]	1	1475.87	2.86151	High	0	1.818e-05
FALSE	High	[K].FPSVLLSGMYTATSQAK.[V]			FALSE	TRUE	0.000977506	0	1	1	1	V8P9R0	V8P9R0 [63-79]	0	1800.92	2.58256	High	0	5.769e-06
FALSE	High	[K].ILFIYIDGDHSDNQR.[I]			FALSE	TRUE	0.00180775	0	1	2	1	U3FBW7	U3FBW7 [291-305]; U3ERW3 [291-305]	0	1805.88	2.71104	High	0	1.597e-05
FALSE	High	[K].DLDELKEVLEK.[S]			FALSE	TRUE	0.0062727	0	1	1	1	Q6SIG0	Q6SIG0 [472-482]	1	1330.71	2.27526	High	0	0.0001244
FALSE	High	[K].IIIQGDPVAQIIENSIDGSK.[L]	1×Deamidated [Q/N]		FALSE	TRUE	2.22743e-06	0	1	1	8	Q91132	Q91132 [963-982]	0	2111.12	4.69956	High	0	3.161e-08
FALSE	High	[K].IIIQGDPVAQIIENSIDGSK.[L]			FALSE	TRUE	7.05968e-08	0	1	1	17	Q91132	Q91132 [963-982]	0	2110.14	5.69366	High	0	2.854e-11
FALSE	High	[K].GICVAEPYEITVMK.[DN]	1×Carbamidomethyl [C3]		FALSE	TRUE	0.00029597	0	4	15	2	A0A081DUA7; A0RZG1; Q01833; T1E3W8	A0A081DUA7 [806-819]; A0RZG1 [806-819]; Q01833 [805-818]; A0RZG2 [806-819]; A8QL55 [794-807]; A0A081DUC5 [806-819]; A8QL54 [428-441]; M9T1M5 [227-240]; T1E3W8 [806-819]; J3S836 [806-819]; Q0ZZJ6 [806-819]; A0A194APJ4 [805-818]; Q49HM6 [806-819]; A0A194ARG1 [806-819]; A0RZC6 [806-819]	0	1609.8	3.69468	High	0	2.083e-05
FALSE	High	[K].DDCDLPELCTGQSAECPTDVFQR.[N]	3×Carbamidomethyl [C3; C9; C16]		FALSE	TRUE	3.22273e-05	0	2	2	1	Q9PVK7; D3TTC2	Q9PVK7 [459-481]; D3TTC2 [471-493]	0	2713.12	3.61007	High	0	2.092e-08
FALSE	High	[K].YVLPSFEVR.[L]			FALSE	TRUE	0.0361821	0	1	1	6	Q91132	Q91132 [219-227]	0	1109.6	2.14081	High	0	0.002277
FALSE	High	[R].TSETTEICPDSWYFCYK.[I]	2×Carbamidomethyl [C8; C15]		FALSE	TRUE	1.00554e-06	0	1	1	28	P82464	P82464 [10-26]	0	2186.9	5.32479	High	0	6.906e-11
FALSE	High	[K].SIFGVTTEDCPDGQNLCFK.[R]	2×Carbamidomethyl [C10; C17]		FALSE	TRUE	3.77595e-07	0	1	1	55	P82463	P82463 [8-26]	0	2187.97	5.30098	High	0	2.284e-11
FALSE	High	[K].SIFGVTTEDCPDGQNLCFK.[R]	1×Deamidated [Q/N]; 2×Carbamidomethyl [C10; C17]		FALSE	TRUE	1.12778e-05	0	1	1	12	P82463	P82463 [8-26]	0	2188.95	4.67257	High	0	3.707e-09
FALSE	High	[R].FGFGLLNAK.[A]			FALSE	TRUE	0.0199549	0	1	1	1	V8P1Y2	V8P1Y2 [431-439]	0	966.541	1.74758	High	0	0.0008463
FALSE	High	[K].ATLDLFGEWREK.[K]			FALSE	TRUE	8.50581e-06	0	1	1	10	Q9PVK7	Q9PVK7 [260-271]	1	1464.75	4.32364	High	0	2.32e-09
FALSE	High	[R].ATLNLFGEWREK.[K]	1×Deamidated [N4]		FALSE	TRUE	8.50581e-06	0	1	1	10	D3TTC2	D3TTC2 [272-283]	1	1464.75	4.32364	High	0	2.32e-09
FALSE	High	[K].CPTLTNQCIALLGPHFTVSPK.[G]	2×Carbamidomethyl [C1; C8]		FALSE	TRUE	4.60089e-09	0	1	1	2	P82942	P82942 [301-321]	0	2354.2	7.61481	High	0	9.625e-15
FALSE	High	[K].LGQVSGLALDPNNNLVIFHR.[G]			FALSE	TRUE	0.000123546	0	1	9	1	V8PCI9	U3ERT9 [406-425]; A0A2D4FT32 [129-148]; A0A0B8RU52 [406-425]; V8PCI9 [611-630]; A0A2D4FSZ4 [271-290]; A0A2D4M2T8 [129-148]; J3S993 [406-425]; A0A2D4KKH8 [412-431]; A0A2D4FTN3 [271-290]	0	2177.18	3.29459	High	0	1.915e-07
FALSE	High	[K].IGCGENLFMSSQPYAWSR.[V]	1×Carbamidomethyl [C3]		FALSE	TRUE	6.02538e-06	0	1	3	4	A0A024AX20	A0A2D4G403 [29-46]; Q7ZZN8 [90-107]; A0A024AX20 [90-107]	0	2102.94	4.77314	High	0	1.32e-09
FALSE	High	[K].LGCGENLFMSSQPYAWSR.[V]	1×Deamidated [N6]; 1×Carbamidomethyl [C3]		FALSE	TRUE	1.25854e-05	0	1	3	2	A0A024AX20	A0A2D4G403 [29-46]; Q7ZZN8 [90-107]; A0A024AX20 [90-107]	0	2103.93	3.00932	High	0	4.432e-09
FALSE	High	[K].TCADIVINDLSLIHDLPKR.[E]	1×Carbamidomethyl [C2]		FALSE	TRUE	9.81095e-08	0	1	1	28	A8QL58	A8QL58 [405-423]	1	2193.17	6.18385	High	0	1.93e-12
FALSE	High	[K].TCADIVINDLSLIHDLPKR.[E]	1×Deamidated [N8]; 1×Carbamidomethyl [C2]		FALSE	TRUE	5.34214e-05	0	1	1	4	A8QL58	A8QL58 [405-423]	1	2194.15	5.30624	High	0	1.144e-06
FALSE	High	[K].VNDDYLIWGSRSDLLPTK.[D]			FALSE	TRUE	0.000307794	0	1	1	1	Q91132	Q91132 [1577-1594]	1	2092.07	3.83271	High	0	8.629e-07
FALSE	High	[K].GFPLVTVTIK.[G]			FALSE	TRUE	0.0163057	0	1	2	1	T1E6L9	T1E6L9 [524-533]; A0A0F7ZB46 [524-533]	0	1074.66	1.91784	High	0	0.0006039
FALSE	High	[K].YFTYLILNK.[G]			FALSE	TRUE	0.0174872	0	2	2	1	Q01833; Q91132	Q01833 [480-488]; Q91132 [478-486]	0	1174.65	2.02432	High	0	0.0006765
FALSE	High	[R].DIAPICLPFAEHR.[F]	1×Carbamidomethyl [C6]		FALSE	TRUE	0.00202511	0	1	1	1	V8P3U4	V8P3U4 [119-131]	0	1538.78	2.85532	High	0	1.915e-05
FALSE	High	[K].GGAYSYIESHPWQAGIFVK.[S]			FALSE	TRUE	0.0342845	0	1	1	2	V8NYC7	V8NYC7 [86-104]	0	2110.04	2.23431	High	0.0001189	0.007138
FALSE	High	[K].TIVLQSEWEEALK.[N]			FALSE	TRUE	3.74008e-05	0	2	3	1	A0A2H6N8M3; V8P7T9	A0A2D4IXW6 [319-331]; A0A2H6N8M3 [367-379]; V8P7T9 [239-251]	0	1545.82	3.52459	High	0	2.666e-08
FALSE	High	[K].TDRLVILGFPCNQFGK.[Q]	1×Carbamidomethyl [C11]		FALSE	TRUE	0.00121247	0	1	1	2	V8P395	V8P395 [134-149]	1	1864.97	3.58021	High	0	8.234e-06
FALSE	High	[K].GTPEFYDYDVALIK.[L]			FALSE	TRUE	0.00176577	0	1	1	1	Q6SIG0	Q6SIG0 [579-592]	0	1630.8	2.01089	High	0	1.534e-05
FALSE	High	[K].IEEVADWPGITLK.[L]			FALSE	TRUE	0.00157623	0	1	8	1	V8PCI9	U3ERT9 [393-405]; A0A2D4FT32 [116-128]; A0A0B8RU52 [393-405]; V8PCI9 [598-610]; A0A2D4FSZ4 [258-270]; J3S993 [393-405]; A0A2D4KKH8 [399-411]; A0A2D4FTN3 [258-270]	0	1470.78	2.52639	High	0	1.272e-05
FALSE	High	[K].YFKPGMPYELTVYVTNPDGSPAAK.[V]			FALSE	TRUE	0.00534397	0	1	2	1	I2C090	A8QL55 [353-376]; I2C090 [353-376]	0	2645.3	2.10991	High	0	9.543e-05
FALSE	High	[K].YFKPGMPYELTVYVTNPDGSPAAK.[V]	1×Deamidated [N16]		FALSE	TRUE	0.00183628	0	1	2	1	I2C090	A8QL55 [353-376]; I2C090 [353-376]	0	2646.28	2.82641	High	0	1.636e-05
FALSE	High	[R].SALTCSQVPWILQR.[Y]	1×Carbamidomethyl [C5]		FALSE	TRUE	2.11916e-05	0	1	2	2	U3FZS8	A0A2D4FNK0 [8-21]; U3FZS8 [857-870]	0	1658.87	3.85898	High	0	1.047e-08
FALSE	High	[K].QVVPESLLAWER.[V]	1×Gln->pyro-Glu [N-Term]		FALSE	TRUE	0.00216447	0	1	1	1	A0A098LYE7	A0A098LYE7 [319-330]	0	1409.74	1.90216	High	0	2.144e-05
FALSE	High	[K].QVVPESLLAWER.[V]			FALSE	TRUE	0.000168362	0	1	1	1	A0A098LYE7	A0A098LYE7 [319-330]	0	1426.77	2.65642	High	0	3.192e-07
FALSE	High	[R].NAAWWGGQPIWHTASYQGLK.[A]			FALSE	TRUE	1.16825e-05	0	1	1	1	A0A2D0TC04	A0A2D0TC04 [203-222]	0	2271.11	4.54469	High	0	3.911e-09
FALSE	High	[K].GDNNACAASVCDCDRLAAICFAGAPYNDNNYNIDLK.[A]	1×Deamidated [N]; 4×Carbamidomethyl [C6; C11; C13; C20]		FALSE	TRUE	0.0392227	0	1	1	4	P15445	P15445 [80-115]	1	4023.7	2.20417	High	0	0.002615
FALSE	High	[K].ATMTILTFYNAQLQEK.[-A]	1×Deamidated [N/Q]		FALSE	TRUE	1.61087e-05	0	1	2	6	Q91132	A0A2D4Q7C6 [116-131]; Q91132 [1321-1336]	0	1872.94	3.00363	High	0	6.636e-09
FALSE	High	[R].VSPTASNMLKMEWYPEAASNAER.[W]	1×Deamidated [N7]		FALSE	TRUE	1.09298e-05	0	1	2	2	P84805	P84805 [47-69]; Q7T1K6 [47-69]	1	2583.19	3.84892	High	0	3.504e-09
FALSE	High	[R].LWNYFHSTLLPK.[Y]			FALSE	TRUE	0.000169023	0	2	9	14	A0A2D4P571; A0A2D0TC04	A0A2D4P571 [510-521]; A0A0F7YYZ8 [697-708]; A0A0B8RU55 [737-748]; U3FAB3 [700-711]; A0A2H6N6S6 [263-274]; A0A141DWM1 [650-661]; A0A2D0TC04 [677-688]; A0A2D4K5D9 [724-735]; A0A2D4FR34 [723-734]	0	1518.81	4.05965	High	0	3.207e-07
FALSE	High	[R].FCELAPSAGSCFGFVSSYYYNR.[Y]	1×Deamidated [N21]; 2×Carbamidomethyl [C2; C11]		FALSE	TRUE	0.00204903	0	1	1	6	P19859	P19859 [4-25]	0	2583.1	2.47731	High	0	1.962e-05
FALSE	High	[R].FCELAPSAGSCFGFVSSYYYNR.[Y]	2×Carbamidomethyl [C2; C11]		FALSE	TRUE	7.11522e-08	0	1	1	57	P19859	P19859 [4-25]	0	2582.11	5.83927	High	0	8.777e-13
FALSE	High	[R].VNRPSHLWSAACCLIDNNHLR.[S]	1×Deamidated [N2]; 2×Carbamidomethyl [C12; C13]		FALSE	TRUE	0.0163057	0	1	2	1	V8N4Y2	U3FCT9 [210-230]; V8N4Y2 [107-127]	0	2534.21	2.78066	High	0	0.0006038
FALSE	High	[K].IITHPNFNGNTLDNDIMLIK.[L]			TRUE	FALSE	1.89689e-06	0	1	1	2	P00761	P00761 [78-97]	0	2283.18	5.58467	High	0	1.961e-10
FALSE	High	[K].IITHPNFNGNTLDNDIMLIK.[L]	1×Deamidated [N]		TRUE	FALSE	3.75062e-06	0	1	1	21	P00761	P00761 [78-97]	0	2284.16	5.71448	High	0	6.041e-10
FALSE	High	[K].IITHPNFNGNTLDNDIMLIK.[L]	2×Deamidated [N10; N14]		TRUE	FALSE	0.00688929	0	1	1	2	P00761	P00761 [78-97]	0	2285.15	2.73746	High	0	0.0001447
FALSE	High	[K].IITHPNFNGNTLDNDIMLIK.[L]	1×Oxidation [M17]		TRUE	FALSE	0.01927	0	1	1	1	P00761	P00761 [78-97]	0	2299.18	2.05123	High	0	0.000798
FALSE	High	[K].IITHPNFNGNTLDNDIMLIK.[L]	1×Oxidation [M17]; 2×Deamidated [N]		TRUE	FALSE	0.0017727	0	1	1	5	P00761	P00761 [78-97]	0	2301.14	2.78825	High	0	1.539e-05
FALSE	High	[K].DFYTFDSEAIVK.[NK]			FALSE	TRUE	0.00130613	0	2	7	3	A0A2D4P571; A0A2D0TC04	A0A2D4P571 [203-214]; A0A0F7YYZ8 [390-401]; U3FAB3 [393-404]; A0A2D0TC04 [370-381]; A0A2D4K5D9 [417-428]; A0A2D4FR34 [416-427]; A0A2D4P521 [203-214]	0	1434.68	3.26672	High	0	9.344e-06
FALSE	High	[R].TLGMLMEGLK.[Q]			FALSE	TRUE	0.00528166	0	3	21	3	A0A2D4P571; A0A0F7Z2Q3; A0A2D0TC04	A0A194AS02 [287-296]; A0A2D4P571 [138-147]; T2HRT4 [287-296]; A0A0F7YYZ8 [325-334]; T2HQA0 [288-297]; A0A1L8D6B7 [287-296]; U3FAB3 [328-337]; T1DJT5 [304-313]; U3TAI7 [325-334]; A0A077LA64 [287-296]; J3SBP3 [287-296]; A0A0F7Z2Q3 [328-337]; A0A2D0TC04 [305-314]; A0A2D4K5D9 [352-361]; T1D6P7 [328-337]; T2HPD6 [329-338]; A0A2D4FR34 [351-360]; A0A2D4P521 [138-147]; W8E7D1 [328-337]; T2HP62 [328-337];…	0	1092.58	2.63184	High	0	0.000212
FALSE	High	[R].VYEMVNALNTMYR.[R]			FALSE	TRUE	0.000183517	0	1	1	1	Q10749	Q10749 [232-244]	0	1603.76	2.85924	High	0	3.679e-07
FALSE	High	[K].AASLAGLEILR.[V]			FALSE	TRUE	0.00208954	0	1	5	1	A0A0B8RRF0	A0A0F7Z0J1 [189-199]; A0A2D4GNK1 [189-199]; A0A2D4PPJ2 [189-199]; V8NPS7 [189-199]; A0A0B8RRF0 [189-199]	0	1113.66	2.14311	High	0	2.028e-05
FALSE	High	[R].ASSSWLTAYVVK.[V]			FALSE	TRUE	0.00281351	0	3	9	2	A0RZG1; Q01833; Q91132	A0RZG1 [1063-1074]; Q01833 [1062-1073]; A0RZG2 [1063-1074]; A0A2D4ETG6 [17-28]; A8QL54 [685-696]; Q0ZZJ6 [1063-1074]; Q91132 [1056-1067]; Q49HM6 [1063-1074]; A0RZC6 [1063-1074]	0	1311.69	2.77105	High	0	3.938e-05
FALSE	High	[K].IYTFLKNSCPPVVETFGDTAK.[L]	1×Deamidated [N7]; 1×Carbamidomethyl [C9]		FALSE	TRUE	2.84471e-08	0	1	1	1	V8P395	V8P395 [191-211]	1	2388.18	5.14757	High	0	1.932e-13
FALSE	High	[K].LCTHLIYAFAGMK.[DN]	1×Carbamidomethyl [C2]		FALSE	TRUE	0.000223227	0	1	5	1	A0A098M166	A0A2D4KBP2 [56-68]; A0A2D4FFX4 [43-55]; A0A0B8RRA8 [50-62]; V8NQA3 [322-334]; A0A098M166 [50-62]	0	1524.77	3.52601	High	0	5.067e-07
FALSE	High	[R].AQEEGLGEYLFDR.[L]			FALSE	TRUE	8.89011e-05	0	1	6	1	V8NI81	A0A098M065 [157-169]; A0A1W7RHC5 [157-169]; V8NI81 [291-303]; J3SEE3 [157-169]; U3F8A0 [157-169]; A0A0B8RXP7 [157-169]	0	1526.71	3.25989	High	0	1.115e-07
FALSE	High	[R].AQIIDDAFNLAR.[A]			FALSE	TRUE	0.0158063	0	2	8	2	A0A2D4PNS1; U3FZS8	A0A0K8S2L4 [673-684]; A0A2D4ICY4 [160-171]; B6EWW6 [621-632]; A0A2D4LR91 [302-313]; T1DNX8 [673-684]; A0A2D4PNS1 [523-534]; U3FZS8 [686-697]; B6EWW5 [682-693]	0	1346.71	2.58815	High	0	0.0005712
FALSE	High	[R].YLNIEFCLR.[H]	1×Carbamidomethyl [C7]		FALSE	TRUE	0.00380279	0	1	1	15	V8P0T5	V8P0T5 [112-120]	0	1227.62	2.58737	High	0	0.0001289
FALSE	High	[K].LQGEIYFIEPLK.[XI]			FALSE	TRUE	0.00353036	0	1	2	2	Q9PVK7	E9JGA2 [134-145]; Q9PVK7 [124-135]	0	1449.8	2.88789	High	0	4.804e-05
FALSE	High	[K].ESFLFTLTR.[N]			FALSE	TRUE	0.0179693	0	2	2	2	Q91134; V8ND09	Q91134 [356-364]; V8ND09 [327-335]	0	1113.59	2.06664	High	0	0.0007069
FALSE	High	[R].QGEALNQLELQFTR.[C]	1×Gln->pyro-Glu [N-Term]		FALSE	TRUE	0.000111581	0	1	1	1	V8NL73	V8NL73 [136-149]	0	1629.82	3.69974	High	0	1.619e-07
FALSE	High	[R].QGEALNQLELQFTR.[C]			FALSE	TRUE	4.73118e-05	0	1	1	2	V8NL73	V8NL73 [136-149]	0	1646.85	3.21054	High	0	3.93e-08
FALSE	High	[K].ETPVLSNPGPYLEFRDEVEELQK.[HQ]			FALSE	TRUE	1.19604e-05	0	4	7	19	B6EWW8; A0A194AS98; A0A346CI90; A0A2I4HXH5	B6EWW8 [194-216]; A0A0B8RXZ9 [194-216]; U3FYP9 [194-216]; A0A194AS98 [194-216]; A0A0F7YZM6 [194-216]; A0A346CI90 [194-216]; A0A2I4HXH5 [155-177]	1	2689.34	4.59187	High	0	4.087e-09
FALSE	High	[K].ETPVLSNPGPYLEFRDEVEELQK.[HQ]	1×Deamidated [N/Q]		FALSE	TRUE	0.0128602	0	4	7	8	B6EWW8; A0A194AS98; A0A346CI90; A0A2I4HXH5	B6EWW8 [194-216]; A0A0B8RXZ9 [194-216]; U3FYP9 [194-216]; A0A194AS98 [194-216]; A0A0F7YZM6 [194-216]; A0A346CI90 [194-216]; A0A2I4HXH5 [155-177]	1	2690.32	1.82395	High	0.0001189	0.004376
FALSE	High	[K].IYTFLKNSCPPVVETFGDTAK.[L]	1×Carbamidomethyl [C9]		FALSE	TRUE	0.000630371	0	1	1	1	V8P395	V8P395 [191-211]	1	2387.2	3.48967	High	0	2.81e-06
FALSE	High	[K].VAVIIYLDK.[V]			FALSE	TRUE	0.0130621	0	2	3	2	A0A2D4KNJ4; I2C090	A8QL55 [1420-1428]; A0A2D4KNJ4 [43-51]; I2C090 [1420-1428]	0	1033.63	2.64191	High	0	0.0004171
FALSE	High	[K].VAVIIYLDKVSHSEDECLQFK.[I]	1×Carbamidomethyl [C17]		FALSE	TRUE	0.00104072	0	1	2	2	I2C090	A8QL55 [1420-1440]; I2C090 [1420-1440]	1	2493.27	3.94467	High	0	6.425e-06
FALSE	High	[K].VAVIIYLDKVSHSEDECLQFK.[I]	1×Deamidated [Q19]; 1×Carbamidomethyl [C17]		FALSE	TRUE	0.00309058	0	1	2	2	I2C090	A8QL55 [1420-1440]; I2C090 [1420-1440]	1	2494.25	2.84029	High	0	3.858e-05
FALSE	High	[R].YPTALSVVILESTK.[T]			FALSE	TRUE	1.33847e-06	0	1	1	8	Q91134	Q91134 [174-187]	0	1520.86	4.84262	High	0	1.106e-10
FALSE	High	[R].EIQALCYPSIK.[K]	1×Carbamidomethyl [C6]		FALSE	TRUE	0.00598536	0	2	2	1	P0DI91; A8QL58	P0DI91 [84-94]; A8QL58 [424-434]	0	1321.68	2.96112	High	0	0.000115
FALSE	High	[R].TAPAFQFSSCSIRDYQEYLLR.[D]	1×Deamidated [Q]; 1×Carbamidomethyl [C10]		FALSE	TRUE	0.00245332	0	1	1	13	P82942	P82942 [178-198]	1	2553.21	3.23164	High	0	2.631e-05
FALSE	High	[R].TAPAFQFSSCSIRDYQEYLLR.[D]	1×Carbamidomethyl [C10]		FALSE	TRUE	4.74975e-05	0	1	1	22	P82942	P82942 [178-198]	1	2552.22	3.81401	High	0	8.472e-08
FALSE	High	[K].NVPKDFYTFDSEAIVKK.[L]			FALSE	TRUE	0.00593876	0	1	1	3	A0A2D0TC04	A0A2D0TC04 [366-382]	2	2001.03	3.11086	High	0	0.0001135
FALSE	High	[K].EKSIFGVTTEDCPDGQNLCFKR.[W]	2×Carbamidomethyl [C12; C19]		FALSE	TRUE	3.18347e-09	0	1	1	1	P82463	P82463 [6-27]	2	2601.21	6.40108	High	0	5.246e-15
FALSE	High	[R].KYVLPSFEVR.[L]			FALSE	TRUE	0.00975108	0	1	1	4	Q91132	Q91132 [218-227]	1	1237.69	3.27594	High	0	0.001021
FALSE	High	[R].SKNVPKDFYTFDSEAIVK.[NK]			FALSE	TRUE	0.0188996	0	2	7	1	A0A2D4P571; A0A2D0TC04	A0A2D4P571 [197-214]; A0A0F7YYZ8 [384-401]; U3FAB3 [387-404]; A0A2D0TC04 [364-381]; A0A2D4K5D9 [411-428]; A0A2D4FR34 [410-427]; A0A2D4P521 [197-214]	2	2088.06	3.11602	High	0	0.0007732
FALSE	High	[R].QVPVVQAYAFGK.[Y]	1×Gln->pyro-Glu [N-Term]		FALSE	TRUE	0.000177159	0	3	19	1	B6EWW8; A0A194AS98; A0A2I4HXH5	B6EWW8 [288-299]; A0A182C5T8 [239-250]; T2HRS9 [217-228]; T1E3Y5 [290-301]; A0A0B8RXZ9 [288-299]; A0A194APL9 [288-299]; A0A1W7RF85 [288-299]; A0A0F7Z1K6 [288-299]; A0A077L6M5 [288-299]; W8EFS0 [108-119]; U3FYP9 [288-299]; A0A194AS98 [288-299]; A0A194ASY3 [291-302]; A0A1L8D667 [261-272]; A0A0F7YZM6 [288-299]; A0A077L7M9 [291-302]; U3T7C6 [204-215]; A0A194APR8 [289-300]; A0A2I4HXH5 [249-260]	0	1289.69	3.28011	High	0	3.456e-07
FALSE	High	[R].QVPVVQAYAFGK.[Y]			FALSE	TRUE	0.00106547	0	3	19	2	B6EWW8; A0A194AS98; A0A2I4HXH5	B6EWW8 [288-299]; A0A182C5T8 [239-250]; T2HRS9 [217-228]; T1E3Y5 [290-301]; A0A0B8RXZ9 [288-299]; A0A194APL9 [288-299]; A0A1W7RF85 [288-299]; A0A0F7Z1K6 [288-299]; A0A077L6M5 [288-299]; W8EFS0 [108-119]; U3FYP9 [288-299]; A0A194AS98 [288-299]; A0A194ASY3 [291-302]; A0A1L8D667 [261-272]; A0A0F7YZM6 [288-299]; A0A077L7M9 [291-302]; U3T7C6 [204-215]; A0A194APR8 [289-300]; A0A2I4HXH5 [249-260]	0	1306.72	3.33706	High	0	3.923e-05
FALSE	High	[R].IDVPLQIEK.[A]			FALSE	TRUE	0.0130621	0	1	1	32	Q91132	Q91132 [1506-1514]	0	1054.61	2.34961	High	0.0001189	0.008047
FALSE	High	[R].TAPAFQFSSCSIR.[DE]	1×Carbamidomethyl [C10]		FALSE	TRUE	0.000112901	0	2	3	38	P82942; D3TTC1	P82942 [178-190]; D3TTC1 [370-382]; D6PXE8 [370-382]	0	1471.7	4.13975	High	0	1.714e-07
FALSE	High	[R].RIYFEPPLPPK.[K]			FALSE	TRUE	0.0223295	0	2	6	5	A8QL58; Q4JHE2	A8QL58 [318-328]; R4FJP5 [296-306]; A0A2D4Q0B3 [23-33]; R4FK16 [100-110]; Q4JHE2 [320-330]; Q4JHE3 [320-330]	1	1356.77	3.03923	High	0.0001189	0.003629
FALSE	High	[K].DDCDLPELCTGQSAECPTDSLQR.[N]	1×Deamidated [Q12]; 3×Carbamidomethyl [C3; C9; C16]		FALSE	TRUE	0.000283486	0	1	2	1	D3TTC1	D3TTC1 [454-476]; D6PXE8 [454-476]	0	2668.08	3.59487	High	0	7.511e-07
FALSE	High	[R].NMLQMEWNSNAAQNAK.[R]			FALSE	TRUE	2.91062e-05	0	1	8	3	A0A024AX20	F2Q6G2 [54-69]; Q7ZZN8 [54-69]; F2Q6G3 [54-69]; A0A024AX20 [54-69]; C1JZW4 [53-68]; P81993 [29-44]; A0A098LWY0 [54-69]; V8NKT2 [60-75]	0	1849.83	4.41317	High	0	1.863e-08
FALSE	High	[R].NMLQMEWNSNAAQNAK.[R]	1×Deamidated [Q/N]		FALSE	TRUE	2.56483e-06	0	1	8	4	A0A024AX20	F2Q6G2 [54-69]; Q7ZZN8 [54-69]; F2Q6G3 [54-69]; A0A024AX20 [54-69]; C1JZW4 [53-68]; P81993 [29-44]; A0A098LWY0 [54-69]; V8NKT2 [60-75]	0	1850.82	4.513	High	0	3.651e-10
FALSE	High	[R].NMLQMEWNSNAAQNAK.[R]	2×Deamidated [N8; N10]		FALSE	TRUE	0.00171804	0	1	8	1	A0A024AX20	F2Q6G2 [54-69]; Q7ZZN8 [54-69]; F2Q6G3 [54-69]; A0A024AX20 [54-69]; C1JZW4 [53-68]; P81993 [29-44]; A0A098LWY0 [54-69]; V8NKT2 [60-75]	0	1851.8	1.87264	High	0	1.468e-05
FALSE	High	[R].WQYYDSIYTER.[Y]			FALSE	TRUE	0.00165855	0	2	26	1	A6MJH4; V8P9G9	A0A0K8RVQ9 [646-656]; A0A098LYK4 [647-657]; A0A0F7Z8N0 [646-656]; Q75S82 [645-655]; U3TDD4 [587-597]; A6MJH2 [647-657]; A6MJH8 [647-657]; A0A098LWT3 [648-658]; A6MJH4 [647-657]; V8P9G9 [648-658]; A0A098M0K7 [647-657]; T2HPT1 [588-598]; A0A098LWW7 [647-657]; A0A077LAF7 [645-655]; A6MJI0 [647-657]; Q75S83 [645-655]; A6MJH7 [647-657]; A0A0F7Z0U1 [647-657]; A0A0A1WC79 [649-659]; A6MJI1 [647-657]; A6M…	0	1523.68	2.58973	High	0	1.378e-05
FALSE	High	[K].ASVQEALWSDGVR.[K]			FALSE	TRUE	0.0044122	0	1	1	2	Q91132	Q91132 [898-910]	0	1417.71	3.53153	High	0	6.937e-05
FALSE	High	[K].ATLDLFGEWR.[E]			FALSE	TRUE	0.000578322	0	1	1	51	Q9PVK7	Q9PVK7 [260-269]	0	1207.61	3.36574	High	0	2.492e-05
FALSE	High	[R].EVVQFMNSLR.[Y]			FALSE	TRUE	0.0126614	0	1	3	1	A0A346CI90	A0A182C5T8 [65-74]; A0A0B8RXZ9 [114-123]; A0A346CI90 [114-123]	0	1222.62	2.93672	High	0	0.0003969
FALSE	High	[R].EVVQFMNSLR.[Y]	1×Deamidated [N7]		FALSE	TRUE	0.0148526	0	1	3	2	A0A346CI90	A0A182C5T8 [65-74]; A0A0B8RXZ9 [114-123]; A0A346CI90 [114-123]	0	1223.61	2.47946	High	0	0.001021
FALSE	High	[R].FDGSPCVLGSPGFR.[S]	1×Carbamidomethyl [C6]		FALSE	TRUE	6.86452e-05	0	1	1	3	P82885	P82885 [47-60]	0	1495.7	3.83074	High	0	7.267e-08
FALSE	High	[R].ATLNLFGEWR.[E]	1×Deamidated [N4]		FALSE	TRUE	0.000578322	0	1	1	51	D3TTC2	D3TTC2 [272-281]	0	1207.61	3.36574	High	0	2.492e-05
FALSE	High	[K].HFEVGFIQPGSVK.[V]			FALSE	TRUE	7.92664e-06	0	7	16	4	A0A081DUA7; A0RZG1; Q01833; T1E3W8; Q91132; A0A2D4KNJ4; I2C090	A0A081DUA7 [1453-1465]; A0RZG1 [1455-1467]; Q01833 [1454-1466]; A8QL55 [1444-1456]; A8QL54 [1077-1089]; T1E3W8 [1455-1467]; J3S836 [1455-1467]; A0A346CLZ6 [1457-1469]; A0A2D4HQU0 [119-131]; Q0ZZJ6 [1455-1467]; A0A194APJ4 [1454-1466]; Q91132 [1445-1457]; A0A2D4KNJ4 [67-79]; I2C090 [1444-1456]; Q49HM6 [1455-1467]; A0A194ARG1 [1455-1467]	0	1444.76	4.06264	High	0	7.755e-08
FALSE	High	[K].LAQLYNVNHVSLFHSDCPRQ.[-]	1×Carbamidomethyl [C17]		FALSE	TRUE	1.76968e-05	0	1	1	1	V8N4Y2	V8N4Y2 [141-160]	1	2398.17	4.97904	High	0	7.771e-09
FALSE	High	[R].GIDSSHWNSYCTETDTFIK.[A]	1×Deamidated [N8]; 1×Carbamidomethyl [C11]		FALSE	TRUE	1.79168e-08	0	2	3	12	P01140; Q5YF89	P01140 [68-86]; Q5YF89 [193-211]; P61899 [68-86]	0	2261.97	5.53862	High	0	3.638e-12
FALSE	High	[R].TLNQLYLEAANR.[Q]			FALSE	TRUE	0.00170463	0	1	1	1	V8PGW5	V8PGW5 [125-136]	0	1405.74	3.34014	High	0	1.442e-05
FALSE	High	[R].INYENAILAR.[T]	1×Deamidated [N5]		FALSE	TRUE	0.0024726	0	1	4	2	Q91132	A0A2D4I970 [192-201]; V8NCP4 [309-318]; A0A2D4Q7C6 [87-96]; Q91132 [1292-1301]	0	1177.62	3.24773	High	0	2.671e-05
FALSE	High	[R].NMLQMEWNSNAAQNAKR.[WF]	1×Deamidated [N14]		FALSE	TRUE	3.15673e-06	0	1	8	1	A0A024AX20	F2Q6G2 [54-70]; Q7ZZN8 [54-70]; F2Q6G3 [54-70]; A0A024AX20 [54-70]; C1JZW4 [53-69]; P81993 [29-45]; A0A098LWY0 [54-70]; V8NKT2 [60-76]	1	2006.92	3.67404	High	0	4.549e-10
FALSE	High	[R].NMLQMEWNSNAAQNAKR.[WF]	2×Deamidated [N10; N14]		FALSE	TRUE	6.28378e-07	0	1	8	1	A0A024AX20	F2Q6G2 [54-70]; Q7ZZN8 [54-70]; F2Q6G3 [54-70]; A0A024AX20 [54-70]; C1JZW4 [53-69]; P81993 [29-45]; A0A098LWY0 [54-70]; V8NKT2 [60-76]	1	2007.9	4.40726	High	0	3.173e-11
FALSE	High	[K].TTATDIKGNTVTVMENVNLDNKVYK.[EQ]			FALSE	TRUE	4.09277e-12	0	2	3	26	P01140; Q5YF89	P01140 [24-48]; Q5YF89 [149-173]; P61899 [24-48]	2	2768.41	8.69339	High	0	9.01725e-20
FALSE	High	[K].TTATDIKGNTVTVMENVNLDNKVYK.[EQ]	1×Deamidated [N]		FALSE	TRUE	6.86111e-09	0	2	3	59	P01140; Q5YF89	P01140 [24-48]; Q5YF89 [149-173]; P61899 [24-48]	2	2769.4	8.45555	High	0	3.22e-12
FALSE	High	[K].TTATDIKGNTVTVMENVNLDNKVYK.[EQ]	2×Deamidated [N16; N]		FALSE	TRUE	4.18548e-06	0	2	3	4	P01140; Q5YF89	P01140 [24-48]; Q5YF89 [149-173]; P61899 [24-48]	2	2770.38	5.25935	High	0	7.206e-10
FALSE	High	[R].AILHNYVNEDIYVR.[V]			FALSE	TRUE	0.00232249	0	1	1	2	Q91132	Q91132 [834-847]	0	1718.89	3.27284	High	0	2.447e-05
FALSE	High	[R].AILHNYVNEDIYVR.[V]	1×Deamidated [N8]		FALSE	TRUE	0.0141199	0	1	1	1	Q91132	Q91132 [834-847]	0	1719.87	3.13308	High	0	0.0004765
FALSE	High	[R].AILHNYVNEDIYVR.[V]	2×Deamidated [N5; N8]		FALSE	TRUE	0.010379	0	1	1	2	Q91132	Q91132 [834-847]	0	1720.85	1.65674	High	0	0.0002845
FALSE	High	[R].TRVYEMVNYLNTK.[Y]			FALSE	TRUE	1.30882e-05	0	1	1	4	D5LMJ3	D5LMJ3 [229-241]	1	1630.83	4.15124	High	0	4.743e-09
FALSE	High	[R].TRVYEMVNYLNTK.[Y]	1×Deamidated [N11]		FALSE	TRUE	0.0113527	0	1	1	1	D5LMJ3	D5LMJ3 [229-241]	1	1631.81	3.24928	High	0	0.0003307
FALSE	High	[R].GIDSSHWNSYCTETDTFIK.[A]	1×Carbamidomethyl [C11]		FALSE	TRUE	8.71336e-09	0	2	3	65	P01140; Q5YF89	P01140 [68-86]; Q5YF89 [193-211]; P61899 [68-86]	0	2260.98	6.23376	High	0	2.751e-14
FALSE	High	[R].VYEMVNYLNTK.[Y]			FALSE	TRUE	0.000190849	0	1	1	67	D5LMJ3	D5LMJ3 [231-241]	0	1373.68	3.53894	High	0	8.58e-06
FALSE	High	[-].NLYQFKNMIKCTVPSR.[S]	1×Deamidated [N7]; 1×Carbamidomethyl [C11]		FALSE	TRUE	0.000508194	0	1	3	1	P15445	P25498 [1-16]; P15445 [1-16]; P00595 [1-16]	2	2000.01	3.11403	High	0	1.964e-06
FALSE	High	[K].IDLNSFLLK.[V]			FALSE	TRUE	0.00694332	0	1	2	2	J3SF51	V8PE22 [94-102]; J3SF51 [144-152]	0	1062.62	2.43996	High	0	0.0001472
FALSE	High	[R].IYFEPPLPPKK.[A]			FALSE	TRUE	0.0012808	0	2	6	3	A8QL58; Q4JHE2	A8QL58 [319-329]; R4FJP5 [297-307]; A0A2D4Q0B3 [24-34]; R4FK16 [101-111]; Q4JHE2 [321-331]; Q4JHE3 [321-331]	1	1328.76	2.94739	High	0	0.0001079
FALSE	High	[K].SQFITAFCSSQR.[R]	1×Carbamidomethyl [C8]		FALSE	TRUE	0.00045008	0	1	2	1	V8NL73	V8NL73 [239-250]; A0A2D4FIT3 [284-295]	0	1431.67	3.09438	High	0	1.605e-06
FALSE	High	[R].FIRIDTACVCVITKK.[T]	2×Carbamidomethyl [C8; C10]		FALSE	TRUE	0.000261097	0	2	5	1	P01140; Q5YF89	Q3HXY2 [224-238]; Q3HXY3 [224-238]; P01140 [99-113]; Q5YF89 [224-238]; Q3HXY1 [224-238]	2	1823.99	5.07003	High	0	6.565e-07
FALSE	High	[R].SDLLPTKDKISYIITK.[N]			FALSE	TRUE	0.000403323	0	1	1	4	Q91132	Q91132 [1588-1603]	2	1835.05	3.81337	High	0	7.724e-06
FALSE	High	[R].TQGFWLVHSTPR.[F]			FALSE	TRUE	0.000813149	0	1	2	1	V8PGW5	V8PGW5 [172-183]; A0A2D4M3C3 [126-137]	0	1428.74	3.13217	High	0	4.262e-06
FALSE	High	[K].IRVYEMINAVNTK.[F]			FALSE	TRUE	0.000355804	0	2	3	2	P82942; D3TTC1	P82942 [39-51]; D3TTC1 [230-242]; D6PXE8 [230-242]	1	1550.84	4.31585	High	0	1.818e-05
FALSE	High	[R].VAAHCFAASPYNNNNYNIDLK.[A]	2×Deamidated [N12; N13; N]; 1×Carbamidomethyl [C5]		FALSE	TRUE	0.0138477	0	1	1	2	V8N1D8	V8N1D8 [113-133]	0	2398.08	2.34843	High	0	0.0004591
FALSE	High	[K].NVKFPILSANIRPK.[G]			FALSE	TRUE	1.11337e-06	0	2	4	6	A0A194AS98; A0A2I4HXH5	U3FYP9 [148-161]; A0A194AS98 [148-161]; A0A0F7YZM6 [148-161]; A0A2I4HXH5 [109-122]	1	1596.96	5.27405	High	0	1.498e-10
FALSE	High	[K].GIYTPGSPVLYR.[V]			FALSE	TRUE	0.00584664	0	2	3	1	Q91132; I2C090	A8QL55 [135-146]; Q91132 [135-146]; I2C090 [135-146]	0	1322.71	2.78135	High	0	0.0001106
FALSE	High	[R].VYEMVNYLNTK.[Y]	1×Deamidated [N]		FALSE	TRUE	0.00105716	0	1	1	4	D5LMJ3	D5LMJ3 [231-241]	0	1374.66	3.47207	High	0	6.561e-06
FALSE	High	[K].GICVAEPYEIR.[V]	1×Carbamidomethyl [C3]		FALSE	TRUE	0.00818073	0	1	1	1	Q91132	Q91132 [799-809]	0	1306.65	2.68931	High	0	0.000193
FALSE	High	[R].LVILGFPCNQFGK.[Q]	1×Deamidated [N9]; 1×Carbamidomethyl [C8]		FALSE	TRUE	0.000117412	0	1	2	1	V8P395	J9ZZN7 [120-132]; V8P395 [137-149]	0	1493.78	3.4134	High	0	1.753e-07
FALSE	High	[K].TICNDYVNSLDSSIK.[K]	1×Carbamidomethyl [C3]		FALSE	TRUE	0.000159376	0	1	1	1	Q91132	Q91132 [1139-1153]	0	1728.81	1.91028	High	0	2.914e-07
FALSE	High	[R].TLDNDIALLK.[L]			FALSE	TRUE	0.00678248	0	1	1	1	A0A0F7Z9B1	A0A0F7Z9B1 [401-410]	0	1115.63	2.78328	High	0	0.0001414
FALSE	High	[K].AALCFAKSPYNNNNYNIDIK.[K]	3×Deamidated [N12; N13; N]; 1×Carbamidomethyl [C4]		FALSE	TRUE	0.015502	0	1	1	2	Q8UUI0	Q8UUI0 [122-141]	1	2333.08	1.61274	High	0	0.0005531
FALSE	High	[K].VAVIIYLNK.[V]			FALSE	TRUE	0.010379	0	1	1	3	Q91132	Q91132 [1421-1429]	0	1032.65	2.93116	High	0	0.0002851
FALSE	High	[K].VAVIIYLNK.[V]	1×Deamidated [N8]		FALSE	TRUE	0.0130621	0	1	1	2	Q91132	Q91132 [1421-1429]	0	1033.63	2.64191	High	0	0.0004172
FALSE	High	[K].TITLEVEPSDTIENVK.[A]			TRUE	TRUE	0.000179957	0	1	13	1	A0A2D4G0L1	A0A0F7Z3D0 [12-27]; A0A2H6NK41 [34-49]; A0A2D4N0Y5 [25-40]; A0A2H6N5E4 [45-60]; T1DLA4 [12-27]; P62979 [12-27]; U3FZ24 [12-27]; A0A2D4NTF5 [15-30]; [91-106]; A0A1W7RDR4 [12-27]; U3EQ35 [12-27]; [88-103]; [164-179]; [240-255]; [316-331]; J3SFK6 [12-27]; [88-103]; [164-179]; A0A2D4G0L1 [35-50]; A0A1W7RDU2 [12-27]	0	1787.93	3.65305	High	0	3.541e-07
FALSE	High	[K].NVPKDFYTFDSEAIVK.[NK]			FALSE	TRUE	6.6527e-05	0	2	7	6	A0A2D4P571; A0A2D0TC04	A0A2D4P571 [199-214]; A0A0F7YYZ8 [386-401]; U3FAB3 [389-404]; A0A2D0TC04 [366-381]; A0A2D4K5D9 [413-428]; A0A2D4FR34 [412-427]; A0A2D4P521 [199-214]	1	1872.94	3.98964	High	0	6.906e-08
FALSE	High	[K].NVPKDFYTFDSEAIVK.[NK]	1×Deamidated [N1]		FALSE	TRUE	0.000746012	0	2	7	1	A0A2D4P571; A0A2D0TC04	A0A2D4P571 [199-214]; A0A0F7YYZ8 [386-401]; U3FAB3 [389-404]; A0A2D0TC04 [366-381]; A0A2D4K5D9 [413-428]; A0A2D4FR34 [412-427]; A0A2D4P521 [199-214]	1	1873.92	2.51437	High	0	3.713e-06
FALSE	High	[R].LGEHNIDVLEGNEQFINAAK.[I]			TRUE	FALSE	1.21091e-08	0	1	1	4	P00761	P00761 [58-77]	0	2211.1	6.06912	High	0	3.371e-12
FALSE	High	[R].LGEHNIDVLEGNEQFINAAK.[I]	1×Deamidated [Q/N]		TRUE	FALSE	2.11682e-06	0	1	1	4	P00761	P00761 [58-77]	0	2212.09	4.33207	High	0	9.042e-08
FALSE	High	[K].AATYFWPGSEVK.[I]			FALSE	TRUE	0.000409693	0	3	23	5	A0A2D4P571; A0A0F7Z2Q3; A0A2D0TC04	A0A194AS02 [205-216]; A0A2D4P571 [56-67]; T2HRT4 [205-216]; A0A0F7YYZ8 [243-254]; A0A0B8RU55 [283-294]; T2HQA0 [206-217]; A0A346CLX5 [282-293]; A0A1L8D6B7 [205-216]; U3FAB3 [246-257]; T1DJT5 [222-233]; U3TAI7 [243-254]; A0A077LA64 [205-216]; J3SBP3 [205-216]; A0A0F7Z2Q3 [246-257]; A0A2D0TC04 [223-234]; A0A2D4K5D9 [270-281]; T1D6P7 [246-257]; T2HPD6 [247-258]; A0A2D4FR34 [269-280]; A0A2D4P521 [56-…	0	1355.66	3.12708	High	0	1.382e-06
FALSE	High	[RK].TWLEEKTEYLVVK.[L]			FALSE	TRUE	0.00120773	0	2	3	1	A0A2D4PNS1; U3FZS8	A0A2D4PNS1 [16-28]; U3FZS8 [179-191]; V8NGF6 [108-120]	1	1637.88	3.0923	High	0	8.204e-06
FALSE	High	[R].FIRIDTACVCVITK.[K]	2×Carbamidomethyl [C8; C10]		FALSE	TRUE	0.000128483	0	2	5	1	P01140; Q5YF89	Q3HXY2 [224-237]; Q3HXY3 [224-237]; P01140 [99-112]; Q5YF89 [224-237]; Q3HXY1 [224-237]	1	1695.89	4.84118	High	0	2.045e-07
FALSE	High	[K].GLDRETVNLLLR.[S]			FALSE	TRUE	0.00232249	0	1	1	1	V8NSF3	V8NSF3 [134-145]	1	1398.81	4.08454	High	0	2.408e-05
FALSE	High	[R].GCTFTCPELRPTGIYVYCCR.[R]	4×Carbamidomethyl [C2; C6; C18; C19]		FALSE	TRUE	0.000179957	0	1	1	15	P82464	P82464 [40-59]	0	2510.11	4.52046	High	0	3.547e-07
FALSE	High	[K].VAVIIYLDKVSHSENECLQFK.[I]	2×Deamidated [N15; Q19]; 1×Carbamidomethyl [C17]		FALSE	TRUE	0.00309058	0	1	1	2	A0A2D4KNJ4	A0A2D4KNJ4 [43-63]	1	2494.25	2.84029	High	0	3.858e-05
FALSE	High	[K].VAVIIYLDKVSHSENECLQFK.[I]	1×Deamidated [Q/N]; 1×Carbamidomethyl [C17]		FALSE	TRUE	0.00104072	0	1	1	3	A0A2D4KNJ4	A0A2D4KNJ4 [43-63]	1	2493.27	3.94467	High	0	6.424e-06
FALSE	High	[R].DDNEDGFIADSDIISR.[S]			FALSE	TRUE	3.28286e-06	0	1	1	3	Q91132	Q91132 [733-748]	0	1781.78	4.67495	High	0	4.837e-10
FALSE	High	[R].DDNEDGFIADSDIISR.[S]	1×Deamidated [N3]		FALSE	TRUE	4.6759e-05	0	1	1	1	Q91132	Q91132 [733-748]	0	1782.77	3.70871	High	0	3.859e-08
FALSE	High	[K].LIDLELLHK.[Y]			FALSE	TRUE	0.0172176	0	1	1	1	V8ND09	V8ND09 [343-351]	0	1093.66	2.65063	High	0	0.000662
FALSE	High	[R].IYFEPPLPPK.[K]			FALSE	TRUE	0.001752	0	2	6	11	A8QL58; Q4JHE2	A8QL58 [319-328]; R4FJP5 [297-306]; A0A2D4Q0B3 [24-33]; R4FK16 [101-110]; Q4JHE2 [321-330]; Q4JHE3 [321-330]	0	1200.67	2.64346	High	0	1.878e-05
FALSE	High	[K].VNDDYLIWGSR.[S]			FALSE	TRUE	0.000263151	0	1	1	23	Q91132	Q91132 [1577-1587]	0	1337.65	3.87976	High	0	6.663e-07
FALSE	High	[K].VNDDYLIWGSR.[S]	1×Deamidated [N2]		FALSE	TRUE	0.000255032	0	1	1	2	Q91132	Q91132 [1577-1587]	0	1338.63	3.34655	High	0	6.307e-07
FALSE	High	[R].VGLVAVDKAVYVLNDKYK.[I]			FALSE	TRUE	1.1546e-05	0	5	16	3	A0A081DUA7; A0RZG1; Q01833; A0A0B8RZV9; Q91132	A0A081DUA7 [582-599]; A0RZG1 [582-599]; Q01833 [581-598]; A0RZG2 [582-599]; A0A081DUC1 [584-601]; A8QL54 [204-221]; A0A2Z4N9Y8 [584-601]; A0A346CI96 [584-601]; A0A346CLZ6 [584-601]; A0A081DUB7 [584-601]; Q0ZZJ6 [582-599]; A0A0B8RZV9 [584-601]; Q91132 [575-592]; Q49HM6 [582-599]; A0A194ARG1 [582-599]; A0RZC6 [582-599]	2	1994.13	4.66102	High	0	3.846e-09
FALSE	High	[R].VGLVAVDKAVYVLNDKYK.[I]	1×Deamidated [N14]		FALSE	TRUE	0.0306594	0	5	16	1	A0A081DUA7; A0RZG1; Q01833; A0A0B8RZV9; Q91132	A0A081DUA7 [582-599]; A0RZG1 [582-599]; Q01833 [581-598]; A0RZG2 [582-599]; A0A081DUC1 [584-601]; A8QL54 [204-221]; A0A2Z4N9Y8 [584-601]; A0A346CI96 [584-601]; A0A346CLZ6 [584-601]; A0A081DUB7 [584-601]; Q0ZZJ6 [582-599]; A0A0B8RZV9 [584-601]; Q91132 [575-592]; Q49HM6 [582-599]; A0A194ARG1 [582-599]; A0RZC6 [582-599]	2	1995.12	2.79557	High	0	0.001731
FALSE	High	[K].EKSIFGVTTEDCPDGQNLCFK.[R]	2×Carbamidomethyl [C12; C19]		FALSE	TRUE	1.85804e-07	0	1	1	2	P82463	P82463 [6-26]	1	2445.11	4.63185	High	0	3.632e-09
FALSE	High	[K].GREVVQFMNSLR.[Y]			FALSE	TRUE	0.0206638	0	1	3	1	A0A346CI90	A0A182C5T8 [63-74]; A0A0B8RXZ9 [112-123]; A0A346CI90 [112-123]	1	1435.75	3.75779	High	0	0.0008919
FALSE	High	[R].GKTESEILLATLK.[M]			FALSE	TRUE	0.00390836	0	1	1	2	A0A2D4H8U0	A0A2D4H8U0 [16-28]	1	1402.82	3.70704	High	0	0.0004809
FALSE	High	[R].AAKDDCDLPELCTGQSAECPTDVFQR.[N]	3×Carbamidomethyl [C6; C12; C19]		FALSE	TRUE	6.92274e-08	0	2	2	4	Q9PVK7; D3TTC2	Q9PVK7 [456-481]; D3TTC2 [468-493]	1	2983.29	6.7166	High	0	8.394e-13
FALSE	High	[R].TRVYEMVNYLNTKYR.[R]			FALSE	TRUE	0.00400118	0	1	1	1	D5LMJ3	D5LMJ3 [229-243]	2	1949.99	3.48827	High	0	5.894e-05
FALSE	High	[R].LVILGFPCNQFGK.[Q]	1×Carbamidomethyl [C8]		FALSE	TRUE	0.000228536	0	1	2	5	V8P395	J9ZZN7 [120-132]; V8P395 [137-149]	0	1492.8	3.37209	High	0	1.337e-06
FALSE	High	[K].ILKHFEVGFIQPGSVK.[V]			FALSE	TRUE	3.93117e-06	0	3	5	3	Q91132; A0A2D4KNJ4; I2C090	A8QL55 [1441-1456]; A0A2D4HQU0 [116-131]; Q91132 [1442-1457]; A0A2D4KNJ4 [64-79]; I2C090 [1441-1456]	1	1799.02	4.50534	High	0	6.527e-10
FALSE	High	[K].LAQLYNVNHVSLFHSDCPR.[Q]	1×Carbamidomethyl [C17]		FALSE	TRUE	1.49952e-06	0	1	1	1	V8N4Y2	V8N4Y2 [141-159]	0	2270.11	5.31072	High	0	1.331e-10
FALSE	High	[K].QLDIFVHDFPRK.[Q]	1×Gln->pyro-Glu [N-Term]		FALSE	TRUE	0.00713577	0	2	3	1	Q91132; I2C090	A8QL55 [53-64]; Q91132 [53-64]; I2C090 [53-64]	1	1497.78	2.54239	High	0	0.000153
FALSE	High	[K].QLDIFVHDFPRK.[Q]			FALSE	TRUE	0.00152762	0	2	3	1	Q91132; I2C090	A8QL55 [53-64]; Q91132 [53-64]; I2C090 [53-64]	1	1514.81	3.14456	High	0	1.21e-05
FALSE	High	[R].VVSLNVLCTECRVPTYVPLEMEK.[T]	2×Carbamidomethyl [C8; C11]		FALSE	TRUE	0.000114684	0	1	2	2	A0A2I4HXH5	V8NYW9 [153-175]; A0A2I4HXH5 [445-467]	1	2736.38	3.17225	High	0	1.688e-07
FALSE	High	[K].EIETYHNLLEGGQEDFESSGAGK.[I]			TRUE	FALSE	0.000355804	0	1	1	1	P35527	P35527 [450-472]	0	2510.13	3.12293	High	0	1.09e-06
FALSE	High	[K].GDVNGENEQKIYTFLK.[N]	1×Deamidated [N/Q]		FALSE	TRUE	8.91526e-06	0	1	1	9	V8P395	V8P395 [181-196]	1	1855.91	4.20633	High	0	1.279e-06
FALSE	High	[K].GDVNGENEQKIYTFLK.[N]	2×Deamidated [N4; N7]		FALSE	TRUE	0.000322609	0	1	1	1	V8P395	V8P395 [181-196]	1	1856.89	2.84976	High	0	9.322e-07
FALSE	High	[K].LGSFDVNVGQNTYVR.[G]			FALSE	TRUE	9.80491e-05	0	1	1	2	Q7LZI1	Q7LZI1 [56-70]	0	1668.83	2.7129	High	0	1.308e-07
FALSE	High	[R].AAKDDCDLPELCTGQSAECPTDVFQR.[N]	1×Deamidated [Q15]; 3×Carbamidomethyl [C6; C12; C19]		FALSE	TRUE	0.000524372	0	2	2	1	Q9PVK7; D3TTC2	Q9PVK7 [456-481]; D3TTC2 [468-493]	1	2984.27	2.13148	High	0	2.074e-06
FALSE	High	[R].VVSLNVLCTECR.[V]	2×Carbamidomethyl [C8; C11]		FALSE	TRUE	0.000342135	0	3	13	7	B6EWW8; A0A194AS98; A0A2I4HXH5	B6EWW8 [484-495]; T2HRS9 [413-424]; V8NYW9 [153-164]; A0A194APL9 [484-495]; A0A1W7RF85 [484-495]; A0A077L6M5 [484-495]; U3FYP9 [484-495]; A0A194AS98 [484-495]; A0A1L8D667 [457-468]; A0A0F7YZM6 [484-495]; A0A077L7M9 [487-498]; U3T7C6 [400-411]; A0A2I4HXH5 [445-456]	0	1449.72	3.67534	High	0	1.027e-06
FALSE	High	[R].NGLPCQNNQGYCYNGKCPIMTNQCIALR.[G]	3×Deamidated [N7; N8; N]; 4×Carbamidomethyl [C5; C12; C17; C24]		FALSE	TRUE	9.76657e-05	0	1	1	2	D3TTC2	D3TTC2 [494-521]	1	3347.44	3.06775	High	0	1.3e-07
FALSE	High	[R].VVSLNVLCTECRVPTYVPLQMEK.[T]	1×Deamidated [Q20]; 2×Carbamidomethyl [C8; C11]		FALSE	TRUE	0.000114684	0	1	1	2	A0A194AS98	A0A194AS98 [484-506]	1	2736.38	3.17225	High	0	1.688e-07
FALSE	High	[R].EADAITLDGGHIFTAGK.[C]			FALSE	TRUE	1.64736e-06	0	1	3	2	A0A2H6N0F2	A0A2H6N0G3 [393-409]; A0A2H6N0F2 [393-409]; A0A2D4KC13 [240-256]	0	1715.86	4.87413	High	0	1.55e-10
FALSE	High	[K].DFYTFDSEAIVKK.[L]			FALSE	TRUE	9.35462e-05	0	1	1	1	A0A2D0TC04	A0A2D0TC04 [370-382]	1	1562.77	3.12369	High	0	1.207e-07
FALSE	High	[K].NLYLDLAR.[C]			FALSE	TRUE	0.027839	0	1	1	1	V8NW35	V8NW35 [101-108]	0	977.541	2.09518	High	0	0.001467
FALSE	High	[K].SMEAIFLAHGPGFKEK.[NT]			FALSE	TRUE	9.95977e-05	0	2	6	2	A0A2D4P571; A0A2D0TC04	A0A2D4P571 [280-295]; A0A2H6N6S6 [33-48]; A0A2D0TC04 [447-462]; A0A2D4K5D9 [494-509]; A0A2D4FR34 [493-508]; A0A2D4P521 [280-295]	1	1761.9	4.0657	High	0	1.341e-07
FALSE	High	[R].SCAAAGTECLISGWGNTK.[S]	2×Carbamidomethyl [C2; C9]		TRUE	FALSE	8.76694e-07	0	1	1	1	P00761	P00761 [116-133]	0	1882.84	4.23577	High	0	5.485e-11
FALSE	High	[R].TLGMLMEGLKQR.[N]			FALSE	TRUE	0.00193975	0	3	21	1	A0A2D4P571; A0A0F7Z2Q3; A0A2D0TC04	A0A194AS02 [287-298]; A0A2D4P571 [138-149]; T2HRT4 [287-298]; A0A0F7YYZ8 [325-336]; T2HQA0 [288-299]; A0A1L8D6B7 [287-298]; U3FAB3 [328-339]; T1DJT5 [304-315]; U3TAI7 [325-336]; A0A077LA64 [287-298]; J3SBP3 [287-298]; A0A0F7Z2Q3 [328-339]; A0A2D0TC04 [305-316]; A0A2D4K5D9 [352-363]; T1D6P7 [328-339]; T2HPD6 [329-340]; A0A2D4FR34 [351-362]; A0A2D4P521 [138-149]; W8E7D1 [328-339]; T2HP62 [328-339];…	1	1376.74	2.96397	High	0	1.791e-05
FALSE	High	[K].CPILNGHSYSYLNKLPVK.[S]	1×Deamidated [N5]; 1×Carbamidomethyl [C1]		FALSE	TRUE	0.0342845	0	1	1	1	V8P6Z1	V8P6Z1 [103-120]	1	2104.09	3.18626	High	0	0.00208
FALSE	High	[K].SIFGVTTEDCPDGQNLCFKR.[W]	2×Carbamidomethyl [C10; C17]		FALSE	TRUE	9.76178e-09	0	1	1	73	P82463	P82463 [8-27]	1	2344.07	6.36204	High	0	9.738e-13
FALSE	High	[K].SIFGVTTEDCPDGQNLCFKR.[W]	1×Deamidated [N/Q]; 2×Carbamidomethyl [C10; C17]		FALSE	TRUE	7.24795e-09	0	1	1	9	P82463	P82463 [8-27]	1	2345.05	5.43484	High	0	2.035e-14
FALSE	High	[R].NGLPCQNNQGYCYNGKCPIMTNQCIALR.[G]	2×Deamidated [N8; N14]; 4×Carbamidomethyl [C5; C12; C17; C24]		FALSE	TRUE	1.93228e-07	0	1	1	1	D3TTC2	D3TTC2 [494-521]	1	3346.45	3.87157	High	0	4.547e-12
FALSE	High	[KR].QYFFETKCK.[N]	1×Carbamidomethyl [C8]		FALSE	TRUE	0.00683567	0	1	13	2	Q5YF89	B8QCI0 [164-172]; P30894 [48-56]; P25428 [175-183]; A0A081DUA8 [175-183]; A0A223PK33 [175-183]; A6MFL6 [174-182]; A6MFL5 [174-182]; Q5YF89 [174-182]; V9I1K1 [175-183]; B0VXV5 [172-180]; A6MFL7 [174-182]; V9I168 [175-183]; V9I1B5 [175-183]	1	1250.59	2.53011	High	0	0.0001429
FALSE	High	[R].AKGVGGTQLEVIK.[A]			FALSE	TRUE	0.000228536	0	1	1	2	Q91132	Q91132 [934-946]	1	1299.76	3.89046	High	0	5.276e-07
FALSE	High	[K].SCEPFIYHGCPGNR.[N]	2×Carbamidomethyl [C2; C10]		FALSE	TRUE	0.000114684	0	1	1	3	A0A182C5R8	A0A182C5R8 [48-61]	0	1693.72	3.38514	High	0	1.685e-07
FALSE	High	[R].AKVDCYDSVK.[G]	1×Carbamidomethyl [C5]		FALSE	TRUE	0.00353036	0	1	1	1	V8P395	V8P395 [102-111]	1	1184.56	3.2714	High	0	4.807e-05
FALSE	High	[K].TCPAGKNLCYK.[MI]	2×Carbamidomethyl [C2; C9]		FALSE	TRUE	0.0121776	0	4	49	4	P01445; P01441; P83345; P01447	P60311 [13-23]; Q9DGH9 [34-44]; O73859 [15-25]; P01445 [13-23]; P0C944 [13-23]; O93471 [34-44]; P60304 [34-44]; A0A0U5AL91 [25-35]; Q9PS34 [13-23]; P07525 [13-23]; P24779 [13-23]; P01442 [34-44]; P01441 [13-23]; Q98958 [34-44]; P83345 [13-23]; E2IU04 [15-25]; A0A0U4W6H0 [25-35]; P79810 [34-44]; O93473 [34-44]; Q9PST3 [34-44]; Q98960 [34-44]; P60302 [34-44]; A0A0U5AUY6 [25-35]; O73858 [15-25]; Q91…	1	1311.62	2.76264	High	0	0.0003708
FALSE	High	[K].TCPAGKNLCYK.[MI]	1×Deamidated [N7]; 2×Carbamidomethyl [C2; C9]		FALSE	TRUE	0.00448177	0	4	49	5	P01445; P01441; P83345; P01447	P60311 [13-23]; Q9DGH9 [34-44]; O73859 [15-25]; P01445 [13-23]; P0C944 [13-23]; O93471 [34-44]; P60304 [34-44]; A0A0U5AL91 [25-35]; Q9PS34 [13-23]; P07525 [13-23]; P24779 [13-23]; P01442 [34-44]; P01441 [13-23]; Q98958 [34-44]; P83345 [13-23]; E2IU04 [15-25]; A0A0U4W6H0 [25-35]; P79810 [34-44]; O93473 [34-44]; Q9PST3 [34-44]; Q98960 [34-44]; P60302 [34-44]; A0A0U5AUY6 [25-35]; O73858 [15-25]; Q91…	1	1312.6	3.03525	High	0	7.134e-05
FALSE	High	[R].NDNAQLLTGIDFNGTPVGLAYIGSICNPK.[T]	1×Deamidated [Q/N]; 1×Carbamidomethyl [C26]		FALSE	TRUE	1.76276e-05	0	2	2	14	Q9PVK7; D3TTC2	Q9PVK7 [279-307]; D3TTC2 [291-319]	0	3063.51	4.38568	High	0	1.792e-08
FALSE	High	[R].EIVECCSTDK.[C-]	2×Carbamidomethyl [C5; C6]		FALSE	TRUE	0.0104195	0	1	6	2	P01400	Q9YGI2 [74-83]; E2ITZ6 [74-83]; P85520 [53-62]; O93422 [74-83]; P01400 [53-62]; P0DSM9 [44-53]	0	1240.52	2.37115	High	0	0.0002865
FALSE	High	[K].VKPGVNLNCCR.[RT]	2×Carbamidomethyl [C9; C10]		FALSE	TRUE	0.00370006	0	1	3	50	P01427	P59275 [45-55]; P59276 [45-55]; P01427 [45-55]	0	1316.66	3.14361	High	0	5.187e-05
FALSE	High	[K].VKPGVNLNCCR.[RT]	1×Deamidated [N]; 2×Carbamidomethyl [C9; C10]		FALSE	TRUE	0.00198585	0	1	3	11	P01427	P59275 [45-55]; P59276 [45-55]; P01427 [45-55]	0	1317.64	3.32077	High	0	0.0008995
FALSE	High	[K].VFFIDLQMPYSVVKNEQVEIR.[A]	2×Deamidated [Q7; Q17]		FALSE	TRUE	0.0165613	0	1	1	1	Q91132	Q91132 [813-833]	1	2556.31	2.35821	High	0	0.0006173
FALSE	High	[R].ENQKEIVDKHNALR.[R]			FALSE	TRUE	0.0183216	0	1	3	1	Q8JI38	A0A098LYM0 [32-45]; Q8JI38 [32-45]; A0A098LWY0 [32-45]	2	1693.9	2.98729	High	0	0.0007313
FALSE	High	[R].ENQKQIVDKHNALR.[R]	1×Deamidated [Q]		FALSE	TRUE	0.0183216	0	1	11	2	A0A024AX20	A0A2D4K348 [32-45]; F2Q6G2 [32-45]; A0A2D4K3A3 [32-45]; Q7ZZN8 [32-45]; F2Q6G3 [32-45]; A0A024AX20 [32-45]; C1JZW4 [31-44]; A0A024AYC5 [32-45]; P81993 [7-20]; A0A024AXG9 [32-45]; V8NKT2 [38-51]	2	1693.9	2.98729	High	0	0.0007312
FALSE	High	[R].NDNAQLLTGIDFNGTPVGLAYIGSICNPK.[T]	2×Deamidated [N3; N]; 1×Carbamidomethyl [C26]		FALSE	TRUE	0.00404841	0	2	2	3	Q9PVK7; D3TTC2	Q9PVK7 [279-307]; D3TTC2 [291-319]	0	3064.49	1.53778	High	0	6.014e-05
FALSE	High	[K].TRGCAATCPIAENR.[D]	2×Carbamidomethyl [C4; C8]		FALSE	TRUE	9.95977e-05	0	1	1	2	P82463	P82463 [39-52]	1	1576.73	4.07556	High	0	1.336e-07
FALSE	High	[R].LKTFLPIFINSVN.[-]	1×Deamidated [N10]		FALSE	TRUE	0.00434371	0	1	1	3	A0A2D0TC04	A0A2D0TC04 [818-830]	1	1506.86	3.63545	High	0	6.756e-05
FALSE	High	[R].VSPTASNMLK.[M]			FALSE	TRUE	0.00905442	0	1	2	29	P84805	P84805 [47-56]; Q7T1K6 [47-56]	0	1047.55	2.51455	High	0	0.0007837
FALSE	High	[R].VSPTASNMLK.[M]	1×Deamidated [N7]		FALSE	TRUE	0.0310162	0	1	2	2	P84805	P84805 [47-56]; Q7T1K6 [47-56]	0	1048.53	2.66143	High	0	0.002088
FALSE	High	[R].LKTFLPIFINSVN.[-]			FALSE	TRUE	0.000788064	0	1	1	2	A0A2D0TC04	A0A2D0TC04 [818-830]	1	1505.87	4.19019	High	0	4.044e-06
FALSE	High	[K].SILDMLLEATSPK.[M]			FALSE	TRUE	6.67882e-05	0	1	3	9	J3S9B2	T2HS00 [365-377]; V8NH29 [366-378]; J3S9B2 [362-374]	0	1417.76	3.98769	High	0	6.945e-08
FALSE	High	[-].NVDFNSESTRR.[K]			FALSE	TRUE	0.00901916	0	1	5	9	P86543	P84806 [1-11]; P0DL16 [1-11]; P86543 [1-11]; P0DL14 [1-11]; P0DL15 [1-11]	1	1324.62	2.60771	High	0	0.0002266
FALSE	High	[R].DPDSRMVEPGTK.[C]			FALSE	TRUE	0.00762557	0	1	1	1	D5LMJ3	D5LMJ3 [581-592]	1	1331.63	2.78232	High	0	0.0001712
FALSE	High	[K].AHKPAFYYNK.[D]			FALSE	TRUE	0.00106965	0	1	1	19	P20229	P20229 [16-25]	0	1238.63	3.89821	High	0	0.0001151
FALSE	High	[K].SSTFTLTNIVPQFIK.[L]			FALSE	TRUE	5.59929e-05	0	1	3	2	V8N4Y2	U3FCT9 [154-168]; V8NCE3 [134-148]; V8N4Y2 [51-65]	0	1695.93	3.27049	High	0	5.183e-08
FALSE	High	[K].SKAEAESLYQSK.[Y]			TRUE	FALSE	0.00016126	0	1	1	2	P04264	P04264 [365-376]	1	1340.67	3.37938	High	0	0.0001366
FALSE	High	[K].VFFIDLQMPYSVVKNEQVEIR.[A]			FALSE	TRUE	0.0190469	0	1	1	1	Q91132	Q91132 [813-833]	1	2554.34	1.86722	High	0	0.0007817
FALSE	High	[RK].KVIEELKR.[T]			FALSE	TRUE	0.0410709	0	1	3	1	A8QL58	A8QL58 [182-189]; A8QL52 [182-189]; Q4JHE3 [182-189]	2	1014.63	2.88179	High	0	0.00281
FALSE	High	[R].NDNAQLLTGIDFNGTPVGLAYIGSICNPK.[T]	3×Deamidated [N1; N3; N13]; 1×Carbamidomethyl [C26]		FALSE	TRUE	0.0288236	0	2	2	1	Q9PVK7; D3TTC2	Q9PVK7 [279-307]; D3TTC2 [291-319]	0	3065.48	1.42966	High	0	0.001555
FALSE	High	[K].VFFIDLQMPYSVVK.[N]			FALSE	TRUE	4.95892e-05	0	1	1	3	Q91132	Q91132 [813-826]	0	1685.9	3.6093	High	0	4.243e-08
FALSE	High	[K].DCPNGHVCYTK.[T]	1×Deamidated [N4]; 2×Carbamidomethyl [C2; C8]		FALSE	TRUE	0.000431098	0	3	6	136	P25668; P25672; P01391	P25669 [13-23]; P25668 [13-23]; P25672 [13-23]; P25671 [13-23]; P01391 [13-23]; P25673 [13-23]	0	1351.54	3.522	High	0	3.597e-05
FALSE	High	[R].AKYIQEGDACK.[AV]	1×Carbamidomethyl [C10]		FALSE	TRUE	0.0057785	0	5	15	2	A0RZG1; Q01833; A0A0B8RZV9; Q91132; I2C090	A0RZG1 [702-712]; Q01833 [701-711]; A8QL55 [690-700]; A0A081DUC1 [704-714]; A0A081DUC5 [702-712]; M9T1M5 [123-133]; A0A2Z4N9Y8 [704-714]; A0A346CI96 [704-714]; A0A346CLZ6 [704-714]; A0A081DUB7 [704-714]; Q0ZZJ6 [702-712]; A0A0B8RZV9 [704-714]; Q91132 [695-705]; I2C090 [690-700]; Q49HM6 [702-712]	1	1282.61	2.4001	High	0	0.0001087
FALSE	High	[R].EIVECCSTDKCNH.[-]	3×Carbamidomethyl [C5; C6; C11]		FALSE	TRUE	0.000191598	0	1	5	10	P01400	Q9YGI2 [74-86]; E2ITZ6 [74-86]; P85520 [53-65]; O93422 [74-86]; P01400 [53-65]	1	1651.65	3.884	High	0	1.643e-06
FALSE	High	[R].EIVECCSTDKCNH.[-]	1×Deamidated [N12]; 3×Carbamidomethyl [C5; C6; C11]		FALSE	TRUE	0.000510188	0	1	5	3	P01400	Q9YGI2 [74-86]; E2ITZ6 [74-86]; P85520 [53-65]; O93422 [74-86]; P01400 [53-65]	1	1652.63	3.24008	High	0	1.982e-06
FALSE	High	[K].YIEFYVIVDNR.[M]			FALSE	TRUE	0.00205707	0	2	3	3	P82942; D3TTC1	P82942 [15-25]; D3TTC1 [206-216]; D6PXE8 [206-216]	0	1430.73	2.24279	High	0	1.965e-05
FALSE	High	[K].QIVDKHNALR.[R]			FALSE	TRUE	0.00634666	0	1	13	1	A0A024AX20	R4G2Q3 [48-57]; R4G7L7 [36-45]; A0A2D4K348 [36-45]; F2Q6G2 [36-45]; A0A2D4K3A3 [36-45]; Q7ZZN8 [36-45]; F2Q6G3 [36-45]; A0A024AX20 [36-45]; C1JZW4 [35-44]; A0A024AYC5 [36-45]; P81993 [11-20]; A0A024AXG9 [36-45]; V8NKT2 [42-51]	1	1193.67	2.80004	High	0	0.0001266
FALSE	High	[K].CGDGMVCSNR.[QH]	2×Carbamidomethyl [C1; C7]		FALSE	TRUE	0.00118431	0	4	23	2	A0A024AXX7; B5KFV5; Q9PVK7; D3TTC2	A0A2H6MYZ4 [209-218]; U3EPC7 [595-604]; A0A2H6MYK4 [159-168]; A0A2D4P0X4 [203-212]; A0A2D4H703 [91-100]; A0A2D4H710 [440-449]; B5KFV9 [594-603]; A0A024AXX7 [595-604]; A0A2D4K545 [129-138]; B5KFV5 [594-603]; A0A2H6MYR1 [184-193]; A0A0P0G942 [594-603]; A0A2D4H737 [466-475]; A0A2H6MYF4 [210-219]; A0A2D4NYV1 [172-181]; B5KFV6 [594-603]; A0A2D4K526 [128-137]; Q9PVK7 [582-591]; A0A194AS47 [595-604]; A0…	0	1155.43	3.55622	High	0	2.201e-05
FALSE	High	[K].NMIKCTVPSR.[S]	1×Carbamidomethyl [C5]		FALSE	TRUE	0.0240345	0	1	3	4	P15445	P25498 [7-16]; P15445 [7-16]; P00595 [7-16]	1	1205.61	3.34319	High	0	0.001594
FALSE	High	[K].NMIKCTVPSR.[S]	1×Deamidated [N1]; 1×Carbamidomethyl [C5]		FALSE	TRUE	0.00741996	0	1	3	2	P15445	P25498 [7-16]; P15445 [7-16]; P00595 [7-16]	1	1206.6	2.03761	High	0	0.0001643
FALSE	High	[K].TFLPIFINSVN.[-]	1×Deamidated [N8]		FALSE	TRUE	0.0127108	0	1	1	3	A0A2D0TC04	A0A2D0TC04 [820-830]	0	1265.68	3.14772	High	0	0.0003988
FALSE	High	[K].YCNKVHTCLNGEK.[I]	1×Deamidated [N10]; 2×Carbamidomethyl [C2; C8]		FALSE	TRUE	0.00043279	0	1	6	5	P29180	Q9YGI2 [31-43]; E2ITZ6 [31-43]; Q9YGI1 [31-43]; P29180 [10-22]; O93422 [31-43]; P0DSM9 [10-22]	1	1623.73	4.06151	High	0	1.512e-06
FALSE	High	[K].YCNKVHTCLNGEK.[I]	2×Deamidated [N3; N10]; 2×Carbamidomethyl [C2; C8]		FALSE	TRUE	0.00208137	0	1	6	7	P29180	Q9YGI2 [31-43]; E2ITZ6 [31-43]; Q9YGI1 [31-43]; P29180 [10-22]; O93422 [31-43]; P0DSM9 [10-22]	1	1624.71	3.29528	High	0	2.013e-05
FALSE	High	[R].LKQECFSQQQSK.[D]	1×Carbamidomethyl [C5]		FALSE	TRUE	0.00730495	0	1	2	1	Q1EL74	V8NIE1 [91-102]; Q1EL74 [39-50]	1	1510.73	1.17996	High	0	0.0001592
FALSE	High	[R].FSSSSGYGGGSSR.[V]			TRUE	FALSE	0.0241278	0	1	1	1	P35527	P35527 [47-59]	0	1235.53	2.0813	High	0	0.001155
FALSE	High	[K].ADPDRNECVLSHK.[TI]	1×Carbamidomethyl [C8]		FALSE	TRUE	0.0189731	0	2	2	3	Q91134; V8ND09	Q91134 [121-133]; V8ND09 [121-133]	1	1540.72	1.96928	High	0	0.0007754
FALSE	High	[R].EIVQCCSTDK.[C]	2×Carbamidomethyl [C5; C6]		FALSE	TRUE	0.00762557	0	2	3	5	P29181; P29180	P29181 [53-62]; P29180 [53-62]; P29182 [53-62]	0	1239.53	2.4913	High	0	0.000171
FALSE	High	[R].EIVQCCSTDK.[C]	1×Deamidated [Q4]; 2×Carbamidomethyl [C5; C6]		FALSE	TRUE	0.0104195	0	2	3	2	P29181; P29180	P29181 [53-62]; P29180 [53-62]; P29182 [53-62]	0	1240.52	2.37115	High	0	0.0002865
FALSE	High	[K].TLEKDSVGEPK.[A]			FALSE	TRUE	0.00571114	0	1	8	2	A0A2D4LE37	A0A2H6NDH5 [345-355]; A0A2D4LE33 [410-420]; A0A2D4LER7 [340-350]; A0A2D4LE88 [350-360]; A0A2D4LE37 [391-401]; A0A2D4LE84 [417-427]; A0A2D4LEH0 [340-350]; A0A2D4LE98 [350-360]	1	1202.63	2.71978	High	0	0.0001064
FALSE	High	[K].GDNNACAASVCDCDR.[L]	3×Carbamidomethyl [C6; C11; C13]		FALSE	TRUE	7.2436e-06	0	2	2	29	P15445; P60045	P15445 [80-94]; P60045 [87-101]	0	1684.61	4.57136	High	0	3.904e-09
FALSE	High	[K].GDNNACAASVCDCDR.[L]	1×Deamidated [N]; 3×Carbamidomethyl [C6; C11; C13]		FALSE	TRUE	6.88391e-06	0	2	2	10	P15445; P60045	P15445 [80-94]; P60045 [87-101]	0	1685.59	4.7199	High	0	2.076e-08
FALSE	High	[R].DGHPCQNNQGYCYNGK.[C]	1×Deamidated [N14]; 2×Carbamidomethyl [C5; C12]		FALSE	TRUE	0.00031884	0	1	2	6	A0A0B4SX85	A0A0B4SX85 [496-511]; A0A098M208 [496-511]	0	1912.73	3.37478	High	0	9.092e-07
FALSE	High	[R].DGHPCQNNQGYCYNGK.[C]	2×Deamidated [N14; Q/N]; 2×Carbamidomethyl [C5; C12]		FALSE	TRUE	0.00214759	0	1	2	4	A0A0B4SX85	A0A0B4SX85 [496-511]; A0A098M208 [496-511]	0	1913.72	2.87239	High	0	2.122e-05
FALSE	High	[R].GHLNPNGHQPDYSAK.[S]	1×Deamidated [Q/N]		FALSE	TRUE	1.95945e-05	0	1	2	4	V8N4Y2	U3FCT9 [139-153]; V8N4Y2 [36-50]	0	1635.75	3.69495	High	0	9.214e-09
FALSE	High	[K].RGCINVCPK.[DSN]	1×Deamidated [N5]; 2×Carbamidomethyl [C3; C7]		FALSE	TRUE	0.0137403	0	0	3	10		P01466 [36-44]; P60309 [36-44]; P01452 [36-44]	1	1104.53	2.68863	High	0	0.0004533
FALSE	High	[K].DCPNGHVCYTK.[T]	2×Carbamidomethyl [C2; C8]		FALSE	TRUE	0.000625452	0	3	6	8	P25668; P25672; P01391	P25669 [13-23]; P25668 [13-23]; P25672 [13-23]; P25671 [13-23]; P01391 [13-23]; P25673 [13-23]	0	1350.56	3.37276	High	0	6.82e-05
FALSE	High	[K].RGCIDVCPK.[NDSK]	2×Carbamidomethyl [C3; C7]		FALSE	TRUE	0.0137403	0	7	79	10	P01445; P01451; P86538; P01453; P01441; P83345; P01447	P60311 [36-44]; P01456 [36-44]; Q9DGH9 [57-65]; O73859 [38-46]; P01445 [36-44]; O93471 [57-65]; P60304 [57-65]; Q9PS33 [35-43]; P01469 [36-44]; A0A0U5AL91 [48-56]; Q9PS34 [36-44]; P01451 [36-44]; P86538 [36-44]; P0DSN1 [36-44]; P07525 [36-44]; P01453 [36-44]; P01468 [36-44]; P01461 [36-44]; P01465 [36-44]; P86540 [36-44]; P25517 [36-44]; P01442 [57-65]; P01441 [36-44]; Q98958 [57-65]; P83345 [36-…	1	1104.53	2.68863	High	0	0.0004533
FALSE	High	[K].VKPGVNLNCCRTDR.[C]	2×Carbamidomethyl [C9; C10]		FALSE	TRUE	0.00353036	0	1	2	3	P01427	P59276 [45-58]; P01427 [45-58]	1	1688.83	3.68601	High	0	4.808e-05
FALSE	High	[R].YEVDNNMAQK.[V]			FALSE	TRUE	0.0112645	0	2	3	2	Q91132; I2C090	A8QL55 [1410-1419]; Q91132 [1411-1420]; I2C090 [1410-1419]	0	1211.54	2.33202	High	0	0.000397
FALSE	High	[R].YDAMALGNHEFDNGLDGLLDPLLK.[HY]	1×Deamidated [N]		FALSE	TRUE	1.11898e-05	0	1	3	7	A0A346CI90	A0A182C5T8 [75-98]; A0A0B8RXZ9 [124-147]; A0A346CI90 [124-147]	0	2632.26	3.96337	High	0	3.644e-09
FALSE	High	[R].VYNVEQLAFQDPATSFFSTSDHSK.[W]	1×Deamidated [Q]		FALSE	TRUE	0.0255695	0	1	2	2	V8PGW5	V8PGW5 [321-344]; A0A2D4M3C3 [276-299]	0	2719.25	1.75505	High	0	0.001277
FALSE	High	[R].MEDGTKIPCAAK.[D]	1×Carbamidomethyl [C9]		FALSE	TRUE	0.0110471	0	2	2	1	P82942; D3TTC1	P82942 [338-349]; D3TTC1 [530-541]	1	1320.63	2.95023	High	0	0.0003153
FALSE	High	[R].MENGTKIPCAAK.[DN]	1×Deamidated [N3]; 1×Carbamidomethyl [C9]		FALSE	TRUE	0.0110471	0	1	13	1	B5KFV5	B5KFV8 [548-559]; A0A2H6MYZ4 [162-173]; A0A2H6MYK4 [111-122]; A0A2D4H703 [46-57]; A0A2D4H710 [393-404]; B5KFV9 [547-558]; B5KFV5 [547-558]; A0A2H6MYR1 [137-148]; A0A2D4H737 [419-430]; A0A2H6MYF4 [162-173]; B5KFV6 [547-558]; R4G2I8 [332-343]; R4G307 [60-71]	1	1320.63	2.95023	High	0	0.0003153
FALSE	High	[K].VVYDLSQKPGKR.[V]			FALSE	TRUE	0.000361423	0	1	1	2	A0A2I4HXH5	A0A2I4HXH5 [433-444]	1	1389.78	3.44904	High	0	6.632e-05
FALSE	High	[R].GCADNCPKNSALLK.[Y]	2×Carbamidomethyl [C2; C6]		FALSE	TRUE	0.00209773	0	1	8	2	P62377	P14541 [39-52]; Q91996 [60-73]; Q91137 [60-73]; Q9W716 [60-73]; P62375 [60-73]; Q91126 [60-73]; O93443 [25-38]; P62377 [39-52]	1	1547.73	2.51595	High	0	2.042e-05
FALSE	High	[R].GCADNCPKNSALLK.[Y]	1×Deamidated [N9]; 2×Carbamidomethyl [C2; C6]		FALSE	TRUE	3.99326e-06	0	1	8	8	P62377	P14541 [39-52]; Q91996 [60-73]; Q91137 [60-73]; Q9W716 [60-73]; P62375 [60-73]; Q91126 [60-73]; O93443 [25-38]; P62377 [39-52]	1	1548.71	4.37929	High	0	6.699e-10
FALSE	High	[K].SNCDSYKELGDYFFTNEFLVK.[Y]	1×Carbamidomethyl [C3]		FALSE	TRUE	3.4178e-05	0	1	1	3	Q91134	Q91134 [418-438]	1	2576.16	4.05071	High	0	2.298e-08
FALSE	High	[K].LILNIPLNAQSLPITVR.[T]	1×Deamidated [N4; Q/N]		FALSE	TRUE	0.00135299	0	1	1	7	Q91132	Q91132 [398-414]	0	1876.13	2.64568	High	0	4.499e-05
FALSE	High	[R].YDAMALGNHEFDNGLNGLLDPLLK.[N]	1×Deamidated [N16]		FALSE	TRUE	0.00464232	0	2	4	2	A0A194AS98; A0A2I4HXH5	U3FYP9 [124-147]; A0A194AS98 [124-147]; A0A0F7YZM6 [124-147]; A0A2I4HXH5 [85-108]	0	2631.28	2.71719	High	0	7.545e-05
FALSE	High	[K].IINVGSEK.[V]			FALSE	TRUE	0.0383293	0	4	18	1	B6EWW8; A0A194AS98; A0A346CI90; A0A2I4HXH5	B6EWW8 [177-184]; A0A182C5T8 [128-135]; T2HRS9 [106-113]; T1E3Y5 [179-186]; A0A194APL9 [177-184]; A0A1W7RF85 [177-184]; A0A0F7Z1K6 [177-184]; A0A077L6M5 [177-184]; U3FYP9 [177-184]; A0A194AS98 [177-184]; A0A194ASY3 [180-187]; A0A1L8D667 [150-157]; A0A0F7YZM6 [177-184]; A0A077L7M9 [180-187]; A0A346CI90 [177-184]; U3T7C6 [93-100]; A0A194APR8 [178-185]; A0A2I4HXH5 [138-145]	0	859.488	2.53737	High	0	0.002502
FALSE	High	[-].NVDFNSESTR.[R]			FALSE	TRUE	0.00377315	0	1	5	9	P86543	P84806 [1-10]; P0DL16 [1-10]; P86543 [1-10]; P0DL14 [1-10]; P0DL15 [1-10]	0	1168.52	2.78924	High	0	9.731e-05
FALSE	High	[-].NVDFNSESTR.[R]	1×Deamidated [N]		FALSE	TRUE	0.00498084	0	1	5	7	P86543	P84806 [1-10]; P0DL16 [1-10]; P86543 [1-10]; P0DL14 [1-10]; P0DL15 [1-10]	0	1169.51	2.82593	High	0	8.454e-05
FALSE	High	[R].ASENQCLTVTGK.[E]	1×Carbamidomethyl [C6]		FALSE	TRUE	0.000784983	0	1	1	1	Q7LZI2	Q7LZI2 [121-132]	0	1307.63	2.82996	High	0	4.027e-06
FALSE	High	[K].HANKLTTLGVNK.[I]	1×Deamidated [N3]		FALSE	TRUE	0.000235812	0	2	2	4	B6EWW8; A0A346CI90	B6EWW8 [217-228]; A0A346CI90 [217-228]	1	1296.73	4.94337	High	0	5.53e-07
FALSE	High	[K].HADKLTTLGVNK.[I]			FALSE	TRUE	0.000235812	0	1	2	4	A0A2I4HXH5	V8NYW9 [15-26]; A0A2I4HXH5 [178-189]	1	1296.73	4.94337	High	0	5.53e-07
FALSE	High	[K].LILNIPLNAQSLPITVR.[T]			FALSE	TRUE	1.58582e-05	0	1	1	10	Q91132	Q91132 [398-414]	0	1875.14	4.35581	High	0	3.929e-08
FALSE	High	[R].CIESLLAVFQR.[Y]	1×Carbamidomethyl [C1]		FALSE	TRUE	0.001222	0	1	6	1	V8NEZ7	A0A0B8RQ94 [15-25]; V8NEZ7 [69-79]; A0A1W7RDP1 [15-25]; J3SF83 [15-25]; U3FZ13 [15-25]; T1E4Z3 [15-25]	0	1335.71	2.54337	High	0	8.346e-06
FALSE	High	[R].RVSPTASNMLK.[M]			FALSE	TRUE	0.0114862	0	1	2	6	P84805	P84805 [46-56]; Q7T1K6 [46-56]	1	1203.65	3.74447	High	0	0.0007757
FALSE	High	[R].MSLVASTMTHELGHNLGIHHDEASCICIPGPCIMLK.[K]	1×Deamidated [N15]; 3×Carbamidomethyl [C25; C27; C32]		FALSE	TRUE	0.00204903	0	1	1	6	P82942	P82942 [140-175]	0	4030.88	3.56575	High	0	1.959e-05
FALSE	High	[R].MSLVASTMTHELGHNLGIHHDEASCICIPGPCIMLK.[K]	3×Carbamidomethyl [C25; C27; C32]		FALSE	TRUE	0.0390724	0	1	1	14	P82942	P82942 [140-175]	0	4029.89	3.24815	High	0.0001189	0.002977
FALSE	High	[R].VVEAQSQVVAGEK.[Y]			FALSE	TRUE	1.32949e-05	0	1	1	1	E3P6P4	E3P6P4 [67-79]	0	1343.72	3.58286	High	0	4.847e-09
FALSE	High	[R].YDAMALGNHEFDNGLNGLLDPLLK.[N]	2×Deamidated [N13; N]		FALSE	TRUE	0.000298298	0	2	4	4	A0A194AS98; A0A2I4HXH5	U3FYP9 [124-147]; A0A194AS98 [124-147]; A0A0F7YZM6 [124-147]; A0A2I4HXH5 [85-108]	0	2632.26	3.79643	High	0	8.196e-07
FALSE	High	[R].KCQEALNLK.[LV]	1×Carbamidomethyl [C2]		FALSE	TRUE	0.00580112	0	5	20	2	A0RZG1; Q01833; T1E3W8; A0A0B8RZV9; Q91132	A0RZG1 [1578-1586]; Q01833 [1577-1585]; A0A2H6NL04 [75-83]; Q2XXR5 [19-27]; V8N885 [73-81]; A8QL54 [1200-1208]; A0A2Z4N9Y8 [1580-1588]; T1E3W8 [1578-1586]; J3S836 [1578-1586]; A0A346CI96 [1580-1588]; A0A346CLZ6 [1580-1588]; A0A081DUB7 [1580-1588]; V8NCP4 [547-555]; Q0ZZJ6 [1578-1586]; A0A0B8RZV9 [1580-1588]; A0A194APJ4 [1577-1585]; Q91132 [1568-1576]; Q49HM6 [1578-1586]; A0A182C6D3 [338-346]; A0A…	1	1103.59	3.77209	High	0	0.0001093
FALSE	High	[K].YGINDCCAK.[A]	2×Carbamidomethyl [C6; C7]		FALSE	TRUE	0.0145664	0	2	3	1	Q91134; V8ND09	Q91134 [112-120]; Q5NTZ2 [112-120]; V8ND09 [112-120]	0	1100.45	2.75087	High	0	0.0005013
FALSE	High	[K].VKPGVNLNCCRTDR.[C]	1×Deamidated [N]; 2×Carbamidomethyl [C9; C10]		FALSE	TRUE	0.00622387	0	1	2	2	P01427	P59276 [45-58]; P01427 [45-58]	1	1689.82	3.49157	High	0	0.0001227
FALSE	High	[K].ELGDYFFTNEFLVK.[Y]			FALSE	TRUE	0.0002024	0	1	1	1	Q91134	Q91134 [425-438]	0	1721.84	2.9665	High	0	4.324e-07
FALSE	High	[R].GKTEVEDGMETHVCR.[L]	1×Carbamidomethyl [C14]		FALSE	TRUE	7.25597e-08	0	1	11	4	A0A2D4PSG2	A0A2D4H9N4 [28-42]; A0A2D4H9K9 [28-42]; A0A2D4H5C8 [93-107]; A0A2D4PSI0 [56-70]; A0A2D4H9I1 [28-42]; A0A2D4PSJ6 [148-162]; A0A2D4PSG2 [148-162]; A0A2D4PSJ3 [140-154]; A0A2D4H9G6 [28-42]; A0A2D4H9I6 [28-42]; A0A2D4H9H5 [28-42]	1	1747.77	5.57456	High	0	9.07e-13
FALSE	High	[R].KRNDNAQLLTGIDFNGTPVGLAYIGSICNPK.[T]	3×Deamidated [N3; N5; N15; N/Q]; 1×Carbamidomethyl [C28]		FALSE	TRUE	0.00221591	0	2	2	4	Q9PVK7; D3TTC2	Q9PVK7 [277-307]; D3TTC2 [289-319]	2	3349.67	3.5519	High	0	7.32e-05
FALSE	High	[R].ERPQCILNKPSR.[K]	1×Carbamidomethyl [C5]		FALSE	TRUE	5.44782e-05	0	1	1	7	D5LMJ3	D5LMJ3 [389-400]	0	1497.8	4.94633	High	0	2.817e-07
FALSE	High	[RK].VYVDCCAR.[D]	2×Carbamidomethyl [C5; C6]		FALSE	TRUE	0.0384768	0	1	2	1	Q9W717	Q9W717 [74-81]; V8N9N7 [74-81]	0	1042.44	2.09311	High	0	0.00253
FALSE	High	[R].KRNDNAQLLTGIDFNGTPVGLAYIGSICNPK.[T]	2×Deamidated [Q7; N29; N]; 1×Carbamidomethyl [C28]		FALSE	TRUE	1.74217e-05	0	2	2	7	Q9PVK7; D3TTC2	Q9PVK7 [277-307]; D3TTC2 [289-319]	2	3348.69	4.92435	High	0	7.566e-09
FALSE	High	[K].TCPAGKDLCYK.[M]	2×Carbamidomethyl [C2; C9]		FALSE	TRUE	0.00448177	0	0	3	5		P86540 [13-23]; P86382 [13-23]; P86541 [13-23]	1	1312.6	3.03525	High	0	7.134e-05
FALSE	High	[R].KRNDNAQLLTGIDFNGTPVGLAYIGSICNPK.[T]	1×Deamidated [N/Q]; 1×Carbamidomethyl [C28]		FALSE	TRUE	8.25238e-05	0	2	2	19	Q9PVK7; D3TTC2	Q9PVK7 [277-307]; D3TTC2 [289-319]	2	3347.71	4.60111	High	0	8.046e-07
FALSE	High	[R].VFSMDHNTSK.[M]			FALSE	TRUE	0.0077759	0	1	1	1	Q91132	Q91132 [147-156]	0	1165.53	2.83597	High	0	0.0001766
FALSE	High	[K].LILNTPLNIQSLPITVR.[T]			FALSE	TRUE	0.000160002	0	2	7	2	Q01833; A0A0B8RZV9	Q01833 [400-416]; A0A081DUC1 [403-419]; A0A2Z4N9Y8 [403-419]; A0A346CI96 [403-419]; A0A346CLZ6 [403-419]; A0A0B8RZV9 [403-419]; R4G2R8 [71-87]	0	1905.15	3.51547	High	0	2.927e-07
FALSE	High	[KR].TIDECNRTCVG.[-]	2×Carbamidomethyl [C5; C9]		FALSE	TRUE	0.0240345	0	1	3	2	P20229	C1IC50 [71-81]; P20229 [47-57]; Q5ZPJ7 [71-81]	1	1324.56	2.27575	High	0	0.001624
FALSE	High	[KR].TIDECNRTCVG.[-]	1×Deamidated [N6]; 2×Carbamidomethyl [C5; C9]		FALSE	TRUE	0.00867398	0	1	3	2	P20229	C1IC50 [71-81]; P20229 [47-57]; Q5ZPJ7 [71-81]	1	1325.55	2.61882	High	0	0.0002119
FALSE	High	[K].HEMASPFHSER.[L]	1×Oxidation [M3]		FALSE	TRUE	0.000260077	0	1	1	1	A0A0F7Z9B1	A0A0F7Z9B1 [451-461]	0	1343.58	3.78526	High	0	6.511e-07
FALSE	High	[R].SQYEQLAEQNRK.[D]			TRUE	FALSE	0.000558289	0	1	1	1	P13645	P13645 [323-334]	1	1493.73	2.70044	High	0	2.291e-06
FALSE	High	[R].GNANSLNQIK.[Y]	1×Deamidated [N7]		FALSE	TRUE	0.0114862	0	2	7	1	A0RZG1; Q01833	A0RZG1 [471-480]; Q01833 [470-479]; A0RZG2 [471-480]; A8QL54 [93-102]; Q0ZZJ6 [471-480]; Q49HM6 [471-480]; A0RZC6 [471-480]	0	1059.54	2.06352	High	0	0.0003372
FALSE	High	[K].IQYDAEKVR.[V]			FALSE	TRUE	0.0207441	0	1	1	1	A8QL58	A8QL58 [283-291]	1	1121.59	2.03054	High	0	0.0008983
FALSE	High	[R].GCAATCPIAENR.[D]	2×Carbamidomethyl [C2; C6]		FALSE	TRUE	0.000992941	0	1	1	4	P82463	P82463 [41-52]	0	1319.58	3.38871	High	0	5.934e-06
FALSE	High	[R].DVIECCSTDK.[C]	2×Carbamidomethyl [C5; C6]		FALSE	TRUE	0.0163057	0	1	1	1	P82463	P82463 [53-62]	0	1226.5	2.09492	High	0	0.0006029
FALSE	High	[R].DRPQCILNKPSR.[K]	1×Carbamidomethyl [C5]		FALSE	TRUE	1.72181e-05	0	1	1	2	Q10749	Q10749 [391-402]	0	1483.78	4.13372	High	0	7.453e-09
FALSE	High	[K].TSAAVVQDYSKSTR.[M]			FALSE	TRUE	3.17262e-05	0	1	1	2	Q9PVK7	Q9PVK7 [308-321]	1	1512.77	4.84405	High	0	2.036e-08
FALSE	High	[R].LSSDCEDQIR.[V]	1×Carbamidomethyl [C5]		FALSE	TRUE	0.00367122	0	1	3	1	A0A2D4PXP4	A0A2D4PZB5 [634-643]; A0A2D4PXP4 [861-870]; V8NSK8 [795-804]	0	1222.54	2.51874	High	0	5.122e-05
FALSE	High	[RK].YIRGCADTCPVR.[K]	2×Carbamidomethyl [C5; C9]		FALSE	TRUE	0.00113437	0	1	4	1	P29180	Q9YGI2 [59-70]; P29180 [38-49]; O93422 [59-70]; P0DSM9 [29-40]	1	1467.68	3.54401	High	0	7.387e-06
FALSE	High	[R].SWQDFADYGCYCGKGGSGTPVDDLDR.[C]	2×Carbamidomethyl [C10; C12]		FALSE	TRUE	0.001752	0	1	1	2	P60045	P60045 [24-49]	1	2926.2	2.31038	High	0	1.51e-05
FALSE	High	[R].YHTIEECQR.[FY]	1×Carbamidomethyl [C7]		FALSE	TRUE	0.0067297	0	1	3	3	A0A182C5R8	A0A098M187 [74-82]; V8N7H9 [386-394]; A0A182C5R8 [64-72]	0	1235.55	2.79347	High	0.00585	0.1362
FALSE	High	[K].AHKPAFYYNKDSHR.[C]	1×Deamidated [N9]		FALSE	TRUE	2.24247e-07	0	1	1	4	P20229	P20229 [16-29]	1	1734.83	4.9308	High	0	1.447e-10
FALSE	High	[K].AHKPAFYYNKDSHR.[C]			FALSE	TRUE	1.85487e-05	0	1	1	5	P20229	P20229 [16-29]	1	1733.85	4.46401	High	0	5.747e-08
FALSE	High	[K].MYMVSNK.[T]			FALSE	TRUE	0.0384768	0	1	7	86	P01447	A0A0U5AL91 [36-42]; A0A0U4W6H0 [36-42]; A0A0U4W6K7 [36-42]; A0A0U5AR60 [36-42]; P86382 [24-30]; P01447 [24-30]; A0A0U5ALB9 [36-42]	0	872.4	1.98514	High	0.001074	0.04772
FALSE	High	[R].DVELLTGLDFYSALK.[Q]			FALSE	TRUE	1.54292e-05	0	1	1	1	A0A2D0TC04	A0A2D0TC04 [795-809]	0	1683.88	2.7246	High	0	6.217e-09
FALSE	High	[R].VDLGCAATCPTVK.[T]	2×Carbamidomethyl [C5; C9]		FALSE	TRUE	7.2436e-06	0	2	5	134	P25672; P01391	P25672 [37-49]; P25671 [37-49]; E2IU01 [25-37]; P01391 [37-49]; P25673 [37-49]	0	1391.67	4.33563	High	0	4.238e-07
FALSE	High	[K].MFMVAAPHVPVKR.[G]			FALSE	TRUE	2.274e-05	0	1	2	129	P01441	Q9PS34 [24-36]; P01441 [24-36]	1	1482.81	4.4705	High	0	2.152e-07
FALSE	High	[K].MFMVAAPHVPVKR.[G]	1×Oxidation [M]		FALSE	TRUE	8.22011e-05	0	1	2	10	P01441	Q9PS34 [24-36]; P01441 [24-36]	1	1498.8	4.40674	High	0	9.761e-08
FALSE	High	[K].EKTEVTSFENIEVYNLMCDLLK.[L]	1×Carbamidomethyl [C18]		FALSE	TRUE	7.37874e-07	0	1	2	1	A0A2D0TC04	A0A141DWM1 [434-455]; A0A2D0TC04 [461-482]	1	2675.29	4.81006	High	0	4.132e-11
FALSE	High	[K].NFLYNLDLWLRPK.[T]			FALSE	TRUE	0.0147949	0	1	2	1	V8P7T9	A0A2D4IXW6 [306-318]; V8P7T9 [226-238]	0	1691.93	1.26366	High	0	0.0005132
FALSE	High	[K].TCSGETNCYKK.[W]	2×Carbamidomethyl [C2; C8]		FALSE	TRUE	4.7684e-05	0	1	7	4	P01427	P60774 [16-26]; P80958 [37-47]; P59275 [16-26]; P59276 [16-26]; P01427 [16-26]; E2ITZ9 [18-28]; P60773 [16-26]	1	1347.57	4.12634	High	0	3.97e-08
FALSE	High	[K].TCSGETNCYKK.[W]	1×Deamidated [N7]; 2×Carbamidomethyl [C2; C8]		FALSE	TRUE	4.74975e-05	0	1	7	6	P01427	P60774 [16-26]; P80958 [37-47]; P59275 [16-26]; P59276 [16-26]; P01427 [16-26]; E2ITZ9 [18-28]; P60773 [16-26]	1	1348.55	4.40603	High	0	3.949e-08
FALSE	High	[K].YCNKVHTCR.[N]	2×Carbamidomethyl [C2; C8]		FALSE	TRUE	0.0245992	0	2	3	2	P01401; P01400	P85520 [10-18]; P01401 [10-18]; P01400 [10-18]	1	1237.56	1.72271	High	0	0.001196
FALSE	High	[KR].GGSGTPVDDLDR.[C]			FALSE	TRUE	0.000872548	0	6	32	103	A4FS04; P15445; P00600; Q6SLM2; P00597; P60045	P00615 [59-70]; A4FS04 [31-42]; Q91133 [58-69]; Q45Z48 [59-70]; Q45Z53 [59-70]; P00598 [58-69]; Q92085 [58-69]; Q6T179 [38-49]; A0A2D4PTY2 [25-36]; P25498 [31-42]; A0A2H6NIR3 [39-50]; P15445 [31-42]; Q9I900 [58-69]; P60044 [38-49]; Q92084 [58-69]; P00600 [31-42]; P00595 [31-42]; P00614 [32-43]; Q92086 [58-69]; Q6SLM2 [49-60]; P00597 [58-69]; P60045 [38-49]; R4G2E0 [59-70]; P00601 [31-42]; H8PG85 …	0	1188.55	3.42772	High	0	0.0008312
FALSE	High	[K].YCNKVHTCR.[N]	1×Deamidated [N3]; 2×Carbamidomethyl [C2; C8]		FALSE	TRUE	0.00367122	0	2	3	4	P01401; P01400	P85520 [10-18]; P01401 [10-18]; P01400 [10-18]	1	1238.54	2.88213	High	0	5.115e-05
FALSE	High	[R].IEEQDGNDIYVMDVLEVIK.[Q]	1×Deamidated [Q/N]		FALSE	TRUE	0.00093996	0	1	1	2	Q91132	Q91132 [1531-1549]	0	2223.07	2.66982	High	0	5.407e-06
FALSE	High	[RK].HVDDQHSTIR.[LN]			FALSE	TRUE	0.00786751	0	1	2	5	Q91134	Q91134 [27-36]; Q7LZJ2 [71-80]	0	1207.58	3.10999	High	0	0.0001799
FALSE	High	[R].IEEQDGNDIYVMDVLEVIK.[Q]			FALSE	TRUE	1.07361e-07	0	1	1	17	Q91132	Q91132 [1531-1549]	0	2222.09	5.79608	High	0	1.723e-12
FALSE	High	[K].LLRIEEQDGNDIYVMDVLEVIK.[Q]			FALSE	TRUE	1.28202e-06	0	1	1	2	Q91132	Q91132 [1528-1549]	1	2604.36	5.57156	High	0	1.03e-10
FALSE	High	[R].GNANSLNQIKYFTYLILTK.[G]			FALSE	TRUE	8.98539e-06	0	1	6	1	A0RZG1	A0RZG1 [471-489]; A0RZG2 [471-489]; A8QL54 [93-111]; Q0ZZJ6 [471-489]; Q49HM6 [471-489]; A0RZC6 [471-489]	1	2201.2	4.62148	High	0	2.55e-09
FALSE	High	[K].CVASEFSDPPCTKPLGIVFLDVLCHNEEFSNK.[Y]	3×Carbamidomethyl [C1; C11; C24]		FALSE	TRUE	1.94748e-07	0	1	1	1	Q91134	Q91134 [80-111]	0	3709.73	4.62555	High	0	4.59e-12
FALSE	High	[K].TCSGETNCYK.[K]	2×Carbamidomethyl [C2; C8]		FALSE	TRUE	0.00220726	0	1	7	3	P01427	P60774 [16-25]; P80958 [37-46]; P59275 [16-25]; P59276 [16-25]; P01427 [16-25]; E2ITZ9 [18-27]; P60773 [16-25]	0	1219.47	2.68318	High	0	0.0002173
FALSE	High	[R].RGCAATCPEAKPR.[E]	2×Carbamidomethyl [C3; C7]		FALSE	TRUE	0.00167814	0	2	2	5	P29181; Q802B2	P29181 [40-52]; Q802B2 [61-73]	1	1473.7	4.62731	High	0	1.407e-05
FALSE	High	[K].YECCNTDRCN.[-]	3×Carbamidomethyl [C3; C4; C9]		FALSE	TRUE	0.00547079	0	3	9	6	P86538; P83345; P01447	A0A0U5AL91 [63-72]; P86538 [51-60]; P86540 [51-60]; P83345 [51-60]; A0A0U4W6K7 [63-72]; A0A0U5AR60 [63-72]; P86382 [51-60]; P01447 [51-60]; A0A0U5ALB9 [63-72]	1	1391.48	2.74674	High	0	0.001471
FALSE	High	[K].YECCNTDRCN.[-]	1×Deamidated [N5]; 3×Carbamidomethyl [C3; C4; C9]		FALSE	TRUE	0.0191954	0	3	9	3	P86538; P83345; P01447	A0A0U5AL91 [63-72]; P86538 [51-60]; P86540 [51-60]; P83345 [51-60]; A0A0U4W6K7 [63-72]; A0A0U5AR60 [63-72]; P86382 [51-60]; P01447 [51-60]; A0A0U5ALB9 [63-72]	1	1392.46	3.19837	High	0	0.001231
FALSE	High	[K].YECCNTDR.[C]	2×Carbamidomethyl [C3; C4]		FALSE	TRUE	0.0211502	0	3	9	28	P86538; P83345; P01447	A0A0U5AL91 [63-70]; P86538 [51-58]; P86540 [51-58]; P83345 [51-58]; A0A0U4W6K7 [63-70]; A0A0U5AR60 [63-70]; P86382 [51-58]; P01447 [51-58]; A0A0U5ALB9 [63-70]	0	1117.4	2.1991	High	0.001074	0.05992
FALSE	High	[K].TEVTSFENIEVYNLMCDLLK.[L]	1×Carbamidomethyl [C16]		FALSE	TRUE	3.98884e-07	0	1	2	1	A0A2D0TC04	A0A141DWM1 [436-455]; A0A2D0TC04 [463-482]	0	2418.16	3.52203	High	0	1.499e-11
FALSE	High	[-R].EDHPVHNLGEHSVCDSVSAWVTK.[T]	1×Deamidated [N7]; 1×Carbamidomethyl [C14]		FALSE	TRUE	2.65688e-06	0	2	3	15	P01140; Q5YF89	P01140 [1-23]; Q5YF89 [126-148]; P61899 [1-23]	0	2604.18	5.26544	High	0	3.416e-10
FALSE	High	[-R].EDHPVHNLGEHSVCDSVSAWVTK.[T]	1×Carbamidomethyl [C14]		FALSE	TRUE	3.49137e-07	0	2	3	69	P01140; Q5YF89	P01140 [1-23]; Q5YF89 [126-148]; P61899 [1-23]	0	2603.19	7.52382	High	0	1.544e-11
FALSE	High	[K].ADVTFDSNTAFESLVVSPDKK.[T]	1×Deamidated [N8]		FALSE	TRUE	5.2212e-08	0	1	5	9	P82885	A0A182C6D0 [57-77]; A0A098LWX5 [57-77]; P82885 [9-29]; V8NEU2 [59-79]; P83234 [29-49]	1	2271.1	6.05308	High	0	5.274e-13
FALSE	High	[R].LAAICFAGAPYNDNNYNIDLK.[AS]	1×Carbamidomethyl [C5]		FALSE	TRUE	9.82181e-07	0	1	9	32	P15445	Q92085 [122-142]; Q6T179 [102-122]; P15445 [95-115]; Q9I900 [122-142]; Q92084 [122-142]; Q5G291 [101-121]; Q5G290 [101-121]; Q92086 [122-142]; P60043 [102-122]	0	2357.12	5.91706	High	0	8.083e-11
FALSE	High	[R].LAAICFAGAPYNDNNYNIDLK.[AS]	1×Deamidated [N]; 1×Carbamidomethyl [C5]		FALSE	TRUE	5.09989e-08	0	1	9	131	P15445	Q92085 [122-142]; Q6T179 [102-122]; P15445 [95-115]; Q9I900 [122-142]; Q92084 [122-142]; Q5G291 [101-121]; Q5G290 [101-121]; Q92086 [122-142]; P60043 [102-122]	0	2358.11	6.21752	High	0	8.83e-11
FALSE	High	[R].LAAICFAGAPYNDNNYNIDLK.[AS]	2×Deamidated [N14; N]; 1×Carbamidomethyl [C5]		FALSE	TRUE	2.35042e-07	0	1	9	7	P15445	Q92085 [122-142]; Q6T179 [102-122]; P15445 [95-115]; Q9I900 [122-142]; Q92084 [122-142]; Q5G291 [101-121]; Q5G290 [101-121]; Q92086 [122-142]; P60043 [102-122]	0	2359.09	5.62642	High	0	5.192e-08
FALSE	High	[R].LAAICFAGAPYNNNNYNIDLK.[A]	1×Deamidated [N]; 1×Carbamidomethyl [C5]		FALSE	TRUE	9.82181e-07	0	1	4	73	P00597	Q91133 [122-142]; P00598 [122-142]; P00597 [122-142]; P00596 [122-142]	0	2357.12	5.91706	High	0	8.083e-11
FALSE	High	[R].LAAICFAGAPYNNNNYNIDLK.[A]	2×Deamidated [N]; 1×Carbamidomethyl [C5]		FALSE	TRUE	5.09989e-08	0	1	4	118	P00597	Q91133 [122-142]; P00598 [122-142]; P00597 [122-142]; P00596 [122-142]	0	2358.11	6.21752	High	0	8.83e-11
FALSE	High	[R].LAAICFAGAPYNNNNYNIDLK.[A]	3×Deamidated [N14; N]; 1×Carbamidomethyl [C5]		FALSE	TRUE	2.35042e-07	0	1	4	8	P00597	Q91133 [122-142]; P00598 [122-142]; P00597 [122-142]; P00596 [122-142]	0	2359.09	5.62642	High	0	5.192e-08
FALSE	High	[R].LAAICFAGAPYNNDNYNINLK.[A]	1×Deamidated [N]; 1×Carbamidomethyl [C5]		FALSE	TRUE	2.51507e-06	0	0	1	10		P25498 [95-115]	0	2357.12	5.56464	High	0	3.146e-10
FALSE	High	[R].LAAICFAGAPYNNDNYNINLK.[A]	2×Deamidated [N17; N19; N]; 1×Carbamidomethyl [C5]		FALSE	TRUE	9.95977e-05	0	0	1	2		P25498 [95-115]	0	2358.11	2.99107	High	0	1.336e-07
FALSE	High	[R].LAAICFAGAPYNNDNYNINLK.[A]	3×Deamidated [N15; N17; N19]; 1×Carbamidomethyl [C5]		FALSE	TRUE	3.4178e-05	0	0	1	1		P25498 [95-115]	0	2359.09	4.64391	High	0	2.293e-08
FALSE	High	[K].HVVVVGAGMAGLSAAYVLAGAGHK.[VL]			FALSE	TRUE	2.73705e-11	0	3	8	54	A0A346CIA4; A8QL58; A0A098LX00	A0A346CIA4 [53-76]; A0A346CIA5 [53-76]; A0A2D4ELD1 [5-28]; A8QL58 [54-77]; A0A2D4EKA5 [5-28]; A0A098LX00 [53-76]; A0A2D4G4D6 [54-77]; Q4JHE3 [54-77]	0	2235.21	7.54717	High	0	1.74e-16
FALSE	High	[K].FFYIDGNENFHVSITAR.[Y]			FALSE	TRUE	7.3869e-06	0	1	1	30	Q91132	Q91132 [234-250]	0	2029.98	3.81308	High	0	1.98e-08
FALSE	High	[K].FFYIDGNENFHVSITAR.[Y]	1×Deamidated [N]		FALSE	TRUE	0.00347553	0	1	1	4	Q91132	Q91132 [234-250]	0	2030.96	2.65036	High	0	4.68e-05
FALSE	High	[R].GCIDVCPK.[NDSK]	2×Carbamidomethyl [C2; C6]		FALSE	TRUE	0.00780632	0	7	79	149	P01445; P01451; P86538; P01453; P01441; P83345; P01447	P60311 [37-44]; P01456 [37-44]; Q9DGH9 [58-65]; O73859 [39-46]; P01445 [37-44]; O93471 [58-65]; P60304 [58-65]; Q9PS33 [36-43]; P01469 [37-44]; A0A0U5AL91 [49-56]; Q9PS34 [37-44]; P01451 [37-44]; P86538 [37-44]; P0DSN1 [37-44]; P07525 [37-44]; P01453 [37-44]; P01468 [37-44]; P01461 [37-44]; P01465 [37-44]; P86540 [37-44]; P25517 [37-44]; P01442 [58-65]; P01441 [37-44]; Q98958 [58-65]; P83345 [37-…	0	948.428	2.31549	High	0.003365	0.1048
FALSE	High	[R].GCINVCPK.[DSN]	1×Deamidated [N4]; 2×Carbamidomethyl [C2; C6]		FALSE	TRUE	0.00780632	0	0	3	149		P01466 [37-44]; P60309 [37-44]; P01452 [37-44]	0	948.428	2.31549	High	0.003365	0.1048
FALSE	High	[K].ISGCWPYFK.[T]	1×Carbamidomethyl [C4]		FALSE	TRUE	0.001498	0	3	5	81	A4FS04; P15445; P00597	A4FS04 [57-65]; P00598 [84-92]; P25498 [57-65]; P15445 [57-65]; P00597 [84-92]	0	1157.54	2.96996	High	0	0.000111
FALSE	High	[R].VLEGIQCGESIYMSSNAR.[T]	1×Carbamidomethyl [C7]		FALSE	TRUE	4.22561e-08	0	1	2	89	P84805	P84805 [85-102]; Q7T1K6 [85-102]	0	2013.94	5.18164	High	0	3.719e-13
FALSE	High	[R].VLEGIQCGESIYMSSNAR.[T]	1×Deamidated [Q6]; 1×Carbamidomethyl [C7]		FALSE	TRUE	1.25223e-06	0	1	2	14	P84805	P84805 [85-102]; Q7T1K6 [85-102]	0	2014.92	3.98343	High	0	9.877e-11
FALSE	High	[R].VLEGIQCGESIYMSSNAR.[T]	1×Oxidation [M13]; 1×Carbamidomethyl [C7]		FALSE	TRUE	0.000684417	0	1	2	1	P84805	P84805 [85-102]; Q7T1K6 [85-102]	0	2029.93	3.03726	High	0	3.218e-06
FALSE	High	[R].VLEGIQCGESIYMSSNAR.[T]	1×Oxidation [M13]; 1×Deamidated [Q6]; 1×Carbamidomethyl [C7]		FALSE	TRUE	3.59242e-06	0	1	2	1	P84805	P84805 [85-102]; Q7T1K6 [85-102]	0	2030.92	3.88208	High	0	5.631e-10
FALSE	High	[R].IDTACVCVITK.[K]	2×Carbamidomethyl [C5; C7]		FALSE	TRUE	7.6604e-05	0	2	5	96	P01140; Q5YF89	Q3HXY2 [227-237]; Q3HXY3 [227-237]; P01140 [102-112]; Q5YF89 [227-237]; Q3HXY1 [227-237]	0	1279.64	3.8461	High	0	2.597e-06
FALSE	High	[R].SWWDFADYGCYCGR.[G]	2×Carbamidomethyl [C10; C12]		FALSE	TRUE	5.01203e-06	0	2	10	74	P15445; P00597	Q91133 [44-57]; P00598 [44-57]; Q6T179 [24-37]; P15445 [17-30]; Q9I900 [44-57]; P60044 [24-37]; Q92086 [44-57]; P00597 [44-57]; P00596 [44-57]; P60043 [24-37]	0	1842.7	4.39694	High	0	3.002e-08
FALSE	High	[R].FHGWIDSTIMTGLR.[A]			FALSE	TRUE	0.0001188	0	1	1	12	A8QL58	A8QL58 [478-491]	0	1633.82	4.69	High	0	1.795e-07
FALSE	High	[K].CKNPNPEPSGCR.[G]	2×Carbamidomethyl [C1; C11]		FALSE	TRUE	0.00299532	0	1	2	5	P01140	P01140 [56-67]; P61899 [56-67]	1	1415.62	3.31242	High	0	0.0001676
FALSE	High	[K].KSVAVVQDHSK.[S]			FALSE	TRUE	2.36486e-05	0	1	1	1	Q10749	Q10749 [320-330]	1	1197.66	3.9952	High	0	1.257e-08
FALSE	High	[K].FKGAETECRAAK.[D]	1×Carbamidomethyl [C8]		FALSE	TRUE	0.0153818	0	1	1	1	D5LMJ3	D5LMJ3 [457-468]	2	1367.67	2.22328	High	0	0.0005481
FALSE	High	[K].IYMADLESAVLYSLR.[I]			FALSE	TRUE	0.0041771	0	1	1	1	V8P7T9	V8P7T9 [176-190]	0	1743.9	1.9135	High	0	6.344e-05
FALSE	High	[R].CAGETCSSLNHQER.[I]	2×Carbamidomethyl [C1; C6]		FALSE	TRUE	1.83836e-06	0	1	1	2	Q91132	Q91132 [1492-1505]	0	1648.68	5.05942	High	0	1.861e-10
FALSE	High	[R].LTNTPEQER.[Y]			FALSE	TRUE	0.00792919	0	1	2	1	B5KFV5	B5KFV5 [190-198]; B5KFV6 [190-198]	0	1087.54	2.75023	High	0	0.0001824
FALSE	High	[K].LQPHAQCDSEECCEK.[C]	3×Carbamidomethyl [C7; C12; C13]		FALSE	TRUE	2.78477e-06	0	1	1	2	D5LMJ3	D5LMJ3 [440-454]	0	1890.74	3.82167	High	0	3.683e-10
FALSE	High	[K].SVAVVQDHSK.[S]			FALSE	TRUE	0.0254708	0	1	1	1	Q10749	Q10749 [321-330]	0	1069.56	2.47734	High	0	0.001265
FALSE	High	[K].CGDGMVCSK.[G]	2×Carbamidomethyl [C1; C7]		FALSE	TRUE	0.0063715	0	2	3	1	P82942; D3TTC1	P82942 [383-391]; D3TTC1 [575-583]; D6PXE8 [575-583]	0	1013.38	3.32402	High	0	0.0001273
FALSE	High	[K].CAASVCDCDR.[V]	3×Carbamidomethyl [C1; C6; C8]		FALSE	TRUE	0.00370006	0	1	2	1	P00600	P00600 [85-94]; P00599 [84-93]	0	1213.44	2.9649	High	0	5.202e-05
FALSE	High	[K].HVVVVGAGMAGLSAAYVLAGAGHKVTLLEASER.[V]			FALSE	TRUE	4.78472e-09	0	1	2	3	A8QL58	A8QL58 [54-86]; Q4JHE3 [54-86]	1	3233.75	6.02386	High	0	4.222e-14
FALSE	High	[-].MICYNQQSSQPPTTK.[T]	1×Carbamidomethyl [C3]		FALSE	TRUE	0.000236738	0	1	1	3	P0CAR1	P0CAR1 [1-15]	0	1782.81	3.59081	High	0	5.578e-07
FALSE	High	[R].CCQVHDNCYNEAEK.[I]	3×Carbamidomethyl [C1; C2; C8]		FALSE	TRUE	4.19727e-07	0	3	6	8	A4FS04; P15445; P00597	A4FS04 [43-56]; P00598 [70-83]; P15445 [43-56]; P60044 [50-63]; P00597 [70-83]; P00596 [70-83]	0	1826.69	5.58307	High	0	7.651e-10
FALSE	High	[R].CCQVHDNCYNEAEK.[I]	1×Deamidated [N]; 3×Carbamidomethyl [C1; C2; C8]		FALSE	TRUE	1.39587e-07	0	3	6	6	A4FS04; P15445; P00597	A4FS04 [43-56]; P00598 [70-83]; P15445 [43-56]; P60044 [50-63]; P00597 [70-83]; P00596 [70-83]	0	1827.67	5.32743	High	0	1.145e-11
FALSE	High	[K].YISAYSQDILMPLWNSYTISK.[S]			FALSE	TRUE	2.92204e-05	0	2	8	3	A0A2D4P571; A0A2D0TC04	A0A2D4P571 [415-435]; A0A0F7YYZ8 [602-622]; U3FAB3 [605-625]; A0A2H6N6S6 [168-188]; A0A2D0TC04 [582-602]; A0A2D4K5D9 [629-649]; A0A2D4FR34 [628-648]; A0A2D4P521 [415-435]	0	2493.24	3.57147	High	0	1.777e-08
FALSE	High	[R].LDQVALPDFNAGAMENWGLITYR.[E]			FALSE	TRUE	0.013956	0	3	8	1	A0A1W7RJE8; A0A2D4PNS1; U3FZS8	A0A2D4JH32 [11-33]; A0A1W7RJE8 [363-385]; B6EWW6 [302-324]; A0A2D4GY11 [49-71]; A0A2D4PNS1 [203-225]; U3FZS8 [366-388]; V8NGF6 [295-317]; B6EWW5 [363-385]	0	2594.27	1.82705	High	0	0.0004666
FALSE	High	[R].VMAIDALASSHPLSSPADEVNTPAQISEVFDAISYSK.[G]	1×Oxidation [M2]		FALSE	TRUE	0.00408021	0	1	1	1	U3FZS8	U3FZS8 [468-504]	0	3876.88	2.46401	High	0	6.091e-05
FALSE	High	[KR].YPVKPSEEGK.[SHT]			FALSE	TRUE	0.00266349	0	3	25	2	A0A346CIA4; A8QL58; A0A098LX00	A0A346CIA4 [160-169]; A0A194APV2 [160-169]; A0A346CIA5 [160-169]; A0A098LYF5 [4-13]; T2HQ90 [160-169]; T2HQ57 [160-169]; Q6WP39 [160-169]; A8QL51 [161-170]; A0A194ASA8 [161-170]; A0A1L8D615 [160-169]; P0DI84 [140-149]; A8QL58 [161-170]; T2HRS5 [160-169]; P81375 [39-48]; A0A068EPZ2 [160-169]; A0A098LWS4 [160-169]; Q6STF1 [160-169]; A0A077L6L4 [160-169]; P0DQH9 [68-77]; A8QL52 [161-170]; Q4JHE1 [16…	0	1133.58	2.82658	High	0	3.022e-05
FALSE	High	[R].EIVQCCSTDKCNR.[-]	3×Carbamidomethyl [C5; C6; C11]		FALSE	TRUE	9.10156e-05	0	1	2	3	P29181	P29181 [53-65]; P29182 [53-65]	1	1669.71	3.74295	High	0	1.158e-07
FALSE	High	[K].YIQEGDACK.[AV]	1×Carbamidomethyl [C8]		FALSE	TRUE	0.0249829	0	7	20	3	A0A081DUA7; A0RZG1; Q01833; T1E3W8; A0A0B8RZV9; Q91132; I2C090	A0A081DUA7 [704-712]; A0RZG1 [704-712]; Q01833 [703-711]; A8QL55 [692-700]; A0A081DUC1 [706-714]; A0A081DUC5 [704-712]; M9T1M5 [125-133]; A0A2Z4N9Y8 [706-714]; T1E3W8 [704-712]; J3S836 [704-712]; A0A346CI96 [706-714]; A0A346CLZ6 [706-714]; A0A081DUB7 [706-714]; Q0ZZJ6 [704-712]; A0A0B8RZV9 [706-714]; A0A194APJ4 [703-711]; Q91132 [697-705]; I2C090 [692-700]; Q49HM6 [704-712]; A0A194ARG1 [704-712]	0	1083.48	1.9638	High	0	0.001224
FALSE	High	[R].EIVQCCSTDKCNH.[-]	3×Carbamidomethyl [C5; C6; C11]		FALSE	TRUE	0.000427733	0	1	1	3	P29180	P29180 [53-65]	1	1650.67	3.10538	High	0	8.22e-06
FALSE	High	[R].EIVQCCSTDKCNH.[-]	1×Deamidated [N/Q]; 3×Carbamidomethyl [C5; C6; C11]		FALSE	TRUE	0.000191598	0	1	1	11	P29180	P29180 [53-65]	1	1651.65	3.884	High	0	1.643e-06
FALSE	High	[R].EIVQCCSTDKCNH.[-]	2×Deamidated [Q4; N12]; 3×Carbamidomethyl [C5; C6; C11]		FALSE	TRUE	0.000510188	0	1	1	3	P29180	P29180 [53-65]	1	1652.63	3.24008	High	0	1.982e-06
FALSE	High	[R].YCKQEFSTK.[T]	1×Carbamidomethyl [C2]		FALSE	TRUE	0.0171508	0	1	1	1	V8NL73	V8NL73 [173-181]	1	1190.55	2.29266	High	0	0.0006544
FALSE	High	[R].GLPALGFLNPALYR.[L]			FALSE	TRUE	0.0107917	0	1	5	1	A0A2D4I1K0	A0A2D4I1K3 [79-92]; A0A2D4I1J4 [79-92]; A0A2D4I1K0 [406-419]; A0A2D4NKT0 [54-67]; A0A2D4I1J3 [406-419]	0	1501.85	1.88403	High	0	0.0003045
FALSE	High	[K].QIVDKHNALRR.[S]	1×Deamidated [N7]		FALSE	TRUE	0.0220715	0	1	13	1	A0A024AX20	R4G2Q3 [48-58]; R4G7L7 [36-46]; A0A2D4K348 [36-46]; F2Q6G2 [36-46]; A0A2D4K3A3 [36-46]; Q7ZZN8 [36-46]; F2Q6G3 [36-46]; A0A024AX20 [36-46]; C1JZW4 [35-45]; A0A024AYC5 [36-46]; P81993 [11-21]; A0A024AXG9 [36-46]; V8NKT2 [42-52]	2	1350.76	2.76307	High	0	0.0009957
FALSE	High	[R].VCECVEGR.[Y]	2×Carbamidomethyl [C2; C4]		FALSE	TRUE	0.0336308	0	1	1	2	V8P0T5	V8P0T5 [104-111]	0	1008.42	2.49039	High	0.0001189	0.002985
FALSE	High	[KR].QAFEHSVHR.[H]			FALSE	TRUE	0.0300737	0	4	18	1	B6EWW8; A0A194AS98; A0A346CI90; A0A2I4HXH5	B6EWW8 [448-456]; A0A182C5T8 [398-406]; V8NYW9 [117-125]; T1E3Y5 [450-458]; A0A0B8RXZ9 [448-456]; A0A194APL9 [448-456]; A0A1W7RF85 [448-456]; A0A0F7Z1K6 [448-456]; A0A077L6M5 [448-456]; W8EFS0 [268-276]; U3FYP9 [448-456]; A0A194AS98 [448-456]; A0A194ASY3 [451-459]; A0A0F7YZM6 [448-456]; A0A346CI90 [448-456]; U3T7C6 [364-372]; A0A194APR8 [449-457]; A0A2I4HXH5 [409-417]	0	1110.54	2.53733	High	0	0.001671
FALSE	High	[R].TWPSYTNYGCYCGKGGSGTPVDDLDR.[C]	1×Deamidated [N7]; 2×Carbamidomethyl [C10; C12]		FALSE	TRUE	0.000258047	0	1	1	5	Q6SLM2	Q6SLM2 [35-60]	1	2927.22	1.96885	High	0	6.434e-07
FALSE	High	[R].GCADTCPVR.[K]	2×Carbamidomethyl [C2; C6]		FALSE	TRUE	0.0172176	0	1	4	11	P29180	Q9YGI2 [62-70]; P29180 [41-49]; O93422 [62-70]; P0DSM9 [32-40]	0	1035.43	2.72043	High	0.0001189	0.008345
FALSE	High	[K].VHTCLNGEK.[I]	1×Deamidated [N6]; 1×Carbamidomethyl [C4]		FALSE	TRUE	0.0101389	0	1	6	4	P29180	Q9YGI2 [35-43]; E2ITZ6 [35-43]; Q9YGI1 [35-43]; P29180 [14-22]; O93422 [35-43]; P0DSM9 [14-22]	0	1058.49	2.78623	High	0.0001189	0.002988
FALSE	High	[R].NGENQCFKR.[F]	1×Carbamidomethyl [C6]		FALSE	TRUE	0.0207441	0	1	1	1	P01401	P01401 [19-27]	1	1152.52	2.26982	High	0	0.0009016
FALSE	High	[R].NGENQCFKR.[F]	1×Deamidated [N1]; 1×Carbamidomethyl [C6]		FALSE	TRUE	0.0401364	0	1	1	2	P01401	P01401 [19-27]	1	1153.51	2.295	High	0	0.002715
FALSE	High	[R].GCAATCPEAK.[TS]	2×Carbamidomethyl [C2; C6]		FALSE	TRUE	0.0191954	0	1	3	1	E2ITZ2	E2IU02 [43-52]; Q2VBN2 [62-71]; E2ITZ2 [62-71]	0	1064.45	2.84453	High	0	0.0007928
FALSE	High	[R].GCAATCPEAKPR.[E]	2×Carbamidomethyl [C2; C6]		FALSE	TRUE	0.000187881	0	4	7	31	P29181; P01401; P01400; Q802B2	E2IU12 [6-17]; P29181 [41-52]; P85520 [41-52]; P01401 [41-52]; P01400 [41-52]; E2IU14 [6-17]; Q802B2 [62-73]	0	1317.6	3.96137	High	0	9.76e-06
FALSE	High	[-].LECHNQQSSQPPTTK.[TS]	1×Carbamidomethyl [C3]		FALSE	TRUE	2.67778e-06	0	1	4	37	P01427	P01427 [1-15]; P01425 [1-15]; P01426 [1-15]; P68418 [1-15]	0	1754.81	4.76144	High	0	3.669e-09
FALSE	High	[-].LECHNQQSSQPPTTK.[TS]	1×Deamidated [Q/N]; 1×Carbamidomethyl [C3]		FALSE	TRUE	5.88539e-06	0	1	4	15	P01427	P01427 [1-15]; P01425 [1-15]; P01426 [1-15]; P68418 [1-15]	0	1755.8	4.7218	High	0	1.611e-08
FALSE	High	[RK].FKGAETECR.[A]	1×Carbamidomethyl [C8]		FALSE	TRUE	0.0242213	0	1	7	2	D5LMJ3	A0A346CLU2 [461-469]; A0A346CLU7 [461-469]; A0A346CLU9 [461-469]; A0A346CLU8 [461-469]; A0A346CLU6 [461-469]; D5LMJ3 [457-465]; A0A346CLU5 [461-469]	1	1097.5	2.36089	High	0.0001189	0.00504
FALSE	High	[R].FVAYYQVGNNEIVADSVWVDVKDTCMGTLVVK.[G]	1×Deamidated [N/Q]; 1×Carbamidomethyl [C25]		FALSE	TRUE	0.00719172	0	4	7	5	A0RZG1; Q01833; Q91132; I2C090	A0RZG1 [523-554]; Q01833 [522-553]; A0A346CI96 [525-556]; Q0ZZJ6 [523-554]; Q91132 [520-551]; I2C090 [511-542]; Q49HM6 [523-554]	1	3620.77	2.16112	High	0	0.0002651
FALSE	High	[K].YVCCSTDKCN.[-]	3×Carbamidomethyl [C3; C4; C9]		FALSE	TRUE	0.0044122	0	1	8	9	P62377	P01456 [51-60]; P14541 [53-62]; Q91996 [74-83]; Q9W716 [74-83]; P62375 [74-83]; P01455 [51-60]; O93443 [39-48]; P62377 [53-62]	1	1306.49	2.96548	High	0	0.0001205
FALSE	High	[-].HSCEICHNVGK.[S]	2×Carbamidomethyl [C3; C6]		FALSE	TRUE	0.000103984	0	1	1	1	Q7LZI1	Q7LZI1 [1-11]	0	1340.58	4.83368	High	0	1.437e-07
FALSE	High	[K].LQHEAQCDSEECCEK.[C]	3×Carbamidomethyl [C7; C12; C13]		FALSE	TRUE	6.09662e-06	0	3	14	2	B5KFV5; Q9PVK7; D3TTC2	A0A2H6MYZ4 [57-71]; R4G2D3 [443-457]; A0A2D4H710 [288-302]; B5KFV9 [442-456]; B5KFV5 [442-456]; A0A0P0G942 [442-456]; A0A2D4H737 [314-328]; A0A2H6MYF4 [57-71]; A0A2D4H732 [368-382]; B5KFV6 [442-456]; Q9PVK7 [430-444]; R4G2I8 [227-241]; A0A194AR91 [443-457]; D3TTC2 [442-456]	0	1922.73	3.93539	High	0	1.337e-08
FALSE	High	[K].KVEGVAFVIFGVK.[I]			FALSE	TRUE	0.000189359	0	3	11	4	A0A081DUA7; A0RZG1; A0A0B8RZV9	A0A081DUA7 [259-271]; A0RZG1 [259-271]; A0RZG2 [259-271]; A0A081DUC1 [261-273]; A0A2Z4N9Y8 [261-273]; A0A346CI96 [261-273]; A0A346CLZ6 [261-273]; Q0ZZJ6 [259-271]; A0A0B8RZV9 [261-273]; Q49HM6 [259-271]; A0RZC6 [259-271]	1	1392.82	3.85812	High	0	0.000329
FALSE	High	[K].YVCCNTNKCN.[-]	1×Deamidated [N7; N]; 3×Carbamidomethyl [C3; C4; C9]		FALSE	TRUE	0.00351657	0	0	3	26		P01461 [51-60]; P01474 [52-61]; P01460 [51-60]	1	1333.5	3.39031	High	0	5.007e-05
FALSE	High	[K].YVCCNTNKCN.[-]	2×Deamidated [N5; N7]; 3×Carbamidomethyl [C3; C4; C9]		FALSE	TRUE	0.00818073	0	0	3	2		P01461 [51-60]; P01474 [52-61]; P01460 [51-60]	1	1334.48	3.008	High	0	0.0008362
FALSE	High	[K].YVCCNTDKCN.[-]	3×Carbamidomethyl [C3; C4; C9]		FALSE	TRUE	0.00351657	0	1	7	26	P01441	P60309 [51-60]; P01441 [51-60]; P60308 [51-60]; P01457 [51-60]; P01459 [51-60]; P01473 [52-61]; P60307 [51-60]	1	1333.5	3.39031	High	0	5.006e-05
FALSE	High	[K].YVCCNTDKCN.[-]	1×Deamidated [N5]; 3×Carbamidomethyl [C3; C4; C9]		FALSE	TRUE	0.00818073	0	1	7	2	P01441	P60309 [51-60]; P01441 [51-60]; P60308 [51-60]; P01457 [51-60]; P01459 [51-60]; P01473 [52-61]; P60307 [51-60]	1	1334.48	3.008	High	0	0.0008363
FALSE	High	[K].VHTCRNGENQCFKR.[F]	1×Deamidated [N]; 2×Carbamidomethyl [C4; C11]		FALSE	TRUE	0.00115681	0	1	1	4	P01401	P01401 [14-27]	2	1806.81	5.05284	High	0	0.0001109
FALSE	High	[K].VHTCRNGENQCFKR.[F]	2×Deamidated [N6; N9]; 2×Carbamidomethyl [C4; C11]		FALSE	TRUE	0.000862355	0	1	1	1	P01401	P01401 [14-27]	2	1807.8	4.56871	High	0	4.712e-06
FALSE	High	[R].FVAYYQVGNNEIVADSVWVDVK.[D]			FALSE	TRUE	0.000275818	0	4	11	2	A0RZG1; Q01833; Q91132; I2C090	A0RZG1 [523-544]; Q01833 [522-543]; A0RZG2 [523-544]; A8QL55 [511-532]; A8QL54 [145-166]; A0A346CI96 [525-546]; Q0ZZJ6 [523-544]; Q91132 [520-541]; I2C090 [511-532]; Q49HM6 [523-544]; A0RZC6 [523-544]	0	2515.25	2.82106	High	0	7.197e-07
FALSE	High	[K].HQPLNPTK.[C]			FALSE	TRUE	0.0338908	0	1	11	1	A0A2D4LA60	A0A0A1WCG8 [352-359]; T1E3J3 [352-359]; A0A1W7RBN5 [352-359]; A0A098LY97 [353-360]; A0A2D4LAG8 [220-227]; A0A0F7Z827 [352-359]; A0A098LWV9 [283-290]; V8NCP7 [352-359]; U3FAK1 [352-359]; A0A2D4LA60 [409-416]; A0A2H6MU31 [405-412]	0	934.51	2.31366	High	0	0.002043
FALSE	High	[RK].NPNPEPSGCR.[G]	1×Carbamidomethyl [C9]		FALSE	TRUE	0.0243153	0	1	3	2	P01140	V8N4D8 [183-192]; P01140 [58-67]; P61899 [58-67]	0	1127.49	2.11689	High	0.0008106	0.03659
FALSE	High	[K].YECCDTDRCN.[-]	3×Carbamidomethyl [C3; C4; C9]		FALSE	TRUE	0.0191954	0	0	1	3		P25517 [51-60]	1	1392.46	3.19837	High	0	0.001231
FALSE	High	[R].VRDVELLTGLDFYSALKQPLSETLR.[L]			FALSE	TRUE	1.09177e-06	0	1	1	7	A0A2D0TC04	A0A2D0TC04 [793-817]	2	2863.56	4.78188	High	0	7.906e-11
FALSE	High	[R].GQLASDGVKK.[K]	1×Deamidated [Q2]		FALSE	TRUE	0.0149686	0	1	4	1	T1E3W8	T1E3W8 [909-918]; J3S836 [909-918]; A0A194APJ4 [908-917]; A0A194ARG1 [909-918]	1	1003.54	2.75028	High	0	0.0005243
FALSE	High	[R].TWPSYTNYGCYCGKGGSGTPVDDLDR.[C]	2×Carbamidomethyl [C10; C12]		FALSE	TRUE	0.00727648	0	1	1	5	Q6SLM2	Q6SLM2 [35-60]	1	2926.24	2.02288	High	0	0.0003661
FALSE	High	[R].YDAMALGNHEFDNGLDGLLDPLLK.[HY]			FALSE	TRUE	0.00464232	0	1	3	2	A0A346CI90	A0A182C5T8 [75-98]; A0A0B8RXZ9 [124-147]; A0A346CI90 [124-147]	0	2631.28	2.71719	High	0	7.545e-05
FALSE	High	[K].VALYVLALR.[S]			FALSE	TRUE	0.00243419	0	1	1	1	V8NRR7	V8NRR7 [367-375]	0	1017.65	2.82378	High	0	2.601e-05
FALSE	High	[KR].GGSGTPVDDLDRCCQVHDNCYNEAEK.[I]	1×Deamidated [Q/N]; 3×Carbamidomethyl [C13; C14; C20]		FALSE	TRUE	9.86036e-07	0	3	6	9	A4FS04; P15445; P00597	A4FS04 [31-56]; P00598 [58-83]; P15445 [31-56]; P60044 [38-63]; P00597 [58-83]; P00596 [58-83]	1	2997.2	6.48337	High	0	6.653e-11
FALSE	High	[KR].GGSGTPVDDLDRCCQVHDNCYNEAEK.[I]	2×Deamidated [N22; Q/N]; 3×Carbamidomethyl [C13; C14; C20]		FALSE	TRUE	1.52152e-07	0	3	6	5	A4FS04; P15445; P00597	A4FS04 [31-56]; P00598 [58-83]; P15445 [31-56]; P60044 [38-63]; P00597 [58-83]; P00596 [58-83]	1	2998.19	4.67614	High	0	3.822e-07
FALSE	High	[K].EVVDSFLDLVR.[N]			FALSE	TRUE	0.00318886	0	1	2	1	A0A0B8RZV0	A0A0B8RZV0 [158-168]; A0A2D4PZA5 [2-12]	0	1291.69	2.40338	High	0	4.073e-05
FALSE	High	[R].YISRYEVDNNMAQK.[V]			FALSE	TRUE	0.00205707	0	2	3	2	Q91132; I2C090	A8QL55 [1406-1419]; Q91132 [1407-1420]; I2C090 [1406-1419]	1	1730.82	3.91885	High	0	1.969e-05
FALSE	High	[K].ACETNVDYVYK.[T]	1×Carbamidomethyl [C2]		FALSE	TRUE	0.00408021	0	1	1	2	Q91132	Q91132 [1515-1525]	0	1361.6	3.34393	High	0	7.214e-05
FALSE	High	[K].MQSEADNLPYGRPHVLQHSK.[Y]			FALSE	TRUE	0.000594399	0	1	1	2	A0A2D0TC04	A0A2D0TC04 [554-573]	0	2307.13	4.19361	High	0	2.55e-06
FALSE	High	[K].MQSEADNLPYGRPHVLQHSK.[Y]	1×Deamidated [N7]		FALSE	TRUE	3.78429e-05	0	1	1	3	A0A2D0TC04	A0A2D0TC04 [554-573]	0	2308.11	4.00935	High	0	2.721e-08
FALSE	High	[R].WANTCSLNHSPDNLR.[V]	1×Deamidated [N]; 1×Carbamidomethyl [C5]		FALSE	TRUE	4.38211e-07	0	1	2	11	P84805	P84805 [70-84]; Q7T1K6 [70-84]	0	1785.8	5.67031	High	0	1.758e-11
FALSE	High	[K].MFMVSNKTVPVKR.[G]	1×Oxidation [M1]		FALSE	TRUE	2.61845e-05	0	1	6	3	P01445	P01445 [24-36]; O73858 [26-38]; A0A0U4N5W4 [36-48]; P24780 [24-36]; P0CH80 [24-36]; P01446 [24-36]	2	1552.83	4.66571	High	0	1.482e-08
FALSE	High	[R].WANTCSLNHSPDNLR.[V]	1×Carbamidomethyl [C5]		FALSE	TRUE	1.75199e-07	0	1	2	15	P84805	P84805 [70-84]; Q7T1K6 [70-84]	0	1784.81	4.52929	High	0	9.084e-11
FALSE	High	[K].GINSEASYPYK.[A]			FALSE	TRUE	0.00268442	0	1	3	1	A0A0F7ZDD2	T1DNJ9 [199-209]; A0A0F7ZDD2 [199-209]; A0A0K8S1R2 [199-209]	0	1228.58	2.45904	High	0	3.062e-05
FALSE	High	[KR].FYHPDKGTGLLNK.[I]			FALSE	TRUE	7.16682e-05	0	6	19	3	A0A081DUA7; A0RZG1; T1E3W8; Q91132; A0A2D4KNJ4; I2C090	A0A081DUA7 [1479-1491]; A0RZG1 [1481-1493]; A0RZG2 [1480-1492]; M9T287 [106-118]; A8QL55 [1470-1482]; A8QL54 [1103-1115]; T1E3W8 [1481-1493]; J3S836 [1481-1493]; A0A2D4HQU0 [145-157]; V8NCP4 [450-462]; Q0ZZJ6 [1481-1493]; A0A194APJ4 [1480-1492]; Q91132 [1471-1483]; A0A2D4KNJ4 [93-105]; I2C090 [1470-1482]; Q49HM6 [1481-1493]; A0A182C6D3 [241-253]; A0A194ARG1 [1481-1493]; A0RZC6 [1480-1492]	1	1489.78	3.61639	High	0	7.781e-08
FALSE	High	[K].KQKEIVDLHNSLR.[R]			FALSE	TRUE	2.15263e-05	0	2	5	2	P84805; P86543	P84805 [32-44]; V8N8B4 [14-26]; P86543 [14-26]; Q7T1K6 [32-44]; Q7ZT98 [32-44]	2	1579.89	4.60209	High	0	1.073e-08
FALSE	High	[R].LAGTATGDPKFPK.[I]			FALSE	TRUE	0.0360432	0	1	1	1	A0A2H6N8M3	A0A2H6N8M3 [490-502]	1	1302.71	2.35757	High	0	0.002264
FALSE	High	[RK].NCFSSSICK.[LE]	2×Carbamidomethyl [C2; C8]		FALSE	TRUE	0.0122251	0	1	33	2	Q7LZI1	Q9PTC2 [67-75]; C0STK8 [67-75]; Q9I8P7 [66-74]; P60591 [66-74]; Q9PTC0 [67-75]; A8I4M0 [66-74]; A8I4L3 [66-74]; A8I4K5 [66-74]; D9N4B6 [66-74]; Q9PU33 [67-75]; Q9PRI2 [67-75]; D9N4B5 [66-74]; Q9PTB9 [67-75]; A8I4M7 [66-74]; Q9PU34 [67-75]; A8I4N8 [66-74]; P60592 [66-74]; Q9PTC1 [67-75]; A8I4K9 [66-74]; A8I4N5 [66-74]; D9N4B7 [66-74]; Q90358 [66-74]; A8I4M3 [66-74]; B2D1Y1 [54-62]; A8I4P1 [66-74];…	0	1102.47	2.81814	High	0	0.0003731
FALSE	High	[R].IRGERVDLGCAATCPTVK.[T]	2×Carbamidomethyl [C10; C14]		FALSE	TRUE	0.00808548	0	1	1	1	P25672	P25672 [32-49]	2	2003.02	4.08152	High	0	0.0001888
FALSE	High	[KR].ALTMEGNQASWR.[F]			FALSE	TRUE	0.000381799	0	3	43	41	Q3HXX4; P01140; Q5YF89	A0A194ARN2 [210-221]; P25428 [213-224]; Q3HXY5 [214-225]; Q3HXX9 [215-226]; Q3HXX4 [213-224]; T2HPR2 [264-275]; U3EPH5 [213-224]; R4FIR0 [218-229]; A0A077L854 [262-273]; Q3HXZ1 [213-224]; R4FJE9 [216-227]; A0A194AT78 [213-224]; A0A081DUA8 [213-224]; Q3HXY7 [214-225]; Q3HXY6 [214-225]; Q3HXY2 [212-223]; B1Q3K2 [210-221]; Q3HXX5 [214-225]; T1E6V6 [210-221]; Q3HXX7 [214-225]; T1DP47 [210-221]; V9I1F…	0	1363.64	3.41678	High	0	6.782e-06
FALSE	High	[R].SPLEECFKEDDYEEFLEIAR.[N]	1×Carbamidomethyl [C6]		FALSE	TRUE	0.0380359	0	1	1	4	A0A098LX00	A0A098LX00 [23-42]	1	2519.13	1.69802	High	0	0.002474
FALSE	High	[R].VIKIQYDAEKVR.[V]			FALSE	TRUE	0.00036001	0	1	1	1	A8QL58	A8QL58 [280-291]	2	1461.84	3.1527	High	0	1.115e-06
FALSE	High	[KR].GGSGTPVDDLDRCCQVHDNCYNEAEK.[I]	3×Carbamidomethyl [C13; C14; C20]		FALSE	TRUE	1.21701e-07	0	3	6	11	A4FS04; P15445; P00597	A4FS04 [31-56]; P00598 [58-83]; P15445 [31-56]; P60044 [38-63]; P00597 [58-83]; P00596 [58-83]	1	2996.22	7.33212	High	0	2.12e-12
FALSE	High	[K].TYSYECSQGTLTCK.[G]	1×Deamidated [Q8]; 2×Carbamidomethyl [C6; C13]		FALSE	TRUE	0.00617542	0	3	11	3	A4FS04; P15445; P00597	A4FS04 [66-79]; Q91133 [93-106]; P00598 [93-106]; Q92085 [93-106]; P25498 [66-79]; P15445 [66-79]; Q9I900 [93-106]; Q92084 [93-106]; Q92086 [93-106]; P00597 [93-106]; P00596 [93-106]	0	1698.7	2.52979	High	0	0.0001503
FALSE	High	[KR].RVDLGCAATCPTVK.[T]	2×Carbamidomethyl [C6; C10]		FALSE	TRUE	2.39282e-05	0	1	3	153	P01391	P25671 [36-49]; E2IU01 [24-37]; P01391 [36-49]	1	1547.77	5.156	High	0	6.396e-08
FALSE	High	[R].KLDDKVPDTEIETK.[I]			FALSE	TRUE	2.63614e-06	0	1	1	8	I2C090	I2C090 [945-958]	2	1630.85	5.25754	High	0	9.874e-08
FALSE	High	[R].VIKIQYDAEK.[V]			FALSE	TRUE	0.0116213	0	1	1	1	A8QL58	A8QL58 [280-289]	1	1206.67	2.85015	High	0	0.0003441
FALSE	High	[K].FIYGGCGGNANR.[F]	1×Carbamidomethyl [C6]		FALSE	TRUE	0.000494448	0	1	1	14	P20229	P20229 [33-44]	0	1285.57	3.13429	High	0	9.511e-05
FALSE	High	[K].CCNLDSNHQVSCALENTDK.[V]	3×Carbamidomethyl [C1; C2; C12]		FALSE	TRUE	2.06764e-06	0	2	2	1	Q91134; V8ND09	Q91134 [465-483]; V8ND09 [436-454]	0	2264.93	4.09995	High	0	2.254e-10
FALSE	High	[K].FIYGGCGGNANR.[F]	1×Deamidated [N9]; 1×Carbamidomethyl [C6]		FALSE	TRUE	0.000966087	0	1	1	6	P20229	P20229 [33-44]	0	1286.56	2.81054	High	0	5.671e-06
FALSE	High	[R].SPLEECFQQNDYEEFLEIAR.[N]	2×Deamidated [Q8; N/Q]; 1×Carbamidomethyl [C6]		FALSE	TRUE	6.07945e-05	0	1	1	2	P0DI91	P0DI91 [5-24]	0	2519.09	3.17558	High	0	1.85e-07
FALSE	High	[R].SLLCNSEPTK.[I]	1×Carbamidomethyl [C4]		FALSE	TRUE	0.0125143	0	1	1	1	Q6SIG0	Q6SIG0 [747-756]	0	1148.56	2.32415	High	0	0.0003889
FALSE	High	[KR].ALTMEGNQASWR.[F]	1×Deamidated [N7]		FALSE	TRUE	0.000966087	0	3	43	3	Q3HXX4; P01140; Q5YF89	A0A194ARN2 [210-221]; P25428 [213-224]; Q3HXY5 [214-225]; Q3HXX9 [215-226]; Q3HXX4 [213-224]; T2HPR2 [264-275]; U3EPH5 [213-224]; R4FIR0 [218-229]; A0A077L854 [262-273]; Q3HXZ1 [213-224]; R4FJE9 [216-227]; A0A194AT78 [213-224]; A0A081DUA8 [213-224]; Q3HXY7 [214-225]; Q3HXY6 [214-225]; Q3HXY2 [212-223]; B1Q3K2 [210-221]; Q3HXX5 [214-225]; T1E6V6 [210-221]; Q3HXX7 [214-225]; T1DP47 [210-221]; V9I1F…	0	1364.63	3.69612	High	0	8.099e-06
FALSE	High	[K].DLTEEPNSQGISSK.[T]			FALSE	TRUE	0.000196155	0	1	1	2	Q91132	Q91132 [761-774]	0	1504.71	3.44997	High	0	4.088e-07
FALSE	High	[K].VGKEDPQYWDR.[N]			FALSE	TRUE	0.000350272	0	1	5	1	V8NFA2	A0A2D4LP87 [8-18]; V8NFA2 [49-59]; A0A2D4LD89 [89-99]; J3SEQ8 [76-86]; A0A2D4NKY1 [11-21]	1	1392.65	3.74432	High	0	1.062e-06
FALSE	High	[K].FLVNPQGKPVMR.[W]			FALSE	TRUE	0.000268357	0	1	1	22	V8P395	V8P395 [229-240]	0	1385.77	2.94636	High	0	6.312e-06
FALSE	High	[K].YCAAIQNLKR.[E]	1×Carbamidomethyl [C2]		FALSE	TRUE	0.00185072	0	2	4	2	Q1EL74; A0A2H6N0F2	Q1EL76 [338-347]; A0A2H6N0G3 [328-337]; Q1EL74 [339-348]; A0A2H6N0F2 [328-337]	1	1236.65	2.79704	High	0	1.656e-05
FALSE	High	[R].TKPAYQFSSCSVR.[E]	1×Carbamidomethyl [C10]		FALSE	TRUE	5.03725e-05	0	2	2	5	Q9PVK7; D3TTC2	Q9PVK7 [358-370]; D3TTC2 [370-382]	0	1530.74	4.14189	High	0	4.371e-08
FALSE	High	[R].MMPQAPTSFLIELTEK.[V]			FALSE	TRUE	1.11024e-05	0	1	1	18	Q91134	Q91134 [442-457]	0	1835.93	4.31174	High	0	3.611e-09
FALSE	High	[K].MYMVSNKTVPVKR.[G]			FALSE	TRUE	2.02977e-05	0	1	7	5	P01447	A0A0U5AL91 [36-48]; A0A0U4W6H0 [36-48]; A0A0U4W6K7 [36-48]; A0A0U5AR60 [36-48]; P86382 [24-36]; P01447 [24-36]; A0A0U5ALB9 [36-48]	2	1552.83	4.88942	High	0	9.731e-09
FALSE	High	[K].MYMVSNKTVPVKR.[G]	1×Deamidated [N6]		FALSE	TRUE	1.4663e-05	0	1	7	2	P01447	A0A0U5AL91 [36-48]; A0A0U4W6H0 [36-48]; A0A0U4W6K7 [36-48]; A0A0U5AR60 [36-48]; P86382 [24-36]; P01447 [24-36]; A0A0U5ALB9 [36-48]	2	1553.82	4.90242	High	0	5.705e-09
FALSE	High	[K].TYSYECSQGTLTCK.[G]	2×Carbamidomethyl [C6; C13]		FALSE	TRUE	2.4787e-05	0	3	11	41	A4FS04; P15445; P00597	A4FS04 [66-79]; Q91133 [93-106]; P00598 [93-106]; Q92085 [93-106]; P25498 [66-79]; P15445 [66-79]; Q9I900 [93-106]; Q92084 [93-106]; Q92086 [93-106]; P00597 [93-106]; P00596 [93-106]	0	1697.71	3.94738	High	0	2.559e-08
FALSE	High	[K].DLTEEPNSQGISSK.[T]	1×Deamidated [N/Q]		FALSE	TRUE	0.017018	0	1	1	2	Q91132	Q91132 [761-774]	0	1505.7	2.45973	High	0	0.0006496
FALSE	High	[KR].ALTMEGNQASWR.[F]	1×Oxidation [M4]		FALSE	TRUE	0.000784983	0	3	43	1	Q3HXX4; P01140; Q5YF89	A0A194ARN2 [210-221]; P25428 [213-224]; Q3HXY5 [214-225]; Q3HXX9 [215-226]; Q3HXX4 [213-224]; T2HPR2 [264-275]; U3EPH5 [213-224]; R4FIR0 [218-229]; A0A077L854 [262-273]; Q3HXZ1 [213-224]; R4FJE9 [216-227]; A0A194AT78 [213-224]; A0A081DUA8 [213-224]; Q3HXY7 [214-225]; Q3HXY6 [214-225]; Q3HXY2 [212-223]; B1Q3K2 [210-221]; Q3HXX5 [214-225]; T1E6V6 [210-221]; Q3HXX7 [214-225]; T1DP47 [210-221]; V9I1F…	0	1379.64	3.15103	High	0	4.02e-06
FALSE	High	[K].VSHSEDECLQFK.[LI]	1×Carbamidomethyl [C8]		FALSE	TRUE	0.000291368	0	1	4	2	I2C090	M9T287 [65-76]; A8QL55 [1429-1440]; A0A2D4HQU0 [104-115]; I2C090 [1429-1440]	0	1478.66	4.43943	High	0	0.0001101
FALSE	High	[K].VSHSENECLQFK.[I]	1×Deamidated [N6]; 1×Carbamidomethyl [C8]		FALSE	TRUE	0.000291368	0	1	1	2	A0A2D4KNJ4	A0A2D4KNJ4 [52-63]	0	1478.66	4.43943	High	0	0.00011
FALSE	High	[R].TNVSTVKNDIIR.[YF]	1×Deamidated [N8]		FALSE	TRUE	0.000322609	0	1	2	3	V8P395	J9ZZN7 [228-239]; V8P395 [245-256]	1	1360.74	3.91096	High	0	9.282e-07
FALSE	High	[K].LNQDITVTASGDGK.[A]			FALSE	TRUE	6.75778e-05	0	1	1	8	Q91132	Q91132 [1307-1320]	0	1418.71	4.19176	High	0	7.084e-08
FALSE	High	[R].KLDDRVPDTEIETK.[I]			FALSE	TRUE	4.73929e-07	0	1	1	3	Q91132	Q91132 [949-962]	2	1658.86	5.21396	High	0	1.988e-11
FALSE	High	[K].KTGCIVPVSPR.[D]	1×Carbamidomethyl [C4]		FALSE	TRUE	0.000973685	0	1	1	2	D5LMJ3	D5LMJ3 [570-580]	1	1213.67	3.8365	High	0	5.741e-06
FALSE	High	[R].ALEQALER.[T-]			FALSE	TRUE	0.0337606	0	3	11	1	A0A1W7RJE8; A0A2D4PNS1; U3FZS8	A0A2D4FNK0 [114-121]; V8NHK8 [127-134]; A0A1W7RJE8 [959-966]; A0A0K8S2L4 [950-957]; A0A2D4ICY4 [437-444]; A0A2D4L994 [69-76]; B6EWW6 [898-905]; T1DNX8 [950-957]; A0A2D4PNS1 [800-807]; U3FZS8 [963-970]; B6EWW5 [959-966]	0	929.505	2.542	High	0	0.002029
FALSE	High	[K].AVYVLNDKYK.[I]	1×Deamidated [N6]		FALSE	TRUE	0.0170843	0	6	18	2	A0A081DUA7; A0RZG1; Q01833; A0A0B8RZV9; Q91132; I2C090	A0A081DUA7 [590-599]; A0RZG1 [590-599]; Q01833 [589-598]; A0RZG2 [590-599]; A0A081DUC1 [592-601]; V8N3L4 [93-102]; A8QL54 [212-221]; A0A2Z4N9Y8 [592-601]; A0A346CI96 [592-601]; A0A346CLZ6 [592-601]; A0A081DUB7 [592-601]; Q0ZZJ6 [590-599]; A0A0B8RZV9 [592-601]; Q91132 [583-592]; I2C090 [578-587]; Q49HM6 [590-599]; A0A194ARG1 [590-599]; A0RZC6 [590-599]	1	1213.65	2.90121	High	0	0.000651
FALSE	High	[K].AVYVLNDKYK.[I]			FALSE	TRUE	0.0172176	0	6	18	3	A0A081DUA7; A0RZG1; Q01833; A0A0B8RZV9; Q91132; I2C090	A0A081DUA7 [590-599]; A0RZG1 [590-599]; Q01833 [589-598]; A0RZG2 [590-599]; A0A081DUC1 [592-601]; V8N3L4 [93-102]; A8QL54 [212-221]; A0A2Z4N9Y8 [592-601]; A0A346CI96 [592-601]; A0A346CLZ6 [592-601]; A0A081DUB7 [592-601]; Q0ZZJ6 [590-599]; A0A0B8RZV9 [592-601]; Q91132 [583-592]; I2C090 [578-587]; Q49HM6 [590-599]; A0A194ARG1 [590-599]; A0RZC6 [590-599]	1	1212.66	2.91917	High	0	0.001647
FALSE	High	[K].VATQTGWVR.[G]			FALSE	TRUE	0.0222432	0	1	5	1	A0A098LWS5	A0A223PK10 [31-39]; A0A098LWS5 [42-50]; A0A0B8RSX4 [39-47]; A0A098LX30 [39-47]; A0A346CLZ4 [39-47]	0	1017.55	2.90819	High	0	0.001011
FALSE	High	[R].TNVSTVKNDIIR.[YF]			FALSE	TRUE	0.000212143	0	1	2	2	V8P395	J9ZZN7 [228-239]; V8P395 [245-256]	1	1359.76	4.17795	High	0	4.665e-07
FALSE	High	[K].ETVCQMAEER.[S]	1×Carbamidomethyl [C4]		FALSE	TRUE	0.0125631	0	1	1	2	B6S2X0	B6S2X0 [78-87]	0	1252.53	2.61398	High	0	0.0003925
FALSE	High	[K].DLNLDITIELPDREVPIR.[Y]			FALSE	TRUE	8.5821e-05	0	1	1	11	Q91132	Q91132 [1272-1289]	1	2121.16	3.4506	High	0	1.05e-07
FALSE	High	[K].QNACQTEWMK.[S]	1×Carbamidomethyl [C4]		FALSE	TRUE	0.00237768	0	1	2	1	A0A024AX20	Q7ZZN8 [215-224]; A0A024AX20 [215-224]	0	1295.55	3.80968	High	0	2.502e-05
FALSE	High	[R].AALSQYVCEHK.[D]	1×Carbamidomethyl [C8]		FALSE	TRUE	0.00310269	0	2	2	1	Q91134; V8ND09	Q91134 [286-296]; V8ND09 [257-267]	0	1305.63	2.75939	High	0	3.89e-05
FALSE	High	[R].SLDLDSIIAEVK.[A]			TRUE	FALSE	0.00442949	0	1	5	1	P04264	P04264 [344-355]; P50446 [316-327]; Q8BGZ7 [314-325]; Q5XQN5 [333-344]; Q922U2 [326-337]	0	1302.72	2.66067	High	0	6.984e-05
FALSE	High	[KR].KFWEADGIHGGK.[SV]			FALSE	TRUE	2.78477e-06	0	5	13	3	A0A346CIA4; P0DI91; A8QL58; A0A098LX00; Q4JHE2	A0A346CIA4 [352-363]; R4FID0 [353-364]; A0A346CIA5 [352-363]; A0A098LYF5 [195-206]; P0DI91 [58-69]; A8QL58 [351-362]; R4FJP5 [329-340]; A8QL52 [353-364]; A0A098LX00 [352-363]; A0A2D4Q0B3 [56-67]; R4FK16 [133-144]; Q4JHE2 [353-364]; Q4JHE3 [353-364]	1	1344.67	4.83427	High	0	3.68e-10
FALSE	High	[RK].VIQSWYDENKK.[F]			FALSE	TRUE	0.00224209	0	1	7	2	A0A024AX20	R4FJJ5 [54-64]; F2Q6G2 [108-118]; Q7ZZN8 [108-118]; F2Q6G3 [108-118]; A0A024AX20 [108-118]; C1JZW4 [107-117]; V8NKT2 [114-124]	1	1409.71	3.52334	High	0	2.58e-05
FALSE	High	[RK].VIQSWYDENKK.[F]	1×Deamidated [N9]		FALSE	TRUE	0.0212324	0	1	7	1	A0A024AX20	R4FJJ5 [54-64]; F2Q6G2 [108-118]; Q7ZZN8 [108-118]; F2Q6G3 [108-118]; A0A024AX20 [108-118]; C1JZW4 [107-117]; V8NKT2 [114-124]	1	1410.69	2.83749	High	0	0.0009359
FALSE	High	[K].SCEPFIYHGCPGNRNR.[Y]	1×Deamidated [N15]; 2×Carbamidomethyl [C2; C10]		FALSE	TRUE	0.0212324	0	1	1	1	A0A182C5R8	A0A182C5R8 [48-63]	1	1964.85	2.73004	High	0	0.0009327
FALSE	High	[K].QNACQTEWMK.[S]	1×Deamidated [N2]; 1×Carbamidomethyl [C4]		FALSE	TRUE	0.0022246	0	1	2	1	A0A024AX20	Q7ZZN8 [215-224]; A0A024AX20 [215-224]	0	1296.53	3.11308	High	0	2.246e-05
FALSE	High	[K].FDQRNLLGKR.[Y]	1×Deamidated [N5]		FALSE	TRUE	0.00158862	0	1	2	1	P29181	P29181 [28-37]; P29182 [28-37]	2	1247.69	3.72412	High	0	1.289e-05
FALSE	High	[K].LTILHTNDVHAR.[V]	1×Deamidated [N7]		FALSE	TRUE	2.87661e-05	0	1	3	2	A0A194AS98	U3FYP9 [44-55]; A0A194AS98 [44-55]; A0A0F7YZM6 [44-55]	0	1390.74	3.95738	High	0	1.725e-08
FALSE	High	[K].KDPSLLKYPVKPSEEGK.[S]			FALSE	TRUE	6.91093e-06	0	1	1	4	A8QL58	A8QL58 [154-170]	2	1915.05	4.78196	High	0	1.645e-09
FALSE	High	[R].VFSMDHNMR.[Q]			FALSE	TRUE	0.0106247	0	1	2	1	I2C090	A8QL55 [147-155]; I2C090 [147-155]	0	1136.5	2.36398	High	0	0.0002967
FALSE	High	[K].SIQEDPAVKAEISR.[M]			FALSE	TRUE	0.000149693	0	1	1	1	A0A2I4HXH5	A0A2I4HXH5 [288-301]	1	1542.81	3.22172	High	0	2.63e-07
FALSE	High	[-].RPGFCELPAAK.[G]	1×Carbamidomethyl [C5]		FALSE	TRUE	0.00048676	0	1	1	73	P20229	P20229 [1-11]	0	1245.64	4.36266	High	0	0.0005441
FALSE	High	[K].SDFGCTAGSGQNNLGVFEDAGLALTTSTNLNTK.[Q]	2×Deamidated [N12; N13]; 1×Carbamidomethyl [C5]		FALSE	TRUE	3.43121e-05	0	2	4	1	Q01833; Q91132	Q01833 [611-643]; A8QL55 [600-632]; A8QL54 [234-266]; Q91132 [605-637]	0	3362.53	2.41628	High	0	2.309e-08
FALSE	High	[K].QKEIVDLHNSLRR.[RSX]			FALSE	TRUE	0.0186084	0	2	6	2	P84805; P86543	P84805 [33-45]; V8N8B4 [15-27]; P86543 [15-27]; Q7T1K6 [33-45]; Q7ZT98 [33-45]; P0DL15 [15-27]	2	1607.9	3.56772	High	0	0.0007508
FALSE	High	[K].QKEIVDLHNSLRR.[RSX]	1×Deamidated [N9]		FALSE	TRUE	0.00301885	0	2	6	1	P84805; P86543	P84805 [33-45]; V8N8B4 [15-27]; P86543 [15-27]; Q7T1K6 [33-45]; Q7ZT98 [33-45]; P0DL15 [15-27]	2	1608.88	5.18685	High	0	3.715e-05
FALSE	High	[R].SAMSHFYTDR.[I]			FALSE	TRUE	0.00401686	0	1	1	1	A0A346CLZ8	A0A346CLZ8 [405-414]	0	1214.53	2.86093	High	0	5.94e-05
FALSE	High	[K].KTGCIVPVSPRDPDSR.[M]	1×Carbamidomethyl [C4]		FALSE	TRUE	0.0142302	0	1	1	2	D5LMJ3	D5LMJ3 [570-585]	2	1783.91	3.22828	High	0.000714	0.02642
FALSE	High	[K].LTILHTNDVHAR.[V]			FALSE	TRUE	8.71766e-05	0	1	3	2	A0A194AS98	U3FYP9 [44-55]; A0A194AS98 [44-55]; A0A0F7YZM6 [44-55]	0	1389.76	4.56971	High	0	1.076e-07
FALSE	High	[K].TPLNCPPGSLK.[V]	1×Carbamidomethyl [C5]		FALSE	TRUE	0.001222	0	1	1	1	A0A2D0TC04	A0A2D0TC04 [746-756]	0	1183.61	3.53462	High	0	8.363e-06
FALSE	High	[K].ISLADGNDVR.[I]	1×Deamidated [N7]		FALSE	TRUE	0.00427629	0	1	3	1	P82464	P82464 [27-36]; Q9W727 [48-57]; Q9DEQ3 [48-57]	0	1060.53	2.54504	High	0	6.587e-05
FALSE	High	[K].LVATTQMQAADAR.[K]			FALSE	TRUE	6.73136e-05	0	2	3	1	A0A2D4PNS1; U3FZS8	A0A2D4PNS1 [69-81]; U3FZS8 [232-244]; V8NGF6 [161-173]	0	1375.7	3.83459	High	0	7.015e-08
FALSE	High	[K].ISLADGNDVR.[I]			FALSE	TRUE	0.00251162	0	1	3	29	P82464	P82464 [27-36]; Q9W727 [48-57]; Q9DEQ3 [48-57]	0	1059.54	2.99695	High	0	0.0001579
FALSE	High	[K].MYMVSDKTVPVKR.[G]			FALSE	TRUE	1.4663e-05	0	0	1	2		P86540 [24-36]	2	1553.82	4.90242	High	0	5.706e-09
FALSE	High	[K].TMDNPEKLCSTSEDTVQK.[S]	1×Carbamidomethyl [C9]		FALSE	TRUE	3.17262e-05	0	1	1	1	Q91134	Q91134 [534-551]	1	2082.93	4.02117	High	0	2.036e-08
FALSE	High	[R].IHFAGEYTGR.[F]			FALSE	TRUE	0.0383293	0	1	1	1	A8QL58	A8QL58 [468-477]	0	1150.56	2.53009	High	0	0.002506
FALSE	High	[R].QSVEADINGLRR.[V]	1×Deamidated [N8]		TRUE	FALSE	0.0172846	0	1	2	1	P13645	P13645 [246-257]; O77727 [201-212]	1	1358.7	2.39519	High	0	0.0006634
FALSE	High	[K].SDFGCTAGSGQNNLGVFEDAGLALTTSTNLNTK.[Q]	1×Carbamidomethyl [C5]		FALSE	TRUE	1.51299e-05	0	2	4	3	Q01833; Q91132	Q01833 [611-643]; A8QL55 [600-632]; A8QL54 [234-266]; Q91132 [605-637]	0	3360.56	3.04565	High	0	5.991e-09
FALSE	High	[K].KLSAEIIELHKK.[C]			FALSE	TRUE	0.000725835	0	1	1	1	Q91134	Q91134 [68-79]	2	1408.85	4.09067	High	0	3.544e-06
FALSE	High	[K].VSRDSCFTLNQR.[GT]	1×Carbamidomethyl [C6]		FALSE	TRUE	0.0106662	0	2	4	5	Q9PVK7; D3TTC2	A8QL49 [528-539]; A8QL48 [519-530]; Q9PVK7 [514-525]; D3TTC2 [527-538]	1	1482.71	3.71652	High	0	0.001186
FALSE	High	[-].DVDFNSESTR.[R]			FALSE	TRUE	0.0137403	0	1	1	2	P84807	P84807 [1-10]	0	1169.51	2.58629	High	0	0.0004546
FALSE	High	[R].VLQSNEELVK.[Q]			FALSE	TRUE	0.0102582	0	1	2	1	V8P7T9	A0A1W7RCZ5 [224-233]; V8P7T9 [94-103]	0	1158.64	2.72789	High	0	0.0002791
FALSE	High	[K].SKPNISEEELAATILTFR.[E]	1×Deamidated [N4]		FALSE	TRUE	0.0210684	0	1	1	1	Q91134	Q91134 [563-580]	0	2020.06	1.16035	High	0	0.0009236
FALSE	High	[K].SLLVKYECCNTDR.[C]	2×Carbamidomethyl [C8; C9]		FALSE	TRUE	0.000112459	0	1	1	2	P83345	P83345 [46-58]	1	1657.77	3.94929	High	0	2.953e-06
FALSE	High	[K].SKPNISEEELAATILTFR.[E]			FALSE	TRUE	1.60457e-05	0	1	1	10	Q91134	Q91134 [563-580]	0	2019.08	4.63531	High	0	6.621e-09
FALSE	High	[K].KRNSMICNCSISPR.[D]	1×Deamidated [N3]; 2×Carbamidomethyl [C7; C9]		FALSE	TRUE	0.00240577	0	1	1	2	Q9PVK7	Q9PVK7 [556-569]	2	1723.8	3.58359	High	0	0.002189
FALSE	High	[K].ICIGNVCR.[C]	1×Deamidated [N5]; 2×Carbamidomethyl [C2; C7]		FALSE	TRUE	0.0256686	0	1	1	1	Q91132	Q91132 [1484-1491]	0	992.465	2.18961	High	0	0.001287
FALSE	High	[R].NSMICNCSISPR.[D]	2×Carbamidomethyl [C5; C7]		FALSE	TRUE	0.00029366	0	2	2	4	Q9PVK7; D3TTC2	Q9PVK7 [558-569]; D3TTC2 [571-582]	0	1438.62	3.58596	High	0	3.749e-06
FALSE	High	[K].TFVNHYTIVTGLYAETHGIIDNNMYDVK.[L]			FALSE	TRUE	5.41457e-07	0	1	1	5	A0A2D0TC04	A0A2D0TC04 [162-189]	0	3228.57	5.35208	High	0	2.491e-11
FALSE	High	[-].TNTPEQDRYLQAEK.[Y]			FALSE	TRUE	3.6105e-05	0	1	1	4	P82942	P82942 [1-14]	1	1692.82	3.94106	High	0	2.512e-08
FALSE	High	[R].NSMICNCSISPR.[D]	1×Deamidated [N6]; 2×Carbamidomethyl [C5; C7]		FALSE	TRUE	0.000299468	0	2	2	2	Q9PVK7; D3TTC2	Q9PVK7 [558-569]; D3TTC2 [571-582]	0	1439.61	2.90576	High	0	8.244e-07
FALSE	High	[R].NSMICNCSISPR.[D]	1×Oxidation [M3]; 2×Carbamidomethyl [C5; C7]		FALSE	TRUE	0.0255695	0	2	2	1	Q9PVK7; D3TTC2	Q9PVK7 [558-569]; D3TTC2 [571-582]	0	1454.62	1.46528	High	0	0.001278
FALSE	High	[K].VLLPSFLAAGGDGYYMLK.[G]			FALSE	TRUE	2.31643e-06	0	2	5	22	A0A194AS98; A0A2I4HXH5	V8NYW9 [179-196]; U3FYP9 [510-527]; A0A194AS98 [510-527]; A0A0F7YZM6 [510-527]; A0A2I4HXH5 [471-488]	0	1915	4.34366	High	0	2.724e-10
FALSE	High	[K].VTMQNLNDR.[L]			TRUE	TRUE	0.0111335	0	1	11	1	P13645	Q9Z2K1 [115-123]; P02533 [117-125]; Q7Z3Y7 [88-96]; P13645 [148-156]; Q148H6 [88-96]; Q7Z3Y9 [85-93]; J3RZT5 [55-63]; Q7Z3Z0 [81-89]; Q3ZAW8 [115-123]; Q7Z3Y8 [86-94]; P08779 [119-127]	0	1090.53	2.23992	High	0	0.0003196
FALSE	High	[R].SPLEECFQQNDYEEFLEIAR.[N]	1×Deamidated [Q/N]; 1×Carbamidomethyl [C6]		FALSE	TRUE	6.59354e-06	0	1	1	13	P0DI91	P0DI91 [5-24]	0	2518.11	3.61868	High	0	2.887e-09
FALSE	High	[K].FIYGGCGGNANRFR.[T]	1×Deamidated [N]; 1×Carbamidomethyl [C6]		FALSE	TRUE	0.0314983	0	1	1	4	P20229	P20229 [33-46]	1	1589.73	2.08715	High	0.001074	0.05866
FALSE	High	[R].YYNYDKPAIK.[I]			FALSE	TRUE	0.00320136	0	1	1	6	P82942	P82942 [29-38]	0	1274.64	3.0971	High	0	4.099e-05
FALSE	High	[R].SPLEECFQQNDYEEFLEIAR.[N]	1×Carbamidomethyl [C6]		FALSE	TRUE	2.01514e-08	0	1	1	5	P0DI91	P0DI91 [5-24]	0	2517.12	6.21102	High	0	1.096e-13
FALSE	High	[R].VGLVAVDK.[AG]			TRUE	TRUE	0.0324848	0	6	23	3	A0A081DUA7; A0RZG1; Q01833; T1E3W8; A0A0B8RZV9; Q91132	A0A081DUA7 [582-589]; A0RZG1 [582-589]; Q01833 [581-588]; A0RZG2 [582-589]; M9T7D6 [112-119]; A0A081DUC1 [584-591]; A0A081DUC5 [582-589]; A8QL54 [204-211]; M9T1M5 [3-10]; A0A2Z4N9Y8 [584-591]; T1E3W8 [582-589]; J3S836 [582-589]; A0A346CI96 [584-591]; A0A346CLZ6 [584-591]; A0A081DUB7 [584-591]; Q0ZZJ6 [582-589]; A0A0B8RZV9 [584-591]; A0A194APJ4 [581-588]; Q91132 [575-582]; Q2UVX4 [591-598]; Q49HM6…	0	800.488	2.64556	High	0	0.001903
FALSE	High	[R].DPNYGMVEPGTK.[C]	1×Oxidation [M6]		FALSE	TRUE	0.00250181	0	1	1	2	D3TTC2	D3TTC2 [583-594]	0	1323.59	2.45557	High	0	2.72e-05
FALSE	High	[K].SNQLPLVIEFTEQTAPK.[I]			FALSE	TRUE	0.0108761	0	1	8	1	U3FBW7	J3S0G9 [236-252]; A0A1W7REY4 [236-252]; U3FBW7 [236-252]; V8P8K8 [236-252]; U3ERW3 [236-252]; T1E4U1 [236-252]; Q4VRH9 [236-252]; A0A0B8RWW4 [236-252]	0	1915.02	1.71434	High	0	0.0003073
FALSE	High	[R].RDGQNLVTMNLHITPDLIPSFR.[F]	1×Deamidated [N/Q]		FALSE	TRUE	0.00425959	0	2	2	13	Q01833; Q91132	Q01833 [500-521]; Q91132 [498-519]	1	2538.31	2.92661	High	0	0.0001264
FALSE	High	[R].LYCIDDSTEENSCK.[F]	2×Carbamidomethyl [C3; C13]		FALSE	TRUE	0.000573809	0	1	1	1	A8QL59	A8QL59 [567-580]	0	1733.7	2.4852	High	0	2.397e-06
FALSE	High	[R].RTKPAYQFSSCSVR.[E]	1×Carbamidomethyl [C11]		FALSE	TRUE	0.0024823	0	2	2	4	Q9PVK7; D3TTC2	Q9PVK7 [357-370]; D3TTC2 [369-382]	1	1686.84	3.38012	High	0	0.001806
FALSE	High	[R].RDGQNLVTMNLHITPDLIPSFR.[F]			FALSE	TRUE	4.2184e-06	0	2	2	4	Q01833; Q91132	Q01833 [500-521]; Q91132 [498-519]	1	2537.33	4.96468	High	0	7.332e-10
FALSE	High	[R].VRDVELLTGLDFYSALK.[Q]			FALSE	TRUE	1.54292e-05	0	1	1	18	A0A2D0TC04	A0A2D0TC04 [793-809]	1	1939.05	4.69255	High	0	5.293e-08
FALSE	High	[-].TICYNHLTR.[T]	1×Carbamidomethyl [C3]		FALSE	TRUE	0.0328624	0	1	1	3	P82464	P82464 [1-9]	0	1177.58	2.27871	High	0	0.001939
FALSE	High	[K].GTMVTVSSAVK.[T]			FALSE	TRUE	0.0119427	0	1	6	1	A0A2D4LEF2	A0A2D4LE48 [25-35]; A0A2D4LE86 [26-36]; A0A2D4N1T8 [79-89]; A0A2D4N1Z0 [90-100]; A0A2D4LEF2 [78-88]; A0A2D4HEU5 [22-32]	0	1079.58	2.1691	High	0	0.0003609
FALSE	High	[R].YYNYDKPAIK.[I]	1×Deamidated [N3]		FALSE	TRUE	0.00093996	0	1	1	3	P82942	P82942 [29-38]	0	1275.63	3.34899	High	0	5.426e-06
FALSE	High	[K].NSLLVKYECCNTDRCN.[-]	1×Deamidated [N11]; 3×Carbamidomethyl [C9; C10; C15]		FALSE	TRUE	0.000250085	0	1	6	2	P86538	P86538 [45-60]; P86540 [45-60]; A0A0U4W6K7 [57-72]; A0A0U5AR60 [57-72]; P86382 [45-60]; A0A0U5ALB9 [57-72]	2	2046.87	3.13115	High	0	6.115e-07
FALSE	High	[K].NSLLVKYECCNTDRCN.[-]	3×Carbamidomethyl [C9; C10; C15]		FALSE	TRUE	1.51299e-05	0	1	6	2	P86538	P86538 [45-60]; P86540 [45-60]; A0A0U4W6K7 [57-72]; A0A0U5AR60 [57-72]; P86382 [45-60]; A0A0U5ALB9 [57-72]	2	2045.88	5.28851	High	0	6.132e-09
FALSE	High	[K].LKPEAQCASGACCEECQFRR.[A]	4×Carbamidomethyl [C7; C12; C13; C16]		FALSE	TRUE	0.00261188	0	1	1	1	A8QL59	A8QL59 [444-463]	1	2457.05	3.23003	High	0	2.921e-05
FALSE	High	[R].DPNYGMVEPGTK.[C]			FALSE	TRUE	0.00121247	0	1	1	6	D3TTC2	D3TTC2 [583-594]	0	1307.59	3.8082	High	0	8.259e-06
FALSE	High	[R].AVPFVIVPLEQGLHDVEIK.[A]			FALSE	TRUE	5.47858e-07	0	1	1	24	Q91132	Q91132 [879-897]	0	2103.18	4.68293	High	0	1.395e-10
FALSE	High	[R].DPNYGMVEPGTK.[C]	1×Deamidated [N3]		FALSE	TRUE	0.00169797	0	1	1	1	D3TTC2	D3TTC2 [583-594]	0	1308.58	3.27801	High	0	1.432e-05
FALSE	High	[KR].FWEADGIHGGK.[SV]			FALSE	TRUE	0.00260167	0	5	21	3	A0A346CIA4; P0DI91; A8QL58; A0A098LX00; Q4JHE2	A0A346CIA4 [353-363]; R4FID0 [354-364]; A0A346CIA5 [353-363]; A0A098LYF5 [196-206]; P0DI91 [59-69]; A8QL51 [354-364]; A0A194ASA8 [354-364]; A0A2U8QPE6 [353-363]; A8QL58 [352-362]; R4FJP5 [330-340]; A8QL52 [354-364]; Q4JHE1 [354-364]; A0A2U8QNR3 [353-363]; A0A2U8QNU6 [353-363]; A0A194ARE6 [354-364]; A0A098LX00 [353-363]; A0A2D4Q0B3 [57-67]; R4FK16 [134-144]; A0A2D4G4D6 [354-364]; Q4JHE2 [354-364];…	0	1216.57	3.31086	High	0	0.0001086
FALSE	High	[K].TSAAVVQDYSK.[S]			FALSE	TRUE	0.00125106	0	1	1	6	Q9PVK7	Q9PVK7 [308-318]	0	1168.58	2.92944	High	0	2.577e-05
FALSE	High	[K].KILETCCAEADKDACIHEK.[A]	3×Carbamidomethyl [C6; C7; C15]		FALSE	TRUE	0.00644662	0	1	1	2	Q91134	Q91134 [191-209]	2	2291.05	3.3204	High	0	0.0007363
FALSE	High	[K].SNCPASCFCR.[N]	3×Carbamidomethyl [C3; C7; C9]		FALSE	TRUE	0.0132672	0	1	3	3	P84805	A0A098LYM0 [227-236]; P84805 [226-235]; Q7T1K6 [226-235]	0	1258.48	2.7018	High	0	0.0006906
FALSE	High	[R].GKRVDLGCAATCPTVK.[T]	2×Carbamidomethyl [C8; C12]		FALSE	TRUE	0.000618145	0	1	2	2	P01391	P25671 [34-49]; P01391 [34-49]	2	1732.88	4.43055	High	0	2.101e-05
FALSE	High	[R].TAAENDFVTLKK.[D]			TRUE	FALSE	0.0038931	0	1	1	1	P35908	P35908 [276-287]	1	1336.71	2.99885	High	0	5.66e-05
FALSE	High	[K].TYSYECSQGTLTCKGDNNACAASVCDCDR.[L]	2×Deamidated [N17; N18]; 5×Carbamidomethyl [C6; C13; C20; C25; C27]		FALSE	TRUE	2.96492e-06	0	1	1	1	P15445	P15445 [66-94]	1	3365.28	3.3224	High	0	4.09e-10
FALSE	High	[K].QKEIVDLHNSLR.[R]	1×Gln->pyro-Glu [N-Term]		FALSE	TRUE	5.96152e-05	0	2	6	23	P84805; P86543	P84805 [33-44]; V8N8B4 [15-26]; P86543 [15-26]; Q7T1K6 [33-44]; Q7ZT98 [33-44]; P0DL15 [15-26]	1	1434.77	4.57795	High	0	6.068e-05
FALSE	High	[K].CGTLYCTEIKK.[T]	2×Carbamidomethyl [C1; C6]		FALSE	TRUE	0.000660709	0	1	1	2	D5LMJ3	D5LMJ3 [560-570]	1	1372.66	3.45728	High	0	8.796e-05
FALSE	High	[K].GTMVTVSSESPK.[A]			FALSE	TRUE	0.00582384	0	1	4	1	A0A2D4LE37	A0A2D4HEV1 [75-86]; A0A2D4LE88 [22-33]; A0A2D4LE37 [63-74]; A0A2D4LEH0 [12-23]	0	1222.6	2.4945	High	0	0.0001098
FALSE	High	[K].ILETCCAEADKDACIHEK.[A]	3×Carbamidomethyl [C5; C6; C14]		FALSE	TRUE	4.26356e-07	0	1	1	2	Q91134	Q91134 [192-209]	1	2162.95	4.8571	High	0	1.675e-11
FALSE	High	[R].GERVDLGCAATCPTVK.[T]	2×Carbamidomethyl [C8; C12]		FALSE	TRUE	1.20545e-05	0	1	2	3	P25672	P25672 [34-49]; P25673 [34-49]	1	1733.83	5.11208	High	0	4.116e-09
FALSE	High	[K].TYSYECSQGTLTCKGDNNACAASVCDCDR.[L]	3×Deamidated [Q8; N17; N18]; 5×Carbamidomethyl [C6; C13; C20; C25; C27]		FALSE	TRUE	1.53951e-07	0	1	1	1	P15445	P15445 [66-94]	1	3366.26	3.91291	High	0	3.121e-12
FALSE	High	[K].QKEIVDLHNSLR.[R]	1×Deamidated [N9]; 1×Gln->pyro-Glu [N-Term]		FALSE	TRUE	0.000309003	0	2	6	2	P84805; P86543	P84805 [33-44]; V8N8B4 [15-26]; P86543 [15-26]; Q7T1K6 [33-44]; Q7ZT98 [33-44]; P0DL15 [15-26]	1	1435.75	4.42964	High	0	2.402e-05
FALSE	High	[K].AGAINPTIR.[L]			FALSE	TRUE	0.0173519	0	1	12	1	V8P9G9	A0A0K8RVQ9 [253-261]; A0A0F7Z8N0 [253-261]; Q75S82 [253-261]; V8P9G9 [254-262]; T2HPT1 [195-203]; Q75S83 [253-261]; A0A0F7Z0U1 [253-261]; A0A0A1WC79 [253-261]; A0A077LD18 [252-260]; A6MJH5 [253-261]; A0A1W7RHX7 [253-261]; A0A0K8S166 [253-261]	0	912.526	2.93102	High	0	0.0006691
FALSE	High	[K].LDDKVPDTEIETK.[I]			FALSE	TRUE	0.00148051	0	1	1	1	I2C090	I2C090 [946-958]	1	1502.76	2.74057	High	0	1.149e-05
FALSE	High	[R].IDTACVCVITKK.[T]	2×Carbamidomethyl [C5; C7]		FALSE	TRUE	8.22011e-05	0	2	5	33	P01140; Q5YF89	Q3HXY2 [227-238]; Q3HXY3 [227-238]; P01140 [102-113]; Q5YF89 [227-238]; Q3HXY1 [227-238]	1	1407.73	4.44518	High	0	1.233e-06
FALSE	High	[K].KFDQTGPIVR.[W]			FALSE	TRUE	0.00657379	0	2	4	1	Q91132; I2C090	A0A2D4I970 [126-135]; A8QL55 [1222-1231]; Q91132 [1226-1235]; I2C090 [1222-1231]	1	1160.64	3.40709	High	0	0.0001337
FALSE	High	[K].LKVVPEGVQK.[CS]			FALSE	TRUE	0.0220715	0	2	3	1	Q91132; I2C090	A8QL55 [909-918]; Q91132 [913-922]; I2C090 [909-918]	1	1096.67	2.79449	High	0	0.001
FALSE	High	[R].WPHEDECQEEEFQK.[L]	1×Carbamidomethyl [C7]		FALSE	TRUE	0.000471743	0	1	1	2	Q91132	Q91132 [1610-1623]	0	1890.76	4.26437	High	0	1.74e-06
FALSE	High	[K].TGCIVPVSPRDPDSR.[M]	1×Carbamidomethyl [C3]		FALSE	TRUE	0.0116213	0	1	1	3	D5LMJ3	D5LMJ3 [571-585]	1	1655.82	2.66059	High	0	0.0004946
FALSE	High	[K].LKPEAQCASGACCEECQFR.[R]	4×Carbamidomethyl [C7; C12; C13; C16]		FALSE	TRUE	5.36311e-05	0	1	1	2	A8QL59	A8QL59 [444-462]	0	2300.95	3.5196	High	0	4.835e-08
FALSE	High	[K].KFNQTGPIVR.[W]	1×Deamidated [N3]		FALSE	TRUE	0.00657379	0	0	1	1		A0A2D4Q7C6 [21-30]	1	1160.64	3.40709	High	0	0.0001337
FALSE	High	[K].YKYCSGGTHGYDNEFK.[S]	1×Carbamidomethyl [C4]		FALSE	TRUE	0.00189471	0	2	8	2	A0A2D4P571; A0A2D0TC04	A0A2D4P571 [264-279]; A0A0F7YYZ8 [451-466]; U3FAB3 [454-469]; A0A2H6N6S6 [17-32]; A0A2D0TC04 [431-446]; A0A2D4K5D9 [478-493]; A0A2D4FR34 [477-492]; A0A2D4P521 [264-279]	1	1925.81	3.20865	High	0	0.002
FALSE	High	[K].QKEIVDLHNSLR.[R]			FALSE	TRUE	7.19495e-05	0	2	6	18	P84805; P86543	P84805 [33-44]; V8N8B4 [15-26]; P86543 [15-26]; Q7T1K6 [33-44]; Q7ZT98 [33-44]; P0DL15 [15-26]	1	1451.8	4.09239	High	0	7.842e-08
FALSE	High	[K].TFVNHYTIVTGLYAETHGIIDNNMYDVK.[L]	1×Deamidated [N]		FALSE	TRUE	0.0377448	0	1	1	3	A0A2D0TC04	A0A2D0TC04 [162-189]	0	3229.55	2.06144	High	0	0.002445
FALSE	High	[R].SAIYCSAIR.[N]	1×Carbamidomethyl [C5]		FALSE	TRUE	0.0116213	0	1	2	1	U3FZS8	A0A2D4LR91 [437-445]; U3FZS8 [821-829]	0	1040.52	2.51072	High	0	0.0003448
FALSE	High	[K].YGKDKLYALK.[F]			FALSE	TRUE	0.00808548	0	1	1	1	Q91134	Q91134 [234-243]	2	1198.68	2.33543	High	0	0.0001885
FALSE	High	[K].GNTVTVMENVNLDNK.[V]	1×Deamidated [N]		FALSE	TRUE	0.000227643	0	2	3	8	P01140; Q5YF89	P01140 [31-45]; Q5YF89 [156-170]; P61899 [31-45]	0	1648.78	2.87135	High	0	1.142e-06
FALSE	High	[K].SASQLYQESLRK.[V]			FALSE	TRUE	0.00100075	0	1	2	4	A8QL58	A0A2D4KYM4 [73-84]; A8QL58 [171-182]	1	1409.74	3.19485	High	0	6.012e-06
FALSE	High	[K].TYSYECSQGTLTCKGDNNACAASVCDCDR.[L]	5×Carbamidomethyl [C6; C13; C20; C25; C27]		FALSE	TRUE	1.30082e-07	0	1	1	4	P15445	P15445 [66-94]	1	3363.31	6.51175	High	0	2.372e-12
FALSE	High	[K].LSSPATLNSR.[V]			TRUE	FALSE	0.00937801	0	1	1	2	P00761	P00761 [98-107]	0	1045.56	2.58951	High	0	0.0008055
FALSE	High	[K].TYSYECSQGTLTCKGDNNACAASVCDCDR.[L]	1×Deamidated [N]; 5×Carbamidomethyl [C6; C13; C20; C25; C27]		FALSE	TRUE	1.75006e-08	0	1	1	6	P15445	P15445 [66-94]	1	3364.29	5.92124	High	0	8.677e-14
FALSE	High	[R].SPLEECFKEDDYEEFLEIARNGLK.[Q]	1×Deamidated [N21]; 1×Carbamidomethyl [C6]		FALSE	TRUE	0.0042099	0	1	1	2	A0A098LX00	A0A098LX00 [23-46]	2	2932.36	2.48582	High	0	6.422e-05
FALSE	High	[K].YCSGGTHGYDNEFK.[S]	1×Carbamidomethyl [C2]		FALSE	TRUE	1.70169e-05	0	2	8	2	A0A2D4P571; A0A2D0TC04	A0A2D4P571 [266-279]; A0A0F7YYZ8 [453-466]; U3FAB3 [456-469]; A0A2H6N6S6 [19-32]; A0A2D0TC04 [433-446]; A0A2D4K5D9 [480-493]; A0A2D4FR34 [479-492]; A0A2D4P521 [266-279]	0	1634.65	3.80537	High	0	7.309e-09
FALSE	High	[R].DSCFTLNQR.[GT]	1×Carbamidomethyl [C3]		FALSE	TRUE	0.0194957	0	2	4	5	Q9PVK7; D3TTC2	A8QL49 [531-539]; A8QL48 [522-530]; Q9PVK7 [517-525]; D3TTC2 [530-538]	0	1140.51	2.65335	High	0	0.0008112
FALSE	High	[K].VVYDLSQKPGK.[R]			FALSE	TRUE	0.00253136	0	1	1	2	A0A2I4HXH5	A0A2I4HXH5 [433-443]	0	1233.68	2.90123	High	0	2.782e-05
FALSE	High	[K].TCPEGKNLCFK.[AT]	2×Carbamidomethyl [C2; C9]		FALSE	TRUE	0.00789829	0	1	8	2	P62377	P14541 [14-24]; Q91996 [35-45]; Q91137 [35-45]; Q9W716 [35-45]; P62375 [35-45]; Q91126 [35-45]; P62377 [14-24]; P62394 [14-24]	1	1353.63	2.50999	High	0	0.0001814
FALSE	High	[K].GNTVTVMENVNLDNK.[V]			FALSE	TRUE	1.57344e-05	0	2	3	26	P01140; Q5YF89	P01140 [31-45]; Q5YF89 [156-170]; P61899 [31-45]	0	1647.8	4.12079	High	0	6.227e-08
FALSE	High	[K].TCPEGKNLCFK.[AT]	1×Deamidated [N7]; 2×Carbamidomethyl [C2; C9]		FALSE	TRUE	0.0156839	0	1	8	1	P62377	P14541 [14-24]; Q91996 [35-45]; Q91137 [35-45]; Q9W716 [35-45]; P62375 [35-45]; Q91126 [35-45]; P62377 [14-24]; P62394 [14-24]	1	1354.61	2.8581	High	0	0.0005661
FALSE	High	[R].AVPFVIVPLQQGLHDIEVK.[A]	1×Deamidated [Q]		FALSE	TRUE	8.57273e-06	0	0	5	16		V8N3I6 [115-133]; A8QL54 [508-526]; A0A346CI96 [888-906]; A0A346CLZ6 [888-906]; A0A081DUB7 [888-906]	0	2103.18	4.46137	High	0	1.322e-08
FALSE	High	[K].QKEIVDLHNSLR.[R]	1×Deamidated [N9]		FALSE	TRUE	9.46521e-05	0	2	6	3	P84805; P86543	P84805 [33-44]; V8N8B4 [15-26]; P86543 [15-26]; Q7T1K6 [33-44]; Q7ZT98 [33-44]; P0DL15 [15-26]	1	1452.78	4.05859	High	0	1.235e-07
FALSE	High	[K].YIWEWTDR.[S]			FALSE	TRUE	0.050686	0.000951525	1	8	1	D2YVI2	Q90WI8 [100-107]; D2YVI2 [100-107]; I6LJ76 [100-107]; R4G314 [100-107]; R4FIR9 [100-107]; D2YVJ6 [100-107]; Q90WI6 [100-107]; D2YVL1 [100-107]	0	1168.54	1.80516	High	0.0001189	0.004007
FALSE	High	[RK].LFFLQVK.[E]			FALSE	TRUE	0.0418658	0.000951525	1	14	1	A0A098LYQ7	A0A2D4JX14 [8-14]; A0A0B8RYW7 [101-107]; A0A0F7Z658 [101-107]; T1DLA8 [101-107]; A0A1W7RFS1 [101-107]; U3FCR1 [101-107]; A0A2D4FSW7 [101-107]; J3SC65 [101-107]; A0A2D4LJA5 [101-107]; A0A0K8RU44 [101-107]; V8NA37 [100-106]; A0A1W7RHG4 [101-107]; A0A098LYQ7 [101-107]; A0A2D4FSV6 [132-138]	0	894.545	1.76625	High	0.0001189	0.00291
FALSE	High	[K].ADVRFDSSTAFESLVVSPDKK.[T]			FALSE	TRUE	0.0783299	0.000951525	1	2	1	A0A024AX08	A0A024AXC4 [57-77]; A0A024AX08 [57-77]	2	2298.16	1.73933	High	0.0001189	0.008378
FALSE	High	[K].ICIGNVCR.[C]	2×Carbamidomethyl [C2; C7]		FALSE	TRUE	0.0425125	0.000951525	1	1	2	Q91132	Q91132 [1484-1491]	0	991.481	2.12384	High	0.0001189	0.006797
FALSE	High	[RK].IPCAAKDEK.[C]	1×Carbamidomethyl [C3]		FALSE	TRUE	0.0619985	0.000951525	1	2	1	D5LMJ3	R4G2D3 [554-562]; D5LMJ3 [551-559]	1	1031.52	2.33112	High	0.0001189	0.005654
FALSE	High	[K].AAFLECCR.[Y]	2×Carbamidomethyl [C6; C7]		FALSE	TRUE	0.0596923	0.000951525	5	13	1	A0A081DUA7; A0RZG1; T1E3W8; Q91132; I2C090	A0A081DUA7 [713-720]; A0RZG1 [713-720]; A0RZG2 [713-720]; A8QL55 [701-708]; T1E3W8 [713-720]; J3S836 [713-720]; Q0ZZJ6 [713-720]; A0A194APJ4 [712-719]; Q91132 [706-713]; I2C090 [701-708]; Q49HM6 [713-720]; A0A194ARG1 [713-720]; A0RZC6 [713-720]	0	1026.45	2.01896	High	0.0001189	0.005303
FALSE	High	[K].YVCCNTNK.[C]	1×Deamidated [N7]; 2×Carbamidomethyl [C3; C4]		FALSE	TRUE	0.0534632	0.000951525	0	3	3		P01461 [51-58]; P01474 [52-59]; P01460 [51-58]	0	1059.42	1.85677	High	0.0001189	0.004385
FALSE	High	[K].LLRIEEQDGNDIYVMDVLEVIK.[Q]	1×Deamidated [N/Q]		FALSE	TRUE	0.0594662	0.000951525	1	1	2	Q91132	Q91132 [1528-1549]	1	2605.34	1.37008	High	0.0001189	0.00526
FALSE	High	[K].EIVDLHNSLRR.[RSX]			FALSE	TRUE	0.0516614	0.000951525	2	6	2	P84805; P86543	P84805 [35-45]; V8N8B4 [17-27]; P86543 [17-27]; Q7T1K6 [35-45]; Q7ZT98 [35-45]; P0DL15 [17-27]	1	1351.74	2.44478	High	0.0002276	0.0105
FALSE	High	[K].LFWSPLK.[I]			FALSE	TRUE	0.0501093	0.000951525	1	1	53	V8P395	V8P395 [212-218]	0	890.513	2.17795	High	0.004269	0.114
FALSE	High	[RK].TIDECNR.[T]	1×Carbamidomethyl [C5]		FALSE	TRUE	0.0622338	0.000951525	2	4	4	P19859; P20229	P19859 [47-53]; C1IC50 [71-77]; P20229 [47-53]; Q5ZPJ7 [71-77]	0	907.394	1.91739	High	0.008197	0.168
FALSE	High	[K].YVCCNTDK.[C]	2×Carbamidomethyl [C3; C4]		FALSE	TRUE	0.0534632	0.000951525	1	7	3	P01441	P60309 [51-58]; P01441 [51-58]; P60308 [51-58]; P01457 [51-58]; P01459 [51-58]; P01473 [52-59]; P60307 [51-58]	0	1059.42	1.85677	High	0.0001189	0.004385
FALSE	High	[R].DSCFTLNQR.[GT]	1×Deamidated [N7]; 1×Carbamidomethyl [C3]		FALSE	TRUE	0.0476833	0.000951525	2	4	1	Q9PVK7; D3TTC2	A8QL49 [531-539]; A8QL48 [522-530]; Q9PVK7 [517-525]; D3TTC2 [530-538]	0	1141.49	2.16298	High	0.0001189	0.003631
FALSE	High	[KR].FKGAGAECR.[AG]	1×Carbamidomethyl [C8]		FALSE	TRUE	0.0568177	0.000951525	2	6	1	Q10749; Q9PVK7	Q10749 [459-467]; A0A098M216 [460-468]; A0A098M214 [460-468]; A0A098M137 [460-468]; Q9PVK7 [447-455]; Q9PT47 [245-253]	1	995.473	2.34383	High	0.0001189	0.004853
FALSE	High	[K].AVYVLNDK.[Y]			FALSE	TRUE	0.0438354	0.000951525	6	18	1	A0A081DUA7; A0RZG1; Q01833; A0A0B8RZV9; Q91132; I2C090	A0A081DUA7 [590-597]; A0RZG1 [590-597]; Q01833 [589-596]; A0RZG2 [590-597]; A0A081DUC1 [592-599]; V8N3L4 [93-100]; A8QL54 [212-219]; A0A2Z4N9Y8 [592-599]; A0A346CI96 [592-599]; A0A346CLZ6 [592-599]; A0A081DUB7 [592-599]; Q0ZZJ6 [590-597]; A0A0B8RZV9 [592-599]; Q91132 [583-590]; I2C090 [578-585]; Q49HM6 [590-597]; A0A194ARG1 [590-597]; A0RZC6 [590-597]	0	921.504	2.40196	High	0.0001189	0.003134
FALSE	High	[R].VATVSLPR.[S]			TRUE	FALSE	0.0522553	0.000951525	1	1	22	P00761	P00761 [108-115]	0	842.509	2.43036	High	0.002365	0.08882
FALSE	High	[K].RWHMLVPGR.[Y]			FALSE	TRUE	0.0673783	0.000951525	1	2	2	P82463	U3EPM9 [48-56]; P82463 [27-35]	1	1151.63	3.53261	High	0.0001189	0.006495
FALSE	High	[R].LSYLLMCLESAVHR.[G]	1×Carbamidomethyl [C7]		FALSE	TRUE	0.0743158	0.000951525	1	7	1	A0A2D4PXP4	A0A2D4PZB5 [52-65]; A0A2D4L152 [66-79]; A0A2D4PXP4 [279-292]; A0A2D4LBL3 [70-83]; A0A2D4LB93 [70-83]; A0A2D4L0V7 [161-174]; V8NSK8 [252-265]	0	1691.86	1.22032	High	0.0001189	0.007687
FALSE	High	[K].VHGWLDSTIKSGLR.[A]			FALSE	TRUE	0.0451983	0.000951525	1	1	1	A0A2D4KMX7	A0A2D4KMX7 [66-79]	1	1568.85	3.07338	High	0.0001189	0.0033
FALSE	High	[K].LQRPYTTALTAYALAAADQLNDDRVLMAASTGR.[D]	2×Deamidated [Q2; N/Q]		FALSE	TRUE	0.0608348	0.000951525	1	1	2	Q91132	Q91132 [1166-1198]	1	3539.78	1.67771	High	0.0001189	0.00545
FALSE	High	[K].IGCGENLFMSSQPYAWSR.[V]	1×Oxidation [M9]; 1×Carbamidomethyl [C3]		FALSE	TRUE	0.0596923	0.000951525	1	3	2	A0A024AX20	A0A2D4G403 [29-46]; Q7ZZN8 [90-107]; A0A024AX20 [90-107]	0	2118.94	1.98059	High	0.0001189	0.005282
FALSE	High	[R].LFIVFPQSK.[T]			FALSE	TRUE	0.0516614	0.000951525	1	5	1	Q7ZT83	Q7ZT84 [33-41]; Q800M0 [21-29]; Q7ZT83 [33-41]; Q7ZT85 [33-41]; Q800M1 [21-29]	0	1078.63	1.98306	High	0.0001189	0.004146
FALSE	High	[R].MAFPCFDEPALK.[A]	1×Carbamidomethyl [C5]		FALSE	TRUE	0.0699696	0.000951525	1	3	1	T1E6L9	T1E6L9 [182-193]; V8P2K1 [182-193]; A0A0F7ZB46 [182-193]	0	1425.65	1.66532	High	0.0001189	0.006934
FALSE	High	[R].QTVLLPR.[K]			FALSE	TRUE	0.0566022	0.000951525	1	1	15	P82942	P82942 [91-97]	0	826.515	2.40804	High	0.001074	0.0487
FALSE	High	[K].SILFVPSTAPR.[G]			FALSE	TRUE	0.0455454	0.000951525	1	3	1	V8P5F2	V8P5F2 [512-522]; A0A0B8RQY1 [381-391]; U3FZJ6 [381-391]	0	1187.68	2.21958	High	0.0001189	0.003357
FALSE	High	[K].SLNFGGIGMVIGHEITHGFDDNGR.[N]	2×Deamidated [N3; N22]		FALSE	TRUE	0.0572511	0.000951525	1	5	1	V8NQ76	A0A0K8RSH5 [569-592]; T1E4Z0 [569-592]; J3SEW5 [569-592]; A0A0B8RU83 [572-595]; V8NQ76 [497-520]	0	2545.18	1.76256	High	0.0001189	0.004931
FALSE	High	[K].VDFNSESTRR.[R]	1×Deamidated [N4]		FALSE	TRUE	0.0524548	0.000951525	1	2	1	A0A346CLY3	A0A346CM05 [20-29]; A0A346CLY3 [20-29]	1	1211.57	2.47152	High	0.0001189	0.004259
FALSE	High	[K].FDQRNLLGKR.[Y]			FALSE	TRUE	0.049539	0.000951525	1	2	1	P29181	P29181 [28-37]; P29182 [28-37]	2	1246.7	3.38374	High	0.0001189	0.00387
FALSE	High	[K].HSICTMTPK.[G]	1×Carbamidomethyl [C4]		FALSE	TRUE	0.0484173	0.000951525	1	2	1	V8PIL7	A0A2D4ETB9 [277-285]; V8PIL7 [272-280]	0	1074.51	2.64429	High	0.0001189	0.003716
FALSE	High	[K].TWCDGFCRIR.[G]	2×Carbamidomethyl [C3; C7]		FALSE	TRUE	0.0757262	0.000951525	1	1	4	P25672	P25672 [24-33]	1	1370.61	2.05253	High	0.0001189	0.007933
FALSE	High	[K].SYFETYQYK.[N]			FALSE	TRUE	0.0428396	0.000951525	1	1	1	U3FZS8	U3FZS8 [527-535]	0	1228.55	2.30116	High	0.0001189	0.003017
FALSE	High	[-].NVDFNSESTRR.[K]	1×Deamidated [N]		FALSE	TRUE	0.0478658	0.000951525	1	5	3	P86543	P84806 [1-11]; P0DL16 [1-11]; P86543 [1-11]; P0DL14 [1-11]; P0DL15 [1-11]	1	1325.61	2.38514	High	0.0001189	0.003645
FALSE	High	[K].FPLKFPVK.[R]			FALSE	TRUE	0.0576876	0.000951525	1	7	2	P62377	Q91996 [51-58]; Q91137 [51-58]; Q9W716 [51-58]; P49122 [50-57]; P62375 [51-58]; Q91126 [51-58]; P62377 [30-37]	1	975.603	2.80385	High	0.0001189	0.004997
FALSE	High	[R].SPLEKCFQEDDYEEFLEIAR.[N]	1×Deamidated [Q8]; 1×Carbamidomethyl [C6]		FALSE	TRUE	0.0786244	0.000951525	1	2	1	A0A346CIA4	A0A346CIA4 [23-42]; A0A346CIA5 [23-42]	1	2519.13	0.928793	High	0.0001189	0.00846
FALSE	High	[K].LTTLGVNK.[I]			FALSE	TRUE	0.0636637	0.000951525	4	21	1	B6EWW8; A0A194AS98; A0A346CI90; A0A2I4HXH5	B6EWW8 [221-228]; A0A182C5T8 [172-179]; T2HRS9 [150-157]; V8NYW9 [19-26]; T1E3Y5 [223-230]; A0A0B8RXZ9 [221-228]; A0A194APL9 [221-228]; A0A1W7RF85 [221-228]; A0A0F7Z1K6 [221-228]; A0A077L6M5 [221-228]; W8EFS0 [41-48]; U3FYP9 [221-228]; A0A194AS98 [221-228]; A0A194ASY3 [224-231]; A0A1L8D667 [194-201]; A0A0F7YZM6 [221-228]; A0A077L7M9 [224-231]; A0A346CI90 [221-228]; U3T7C6 [137-144]; A0A194APR8 [2…	0	845.509	2.16902	High	0.0001189	0.005905
FALSE	High	[R].TAPAFQFSSCSIRDYQEYLLR.[D]	2×Deamidated [Q6; Q16]; 1×Carbamidomethyl [C10]		FALSE	TRUE	0.0661175	0.000951525	1	1	1	P82942	P82942 [178-198]	1	2554.19	1.88986	High	0.0001189	0.006298
FALSE	High	[K].SIQEDPAVK.[A]			FALSE	TRUE	0.0592411	0.000951525	2	4	2	A0A194AS98; A0A2I4HXH5	U3FYP9 [327-335]; A0A194AS98 [327-335]; A0A0F7YZM6 [327-335]; A0A2I4HXH5 [288-296]	0	986.515	2.31176	High	0.0001189	0.007808
FALSE	High	[K].IVSSNDLR.[L]	1×Deamidated [N5]		FALSE	TRUE	0.0462475	0.000951525	1	1	6	V8NM67	V8NM67 [472-479]	0	904.473	2.26749	High	0.001167	0.06358
FALSE	High	[K].CPTDSFQR.[N]	1×Carbamidomethyl [C1]		FALSE	TRUE	0.052655	0.000951525	1	6	1	A0A024AXX7	U3EPC7 [486-493]; A0A024AXX7 [487-494]; R4FIX4 [487-494]; F8RKW1 [487-494]; F8RKW0 [487-494]; R4FIM1 [253-260]	0	1010.44	2.72585	High	0.0001189	0.004291
FALSE	High	[R].GNANSLNQIKYFTYLILNKGK.[I]			FALSE	TRUE	0.0499185	0.000951525	1	1	2	Q01833	Q01833 [470-490]	2	2399.31	1.96452	High	0.0001189	0.007878
FALSE	High	[R].GCAATCPIAENRDVIECCSTDKCNL.[-]	2×Deamidated [N11; N24]; 5×Carbamidomethyl [C2; C6; C17; C18; C23]		FALSE	TRUE	0.0641474	0.000951525	1	1	3	P82463	P82463 [41-65]	2	2916.19	2.35409	High	0.0001189	0.005996
FALSE	High	[K].CPASCFCR.[T]	3×Carbamidomethyl [C1; C5; C7]		FALSE	TRUE	0.0412287	0.000951525	1	4	1	Q8JI38	R4G2Q3 [239-246]; R4FJJ5 [173-180]; Q8JI38 [227-234]; V8NKT2 [233-240]	0	1057.4	2.16431	High	0.0001189	0.002829
FALSE	High	[R].KPGTNIANGLR.[F]	1×Deamidated [N8]		FALSE	TRUE	0.0549065	0.000951525	1	1	1	Q6SIG0	Q6SIG0 [328-338]	0	1141.63	2.44387	High	0.0001189	0.00458
FALSE	High	[K].TTPNAKPVEITENGAENK.[I]	1×Deamidated [N13]		FALSE	TRUE	0.0536671	0.000951525	1	10	2	A6MJH4	A6MJH2 [170-187]; A6MJH8 [170-187]; A6MJH4 [170-187]; A6MJH9 [170-187]; A6MJI0 [170-187]; A6MJH7 [170-187]; A6MJI1 [170-187]; A6MJH6 [170-187]; A6MJH5 [170-187]; A6MJH3 [170-187]	0	1913.95	2.07878	High	0.0002276	0.009673
FALSE	High	[K].VCNYVNWIQQTIAAN.[-]	1×Carbamidomethyl [C2]		TRUE	FALSE	0.043169	0.000951525	1	1	1	P00761	P00761 [217-231]	0	1793.86	2.67731	High	0.0001189	0.00307
FALSE	High	[R].VIELGCTATCPTVK.[H]	2×Carbamidomethyl [C6; C10]		FALSE	TRUE	0.077744	0.000951525	1	1	6	Q2VBP3	Q2VBP3 [59-72]	0	1548.78	2.66601	High	0.0001189	0.008266
FALSE	High	[K].VDFNSESTR.[R]			FALSE	TRUE	0.0666191	0.000951525	1	2	1	A0A346CLY3	A0A346CM05 [20-28]; A0A346CLY3 [20-28]	0	1054.48	2.07664	High	0.0001189	0.006391
FALSE	High	[R].SEVYGPMQK.[Y]			FALSE	TRUE	0.0615305	0.000951525	1	3	1	A0A1W7RJE8	A0A1W7RJE8 [735-743]; A0A0K8S2L4 [726-734]; T1DNX8 [726-734]	0	1038.49	2.07395	High	0.0001189	0.005554
FALSE	High	[-].TICYNHLTR.[T]	1×Deamidated [N5]; 1×Carbamidomethyl [C3]		FALSE	TRUE	0.0433347	0.000951525	1	1	1	P82464	P82464 [1-9]	0	1178.56	2.22933	High	0.0001189	0.003074
FALSE	High	[R].AVPFVIVPLEQGLHDVEIK.[A]	1×Deamidated [Q11]		FALSE	TRUE	0.065372	0.000951525	1	1	2	Q91132	Q91132 [879-897]	0	2104.17	1.84471	High	0.0001189	0.006176
FALSE	High	[R].VPTYVPLEMEK.[TS]	1×Oxidation [M9]		FALSE	TRUE	0.043004	0.000951525	1	4	1	A0A2I4HXH5	V8NYW9 [165-175]; A0A0B8RXZ9 [496-506]; W8EFS0 [316-326]; A0A2I4HXH5 [457-467]	0	1321.67	2.41808	High	0.0001189	0.003039
FALSE	High	[R].VPTYVPLQMEK.[T]	1×Oxidation [M9]; 1×Deamidated [Q8]		FALSE	TRUE	0.043004	0.000951525	1	1	1	A0A194AS98	A0A194AS98 [496-506]	0	1321.67	2.41808	High	0.0001189	0.003039
FALSE	High	[K].YCLLHQAK.[Y]	1×Carbamidomethyl [C2]		FALSE	TRUE	0.0484173	0.000951525	1	14	2	A0A0F7Z2Q3	A0A194AS02 [557-564]; T2HRT4 [557-564]; T2HQA0 [558-565]; A0A1L8D6B7 [557-564]; T1DJT5 [574-581]; U3TAI7 [595-602]; A0A077LA64 [557-564]; J3SBP3 [557-564]; A0A0F7Z2Q3 [598-605]; T1D6P7 [598-605]; T2HPD6 [599-606]; W8E7D1 [598-605]; T2HP62 [598-605]; U3TBJ5 [636-643]	0	1032.53	2.30728	High	0.0001189	0.003708
FALSE	High	[R].AVPFVIVPLQQGLHDIEVK.[A]	2×Deamidated [Q10; Q11]		FALSE	TRUE	0.0704992	0.000951525	0	5	2		V8N3I6 [115-133]; A8QL54 [508-526]; A0A346CI96 [888-906]; A0A346CLZ6 [888-906]; A0A081DUB7 [888-906]	0	2104.17	1.78767	High	0.0001189	0.007033
FALSE	High	[R].WECISNLGPDLSFVPPTFNPK.[T]	1×Carbamidomethyl [C3]		FALSE	TRUE	0.065372	0.000951525	1	1	2	Q91134	Q91134 [513-533]	0	2418.18	1.39467	High	0.0001189	0.00619
FALSE	High	[R].HLDCTLQR.[R]	1×Carbamidomethyl [C4]		FALSE	TRUE	0.0583485	0.000951525	1	4	1	A0A2D4FBK7	A0A2D4KD69 [34-41]; J3S960 [45-52]; A0A2D4FBK7 [46-53]; A0A2D4KDB0 [34-41]	0	1042.51	1.36181	High	0.0001189	0.005096
FALSE	High	[K].SNCPASCFCRNKII.[-]	1×Deamidated [N11]; 3×Carbamidomethyl [C3; C7; C9]		FALSE	TRUE	0.0566022	0.000951525	1	2	1	P84805	P84805 [226-239]; Q7T1K6 [226-239]	2	1727.77	2.50158	High	0.0001189	0.004847
FALSE	High	[K].YFKPGMPYELTVYVTNPDGSPAAHVPVVSEAIHSEGTTLSDGTAK.[L]			FALSE	TRUE	0.0702339	0.000951525	1	1	2	Q01833	Q01833 [355-399]	0	4733.31	2.01188	High	0.0001189	0.006958
FALSE	High	[K].VHTCRNGENQCFK.[R]	1×Deamidated [N6]; 2×Carbamidomethyl [C4; C11]		FALSE	TRUE	0.0646345	0.000951525	1	1	2	P01401	P01401 [14-26]	1	1650.71	2.46837	High	0.0008106	0.03593
FALSE	High	[R].KILCAAK.[D]	1×Carbamidomethyl [C4]		FALSE	TRUE	0.0583485	0.000951525	1	1	1	Q10749	Q10749 [552-558]	1	803.481	2.53679	High	0.0001189	0.005096
FALSE	High	[K].LNEFFQENENAWYYINNIR.[K]	1×Deamidated [N/Q]		FALSE	TRUE	0.054698	0.000951525	1	1	5	A8QL58	A8QL58 [128-146]	0	2478.14	1.42876	High	0.001437	0.07665
FALSE	High	[R].WHMIVPGR.[Y]			FALSE	TRUE	0.0438354	0.000951525	1	2	172	P82463	U3EPM9 [49-56]; P82463 [28-35]	0	995.524	2.62212	High	0.00043	0.01874
FALSE	High	[R].NGENQCFK.[R]	1×Deamidated [N1]; 1×Carbamidomethyl [C6]		FALSE	TRUE	0.0671243	0.000951525	1	1	2	P01401	P01401 [19-26]	0	997.404	2.31387	High	0.0001189	0.006474
FALSE	High	[K].KGQEMVEHLQNGPTTE.[-]	1×Deamidated [N11]		FALSE	TRUE	0.0671243	0.000951525	1	1	1	Q91134	Q91134 [599-614]	1	1798.83	1.47426	High	0.0001189	0.006436
FALSE	High	[R].SVSDPDVQK.[A]			FALSE	TRUE	0.0651253	0.000951525	1	2	1	E3P6P4	P81714 [9-17]; E3P6P4 [35-43]	0	974.479	2.34687	High	0.0001189	0.006115
FALSE	High	[K].YYLMMELVK.[T]			FALSE	TRUE	0.0426757	0.000951525	1	1	2	E3P6P4	E3P6P4 [80-88]	0	1189.6	1.5956	High	0.0001189	0.005752
FALSE	High	[K].QKEIVDLHNSLRR.[RSX]	1×Deamidated [N9]; 1×Gln->pyro-Glu [N-Term]		FALSE	TRUE	0.0540772	0.000951525	2	6	1	P84805; P86543	P84805 [33-45]; V8N8B4 [15-27]; P86543 [15-27]; Q7T1K6 [33-45]; Q7ZT98 [33-45]; P0DL15 [15-27]	2	1591.86	2.49625	High	0.0001189	0.004488
FALSE	High	[R].EWAVGLAGK.[S]			FALSE	TRUE	0.0723834	0.000951525	2	30	4	A0A024AX08; P82885	B5KLB0 [95-103]; A0A182C6D0 [123-131]; B5KLB9 [95-103]; A0A024AXC4 [123-131]; A0A0F7Z3A7 [127-135]; B5G6F8 [95-103]; A0A024AX08 [123-131]; A0A0K8RSA1 [91-99]; A0A1W7RBN2 [123-131]; B5KLA9 [95-103]; A0A1D8BAX9 [95-103]; B5KLB1 [95-103]; F8RKW3 [95-103]; B5KLB4 [95-103]; B5KLB8 [95-103]; B5KLB7 [95-103]; P82885 [75-83]; T1E3B3 [123-131]; F8RKW2 [95-103]; T1DP90 [123-131]; A0A194API3 [123-131]; V8NE…	0	930.504	2.4459	High	0.0001189	0.007339
FALSE	High	[K].GGLSIAVPGEIR.[G]			FALSE	TRUE	0.050686	0.000951525	1	1	1	V8P8Z0	V8P8Z0 [127-138]	0	1168.67	2.31249	High	0.0001189	0.00401
FALSE	High	[K].ENGAKIPCAAKDEK.[C]	1×Deamidated [N2]; 1×Carbamidomethyl [C8]		FALSE	TRUE	0.0599191	0.000951525	1	1	1	D5LMJ3	D5LMJ3 [546-559]	2	1531.74	1.72696	High	0.0001189	0.005316
FALSE	High	[K].ICFKKFDQR.[NK]	1×Carbamidomethyl [C2]		FALSE	TRUE	0.0420266	0.000951525	1	3	1	P29181	P29181 [23-31]; P85520 [23-31]; P29182 [23-31]	2	1241.65	2.81748	High	0.0001189	0.00293
FALSE	High	[R].HPDDNEWNHVSMCIINGGGIR.[S]	1×Deamidated [N16]; 1×Carbamidomethyl [C13]		FALSE	TRUE	0.0475015	0.000951525	0	1	1		A0A182C5T8 [339-359]	0	2422.07	2.09638	High	0.0001189	0.003594
FALSE	High	[R].HPDDNQWNHVSMCILNGGGIR.[S]	2×Deamidated [N16; Q/N]; 1×Carbamidomethyl [C13]		FALSE	TRUE	0.0475015	0.000951525	1	1	2	A0A346CI90	A0A346CI90 [389-409]	0	2422.07	2.09724	High	0.0001189	0.003588
FALSE	High	[K].VGIIGYTTK.[E]			FALSE	TRUE	0.0412287	0.000951525	4	20	1	B6EWW8; A0A194AS98; A0A346CI90; A0A2I4HXH5	B6EWW8 [185-193]; A0A182C5T8 [136-144]; T2HRS9 [114-122]; T1E3Y5 [187-195]; A0A0B8RXZ9 [185-193]; A0A194APL9 [185-193]; A0A1W7RF85 [185-193]; A0A0F7Z1K6 [185-193]; A0A077L6M5 [185-193]; W8EFS0 [5-13]; U3FYP9 [185-193]; A0A194AS98 [185-193]; A0A194ASY3 [188-196]; A0A1L8D667 [158-166]; A0A0F7YZM6 [185-193]; A0A077L7M9 [188-196]; A0A346CI90 [185-193]; U3T7C6 [101-109]; A0A194APR8 [186-194]; A0A2I4HX…	0	951.551	2.86989	High	0.0001189	0.002832
FALSE	High	[R].GQLASDGVK.[K]	1×Deamidated [Q2]		FALSE	TRUE	0.0491624	0.000951525	1	4	1	T1E3W8	T1E3W8 [909-917]; J3S836 [909-917]; A0A194APJ4 [908-916]; A0A194ARG1 [909-917]	0	875.447	2.50516	High	0.0001189	0.003816
FALSE	High	[K].ITNEVSKPLSHHIPVEK.[I]			FALSE	TRUE	0.0426757	0.000951525	1	5	1	A0A0B8RQW7	A0A0B8RQW7 [86-102]; V8P7P5 [86-102]; J3SBP2 [86-102]; A0A1W7RFB7 [86-102]; U3FZ98 [86-102]	0	1928.06	2.38443	High	0.0001189	0.003003
FALSE	High	[K].ADPDRNECVLSHK.[TI]	1×Deamidated [N6]; 1×Carbamidomethyl [C8]		FALSE	TRUE	0.0514649	0.000951525	2	2	1	Q91134; V8ND09	Q91134 [121-133]; V8ND09 [121-133]	1	1541.7	2.15778	High	0.0001189	0.004128
FALSE	High	[R].TDTEQQILVEAHGDNTPK.[Q]			FALSE	TRUE	0.0810191	0.00183961	1	2	1	A0A0B8RZV9	A0A2Z4N9Y8 [35-52]; A0A0B8RZV9 [35-52]	0	1995.96	1.19706	High	0.0002276	0.008873
FALSE	High	[K].AEAESLYQSK.[Y]			TRUE	FALSE	0.0810191	0.00183961	1	1	1	P04264	P04264 [367-376]	0	1125.54	1.62529	High	0.0002276	0.00892
FALSE	High	[R].VYNVEQLAFQDPATSFFSTSDHSK.[W]			FALSE	TRUE	0.0987273	0.00183961	1	2	1	V8PGW5	V8PGW5 [321-344]; A0A2D4M3C3 [276-299]	0	2718.27	1.21425	High	0.0002276	0.01253
FALSE	High	[-].DVDFNSESTRR.[K]			FALSE	TRUE	0.0965525	0.00183961	1	1	1	P84807	P84807 [1-11]	1	1325.61	2.22092	High	0.0002276	0.01199
FALSE	High	[R].WDSHILDK.[K]			FALSE	TRUE	0.0933749	0.00183961	1	1	1	A0A0F7Z9B1	A0A0F7Z9B1 [239-246]	0	1013.51	1.92932	High	0.0002276	0.01137
FALSE	High	[R].SALDYMDYGCYCGKGDSGTPVDDLDR.[C]	2×Carbamidomethyl [C10; C12]		FALSE	TRUE	0.0896254	0.00183961	1	1	1	R4G2M4	R4G2M4 [45-70]	1	2930.19	1.91412	High	0.0002276	0.01058
FALSE	High	[R].FYEGNLLGK.[R]	1×Deamidated [N5]		FALSE	TRUE	0.0951279	0.00183961	1	1	1	P01400	P01400 [28-36]	0	1041.53	2.17665	High	0.0002276	0.01172
FALSE	High	[R].SVRPTASNMLK.[M]			FALSE	TRUE	0.0819349	0.00183961	0	2	2		A0A182C5S6 [46-56]; Q2XXP4 [46-56]	0	1203.65	2.6326	High	0.0002276	0.009073
FALSE	High	[K].VCLVLPEK.[ST]	1×Carbamidomethyl [C2]		FALSE	TRUE	0.0813233	0.00183961	1	4	1	J3S9B2	T2HS00 [343-350]; A0A0B8RXQ3 [343-350]; V8NH29 [344-351]; J3S9B2 [340-347]	0	957.544	2.66202	High	0.0002276	0.008982
FALSE	High	[K].QPLSETLR.[L]	1×Gln->pyro-Glu [N-Term]		FALSE	TRUE	0.0951279	0.00183961	2	10	1	A0A2D4P571; A0A2D0TC04	A0A2D4P571 [643-650]; A0A0F7YYZ8 [830-837]; A0A0B8RU55 [870-877]; A0A346CLX5 [868-875]; U3FAB3 [833-840]; A0A141DWM1 [783-790]; A0A2D0TC04 [810-817]; A0A2D4K5D9 [857-864]; A0A2D4P537 [79-86]; A0A2D4FR34 [856-863]	0	926.494	2.33631	High	0.0002276	0.01168
FALSE	High	[K].YCLLHQTK.[Y]	1×Carbamidomethyl [C2]		FALSE	TRUE	0.0990942	0.00183961	2	10	1	A0A2D4P571; A0A2D0TC04	A0A2D4P571 [407-414]; A0A0F7YYZ8 [594-601]; A0A346CLX5 [633-640]; U3FAB3 [597-604]; A0A2H6N6S6 [160-167]; A0A141DWM1 [547-554]; A0A2D0TC04 [574-581]; A0A2D4K5D9 [621-628]; A0A2D4FR34 [620-627]; A0A2D4P521 [407-414]	0	1062.54	2.12385	High	0.0002276	0.0126
FALSE	High	[K].LDDRVPDTEIETK.[I]			FALSE	TRUE	0.082551	0.00183961	1	1	1	Q91132	Q91132 [950-962]	1	1530.76	2.47106	High	0.0002276	0.009194
FALSE	High	[K].GNYYGYCK.[K]	1×Carbamidomethyl [C7]		FALSE	TRUE	0.093028	0.00183961	1	1	1	A8QL59	A8QL59 [541-548]	0	1024.42	1.73427	High	0.0002276	0.01131
FALSE	High	[R].IKFEMEQNLR.[Q]			TRUE	FALSE	0.0940724	0.00183961	1	1	1	P35527	P35527 [241-250]	1	1307.68	2.24907	High	0.0002276	0.01152
FALSE	High	[R].GCGLCRMEYGR.[K]	2×Carbamidomethyl [C2; C5]		FALSE	TRUE	0.0951279	0.00183961	2	2	1	Q9PVK7; D3TTC2	Q9PVK7 [528-538]; D3TTC2 [541-551]	1	1358.58	2.27759	High	0.0002276	0.01169
FALSE	High	[R].FCPEADAK.[N]	1×Carbamidomethyl [C2]		FALSE	TRUE	0.0958377	0.00183961	1	3	1	A0A2D4PXP4	A0A2D4PZB5 [545-552]; A0A2D4PXP4 [772-779]; V8NSK8 [718-725]	0	937.408	2.03472	High	0.0002276	0.01185
FALSE	High	[R].VLTPAEIR.[L]			FALSE	TRUE	0.0926823	0.00183961	1	2	1	A0A2D4NXP7	A0A2D4NXP7 [122-129]; A0A2D4H2D0 [8-15]	0	898.536	2.30528	High	0.0002276	0.01119
FALSE	High	[K].MFMVSNKTVPVKR.[G]	1×Oxidation [M1]; 1×Deamidated [N6]		FALSE	TRUE	0.0866643	0.00183961	1	6	1	P01445	P01445 [24-36]; O73858 [26-38]; A0A0U4N5W4 [36-48]; P24780 [24-36]; P0CH80 [24-36]; P01446 [24-36]	2	1553.82	1.82013	High	0.0002276	0.009979
FALSE	High	[R].LHFANNIR.[I]			FALSE	TRUE	0.0896254	0.00183961	1	1	1	A0A2D0TC04	A0A2D0TC04 [404-411]	0	984.537	1.9896	High	0.0002276	0.01057
FALSE	High	[-].NLYQFKNMIK.[C]	1×Oxidation [M8]; 1×Deamidated [N7]		FALSE	TRUE	0.0983617	0.00183961	1	4	1	P15445	P25498 [1-10]; P15445 [1-10]; P00595 [1-10]; P21792 [1-10]	1	1315.67	1.92177	High	0.0002276	0.01241
FALSE	High	[K].TVPVKRGCIDVCPK.[N]	2×Carbamidomethyl [C8; C12]		FALSE	TRUE	0.0828607	0.00183961	2	15	3	P01445; P01447	O73859 [33-46]; P01445 [31-44]; A0A0U5AL91 [43-56]; P86540 [31-44]; A0A0U4W6H0 [43-56]; A0A0U4W6K7 [43-56]; O73858 [33-46]; A0A0U4N5W4 [43-56]; A0A0U5AR60 [43-56]; P60306 [31-44]; P24780 [31-44]; P86382 [31-44]; P01447 [31-44]; P0CH80 [31-44]; A0A0U5ALB9 [43-56]	2	1628.86	2.59508	High	0.0002276	0.009234
FALSE	High	[K].CAASCFCR.[T]	3×Carbamidomethyl [C1; C5; C7]		FALSE	TRUE	0.0819349	0.00183961	1	2	1	A0A024AX20	Q7ZZN8 [227-234]; A0A024AX20 [227-234]	0	1031.39	2.1912	High	0.0002276	0.009065
FALSE	High	[R].TPLQALLR.[G]			FALSE	TRUE	0.0819349	0.00183961	1	1	1	A0A2D4JFV8	A0A2D4JFV8 [86-93]	0	911.567	2.46524	High	0.0002276	0.009087
FALSE	High	[KR].RNSMICNCSISPR.[D]	2×Carbamidomethyl [C6; C8]		FALSE	TRUE	0.0961945	0.00183961	2	2	1	Q9PVK7; D3TTC2	Q9PVK7 [557-569]; D3TTC2 [570-582]	1	1594.72	2.37897	High	0.0002276	0.01196
FALSE	High	[R].GQLVSDGVKK.[K]	1×Deamidated [Q2]		FALSE	TRUE	0.0819349	0.00183961	1	1	1	A0A081DUA7	A0A081DUA7 [909-918]	1	1031.57	2.48163	High	0.0002276	0.009043
FALSE	High	[K].DKISYLITK.[N]			FALSE	TRUE	0.0822424	0.00183961	1	3	2	Q91132	V8N885 [100-108]; A0A2D4ETJ5 [64-72]; Q91132 [1595-1603]	1	1080.63	2.56995	High	0.0002276	0.009133
FALSE	High	[K].STMQELNSR.[L]			TRUE	FALSE	0.080113	0.00183961	1	1	1	P35527	P35527 [155-163]	0	1065.5	2.05406	High	0.0002276	0.008734
FALSE	High	[K].TCSGETNCYK.[K]	1×Deamidated [N7]; 2×Carbamidomethyl [C2; C8]		FALSE	TRUE	0.0813233	0.00183961	1	7	1	P01427	P60774 [16-25]; P80958 [37-46]; P59275 [16-25]; P59276 [16-25]; P01427 [16-25]; E2ITZ9 [18-27]; P60773 [16-25]	0	1220.46	2.31275	High	0.0002276	0.008941
FALSE	High	[K].TFLPIFINSVN.[-]			FALSE	TRUE	0.0998319	0.00183961	1	1	6	A0A2D0TC04	A0A2D0TC04 [820-830]	0	1264.69	2.79404	High	0.0002276	0.01275
FALSE	High	[K].IIDTSQR.[I]			FALSE	TRUE	0.0819349	0.00183961	1	1	1	V8P1Y2	V8P1Y2 [563-569]	0	832.452	1.67531	High	0.0002276	0.009081
FALSE	High	[R].SRGALDYNNYGCYCGSGGSGTPVDDLDR.[C]	2×Deamidated [N8; N9]; 2×Carbamidomethyl [C12; C14]		FALSE	TRUE	0.0958377	0.00183961	1	2	2	R4FJ04	R4FJ04 [43-70]; R4FKH4 [43-70]	1	3028.23	1.57784	High	0.0002276	0.01187
FALSE	High	[K].MLLTYDNGFLFIQTDKPIYTPDQSVK.[V]	1×Oxidation [M1]; 1×Deamidated [Q23]		FALSE	TRUE	0.102455	0.00269849	1	1	1	V8NM47	V8NM47 [165-190]	0	3064.52	0.248333	High	0.000334	0.01331
FALSE	High	[K].THQYISQR.[K]			FALSE	TRUE	0.108294	0.00269849	1	1	2	Q91132	Q91132 [1560-1567]	0	1032.52	2.3644	High	0.000896	0.04501
FALSE	High	[K].CSPSELLK.[V]	1×Carbamidomethyl [C1]		FALSE	TRUE	0.107895	0.00269849	2	5	1	Q1EL74; A0A2H6N0F2	Q1EL76 [694-701]; Q1EL74 [695-702]; A0A2H6N0F2 [683-690]; A0A2D4KC13 [531-538]; A0A0B8RPR5 [695-702]	0	933.471	2.14212	High	0.000334	0.01452
FALSE	High	[K].ISYIITK.[N]			FALSE	TRUE	0.107102	0.00269849	1	3	10	Q91132	V8N885 [102-108]; A0A2D4ETJ5 [66-72]; Q91132 [1597-1603]	0	837.508	2.35449	High	0.002546	0.09146
FALSE	High	[K].IWNTIEK.[S]	1×Deamidated [N3]		FALSE	TRUE	0.108694	0.00269849	1	1	6	T1E3W8	T1E3W8 [605-611]	0	904.477	2.07371	High	0.00043	0.01749
FALSE	High	[KR].IWDTIEK.[S]			FALSE	TRUE	0.108694	0.00269849	6	19	6	A0A081DUA7; A0RZG1; Q01833; A0A0B8RZV9; Q91132; I2C090	A0A081DUA7 [605-611]; A0RZG1 [605-611]; Q01833 [604-610]; A0RZG2 [605-611]; A8QL55 [593-599]; A0A081DUC1 [607-613]; A8QL54 [227-233]; A0A2Z4N9Y8 [607-613]; J3S836 [605-611]; A0A346CI96 [607-613]; A0A346CLZ6 [607-613]; A0A081DUB7 [607-613]; Q0ZZJ6 [605-611]; A0A0B8RZV9 [607-613]; Q91132 [598-604]; I2C090 [593-599]; Q49HM6 [605-611]; A0A194ARG1 [605-611]; A0RZC6 [605-611]	0	904.477	2.07371	High	0.00043	0.01749
FALSE	High	[K].QPLSETLR.[L]			FALSE	TRUE	0.109498	0.00269849	2	10	1	A0A2D4P571; A0A2D0TC04	A0A2D4P571 [643-650]; A0A0F7YYZ8 [830-837]; A0A0B8RU55 [870-877]; A0A346CLX5 [868-875]; U3FAB3 [833-840]; A0A141DWM1 [783-790]; A0A2D0TC04 [810-817]; A0A2D4K5D9 [857-864]; A0A2D4P537 [79-86]; A0A2D4FR34 [856-863]	0	943.521	2.71409	High	0.000334	0.01489
FALSE	High	[K].TWAQTFEK.[Q]			FALSE	TRUE	0.104367	0.00269849	1	10	1	A0A346CLY2	A0A2H6N954 [343-350]; V8ND68 [300-307]; A0A346CI91 [343-350]; A0A2Z4NA16 [343-350]; A0A098LY74 [343-350]; A0A346CLY2 [344-351]; A0A0B8RQP5 [343-350]; A0A2D4HN84 [341-348]; U3FA79 [343-350]; A0A098LWY9 [343-350]	0	1010.49	1.59347	High	0.000334	0.01376
FALSE	High	[R].GCADTCPVRKPR.[E]	2×Carbamidomethyl [C2; C6]		FALSE	TRUE	0.112772	0.00269849	1	4	1	P29180	Q9YGI2 [62-73]; P29180 [41-52]; O93422 [62-73]; P0DSM9 [32-43]	1	1416.68	2.4693	High	0.000334	0.01576
FALSE	High	[K].QKEIVDLHNSLRR.[RSX]	1×Gln->pyro-Glu [N-Term]		FALSE	TRUE	0.111534	0.00269849	2	6	1	P84805; P86543	P84805 [33-45]; V8N8B4 [15-27]; P86543 [15-27]; Q7T1K6 [33-45]; Q7ZT98 [33-45]; P0DL15 [15-27]	2	1590.87	3.10606	High	0.000334	0.01538
FALSE	High	[R].FQPSEPYFASDK.[I]			FALSE	TRUE	0.107102	0.00269849	2	9	1	A6MJH4; V8P9G9	A0A098LWT3 [347-358]; A6MJH4 [346-357]; V8P9G9 [347-358]; A0A098LWW7 [346-357]; A6MJH9 [346-357]; A6MJI0 [346-357]; A6MJH7 [346-357]; A6MJI1 [346-357]; A6MJH6 [346-357]	0	1415.65	1.58084	High	0.000334	0.01441
FALSE	High	[R].EVQLLQEK.[L]			FALSE	TRUE	0.113187	0.00269849	1	1	1	V8PEY8	V8PEY8 [439-446]	0	986.552	2.00323	High	0.000334	0.01578
FALSE	High	[K].LAQLYNVNHVSLFHSDCPRQ.[-]	1×Deamidated [N8]; 1×Carbamidomethyl [C17]		FALSE	TRUE	0.110308	0.00269849	1	1	1	V8N4Y2	V8N4Y2 [141-160]	1	2399.16	2.93928	High	0.000334	0.01509
FALSE	High	[K].GDSSNHSSGDLDISIVGDYIKR.[M]			FALSE	TRUE	0.111534	0.00269849	2	2	1	A0A346CI90; A0A2I4HXH5	A0A346CI90 [528-549]; A0A2I4HXH5 [489-510]	1	2335.12	2.46277	High	0.000334	0.01541
FALSE	High	[K].GDSSNHSSGNLDISIVGDYIKR.[M]	1×Deamidated [N10; N]		FALSE	TRUE	0.111534	0.00269849	1	12	1	B6EWW8	B6EWW8 [528-549]; T2HRS9 [457-478]; T1E3Y5 [530-551]; A0A194APL9 [528-549]; A0A1W7RF85 [528-549]; A0A0F7Z1K6 [528-549]; A0A077L6M5 [528-549]; A0A194ASY3 [531-552]; A0A1L8D667 [501-522]; A0A077L7M9 [531-552]; U3T7C6 [444-465]; A0A194APR8 [529-550]	1	2335.12	2.46277	High	0.000334	0.01541
FALSE	High	[R].NGENQCFKR.[F]	2×Deamidated [N1; N4]; 1×Carbamidomethyl [C6]		FALSE	TRUE	0.111945	0.00269849	1	1	1	P01401	P01401 [19-27]	1	1154.49	2.17953	High	0.000334	0.01551
FALSE	High	[K].VQNFAWENCGPPSEPAIIK.[S]	1×Carbamidomethyl [C9]		FALSE	TRUE	0.114022	0.00269849	1	4	1	A0A1W7RH87	A0A1W7RH87 [40-58]; T1E5P6 [40-58]; J3SCE0 [40-58]; A0A0B8RUL3 [40-58]	0	2157.04	2.02481	High	0.00043	0.01602
FALSE	High	[-].LECHNQQSSQTPTTTGCSGGENNCYKK.[E]	1×Deamidated [N]; 3×Carbamidomethyl [C3; C17; C24]		FALSE	TRUE	0.111945	0.00269849	1	1	2	P82849	P82849 [1-27]	1	3087.28	2.06093	High	0.000334	0.01548
FALSE	High	[R].EVTVDVGK.[E]			FALSE	TRUE	0.102455	0.00269849	1	6	1	A0A2D4LA60	A0A2D4LAG8 [4-11]; V8NCP7 [136-143]; U3FAK1 [136-143]; A0A2D4LA60 [193-200]; A0A2H6MU31 [189-196]; A0A2D4FMN2 [151-158]	0	846.457	2.09941	High	0.000334	0.01333
FALSE	High	[K].IFLTCSKK.[F]	1×Carbamidomethyl [C5]		FALSE	TRUE	0.102835	0.00269849	1	3	1	A8QL58	R4FID0 [346-353]; A8QL58 [344-351]; Q4JHE3 [346-353]	1	996.555	1.82002	High	0.000334	0.01339
FALSE	High	[KR].KVIEELK.[LMRT]			FALSE	TRUE	0.114022	0.00269849	2	10	2	A8QL58; A0A098LX00	A0A1W7RHY8 [108-114]; A0A0B8RPW5 [108-114]; A0A2D4KYM4 [84-90]; A8QL58 [182-188]; V8NAI3 [108-114]; A0A2D4KYN2 [146-152]; A8QL52 [182-188]; J3S8J4 [108-114]; A0A098LX00 [181-187]; Q4JHE3 [182-188]	1	858.529	2.60262	High	0.00043	0.016
FALSE	High	[K].ADHSYAAFTNR.[A]			FALSE	TRUE	0.116991	0.00351663	2	3	1	Q01833; Q91132	Q01833 [1051-1061]; A0A346CLZ6 [1054-1064]; Q91132 [1045-1055]	0	1252.57	2.97297	High	0.00043	0.0167
FALSE	High	[K].ITITNDQNR.[L]			FALSE	TRUE	0.130069	0.00351663	1	10	1	J3RZN4	V8NEC1 [479-487]; A0A098LYK7 [524-532]; A0A2D4LP71 [93-101]; A0A0B8RUJ6 [523-531]; A0A1W7RH08 [523-531]; J3RZN4 [544-552]; A0A2D4EJJ8 [3-11]; J3S4I0 [523-531]; U3FCL7 [524-532]; A0A2H6NGJ6 [18-26]	0	1074.55	1.32313	High	0.00043	0.02016
FALSE	High	[K].GDSSNHSSGNLDISIVGDYIK.[R]			FALSE	TRUE	0.128656	0.00351663	1	12	2	B6EWW8	B6EWW8 [528-548]; T2HRS9 [457-477]; T1E3Y5 [530-550]; A0A194APL9 [528-548]; A0A1W7RF85 [528-548]; A0A0F7Z1K6 [528-548]; A0A077L6M5 [528-548]; A0A194ASY3 [531-551]; A0A1L8D667 [501-521]; A0A077L7M9 [531-551]; U3T7C6 [444-464]; A0A194APR8 [529-549]	0	2178.03	1.84852	High	0.00043	0.01972
FALSE	High	[K].VFPAMEGR.[MV]			FALSE	TRUE	0.118285	0.00351663	2	5	3	A0A194AS98; A0A2I4HXH5	V8NYW9 [222-229]; U3FYP9 [553-560]; A0A194AS98 [553-560]; A0A0F7YZM6 [553-560]; A0A2I4HXH5 [514-521]	0	906.45	1.93738	High	0.001074	0.04764
FALSE	High	[R].QTVLLPR.[K]	1×Deamidated [Q1]		FALSE	TRUE	0.116563	0.00351663	1	1	1	P82942	P82942 [91-97]	0	827.499	2.15119	High	0.00043	0.01668
FALSE	High	[R].TLDNDIMLIK.[X]			FALSE	TRUE	0.116136	0.00351663	0	1	1		V8N4Z1 [136-145]	0	1175.63	1.61493	High	0.00043	0.01657
FALSE	High	[K].LNEFFQENENAWYYINNIR.[K]	2×Deamidated [N8; N10]		FALSE	TRUE	0.134392	0.00351663	1	1	1	A8QL58	A8QL58 [128-146]	0	2479.12	1.12802	High	0.0005304	0.02136
FALSE	High	[K].IQYDAEK.[V]			FALSE	TRUE	0.128188	0.00351663	1	1	1	A8QL58	A8QL58 [283-289]	0	866.425	2.12807	High	0.00043	0.01961
FALSE	High	[R].ETVLLPR.[RK]			FALSE	TRUE	0.116563	0.00351663	1	14	1	D3TTC1	R4G2D3 [282-288]; V8N4M5 [46-52]; C6JUN2 [282-288]; B5KFV9 [281-287]; R4G2I0 [192-198]; D3TTC1 [282-288]; A0A0P0G942 [281-287]; R4G2Y6 [66-72]; B5KFV7 [277-283]; B5KFV1 [277-283]; R4G2I8 [66-72]; D6PXE8 [282-288]; R4FIM1 [48-54]; R4G2Z1 [48-54]	0	827.499	2.15119	High	0.00043	0.01668
FALSE	High	[R].GDDGSFCR.[M]	1×Carbamidomethyl [C7]		FALSE	TRUE	0.116136	0.00351663	2	2	6	P82942; D3TTC1	P82942 [330-337]; D3TTC1 [522-529]	0	913.347	2.29661	High	0.006103	0.1431
FALSE	High	[K].SIDNEWRK.[T]			FALSE	TRUE	0.114863	0.00351663	1	13	1	A0A2D4LA60	A0A0A1WCG8 [122-129]; T1E3J3 [122-129]; A0A223PK64 [122-129]; A0A1W7RBN5 [122-129]; A0A098LY97 [123-130]; A0A0F7Z827 [122-129]; A0A098LWV9 [53-60]; V8NCP7 [122-129]; U3FAK1 [122-129]; A0A098LX21 [122-129]; A0A2D4LA60 [179-186]; A0A2H6MU31 [175-182]; A0A2D4FMN2 [137-144]	1	1047.52	1.88166	High	0.00043	0.0162
FALSE	High	[-].SPPGNWQK.[A]			FALSE	TRUE	0.118285	0.00351663	1	1	6	P82885	P82885 [1-8]	0	913.453	1.62288	High	0.000896	0.04477
FALSE	High	[R].ASVRGQLASDGVK.[K]	1×Deamidated [Q6]		FALSE	TRUE	0.13342	0.00351663	1	4	1	T1E3W8	T1E3W8 [905-917]; J3S836 [905-917]; A0A194APJ4 [904-916]; A0A194ARG1 [905-917]	1	1288.69	2.13318	High	0.00043	0.02103
FALSE	High	[K].TLNNDIMLIK.[L]	1×Deamidated [N3]		TRUE	FALSE	0.116136	0.00351663	1	1	1	P07477	P07477 [103-112]	0	1175.63	1.61493	High	0.00043	0.01657
FALSE	High	[K].GSSCFGQK.[I]	1×Carbamidomethyl [C4]		FALSE	TRUE	0.13342	0.00351663	1	1	3	D9IX97	D9IX97 [91-98]	0	870.377	2.12339	High	0.0005304	0.02234
FALSE	High	[R].GCIDVCPKNSALVKYVCCNTDR.[C]	4×Carbamidomethyl [C2; C6; C17; C18]		FALSE	TRUE	0.132937	0.00351663	1	11	2	P01453	P60311 [37-58]; Q9DGH9 [58-79]; O73859 [39-60]; P01453 [37-58]; P01442 [58-79]; Q98960 [58-79]; P01458 [37-58]; O73858 [39-60]; P60310 [58-79]; P01443 [58-79]; Q98961 [58-79]	2	2629.2	2.43904	High	0.001167	0.06305
FALSE	High	[K].DAISSNVGHCCEKPLVERPNCLATLANDAR.[S]	2×Deamidated [N6; N20]; 3×Carbamidomethyl [C10; C11; C21]		FALSE	TRUE	0.128656	0.00351663	1	1	1	Q91134	Q91134 [297-326]	0	3369.56	2.03631	High	0.00043	0.01972
FALSE	High	[K].EFGLFFR.[A]			FALSE	TRUE	0.129125	0.00351663	1	6	2	Q7LZI2	Q9PTC5 [152-158]; Q78CF9 [152-158]; Q9PTC9 [152-158]; Q9PTC7 [153-159]; Q9PTC8 [152-158]; Q7LZI2 [133-139]	0	915.472	1.80069	High	0.000714	0.02933
FALSE	High	[R].FHECNLGNLICDAVVYNNLR.[H]	2×Deamidated [N8; N17]; 2×Carbamidomethyl [C4; C11]		FALSE	TRUE	0.116991	0.00351663	3	6	1	A0A194AS98; A0A346CI90; A0A2I4HXH5	A0A0B8RXZ9 [369-388]; U3FYP9 [369-388]; A0A194AS98 [369-388]; A0A0F7YZM6 [369-388]; A0A346CI90 [369-388]; A0A2I4HXH5 [330-349]	0	2423.11	1.89574	High	0.00043	0.01675
FALSE	High	[K].ANHSYAAFTNR.[A]	1×Deamidated [N2]		FALSE	TRUE	0.116991	0.00351663	1	2	1	I2C090	A8QL55 [1041-1051]; I2C090 [1041-1051]	0	1252.57	2.97297	High	0.00043	0.0167
FALSE	High	[K].LLPFTYSGK.[T]			FALSE	TRUE	0.11872	0.00351663	1	2	1	A0A2D4MRZ8	V8NCS7 [167-175]; A0A2D4MRZ8 [259-267]	0	1025.57	1.69212	High	0.00043	0.01715
FALSE	High	[K].TLPFHCCR.[AE]	2×Carbamidomethyl [C6; C7]		FALSE	TRUE	0.131974	0.00351663	1	2	3	V8NL73	V8NL73 [182-189]; A0A2D4FIT3 [196-203]	0	1090.49	1.75997	High	0.00043	0.02061
FALSE	High	[R].SGKHFFQVK.[Y]	1×Deamidated [Q7]		FALSE	TRUE	0.14292	0.00434224	0	1	3		A0A023VUY3 [52-60]	1	1078.57	2.59322	High	0.000896	0.04104
FALSE	High	[R].DYQEYLLR.[D]			FALSE	TRUE	0.137348	0.00434224	1	1	3	P82942	P82942 [191-198]	0	1099.54	2.0035	High	0.0008106	0.03693
FALSE	High	[K].LIPLAYK.[T]			FALSE	TRUE	0.144475	0.00434224	2	14	86	P01445; P01447	P01445 [6-12]; A0A0U5AL91 [18-24]; P24779 [6-12]; P86540 [6-12]; P01452 [6-12]; A0A0U4W6K7 [18-24]; A0A0U4N5W4 [18-24]; A0A0U5AR60 [18-24]; P24780 [6-12]; P86382 [6-12]; P01447 [6-12]; A0A0U5ALB9 [18-24]; P86539 [6-12]; P01446 [6-12]	0	817.518	1.70068	High	0.005762	0.1361
FALSE	High	[RK].SGKHFFEVK.[Y]			FALSE	TRUE	0.14292	0.00434224	1	6	3	P82885	A0A182C6D0 [109-117]; A0A194AR88 [81-89]; A0A098LWX5 [109-117]; P82885 [61-69]; V8NEU2 [111-119]; P83234 [81-89]	1	1078.57	2.59322	High	0.000896	0.04103
FALSE	High	[R].TLDNDIALLK.[L]	1×Deamidated [N4]		FALSE	TRUE	0.14138	0.00434224	1	1	1	A0A0F7Z9B1	A0A0F7Z9B1 [401-410]	0	1116.61	1.69503	High	0.0005304	0.02329
FALSE	High	[K].RGCIDVCPKNSLVLK.[Y]	1×Deamidated [N10]; 2×Carbamidomethyl [C3; C7]		FALSE	TRUE	0.134881	0.00434224	1	3	1	P01447	P24780 [36-50]; P01447 [36-50]; P0CH80 [36-50]	2	1759.92	2.43964	High	0.0005304	0.02147
FALSE	High	[R].CSFAHSPPHLR.[TA]	1×Carbamidomethyl [C1]		FALSE	TRUE	0.136851	0.00434224	1	4	1	A0A024AX20	Q7ZZN8 [75-85]; A0A024AX20 [75-85]; C1JZW4 [74-84]; V8NKT2 [81-91]	0	1308.63	1.93664	High	0.0005304	0.02198
FALSE	High	[K].QYFFETKCRNPNPVPSGCR.[G]	2×Deamidated [N10; N12]; 2×Carbamidomethyl [C8; C18]		FALSE	TRUE	0.136356	0.00434224	2	35	1	Q3HXX4; A0A1D8BAW9	V9I1A1 [175-193]; R4G2H9 [180-198]; Q3HXY9 [175-193]; Q3HXX4 [175-193]; Q3HXY0 [175-193]; U3EPH5 [175-193]; Q3HXZ1 [175-193]; R4FJE9 [178-196]; A0A194AT78 [175-193]; Q5YF90 [175-193]; Q3HXY2 [174-192]; H8PG96 [174-192]; B8QCJ7 [164-182]; R4G7J3 [173-191]; P34128 [175-193]; B8QCH2 [147-165]; Q3HXZ0 [175-193]; R4FID6 [174-192]; Q2XXL6 [154-172]; Q3HXY3 [174-192]; Q3I5F4 [175-193]; A0A194AR77 [175-1…	2	2359.06	2.1012	High	0.0005304	0.02188
FALSE	High	[K].KWWSDHR.[G]			FALSE	TRUE	0.135371	0.00434224	1	7	1	P01427	P60774 [26-32]; P80958 [47-53]; P59275 [26-32]; P59276 [26-32]; P01427 [26-32]; E2ITZ9 [28-34]; P60773 [26-32]	1	1014.49	2.41422	High	0.0005304	0.02158
FALSE	High	[K].ACGVSDTCHLDYMETTLHDK.[V]	2×Carbamidomethyl [C2; C8]		FALSE	TRUE	0.14087	0.00434224	1	1	1	Q7LZI2	Q7LZI2 [47-66]	0	2352.99	2.0982	High	0.0005304	0.02321
FALSE	High	[R].SQYTNFLR.[N]			FALSE	TRUE	0.14292	0.00434224	2	4	1	A0A2H6N8M3; V8P7T9	A0A1W7RCZ5 [263-270]; A0A2D4IXW6 [213-220]; A0A2H6N8M3 [261-268]; V8P7T9 [133-140]	0	1028.52	2.23176	High	0.0005304	0.02382
FALSE	High	[K].QPLESCR.[N]	1×Carbamidomethyl [C6]		FALSE	TRUE	0.137846	0.00434224	1	1	1	A0A2D0TC04	A0A2D0TC04 [6-12]	0	889.42	1.1672	High	0.0005304	0.02226
FALSE	High	[R].SHPYIVVPYR.[C]			FALSE	TRUE	0.146572	0.0052054	1	7	1	A0A2D4M081	A0A0F7Z343 [108-117]; A0A0B8RRR3 [108-117]; A0A1W7RJE0 [108-117]; A0A2D4KTW3 [3-12]; A0A2D4M081 [108-117]; A0A2D4LZF7 [108-117]; J3S3Z4 [108-117]	0	1230.66	1.51426	High	0.000714	0.02485
FALSE	High	[KR].GMVEPGTK.[C]			FALSE	TRUE	0.173969	0.00590527	1	23	1	R4G7I9	Q2UXQ0 [587-594]; E9JG96 [588-595]; E9JG84 [594-601]; E9JGC9 [319-326]; E9JG92 [590-597]; A0A0A1WD12 [329-336]; E9JG30 [586-593]; E9JG35 [589-596]; E9JG28 [585-592]; E9JG69 [585-592]; A0A0A1WDQ6 [574-581]; R4G7I9 [267-274]; E9JGB5 [527-534]; E9JGA7 [585-592]; E9JG64 [585-592]; E9JGC8 [353-360]; E9JGC7 [272-279]; E9JG27 [542-549]; Q7T046 [585-592]; R4FJY3 [251-258]; E9JG40 [526-533]; E9JG83 [592-5…	0	818.408	1.7135	High	0.000714	0.03367
FALSE	High	[K].AVYVLNDK.[Y]	1×Deamidated [N6]		FALSE	TRUE	0.172132	0.00590527	6	18	1	A0A081DUA7; A0RZG1; Q01833; A0A0B8RZV9; Q91132; I2C090	A0A081DUA7 [590-597]; A0RZG1 [590-597]; Q01833 [589-596]; A0RZG2 [590-597]; A0A081DUC1 [592-599]; V8N3L4 [93-100]; A8QL54 [212-219]; A0A2Z4N9Y8 [592-599]; A0A346CI96 [592-599]; A0A346CLZ6 [592-599]; A0A081DUB7 [592-599]; Q0ZZJ6 [590-597]; A0A0B8RZV9 [592-599]; Q91132 [583-590]; I2C090 [578-585]; Q49HM6 [590-597]; A0A194ARG1 [590-597]; A0RZC6 [590-597]	0	922.488	1.46902	High	0.000714	0.03292
FALSE	High	[K].NMIKCTVPSR.[S]	1×Oxidation [M2]; 1×Carbamidomethyl [C5]		FALSE	TRUE	0.166721	0.00590527	1	3	1	P15445	P25498 [7-16]; P15445 [7-16]; P00595 [7-16]	1	1221.61	1.51205	High	0.000714	0.03106
FALSE	High	[K].VVPEGVQK.[CS]			FALSE	TRUE	0.160889	0.00590527	2	3	3	Q91132; I2C090	A8QL55 [911-918]; Q91132 [915-922]; I2C090 [911-918]	0	855.493	1.85135	High	0.000714	0.02924
FALSE	High	[R].TKPAYQFSSCSVR.[E]	1×Deamidated [Q6]; 1×Carbamidomethyl [C10]		FALSE	TRUE	0.172132	0.00590527	2	2	1	Q9PVK7; D3TTC2	Q9PVK7 [358-370]; D3TTC2 [370-382]	0	1531.72	1.43476	High	0.000714	0.03297
FALSE	High	[K].VDFNSESTR.[R]	1×Deamidated [N4]		FALSE	TRUE	0.160315	0.00590527	1	2	1	A0A346CLY3	A0A346CM05 [20-28]; A0A346CLY3 [20-28]	0	1055.46	1.78944	High	0.000714	0.02915
FALSE	High	[K].WWSDHR.[G]			FALSE	TRUE	0.15085	0.00590527	1	7	28	P01427	P60774 [27-32]; P80958 [48-53]; P59275 [27-32]; P59276 [27-32]; P01427 [27-32]; E2ITZ9 [29-34]; P60773 [27-32]	0	886.395	1.83629	High	0.004718	0.1191
FALSE	High	[K].DLNLDITIELPDREVPIR.[Y]	1×Deamidated [N3]		FALSE	TRUE	0.173969	0.00590527	1	1	1	Q91132	Q91132 [1272-1289]	1	2122.14	1.33172	High	0.000714	0.0335
FALSE	High	[R].RVSPTASNMLK.[M]	1×Deamidated [N8]		FALSE	TRUE	0.160889	0.00590527	1	2	1	P84805	P84805 [46-56]; Q7T1K6 [46-56]	1	1204.64	2.72147	High	0.000714	0.02934
FALSE	High	[R].SDLLPTKDK.[I]			FALSE	TRUE	0.177071	0.00590527	1	1	1	Q91132	Q91132 [1588-1596]	1	1016.56	2.4386	High	0.000714	0.03473
FALSE	High	[K].RLHFANNIR.[I]	1×Deamidated [N6]		FALSE	TRUE	0.148163	0.00590527	1	1	1	A0A2D0TC04	A0A2D0TC04 [403-411]	1	1141.62	2.01546	High	0.000714	0.02537
FALSE	High	[K].VHTCLNGEK.[I]	1×Carbamidomethyl [C4]		FALSE	TRUE	0.157477	0.00590527	1	6	1	P29180	Q9YGI2 [35-43]; E2ITZ6 [35-43]; Q9YGI1 [35-43]; P29180 [14-22]; O93422 [35-43]; P0DSM9 [14-22]	0	1057.51	1.67191	High	0.000714	0.02818
FALSE	High	[R].GNANSLNQIKYFTYLILNK.[G]			FALSE	TRUE	0.154685	0.00590527	1	1	2	Q01833	Q01833 [470-488]	1	2214.19	1.43245	High	0.000714	0.02723
FALSE	High	[R].GCADNCPK.[N]	2×Carbamidomethyl [C2; C6]		FALSE	TRUE	0.169107	0.00590527	1	8	1	P62377	P14541 [39-46]; Q91996 [60-67]; Q91137 [60-67]; Q9W716 [60-67]; P62375 [60-67]; Q91126 [60-67]; O93443 [25-32]; P62377 [39-46]	0	921.355	1.18892	High	0.000714	0.03197
FALSE	High	[R].MVAITMAHEMGHNLGMNHDRGFCTCGFNK.[C]	2×Oxidation [M10; M16]; 2×Carbamidomethyl [C23; C25]		FALSE	TRUE	0.160889	0.00590527	1	1	1	D3TTC2	D3TTC2 [334-362]	1	3368.43	2.10402	High	0.000714	0.02931
FALSE	High	[K].YECCNTDR.[C]	1×Deamidated [N5]; 2×Carbamidomethyl [C3; C4]		FALSE	TRUE	0.163199	0.00590527	3	9	1	P86538; P83345; P01447	A0A0U5AL91 [63-70]; P86538 [51-58]; P86540 [51-58]; P83345 [51-58]; A0A0U4W6K7 [63-70]; A0A0U5AR60 [63-70]; P86382 [51-58]; P01447 [51-58]; A0A0U5ALB9 [63-70]	0	1118.39	2.24648	High	0.000714	0.02992
FALSE	High	[R].NMLQMEWSLNAAQNAK.[R]	3×Deamidated [Q4; N10; N14; Q]		FALSE	TRUE	0.15524	0.00590527	1	1	1	F2Q6F5	F2Q6F5 [35-50]	0	1851.83	1.33995	High	0.000714	0.02748
FALSE	High	[R].ALTMEGTQASWR.[F]	1×Oxidation [M4]		FALSE	TRUE	0.166721	0.00590527	1	1	2	A0A1D8BAW9	A0A1D8BAW9 [212-223]	0	1366.64	1.57855	High	0.000714	0.03117
FALSE	High	[R].GNANSLNQIKYFTYLILNKGK.[I]	1×Deamidated [Q/N]		FALSE	TRUE	0.173355	0.00590527	1	1	3	Q01833	Q01833 [470-490]	2	2400.29	1.19303	High	0.000714	0.03333
FALSE	High	[K].ATNYLLK.[K]			FALSE	TRUE	0.147631	0.00590527	1	1	1	Q91132	Q91132 [1155-1161]	0	822.472	2.27546	High	0.000714	0.02519
FALSE	High	[K].YECCDTDR.[C]	2×Carbamidomethyl [C3; C4]		FALSE	TRUE	0.163199	0.00590527	0	1	1		P25517 [51-58]	0	1118.39	2.24648	High	0.000714	0.02992
FALSE	High	[R].SVRPTASNMLK.[M]	1×Deamidated [N8]		FALSE	TRUE	0.161463	0.00590527	0	2	1		A0A182C5S6 [46-56]; Q2XXP4 [46-56]	0	1204.64	2.65281	High	0.000714	0.02951
FALSE	High	[R].GGYTIWSK.[V]			FALSE	TRUE	0.164952	0.00590527	2	12	1	A0A2D4LE37; A0A2D4HRA0	A0A2H6NDH5 [195-202]; A0A2D4LE33 [260-267]; A0A2D4EUT1 [121-128]; A0A2D4LER7 [190-197]; A0A2D4LE88 [200-207]; A0A2D4LE37 [241-248]; A0A2D4HRA0 [209-216]; A0A2D4EU10 [179-186]; A0A2D4LE84 [267-274]; A0A2D4EU24 [184-191]; A0A2D4LEH0 [190-197]; A0A2D4LE98 [200-207]	0	911.462	2.01005	High	0.000714	0.03054
FALSE	High	[R].LVILGFPCNQFGKQEPGQNSEILQGIK.[H]	1×Deamidated [Q/N]; 1×Carbamidomethyl [C8]		FALSE	TRUE	0.14977	0.00590527	1	2	5	V8P395	J9ZZN7 [120-146]; V8P395 [137-163]	1	3015.56	2.29867	High	0.001074	0.05188
FALSE	High	[K].ELGVFQR.[T]			FALSE	TRUE	0.168508	0.00590527	1	2	1	A0A2D4GR43	A0A2D4GR43 [109-115]; A0A2D4KPW1 [109-115]	0	848.462	2.06503	High	0.000714	0.03173
FALSE	High	[R].SQIDPTSANFLIWPPCVEVK.[R]	1×Carbamidomethyl [C16]		FALSE	TRUE	0.180222	0.00590527	1	8	1	A0A2D4N8U0	U3FBS7 [106-125]; A0A2D4FVJ0 [30-49]; V8N8R5 [48-67]; A0A2D4FVI9 [30-49]; J3SCW6 [108-127]; A0A2D4K2U6 [57-76]; A0A2D4N8S8 [139-158]; A0A2D4N8U0 [139-158]	0	2301.16	1.25981	High	0.0008106	0.03584
FALSE	High	[R].FSVIQMMVVPK.[V]			FALSE	TRUE	0.169107	0.00590527	1	1	1	A0A2D4PWU5	A0A2D4PWU5 [22-32]	0	1278.69	1.8987	High	0.000714	0.03187
FALSE	High	[K].YLYSLQR.[N]			FALSE	TRUE	0.147101	0.00590527	1	2	1	A0A2D4EJC6	A0A2D4EJC6 [263-269]; A0A2D4EJB7 [227-233]	0	942.504	1.85473	High	0.000714	0.02493
FALSE	High	[K].ALSNMPAK.[M]			FALSE	TRUE	0.187987	0.00669605	1	1	1	A0A2D4PNS1	A0A2D4PNS1 [108-115]	0	831.439	1.63453	High	0.0008106	0.03844
FALSE	High	[K].LVPLFSK.[T]			FALSE	TRUE	0.186673	0.00669605	1	5	58	P01441	Q9PS34 [6-12]; P60309 [6-12]; P01441 [6-12]; P60308 [6-12]; P60307 [6-12]	0	803.503	1.68621	High	0.003185	0.1015
FALSE	High	[K].DNDTKCQDFVCNCDR.[AT]	2×Deamidated [Q7; N12]; 3×Carbamidomethyl [C6; C11; C13]		FALSE	TRUE	0.186673	0.00669605	1	4	1	A0A194ARB4	A0A194ARB4 [106-120]; A0A194AS73 [106-120]; A0A194AT61 [106-120]; A0A194AT57 [106-120]	1	1948.71	0.956187	High	0.0008106	0.03796
FALSE	High	[K].EIALPVTIPDTITEWK.[A]			FALSE	TRUE	0.180858	0.00669605	1	1	1	V8NK36	V8NK36 [613-628]	0	1825.99	1.22434	High	0.0008106	0.03603
FALSE	High	[R].FRTIDECNR.[T]	1×Carbamidomethyl [C7]		FALSE	TRUE	0.185367	0.00669605	2	3	1	P19859; P20229	P19859 [45-53]; P20229 [45-53]; Q5ZPJ7 [69-77]	1	1210.56	2.98121	High	0.0008106	0.0376
FALSE	High	[R].LDGFYPR.[ED]			FALSE	TRUE	0.186673	0.00669605	1	21	2	A0A2D4PSG2	A0A2D4H9N4 [43-49]; A0A2D4NI51 [25-31]; A0A2D4H9K9 [43-49]; A0A2D4PSD5 [71-77]; V8N4I6 [163-169]; A0A2D4H5C8 [108-114]; A0A2D4HIM9 [123-129]; A0A2D4PSI0 [71-77]; A0A2D4H9I1 [43-49]; A0A2D4LNT9 [101-107]; A0A2D4LPW7 [111-117]; A0A0B8RYA4 [229-235]; A0A2D4PSJ6 [163-169]; A0A2D4PSG2 [163-169]; V8N6K3 [124-130]; A0A2D4PSJ3 [155-161]; A0A2D4H9G6 [43-49]; A0A2D4HIM5 [95-101]; A0A2D4LP04 [110-116]; A0A2…	0	867.436	2.3087	High	0.0008106	0.03818
FALSE	High	[-].NLYQFK.[NE]			FALSE	TRUE	0.184068	0.00669605	3	25	19	A4FS04; P15445; P00600	B3EWQ8 [1-6]; P0DQD1 [1-6]; A4FS04 [1-6]; P00604 [1-6]; Q0PL66 [1-6]; P00602 [1-6]; P86542 [1-6]; P25498 [1-6]; P14556 [1-6]; P15445 [1-6]; P0DKU3 [1-6]; P00600 [1-6]; P21790 [1-6]; Q7LZQ6 [1-6]; P00595 [1-6]; P00605 [1-6]; P21792 [1-6]; P07037 [1-6]; P00599 [1-6]; P59067 [1-6]; P00603 [1-6]; P59068 [1-6]; P20258 [1-6]; P00601 [1-6]; P84475 [1-6]	0	812.43	1.83797	High	0.009129	0.1809
FALSE	High	[K].TLSYVTADYVIVCSTSR.[A]	1×Carbamidomethyl [C13]		FALSE	TRUE	0.182136	0.00669605	1	2	1	Q4JHE2	R4FK16 [80-96]; Q4JHE2 [300-316]	0	1934.95	1.07528	High	0.0008106	0.03647
FALSE	High	[KR].IISDSQGYK.[H]			FALSE	TRUE	0.201582	0.00736022	1	3	1	A6MJH4	A6MJH4 [363-371]; A0A098M0K7 [363-371]; A6MJH5 [361-369]	0	1010.52	1.70852	High	0.000896	0.04367
FALSE	High	[K].NVIIEQK.[VI]			FALSE	TRUE	0.197417	0.00736022	2	21	1	A0A346CLY2; A0A098LYE7	A0A182C6E9 [126-132]; A0A1W7RB94 [126-132]; A0A2H6N954 [126-132]; A0A346CI91 [126-132]; A0A2Z4NA16 [126-132]; A0A1W7RER1 [126-132]; A0A098LY74 [126-132]; A0A346CLY2 [127-133]; A0A2H4N395 [126-132]; F8S101 [126-132]; A0A0B8RQP5 [126-132]; A0A077L7E7 [126-132]; T1DLW3 [126-132]; A0A0A1WDU0 [126-132]; A0A2D4HN84 [124-130]; T2HP68 [126-132]; T2HQ75 [126-132]; A0A0F7Z632 [126-132]; A0A098LYE7 [126-132…	0	843.493	1.85785	High	0.000896	0.04196
FALSE	High	[K].KDPSLLK.[Y]			FALSE	TRUE	0.200883	0.00736022	1	1	1	A8QL58	A8QL58 [154-160]	1	800.488	2.49178	High	0.000896	0.04335
FALSE	High	[K].EIQMPSKR.[L]			FALSE	TRUE	0.19673	0.00736022	2	14	1	A6MJH4; V8P9G9	A0A098LYK4 [494-501]; A6MJH2 [494-501]; A6MJH8 [494-501]; A6MJH4 [494-501]; V8P9G9 [495-502]; A0A098M0K7 [494-501]; A6MJH9 [494-501]; A6MJI0 [494-501]; A6MJH7 [494-501]; A0A0F7Z0U1 [494-501]; A6MJI1 [494-501]; A6MJH6 [494-501]; A6MJH5 [492-499]; A6MJH3 [494-501]	1	988.524	1.79506	High	0.000896	0.04179
FALSE	High	[R].VTYQTPAK.[TN]			FALSE	TRUE	0.196045	0.00736022	1	6	1	A8QL58	A0A2D4K1V9 [69-76]; A6MFL0 [292-299]; A8QL58 [292-299]; A0A2D4Q4R3 [39-46]; Q4JHE1 [292-299]; A0A2H6NEI7 [71-78]	0	907.488	2.20419	High	0.000896	0.04151
FALSE	High	[K].LGQVSGLALDPNNNLVIFHR.[G]	1×Deamidated [N]		FALSE	TRUE	0.188647	0.00736022	1	9	3	V8PCI9	U3ERT9 [406-425]; A0A2D4FT32 [129-148]; A0A0B8RU52 [406-425]; V8PCI9 [611-630]; A0A2D4FSZ4 [271-290]; A0A2D4M2T8 [129-148]; J3S993 [406-425]; A0A2D4KKH8 [412-431]; A0A2D4FTN3 [271-290]	0	2178.17	1.53182	High	0.000896	0.03887
FALSE	High	[R].SDACQGDSGGPLACER.[D]	2×Carbamidomethyl [C4; C14]		FALSE	TRUE	0.18931	0.00736022	1	2	1	A0A2H6NE61	A0A2D4MYJ5 [232-247]; A0A2H6NE61 [296-311]	0	1679.67	1.46585	High	0.000896	0.03908
FALSE	High	[R].WMGVLLPK.[M]			FALSE	TRUE	0.202284	0.00736022	1	4	1	A0A2D4ME70	A0A2D4Q1D7 [175-182]; V8NUT2 [83-90]; A0A2D4K6B5 [153-160]; A0A2D4ME70 [182-189]	0	943.543	1.59032	High	0.000896	0.04381
FALSE	High	[R].LAAICFAGAPYNDNNYNIDLKARCQ.[-]	2×Deamidated [N]; 2×Carbamidomethyl [C5; C24]		FALSE	TRUE	0.198106	0.00736022	1	7	3	P15445	Q92085 [122-146]; Q6T179 [102-126]; P15445 [95-119]; Q9I900 [122-146]; Q92084 [122-146]; Q92086 [122-146]; P60043 [102-126]	2	2874.32	1.05423	High	0.000896	0.04222
FALSE	High	[K].YVCCNTNK.[C]	2×Deamidated [N5; N7]; 2×Carbamidomethyl [C3; C4]		FALSE	TRUE	0.207254	0.00736022	0	3	1		P01461 [51-58]; P01474 [52-59]; P01460 [51-58]	0	1060.41	1.74788	High	0.000896	0.04591
FALSE	High	[K].FQTCRNGEK.[I]	1×Deamidated [N6]; 1×Carbamidomethyl [C4]		FALSE	TRUE	0.204401	0.00736022	1	4	2	Q802B2	Q9W7I3 [35-43]; Q802B3 [35-43]; O42255 [35-43]; Q802B2 [35-43]	1	1140.51	2.24726	High	0.003818	0.1095
FALSE	High	[K].FQTCRDGEK.[I]	1×Carbamidomethyl [C4]		FALSE	TRUE	0.204401	0.00736022	0	1	2		O42256 [35-43]	1	1140.51	2.24726	High	0.003818	0.1095
FALSE	High	[K].YVCCNTDK.[C]	1×Deamidated [N5]; 2×Carbamidomethyl [C3; C4]		FALSE	TRUE	0.207254	0.00736022	1	7	1	P01441	P60309 [51-58]; P01441 [51-58]; P60308 [51-58]; P01457 [51-58]; P01459 [51-58]; P01473 [52-59]; P60307 [51-58]	0	1060.41	1.74788	High	0.000896	0.04591
FALSE	High	[K].ELVILPR.[E]			FALSE	TRUE	0.200185	0.00736022	1	9	7	A0A098LX56	V8NXW6 [47-53]; J3S938 [42-48]; A0A098LX56 [73-79]; T1DKA4 [73-79]; A0A2D4PLD2 [42-48]; U3FCD2 [42-48]; A0A2D4PNW3 [73-79]; A0A0F7Z5J1 [73-79]; A0A0B8RUB1 [73-79]	0	839.535	1.89324	High	0.005489	0.1326
FALSE	High	[K].AVAFWTK.[T]			FALSE	TRUE	0.200883	0.00736022	1	1	1	V8NT01	V8NT01 [81-87]	0	822.451	1.62542	High	0.000896	0.04327
FALSE	High	[R].YICPSSGIWPTVIFK.[C]	1×Carbamidomethyl [C3]		FALSE	TRUE	0.198797	0.00736022	1	3	1	A0A2D4EWS1	A0A2D4JQD0 [82-96]; A0A2D4MIN3 [63-77]; A0A2D4EWS1 [105-119]	0	1767.91	1.66335	High	0.000896	0.04247
FALSE	High	[K].SLLVKYECCNTDRCN.[-]	1×Deamidated [N10]; 3×Carbamidomethyl [C8; C9; C14]		FALSE	TRUE	0.188647	0.00736022	1	1	1	P83345	P83345 [46-60]	2	1932.82	2.08815	High	0.000896	0.03883
FALSE	High	[K].SILDMLLEATSPK.[M]	1×Oxidation [M5]		FALSE	TRUE	0.19064	0.00736022	1	3	1	J3S9B2	T2HS00 [365-377]; V8NH29 [366-378]; J3S9B2 [362-374]	0	1433.76	1.55041	High	0.000896	0.03944
FALSE	High	[K].FLVNPQGKPVMR.[W]	1×Oxidation [M11]		FALSE	TRUE	0.200883	0.00736022	1	1	1	V8P395	V8P395 [229-240]	0	1401.77	2.21429	High	0.000896	0.04349
FALSE	High	[K].SIPDSLTR.[I]			FALSE	TRUE	0.205823	0.00736022	4	9	3	A0RZG1; Q01833; Q91132; I2C090	A0RZG1 [278-285]; Q01833 [277-284]; A0RZG2 [278-285]; A8QL55 [275-282]; Q0ZZJ6 [278-285]; Q91132 [275-282]; I2C090 [275-282]; Q49HM6 [278-285]; A0RZC6 [278-285]	0	888.479	2.04535	High	0.004969	0.1208
FALSE	High	[K].HPFFSVLQLQPAPK.[A]	1×Deamidated [Q10]		FALSE	TRUE	0.202987	0.00736022	1	1	1	A0A2D4HA55	A0A2D4HA55 [116-129]	0	1609.87	1.84459	High	0.000896	0.0441
FALSE	High	[K].IASLCQLDNFQTQLVQAVK.[K]	1×Deamidated [Q13]; 1×Carbamidomethyl [C5]		FALSE	TRUE	0.198797	0.00736022	1	2	1	U3FYV6	A0A2D4IVB4 [132-150]; U3FYV6 [200-218]	0	2177.13	1.92755	High	0.000896	0.04264
FALSE	High	[K].DFPELICVR.[K]	1×Carbamidomethyl [C7]		FALSE	TRUE	0.205823	0.00736022	2	5	1	Q1EL74; A0A2H6N0F2	V8NIE1 [103-111]; A0A2H6N0G3 [39-47]; Q1EL74 [51-59]; A0A2H6N0F2 [39-47]; A0A0B8RPR5 [50-58]	0	1148.58	1.52125	High	0.000896	0.04521
FALSE	High	[RK].QNQYVVVK.[V]			FALSE	TRUE	0.195362	0.00736022	2	7	1	A0RZG1; Q01833	A0RZG1 [100-107]; Q01833 [100-107]; A0RZG2 [100-107]; A0A346CI96 [102-109]; Q0ZZJ6 [100-107]; Q49HM6 [100-107]; A0RZC6 [100-107]	0	977.541	1.82901	High	0.000896	0.04123
FALSE	High	[R].RFQICRDGEK.[I]	1×Carbamidomethyl [C5]		FALSE	TRUE	0.220517	0.00786956	1	1	2	P29181	P29181 [13-22]	2	1308.65	2.70575	High	0.001074	0.0512
FALSE	High	[R].MENDTKIPCAAK.[D]	1×Carbamidomethyl [C9]		FALSE	TRUE	0.211597	0.00786956	0	1	2		A0A0P0G942 [547-558]	1	1377.65	1.89175	High	0.001074	0.05502
FALSE	High	[R].MENGRMIPCAAK.[D]	1×Carbamidomethyl [C9]		FALSE	TRUE	0.213798	0.00786956	1	1	2	R4G7I9	R4G7I9 [228-239]	1	1377.64	1.86033	High	0.001167	0.0627
FALSE	High	[R].EAQCDSGECCEK.[C]	3×Carbamidomethyl [C4; C9; C10]		FALSE	TRUE	0.276213	0.00786956	1	1	2	A0A024AXX7	A0A024AXX7 [446-457]	0	1472.51	0.341934	High	0.002088	0.08613
FALSE	High	[K].QIVDKHNALRR.[S]	1×Gln->pyro-Glu [N-Term]		FALSE	TRUE	0.248344	0.00786956	1	13	1	A0A024AX20	R4G2Q3 [48-58]; R4G7L7 [36-46]; A0A2D4K348 [36-46]; F2Q6G2 [36-46]; A0A2D4K3A3 [36-46]; Q7ZZN8 [36-46]; F2Q6G3 [36-46]; A0A024AX20 [36-46]; C1JZW4 [35-45]; A0A024AYC5 [36-46]; P81993 [11-21]; A0A024AXG9 [36-46]; V8NKT2 [42-52]	2	1332.75	2.6161	High	0.001167	0.06357
FALSE	High	[K].MYMVSNK.[T]	1×Oxidation [M3; M]		FALSE	TRUE	0.226637	0.00786956	1	7	8	P01447	A0A0U5AL91 [36-42]; A0A0U4W6H0 [36-42]; A0A0U4W6K7 [36-42]; A0A0U5AR60 [36-42]; P86382 [24-30]; P01447 [24-30]; A0A0U5ALB9 [36-42]	0	888.395	1.84726	High	0.001074	0.05386
FALSE	High	[R].QIDNPNYK.[G]			FALSE	TRUE	0.210868	0.00786956	1	8	1	A0A098M1E5	U3FZP8 [278-285]; A0A1W7RIQ5 [278-285]; V8PGR3 [278-285]; A0A2D4HY23 [15-22]; T1DD61 [278-285]; A0A0F7ZCK0 [278-285]; A0A098M1E5 [278-285]; A0A2H6NL89 [74-81]	0	991.484	1.32992	High	0.001074	0.04744
FALSE	High	[K].SASQLYR.[E]			FALSE	TRUE	0.240927	0.00786956	2	10	1	A0A098LX00; Q4JHE2	R4FID0 [171-177]; A0A098LYF5 [14-20]; A8QL51 [171-177]; R4FIJ6 [110-116]; R4FJP5 [147-153]; A8QL52 [171-177]; Q4JHE1 [171-177]; A0A098LX00 [170-176]; Q4JHE2 [171-177]; Q4JHE3 [171-177]	0	824.426	2.31756	High	0.001074	0.06024
FALSE	High	[K].TCPPGKNLCYK.[M]	1×Deamidated [N7]; 2×Carbamidomethyl [C2; C9]		FALSE	TRUE	0.22975	0.00786956	1	5	1	P86538	P86538 [13-23]; P60309 [13-23]; P60308 [13-23]; A0A0U5ARS4 [25-35]; P60307 [13-23]	1	1338.62	1.79048	High	0.001074	0.05513
FALSE	High	[R].GCAATCPEARPR.[E]	2×Carbamidomethyl [C2; C6]		FALSE	TRUE	0.224326	0.00786956	1	1	1	C1IC49	C1IC49 [62-73]	0	1345.61	1.83859	High	0.001074	0.05287
FALSE	High	[K].AVTIFGESAGATSVGMHLLSAQSR.[A]			FALSE	TRUE	0.213798	0.00786956	1	2	1	A0A098LYD4	A0A098LYB5 [224-247]; A0A098LYD4 [224-247]	0	2390.21	1.46143	High	0.001074	0.04849
FALSE	High	[R].AVPFVIVPLEQGLHDVEVIASVR.[G]	1×Deamidated [Q11]		FALSE	TRUE	0.244201	0.00786956	1	1	1	Q01833	Q01833 [885-907]	0	2488.38	1.42405	High	0.001167	0.06153
FALSE	High	[K].RFYEGNLLGK.[R]			FALSE	TRUE	0.232899	0.00786956	1	1	1	P01400	P01400 [27-36]	1	1196.64	2.88472	High	0.001074	0.05668
FALSE	High	[-].IRCFITPDITSKDCPNGHVCYTK.[T]	3×Carbamidomethyl [C3; C14; C20]		FALSE	TRUE	0.267251	0.00786956	3	6	1	P25668; P25672; P01391	P25669 [1-23]; P25668 [1-23]; P25672 [1-23]; P25671 [1-23]; P01391 [1-23]; P25673 [1-23]	2	2782.31	1.94887	High	0.001437	0.07278
FALSE	High	[K].TLLDIDNTR.[M]			TRUE	FALSE	0.259382	0.00786956	1	1	1	P35527	P35527 [225-233]	0	1060.56	2.08749	High	0.001256	0.06885
FALSE	High	[K].TMSFYLR.[D]			FALSE	TRUE	0.250017	0.00786956	1	1	1	Q91132	Q91132 [775-781]	0	917.455	1.91417	High	0.001256	0.06449
FALSE	High	[R].VSPTASNMLK.[M]	1×Oxidation [M8]		FALSE	TRUE	0.216018	0.00786956	1	2	1	P84805	P84805 [47-56]; Q7T1K6 [47-56]	0	1063.55	1.74075	High	0.001074	0.04949
FALSE	High	[K].GVQFPPFATCRVTQMYDSGACVYFYLGLNYR.[G]	2×Deamidated [Q3; Q/N]; 2×Carbamidomethyl [C10; C21]		FALSE	TRUE	0.220517	0.00786956	1	2	2	U3FXI3	U3FXI3 [528-558]; A0A2D4FFP6 [525-555]	1	3682.68	2.60754	High	0.006898	0.1486
FALSE	High	[K].KPSIAQAGVCNSSNTIPVSCVSMSNQNIQTEK.[G]	3×Deamidated [N11; N14; N25]; 2×Carbamidomethyl [C10; C20]		FALSE	TRUE	0.274403	0.00786956	1	1	1	V8NSA9	V8NSA9 [402-433]	0	3452.6	2.0564	High	0.001437	0.0762
FALSE	High	[R].DLVYPNTTTGTSPENLTDPNQENGK.[K]	3×Deamidated [N15; N20; N23]		FALSE	TRUE	0.230534	0.00786956	1	1	1	V8NTW5	V8NTW5 [17-41]	0	2708.21	0.924003	High	0.001074	0.05562
FALSE	High	[K].GGNNACAAAVCDCDRLAAICFAGAPYTDANYNIDLK.[A]	2×Deamidated [N4; N]; 4×Carbamidomethyl [C6; C11; C13; C20]		FALSE	TRUE	0.25424	0.00786956	1	1	2	A4FS04	A4FS04 [80-115]	1	3894.68	1.15549	High	0.001256	0.06639
FALSE	High	[K].GLLSELVK.[S]			FALSE	TRUE	0.214536	0.00786956	1	1	2	Q91134	Q91134 [555-562]	0	858.529	1.83524	High	0.001074	0.05412
FALSE	High	[-].SNRPMPLNLYQFK.[N]	1×Oxidation [M5]; 1×Deamidated [N8]		FALSE	TRUE	0.276213	0.00786956	1	2	2	P60045	Q6T179 [1-13]; P60045 [1-13]	0	1624.82	1.90155	High	0.001437	0.07702
FALSE	High	[K].VNDDYLIWGSRSDLLPTKDK.[I]			FALSE	TRUE	0.230534	0.00786956	1	1	1	Q91132	Q91132 [1577-1596]	2	2335.19	2.20257	High	0.001074	0.05545
FALSE	High	[R].GCTFTCPELRPTGIYVYCCRR.[D]	4×Carbamidomethyl [C2; C6; C18; C19]		FALSE	TRUE	0.265487	0.00786956	1	1	1	P82464	P82464 [40-60]	1	2666.21	3.04037	High	0.001437	0.0718
FALSE	High	[K].NSLLVKYECCNTDR.[C]	2×Deamidated [N1; N11]; 2×Carbamidomethyl [C9; C10]		FALSE	TRUE	0.225094	0.00786956	1	6	2	P86538	P86538 [45-58]; P86540 [45-58]; A0A0U4W6K7 [57-70]; A0A0U5AR60 [57-70]; P86382 [45-58]; A0A0U5ALB9 [57-70]	1	1773.78	1.41887	High	0.001074	0.05306
FALSE	High	[K].EQSPPLYCLFGPVPSPDVSGCK.[C]	1×Deamidated [Q2]; 2×Carbamidomethyl [C8; C21]		FALSE	TRUE	0.264608	0.00786956	1	1	1	A0A2D0TC04	A0A2D0TC04 [511-532]	0	2435.13	1.20009	High	0.00135	0.07118
FALSE	High	[R].SPLEKCFQEDDYEEFLEIARNGLK.[Q]	2×Deamidated [Q8; N21]; 1×Carbamidomethyl [C6]		FALSE	TRUE	0.250017	0.00786956	1	2	1	A0A346CIA4	A0A346CIA4 [23-46]; A0A346CIA5 [23-46]	2	2932.36	1.37519	High	0.001256	0.06449
FALSE	High	[R].VTLYGLMDMLK.[N]	1×Oxidation [M7]		FALSE	TRUE	0.259382	0.00786956	0	1	1		V8N5Q9 [422-432]	0	1299.67	1.1597	High	0.001256	0.06863
FALSE	High	[K].ALQMADR.[T]			FALSE	TRUE	0.236083	0.00786956	1	6	1	A0A0F7Z2Q3	A0A194AS02 [280-286]; A0A1L8D6B7 [280-286]; T1DJT5 [297-303]; J3SBP3 [280-286]; A0A0F7Z2Q3 [321-327]; T1D6P7 [321-327]	0	804.403	1.72167	High	0.001074	0.05799
FALSE	High	[K].TCPEGKNLCYK.[M]	2×Carbamidomethyl [C2; C9]		FALSE	TRUE	0.230534	0.00786956	2	21	1	P01451; P01453	P01456 [13-23]; P01466 [13-23]; P01451 [13-23]; P0DSN1 [13-23]; P01471 [14-24]; P01453 [13-23]; P01465 [13-23]; P25517 [13-23]; P01452 [13-23]; P01454 [13-23]; P0DQH3 [14-24]; P01457 [13-23]; P01470 [13-23]; P01459 [13-23]; P01455 [13-23]; B3EWH9 [14-24]; P24776 [14-24]; P01462 [13-23]; P01463 [13-23]; P01464 [13-23]; P01460 [13-23]	1	1369.62	0.719564	High	0.001074	0.05545
FALSE	High	[RK].NLHNCVNLILLADHGMEAISCNR.[L]	2×Deamidated [N4; N7]; 2×Carbamidomethyl [C5; C21]		FALSE	TRUE	0.217509	0.00786956	2	8	1	A0A2D4P571; A0A2D0TC04	A0A2D4P571 [150-172]; A0A0F7YYZ8 [337-359]; A0A346CLX5 [376-398]; U3FAB3 [340-362]; A0A141DWM1 [290-312]; A0A2D0TC04 [317-339]; A0A2D4FR34 [363-385]; A0A2D4P521 [150-172]	0	2666.25	1.00523	High	0.001074	0.05011
FALSE	High	[-].LECHDQQSSQTPTTTGCSGGETNCYK.[K]	3×Carbamidomethyl [C3; C17; C24]; 1×Acetyl [N-Term]	Q9PSN6 1×Acetyl [N-Term]	FALSE	TRUE	0.234487	0.00786956	1	1	1	Q9PSN6	Q9PSN6 [1-26]	0	2988.2	0.514817	High	0.001074	0.05715
FALSE	High	[KR].QYFFETKCK.[N]	1×Carbamidomethyl [C8]; 1×Gln->pyro-Glu [N-Term]		FALSE	TRUE	0.273501	0.00786956	1	13	1	Q5YF89	B8QCI0 [164-172]; P30894 [48-56]; P25428 [175-183]; A0A081DUA8 [175-183]; A0A223PK33 [175-183]; A6MFL6 [174-182]; A6MFL5 [174-182]; Q5YF89 [174-182]; V9I1K1 [175-183]; B0VXV5 [172-180]; A6MFL7 [174-182]; V9I168 [175-183]; V9I1B5 [175-183]	1	1233.56	1.43272	High	0.001437	0.07585
FALSE	High	[R].YTVGPTETER.[C]			FALSE	TRUE	0.214536	0.00786956	1	2	1	V8NEZ7	V8NEZ7 [59-68]; U3FZ13 [5-14]	0	1152.55	1.5321	High	0.001074	0.0489
FALSE	High	[K].ALTMEDNQASWR.[F]			FALSE	TRUE	0.238495	0.00786956	1	1	1	A0A0M3PMP1	A0A0M3PMP1 [210-221]	0	1421.65	1.16572	High	0.001074	0.05901
FALSE	High	[K].QCNENVSSIIVK.[I]	1×Deamidated [N]; 1×Carbamidomethyl [C2]; 1×Gln->pyro-Glu [N-Term]		FALSE	TRUE	0.273501	0.00786956	1	17	2	A0A2H6N6K4	A0A2D4PHU8 [676-687]; A0A2D4F9Z0 [924-935]; A0A2D4F9T3 [814-825]; A0A2D4F9V2 [664-675]; A0A2H6N6K1 [726-737]; A0A2H6N6I7 [921-932]; A0A2D4PHW9 [676-687]; V8NJK1 [749-760]; A0A2H6N6N3 [932-943]; A0A2D4ISN0 [961-972]; A0A2H6N6W4 [800-811]; A0A2D4F9T2 [941-952]; A0A2D4F9U0 [747-758]; A0A2D4ISS7 [94-105]; [1580-1591]; A0A2H6N9W0 [726-737]; A0A2H6N6K4 [949-960]; A0A2D4FAQ5 [767-778]	0	1374.66	1.16682	High	0.001437	0.07565
FALSE	High	[K].GLCKAHKPAFYYNK.[D]	1×Carbamidomethyl [C3]		FALSE	TRUE	0.25852	0.00786956	1	1	1	P20229	P20229 [12-25]	1	1696.86	1.94441	High	0.001256	0.0682
FALSE	High	[K].CINIAGYRK.[E]	1×Carbamidomethyl [C1]		FALSE	TRUE	0.240927	0.00786956	1	1	1	Q7LZI1	Q7LZI1 [124-132]	1	1094.58	2.34728	High	0.001074	0.06014
FALSE	High	[R].SVLAFMDYGCYCGSGGSGTPVDDLDR.[C]	1×Oxidation [M6]; 2×Carbamidomethyl [C10; C12]		FALSE	TRUE	0.250017	0.00786956	1	1	1	A0A2D4N7P6	A0A2D4N7P6 [4-29]	0	2815.16	1.63016	High	0.001256	0.06429
FALSE	High	[R].GQLVSDGVK.[K]	1×Deamidated [Q2]		FALSE	TRUE	0.25424	0.00786956	1	1	1	A0A081DUA7	A0A081DUA7 [909-917]	0	903.478	2.2081	High	0.001256	0.06643
FALSE	High	[R].TNHGDLPR.[E]	1×Deamidated [N2]		FALSE	TRUE	0.285407	0.00861688	4	8	1	Q01833; A0A0B8RZV9; Q91132; I2C090	Q01833 [417-424]; A8QL55 [415-422]; A8QL54 [40-47]; A0A2Z4N9Y8 [420-427]; A0A081DUB7 [420-427]; A0A0B8RZV9 [420-427]; Q91132 [415-422]; I2C090 [415-422]	0	910.438	1.55382	High	0.001621	0.08165
FALSE	High	[R].EYRSEEEFR.[Y]			FALSE	TRUE	0.282625	0.00861688	1	4	2	A0A2D4HE87	A0A2D4HE87 [33-41]; A0A2D4G8H2 [56-64]; A0A2D4NK37 [53-61]; A0A2D4G7H2 [56-64]	1	1244.55	2.00095	High	0.005489	0.1306
FALSE	High	[K].YFKPGMPYELTVYVTNPDGSPAANVPVVSEAIRSEGTTLSDGTAK.[L]	2×Deamidated [N16; N24]		FALSE	TRUE	0.282625	0.00861688	1	3	1	A0RZG1	A0RZG1 [356-400]; Q0ZZJ6 [356-400]; Q49HM6 [356-400]	1	4731.3	1.71027	High	0.001527	0.08027
FALSE	High	[R].CFITPDVTSTDCPNGHVCYTK.[T]	3×Carbamidomethyl [C1; C12; C18]		FALSE	TRUE	0.279863	0.00861688	1	1	1	O42257	O42257 [24-44]	0	2472.06	1.83785	High	0.001527	0.07914
FALSE	High	[K].NMLQCLK.[Q]	1×Carbamidomethyl [C5]		FALSE	TRUE	0.28355	0.00861688	1	3	1	A0A2D4PXP4	A0A2D4PZB5 [553-559]; A0A2D4PXP4 [780-786]; V8NSK8 [726-732]	0	906.454	1.88859	High	0.001527	0.0808
FALSE	High	[R].GTDSRHWNSYCTTTQTFVR.[A]	2×Deamidated [N8; Q15]; 1×Carbamidomethyl [C11]		FALSE	TRUE	0.28634	0.00939163	1	7	1	Q3HXX4	R4G2H9 [199-217]; Q3HXX4 [194-212]; Q3HXY0 [194-212]; H8PG96 [193-211]; R4G7J3 [192-210]; R4FID6 [193-211]; R4G2I4 [192-210]	1	2319.01	1.74022	High	0.001711	0.08225

## Sheet: Target Peptide Spectrum Match
	200401_Naja_naja_Venom_with_serpentes_database_Target Peptide Spectrum Match
Checked	Confidence	Identifying Node	PSM Ambiguity	Annotated Sequence	Modifications	Contaminant	Serpentes	# Protein Groups	# Proteins	Master Protein Accessions	Protein Accessions	# Missed Cleavages	Charge	DeltaScore	DeltaCn	Rank	Search Engine Rank	m/z [Da]	MH+ [Da]	DeltaM [ppm]	Deltam/z [Da]	Activation Type	MS Order	Isolation Interference [%]	Ion Inject Time [ms]	RT [min]	First Scan	Spectrum File	Ions Matched	XCorr	Percolator q-Value	Percolator PEP
FALSE	High	Sequest HT (A2)	Rejected	VLSFILPHRPDNSEScADKSPNnLWVEER	C16(Carbamidomethyl); N23(Deamidated)	FALSE	TRUE	1	7	A0A2D4P571	A0A2D4P571; A0A0F7YYZ8; U3FAB3; A0A2H6N6S6; A0A2D4K5D9; A0A2D4P537; A0A2D4FR34	1	4		0.0327	3	3	853.416	3410.64	-0.121173	-0.00010332	HCD	MS2	4.03667	50	52.4602	24273	180918_AB_Venom_black_cobra.raw	0/0	4.14249	0	1.077e-08
FALSE	High	Sequest HT (A2)	Rejected	LAAIcFAGAPYNnnNYNIDLK	C5(Carbamidomethyl); N13(Deamidated); N14(Deamidated)	FALSE	TRUE	1	4	P00597	Q91133; P00598; P00597; P00596	0	3		0.0333	3	3	786.712	2358.12	6.45178	0.00507133	HCD	MS2	18.9038	20.5567	57.0945	26827	180918_AB_Venom_black_cobra.raw	0/0	5.51928	0	4.251e-09
FALSE	High	Sequest HT (A2)	Rejected	LAAIcFAGAPYnnNNYNIDLK	C5(Carbamidomethyl); N12(Deamidated); N13(Deamidated)	FALSE	TRUE	1	4	P00597	Q91133; P00598; P00597; P00596	0	3		0	2	2	786.712	2358.12	6.45178	0.00507133	HCD	MS2	18.9038	20.5567	57.0945	26827	180918_AB_Venom_black_cobra.raw	0/0	5.71075	0	2.254e-09
FALSE	High	Sequest HT (A2)	Selected	LAAIcFAGAPYnDNNYNIDLK	C5(Carbamidomethyl); N12(Deamidated)	FALSE	TRUE	1	9	P15445	Q92085; Q6T179; P15445; Q9I900; Q92084; Q5G291; Q5G290; Q92086; P60043	0	3	0	0	1	1	786.712	2358.12	6.45196	0.00507147	HCD	MS2	18.9038	20.5567	57.0945	26827	180918_AB_Venom_black_cobra.raw	0/0	5.71075	0	2.254e-09
FALSE	High	Sequest HT (A2)	Unambiguous	FcELAPSAGScFGFVSSYYYNR	C2(Carbamidomethyl); C11(Carbamidomethyl)	FALSE	TRUE	1	1	P19859	P19859	0	3	0.6298	0	1	1	861.374	2582.11	-1.04862	-0.000902553	HCD	MS2	64.5961	50	57.0839	26822	180918_AB_Venom_black_cobra.raw	0/0	2.8859	0	1.21e-06
FALSE	High	Sequest HT (A2)	Unambiguous	GIDSSHWNSYcTETDTFIK	C11(Carbamidomethyl)	FALSE	TRUE	2	3	P01140; Q5YF89	P01140; Q5YF89; P61899	0	3	0.4348	0	1	1	754.333	2260.99	1.70184	0.00128261	HCD	MS2	77.2878	50	57.0755	26816	180918_AB_Venom_black_cobra.raw	0/0	2.99215	0	1.99e-06
FALSE	High	Sequest HT (A2)	Unambiguous	DcPnGHVcYTK	C2(Carbamidomethyl); N4(Deamidated); C8(Carbamidomethyl)	FALSE	TRUE	3	6	P25668; P25672; P01391	P25669; P25668; P25672; P25671; P01391; P25673	0	3	0.6211	0	1	1	451.185	1351.54	0.0554784	2.49938e-05	HCD	MS2	53.8949	50	57.0582	26806	180918_AB_Venom_black_cobra.raw	0/0	1.9039	0	5.907e-05
FALSE	High	Sequest HT (A2)	Unambiguous	TGVDIQccSTDNcNPFPTR	C7(Carbamidomethyl); C8(Carbamidomethyl); C13(Carbamidomethyl)	FALSE	TRUE	1	1	P01391	P01391	0	2	0.7943	0	1	1	1121.47	2241.94	1.74871	0.00196024	HCD	MS2	0	50	57.0495	26802	180918_AB_Venom_black_cobra.raw	0/0	3.88619	0	1.31e-12
FALSE	High	Sequest HT (A2)	Unambiguous	MFMVAAPHVPVKR		FALSE	TRUE	1	2	P01441	Q9PS34; P01441	1	3	0.7783	0	1	1	494.943	1482.81	4.18962	0.0020708	HCD	MS2	22.3919	50	57.048	26801	180918_AB_Venom_black_cobra.raw	0/0	4.24198	0	8.792e-08
FALSE	High	Sequest HT (A2)	Unambiguous	cFITPDITSK	C1(Carbamidomethyl)	FALSE	TRUE	3	6	P25668; P25672; P01391	P25669; P25668; P25672; P25671; P01391; P25673	0	2	0.5855	0	1	1	591.298	1181.59	1.85736	0.00109731	HCD	MS2	35.7244	20.6935	57.0336	26793	180918_AB_Venom_black_cobra.raw	0/0	3.04333	0	1.701e-05
FALSE	High	Sequest HT (A2)	Unambiguous	MFMVAAPHVPVK		FALSE	TRUE	1	2	P01441	Q9PS34; P01441	0	3	0.644	0	1	1	442.907	1326.71	0.638817	0.000282507	HCD	MS2	25.6549	50	57.0323	26792	180918_AB_Venom_black_cobra.raw	0/0	2.50239	0	2.6e-06
FALSE	High	Sequest HT (A2)	Unambiguous	TFVTADYVIVcSTSR	C11(Carbamidomethyl)	FALSE	TRUE	1	1	A8QL58	A8QL58	0	2	0.4077	0	1	1	859.923	1718.84	-1.32187	-0.00113604	HCD	MS2	31.621	50	57.0194	26787	180918_AB_Venom_black_cobra.raw	0/0	1.30058	0	4.86e-05
FALSE	High	Sequest HT (A2)	Unambiguous	TSETTEIcPDSWYFcYK	C8(Carbamidomethyl); C15(Carbamidomethyl)	FALSE	TRUE	1	1	P82464	P82464	0	2	0.7065	0	1	1	1093.96	2186.92	6.50017	0.00710763	HCD	MS2	25.7376	50	57.0166	26785	180918_AB_Venom_black_cobra.raw	0/0	3.09914	0	2.352e-06
FALSE	High	Sequest HT (A2)	Unambiguous	VYEMVNYLNTK		FALSE	TRUE	1	1	D5LMJ3	D5LMJ3	0	2	0.5897	0	1	1	687.345	1373.68	4.06143	0.00278955	HCD	MS2	44.749	50	56.998	26774	180918_AB_Venom_black_cobra.raw	0/0	2.73442	0	1.325e-06
FALSE	High	Sequest HT (A2)	Unambiguous	TGVDIQccSTDNcNPFPTR	C7(Carbamidomethyl); C8(Carbamidomethyl); C13(Carbamidomethyl)	FALSE	TRUE	1	1	P01391	P01391	0	3	0.721	0	1	1	747.983	2241.93	0.572063	0.000427509	HCD	MS2	18.1511	50	56.9828	26766	180918_AB_Venom_black_cobra.raw	0/0	4.05167	0	9.616e-08
FALSE	High	Sequest HT (A2)	Unambiguous	SIFGVTTEDcPDGQNLcFK	C10(Carbamidomethyl); C17(Carbamidomethyl)	FALSE	TRUE	1	1	P82463	P82463	0	3	0.6156	0	1	1	729.997	2187.98	3.88176	0.00283106	HCD	MS2	45.9932	50	56.9771	26764	180918_AB_Venom_black_cobra.raw	0/0	3.33164	0	2.571e-05
FALSE	High	Sequest HT (A2)	Unambiguous	VDLGcAATcPTVK	C5(Carbamidomethyl); C9(Carbamidomethyl)	FALSE	TRUE	2	5	P25672; P01391	P25672; P25671; E2IU01; P01391; P25673	0	2	0.5831	0	1	1	696.337	1391.67	1.19166	0.000829199	HCD	MS2	6.74409	49.17	56.9757	26763	180918_AB_Venom_black_cobra.raw	0/0	3.78503	0	1.953e-08
FALSE	High	Sequest HT (A2)	Unambiguous	ISGcWPYFK	C4(Carbamidomethyl)	FALSE	TRUE	3	5	A4FS04; P15445; P00597	A4FS04; P00598; P25498; P15445; P00597	0	2	0.6584	0	1	1	579.277	1157.55	1.49338	0.000864329	HCD	MS2	3.35265	16.9911	56.9742	26762	180918_AB_Venom_black_cobra.raw	0/0	2.80943	0	0.0003327
FALSE	High	Sequest HT (A2)	Unambiguous	LQGEIYFIEPLK		FALSE	TRUE	1	2	Q9PVK7	E9JGA2; Q9PVK7	0	2	0.5779	0	1	1	725.404	1449.8	1.15144	0.000834679	HCD	MS2	33.8624	50	56.9671	26759	180918_AB_Venom_black_cobra.raw	0/0	2.88789	0	4.804e-05
FALSE	High	Sequest HT (A2)	Unambiguous	FHGWIDSTIMTGLR		FALSE	TRUE	1	1	A8QL58	A8QL58	0	3	0.4797	0	1	1	545.278	1633.82	1.53299	0.000834872	HCD	MS2	22.1703	44.4117	56.9326	26741	180918_AB_Venom_black_cobra.raw	0/0	4.69	0	1.795e-07
FALSE	High	Sequest HT (A2)	Unambiguous	IDTAcVcVITK	C5(Carbamidomethyl); C7(Carbamidomethyl)	FALSE	TRUE	2	5	P01140; Q5YF89	Q3HXY2; Q3HXY3; P01140; Q5YF89; Q3HXY1	0	2	0.5214	0	1	1	640.325	1279.64	3.81972	0.00244393	HCD	MS2	56.5411	50	56.9254	26738	180918_AB_Venom_black_cobra.raw	0/0	2.56972	0	5.27e-06
FALSE	High	Sequest HT (A2)	Unambiguous	IITHPNFNGnTLDNDIMLIK	N10(Deamidated)	TRUE	FALSE	1	1	P00761	P00761	0	4		0.0313	2	2	571.797	2284.16	0.00501113	2.86156e-06	HCD	MS2	25.6649	50	56.9154	26733	180918_AB_Venom_black_cobra.raw	0/0	3.39942	0	2.622e-05
FALSE	High	Sequest HT (A2)	Rejected	LAAIcFAGAPYNDnNYNIDLK	C5(Carbamidomethyl); N14(Deamidated)	FALSE	TRUE	1	9	P15445	Q92085; Q6T179; P15445; Q9I900; Q92084; Q5G291; Q5G290; Q92086; P60043	0	3		0.0333	4	4	786.712	2358.12	6.45196	0.00507147	HCD	MS2	18.9038	20.5567	57.0945	26827	180918_AB_Venom_black_cobra.raw	0/0	5.51928	0	4.251e-09
FALSE	High	Sequest HT (A2)	Unambiguous	GcIDVcPKnSLLVK	C2(Carbamidomethyl); C6(Carbamidomethyl); N9(Deamidated)	FALSE	TRUE	3	22	P01445; P01451; P86538	P01445; P60304; Q9PS33; P01451; P86538; P86540; Q98958; E2IU04; A0A0U4W6H0; A0A0U4W6K7; Q91135; A0A0U4N5W4; A0A0U5AR60; P60306; Q98957; Q91136; P86382; A0A0U5ARS4; Q98959; P60305; Q98962; A0A0U5ALB9	1	3	0.0532	0	1	1	535.278	1603.82	0.789572	0.00042211	HCD	MS2	30.128	50	57.0961	26828	180918_AB_Venom_black_cobra.raw	0/0	2.63338	0	0.0006979
FALSE	High	Sequest HT (A2)	Unambiguous	ESFLFTLTR		FALSE	TRUE	2	2	Q91134; V8ND09	Q91134; V8ND09	0	2	0.5362	0	1	1	557.302	1113.6	2.22257	0.00123752	HCD	MS2	7.39349	25.9149	57.1046	26832	180918_AB_Venom_black_cobra.raw	0/0	2.06664	0	0.0007069
FALSE	High	Sequest HT (A2)	Selected	LAAIcFAGAPYnDNNYNIDLK	C5(Carbamidomethyl); N12(Deamidated)	FALSE	TRUE	1	9	P15445	Q92085; Q6T179; P15445; Q9I900; Q92084; Q5G291; Q5G290; Q92086; P60043	0	2	0	0	1	1	1179.56	2358.12	6.48354	0.00764445	HCD	MS2	27.2895	50	57.1104	26836	180918_AB_Venom_black_cobra.raw	0/0	3.82602	0	2.824e-09
FALSE	High	Sequest HT (A2)	Unambiguous	FHGWIDSTIMTGLR		FALSE	TRUE	1	1	A8QL58	A8QL58	0	3	0.4891	0	1	1	545.278	1633.82	2.98993	0.00162833	HCD	MS2	12.8522	31.2279	57.2725	26932	180918_AB_Venom_black_cobra.raw	0/0	4.59837	0	8.081e-06
FALSE	High	Sequest HT (A2)	Unambiguous	LTcLIcPEK	C3(Carbamidomethyl); C6(Carbamidomethyl)	FALSE	TRUE	3	6	P29180; P01401; P01400	P29179; P29180; P85520; P01401; P01400; P0DSM9	0	2	0.2867	0	1	1	567.29	1133.57	3.27943	0.00185873	HCD	MS2	36.1901	50	57.2583	26924	180918_AB_Venom_black_cobra.raw	0/0	2.79439	0	0.0008027
FALSE	High	Sequest HT (A2)	Unambiguous	RVDLGcAATcPTVK	C6(Carbamidomethyl); C10(Carbamidomethyl)	FALSE	TRUE	1	3	P01391	P25671; E2IU01; P01391	1	3	0.555	0	1	1	516.595	1547.77	3.08964	0.00159401	HCD	MS2	22.9736	50	57.2413	26914	180918_AB_Venom_black_cobra.raw	0/0	3.81645	0	3.41e-05
FALSE	High	Sequest HT (A2)	Rejected	MqWYPEAASNAER	Q2(Deamidated)	FALSE	TRUE	0	2		V8N8B4; Q7ZT98	0	2		0	2	2	777.34	1553.67	1.93358	0.00150207	HCD	MS2	21.4359	50	57.2385	26912	180918_AB_Venom_black_cobra.raw	0/0	1.80686	0	0.0008694
FALSE	High	Sequest HT (A2)	Selected	MEWYPEAASNAER		FALSE	TRUE	1	3	P84805	P84805; Q2XXQ1; Q7T1K6	0	2	0	0	1	1	777.34	1553.67	1.93386	0.00150229	HCD	MS2	21.4359	50	57.2385	26912	180918_AB_Venom_black_cobra.raw	0/0	1.80686	0	0.0008695
FALSE	High	Sequest HT (A2)	Unambiguous	HVVVVGAGMAGLSAAYVLAGAGHK		FALSE	TRUE	3	8	A0A346CIA4; A8QL58; A0A098LX00	A0A346CIA4; A0A346CIA5; A0A2D4ELD1; A8QL58; A0A2D4EKA5; A0A098LX00; A0A2D4G4D6; Q4JHE3	0	3	0.8069	0	1	1	745.741	2235.21	1.40683	0.00104818	HCD	MS2	8.19868	50	57.237	26911	180918_AB_Venom_black_cobra.raw	0/0	7.50832	0	2.059e-18
FALSE	High	Sequest HT (A2)	Unambiguous	ADVTFDSnTAFESLVVSPDKK	N8(Deamidated)	FALSE	TRUE	1	5	P82885	A0A182C6D0; A0A098LWX5; P82885; V8NEU2; P83234	1	2	0.6169	0	1	1	1136.07	2271.12	9.08796	0.0103198	HCD	MS2	43.1586	50	57.2236	26904	180918_AB_Venom_black_cobra.raw	0/0	2.01309	0	1.111e-05
FALSE	High	Sequest HT (A2)	Unambiguous	VLEGIQcGESIYMSSNAR	C7(Carbamidomethyl)	FALSE	TRUE	1	2	P84805	P84805; Q7T1K6	0	2	0.6466	0	1	1	1007.48	2013.95	6.65685	0.00670324	HCD	MS2	49.7828	50	57.218	26900	180918_AB_Venom_black_cobra.raw	0/0	2.31905	0	6.001e-06
FALSE	High	Sequest HT (A2)	Unambiguous	ADVTFDSNTAFESLVVSPDKK		FALSE	TRUE	1	5	P82885	A0A182C6D0; A0A098LWX5; P82885; V8NEU2; P83234	1	3	0.6604	0	1	1	757.38	2270.13	2.82464	0.00213742	HCD	MS2	3.05488	50	57.215	26898	180918_AB_Venom_black_cobra.raw	0/0	5.83317	0	3.698e-13
FALSE	High	Sequest HT (A2)	Unambiguous	ALTMEGNQASWR		FALSE	TRUE	3	43	Q3HXX4; P01140; Q5YF89	A0A194ARN2; P25428; Q3HXY5; Q3HXX9; Q3HXX4; T2HPR2; U3EPH5; R4FIR0; A0A077L854; Q3HXZ1; R4FJE9; A0A194AT78; A0A081DUA8; Q3HXY7; Q3HXY6; Q3HXY2; B1Q3K2; Q3HXX5; T1E6V6; Q3HXX7; T1DP47; V9I1F9; Q3HXZ0; Q3HXY3; J3SDV8; Q3I5F4; V8N4D8; A0A1L8D608; A0A194AR77; Q3HXY4; P01140; A0A194ARS6; A0A194AQ56; Q90W38; Q5YF89; T1E3D1; T1DEA2; V9I168; Q9DEZ9; Q3HXY8; Q6T6T1; Q3HXY1; P61899	0	2	0.1951	0	1	1	682.326	1363.64	1.48519	0.00101263	HCD	MS2	59.9993	50	57.1957	26889	180918_AB_Venom_black_cobra.raw	0/0	2.04936	0	3.345e-06
FALSE	High	Sequest HT (A2)	Unambiguous	IITHPNFnGNTLDNDIMLIK	N8(Deamidated)	TRUE	FALSE	1	1	P00761	P00761	0	4	0.0313	0	1	1	571.797	2284.16	0.00501113	2.86156e-06	HCD	MS2	25.6649	50	56.9154	26733	180918_AB_Venom_black_cobra.raw	0/0	3.51387	0	6.152e-06
FALSE	High	Sequest HT (A2)	Unambiguous	HVVVVGAGMAGLSAAYVLAGAGHK		FALSE	TRUE	3	8	A0A346CIA4; A8QL58; A0A098LX00	A0A346CIA4; A0A346CIA5; A0A2D4ELD1; A8QL58; A0A2D4EKA5; A0A098LX00; A0A2D4G4D6; Q4JHE3	0	4	0.7289	0	1	1	559.558	2235.21	2.1927	0.00122528	HCD	MS2	32.721	50	57.1929	26887	180918_AB_Venom_black_cobra.raw	0/0	6.16326	0	3.318e-12
FALSE	High	Sequest HT (A2)	Unambiguous	cFITPDITSKDcPnGHVcYTK	C1(Carbamidomethyl); C12(Carbamidomethyl); N14(Deamidated); C18(Carbamidomethyl)	FALSE	TRUE	3	6	P25668; P25672; P01391	P25669; P25668; P25672; P25671; P01391; P25673	1	4	0.6693	0	1	1	629.284	2514.12	2.12417	0.0013351	HCD	MS2	12.8251	50	57.1739	26876	180918_AB_Venom_black_cobra.raw	0/0	5.02095	0	1.007e-10
FALSE	High	Sequest HT (A2)	Unambiguous	TWcDGFcSIR	C3(Carbamidomethyl); C7(Carbamidomethyl)	FALSE	TRUE	1	1	P25668	P25668	0	2	0.3345	0	1	1	651.275	1301.54	1.82461	0.0011874	HCD	MS2	29.9833	45.9129	57.1626	26868	180918_AB_Venom_black_cobra.raw	0/0	2.87399	0	0.0001398
FALSE	High	Sequest HT (A2)	Unambiguous	IITHPNFnGNTLDNDIMLIK	N8(Deamidated)	TRUE	FALSE	1	1	P00761	P00761	0	3	0.0648	0	1	1	762.061	2284.17	1.90809	0.0014528	HCD	MS2	0	50	57.1585	26865	180918_AB_Venom_black_cobra.raw	0/0	5.71448	0	6.041e-10
FALSE	High	Sequest HT (A2)	Unambiguous	IDTAcVcVITKK	C5(Carbamidomethyl); C7(Carbamidomethyl)	FALSE	TRUE	2	5	P01140; Q5YF89	Q3HXY2; Q3HXY3; P01140; Q5YF89; Q3HXY1	1	3	0.4545	0	1	1	469.917	1407.74	1.86389	0.000874621	HCD	MS2	27.3464	50	57.1394	26854	180918_AB_Venom_black_cobra.raw	0/0	2.30532	0	0.0001434
FALSE	High	Sequest HT (A2)	Unambiguous	RPGFcELPAAK	C5(Carbamidomethyl)	FALSE	TRUE	1	1	P20229	P20229	0	3	0.6542	0	1	1	415.886	1245.64	1.24062	0.000515121	HCD	MS2	29.9073	50	57.138	26853	180918_AB_Venom_black_cobra.raw	0/0	3.20964	0	0.001618
FALSE	High	Sequest HT (A2)	Unambiguous	FHGWIDSTIMTGLR		FALSE	TRUE	1	1	A8QL58	A8QL58	0	2	0.6715	0	1	1	817.411	1633.82	-0.177226	-0.000144777	HCD	MS2	44.5454	50	57.1366	26852	180918_AB_Venom_black_cobra.raw	0/0	2.73824	0	1.738e-06
FALSE	High	Sequest HT (A2)	Unambiguous	YLNIEFcLR	C7(Carbamidomethyl)	FALSE	TRUE	1	1	V8P0T5	V8P0T5	0	2	0.4755	0	1	1	614.314	1227.62	0.903828	0.000554778	HCD	MS2	25.7608	50	57.1352	26851	180918_AB_Venom_black_cobra.raw	0/0	2.04102	0	0.0001878
FALSE	High	Sequest HT (A2)	Unambiguous	SIFGVTTEDcPDGQNLcFKR	C10(Carbamidomethyl); C17(Carbamidomethyl)	FALSE	TRUE	1	1	P82463	P82463	1	3	0.6775	0	1	1	782.029	2344.07	0.717357	0.000560512	HCD	MS2	14.7551	50	57.1338	26850	180918_AB_Venom_black_cobra.raw	0/0	4.93493	0	8.244e-11
FALSE	High	Sequest HT (A2)	Unambiguous	cTVPSRSWWDFADYGcYcGR	C1(Carbamidomethyl); C16(Carbamidomethyl); C18(Carbamidomethyl)	FALSE	TRUE	1	1	P15445	P15445	1	3	0.6641	0	1	1	848.353	2543.04	4.56839	0.00387252	HCD	MS2	37.2514	50	57.1132	26838	180918_AB_Venom_black_cobra.raw	0/0	2.55653	0	1.226e-07
FALSE	High	Sequest HT (A2)	Rejected	LAAIcFAGAPYnnNNYNIDLK	C5(Carbamidomethyl); N12(Deamidated); N13(Deamidated)	FALSE	TRUE	1	4	P00597	Q91133; P00598; P00597; P00596	0	2		0	2	2	1179.56	2358.12	6.48336	0.00764423	HCD	MS2	27.2895	50	57.1104	26836	180918_AB_Venom_black_cobra.raw	0/0	3.82602	0	2.824e-09
FALSE	High	Sequest HT (A2)	Unambiguous	VLEGIQcGESIYMSSNAR	C7(Carbamidomethyl)	FALSE	TRUE	1	2	P84805	P84805; Q7T1K6	0	3	0.5158	0	1	1	671.984	2013.94	0.952575	0.000639475	HCD	MS2	39.9519	50	57.1873	26883	180918_AB_Venom_black_cobra.raw	0/0	2.2081	0	0.0001847
FALSE	High	Sequest HT (A2)	Unambiguous	LTcLIcPEK	C3(Carbamidomethyl); C6(Carbamidomethyl)	FALSE	TRUE	3	6	P29180; P01401; P01400	P29179; P29180; P85520; P01401; P01400; P0DSM9	0	2	0.3432	0	1	1	567.29	1133.57	2.31025	0.00130942	HCD	MS2	15.2915	50	56.914	26732	180918_AB_Venom_black_cobra.raw	0/0	2.70606	0	0.001316
FALSE	High	Sequest HT (A2)	Selected	SMEAIFLAHGPGFK		FALSE	TRUE	2	7	A0A2D4P571; A0A2D0TC04	A0A2D4P571; A0A346CLX5; A0A2H6N6S6; A0A2D0TC04; A0A2D4K5D9; A0A2D4FR34; A0A2D4P521	0	3		0	2	2	502.259	1504.76	-0.165185	-8.28545e-05	HCD	MS2	70.4801	50	56.8947	26721	180918_AB_Venom_black_cobra.raw	0/0	2.4198	0	1.511e-05
FALSE	High	Sequest HT (A2)	Rejected	SMqAIFLAHGPGFK	Q3(Deamidated)	FALSE	TRUE	0	1		W8E7D1	0	3	0	0	1	1	502.259	1504.76	-0.16547	-8.29978e-05	HCD	MS2	70.4801	50	56.8947	26721	180918_AB_Venom_black_cobra.raw	0/0	2.4198	0	1.511e-05
FALSE	High	Sequest HT (A2)	Selected	LAAIcFAGAPYnDnNYNIDLK	C5(Carbamidomethyl); N12(Deamidated); N14(Deamidated)	FALSE	TRUE	1	9	P15445	Q92085; Q6T179; P15445; Q9I900; Q92084; Q5G291; Q5G290; Q92086; P60043	0	3		0	2	2	787.039	2359.1	5.12672	0.00403147	HCD	MS2	21.8073	9.41228	56.74	26631	180918_AB_Venom_black_cobra.raw	0/0	5.62642	0	5.192e-08
FALSE	High	Sequest HT (A2)	Rejected	LAAIcFAGAPYnnnNYNIDLK	C5(Carbamidomethyl); N12(Deamidated); N13(Deamidated); N14(Deamidated)	FALSE	TRUE	1	4	P00597	Q91133; P00598; P00597; P00596	0	3	0	0	1	1	787.039	2359.1	5.12654	0.00403133	HCD	MS2	21.8073	9.41228	56.74	26631	180918_AB_Venom_black_cobra.raw	0/0	5.62642	0	5.192e-08
FALSE	High	Sequest HT (A2)	Unambiguous	GcIDVcPKnSLLVK	C2(Carbamidomethyl); C6(Carbamidomethyl); N9(Deamidated)	FALSE	TRUE	3	22	P01445; P01451; P86538	P01445; P60304; Q9PS33; P01451; P86538; P86540; Q98958; E2IU04; A0A0U4W6H0; A0A0U4W6K7; Q91135; A0A0U4N5W4; A0A0U5AR60; P60306; Q98957; Q91136; P86382; A0A0U5ARS4; Q98959; P60305; Q98962; A0A0U5ALB9	1	3	0.0562	0	1	1	535.279	1603.82	1.81709	0.000971426	HCD	MS2	38.2208	50	56.7342	26629	180918_AB_Venom_black_cobra.raw	0/0	2.66827	0	0.0002447
FALSE	High	Sequest HT (A2)	Unambiguous	cFITPDITSKDcPnGHVcYTK	C1(Carbamidomethyl); C12(Carbamidomethyl); N14(Deamidated); C18(Carbamidomethyl)	FALSE	TRUE	3	6	P25668; P25672; P01391	P25669; P25668; P25672; P25671; P01391; P25673	1	3	0.6228	0	1	1	838.703	2514.09	-6.17323	-0.0051734	HCD	MS2	88.8662	50	56.7329	26628	180918_AB_Venom_black_cobra.raw	0/0	3.34151	0	4.941e-07
FALSE	High	Sequest HT (A2)	Unambiguous	GIDSSHWNSYcTETDTFIK	C11(Carbamidomethyl)	FALSE	TRUE	2	3	P01140; Q5YF89	P01140; Q5YF89; P61899	0	3	0.1851	0	1	1	754.334	2260.99	2.18775	0.00164882	HCD	MS2	77.1001	50	56.7213	26622	180918_AB_Venom_black_cobra.raw	0/0	3.34867	0	2.722e-07
FALSE	High	Sequest HT (A2)	Unambiguous	TGVDIQccSTDNcNPFPTR	C7(Carbamidomethyl); C8(Carbamidomethyl); C13(Carbamidomethyl)	FALSE	TRUE	1	1	P01391	P01391	0	2	0.7832	0	1	1	1121.47	2241.93	0.224144	0.000251258	HCD	MS2	0	50	56.7054	26615	180918_AB_Venom_black_cobra.raw	0/0	3.69112	0	7.902e-09
FALSE	High	Sequest HT (A2)	Unambiguous	MFMVAAPHVPVKR		FALSE	TRUE	1	2	P01441	Q9PS34; P01441	1	3	0.7458	0	1	1	494.943	1482.81	4.12787	0.00204028	HCD	MS2	16.7932	50	56.7039	26614	180918_AB_Venom_black_cobra.raw	0/0	3.54496	0	1.573e-06
FALSE	High	Sequest HT (A2)	Unambiguous	MFMVAAPHVPVK		FALSE	TRUE	1	2	P01441	Q9PS34; P01441	0	3	0.6541	0	1	1	442.908	1326.71	1.81195	0.000801306	HCD	MS2	27.4349	50	56.6897	26606	180918_AB_Venom_black_cobra.raw	0/0	2.92413	0	1.58e-06
FALSE	High	Sequest HT (A2)	Unambiguous	KLVPLFSK		FALSE	TRUE	1	5	P01441	Q9PS34; P60309; P01441; P60308; P60307	1	2	0.3765	0	1	1	466.303	931.599	1.31652	0.000613233	HCD	MS2	19.5223	50	56.6711	26595	180918_AB_Venom_black_cobra.raw	0/0	2.54982	0	0.0008239
FALSE	High	Sequest HT (A2)	Unambiguous	LGQVSGLALDPNNNLVIFHR		FALSE	TRUE	1	9	V8PCI9	U3ERT9; A0A2D4FT32; A0A0B8RU52; V8PCI9; A0A2D4FSZ4; A0A2D4M2T8; J3S993; A0A2D4KKH8; A0A2D4FTN3	0	3	0.6079	0	1	1	726.4	2177.19	1.94774	0.00141353	HCD	MS2	47.2038	50	56.6549	26586	180918_AB_Venom_black_cobra.raw	0/0	3.29459	0	1.915e-07
FALSE	High	Sequest HT (A2)	Rejected	LAAIcFAGAPYNDnnYNIDLK	C5(Carbamidomethyl); N14(Deamidated); N15(Deamidated)	FALSE	TRUE	1	9	P15445	Q92085; Q6T179; P15445; Q9I900; Q92084; Q5G291; Q5G290; Q92086; P60043	0	3		0.0266	3	3	787.039	2359.1	5.12672	0.00403147	HCD	MS2	21.8073	9.41228	56.74	26631	180918_AB_Venom_black_cobra.raw	0/0	5.47829	0	8.574e-08
FALSE	High	Sequest HT (A2)	Unambiguous	TGVDIQccSTDncNPFPTR	C7(Carbamidomethyl); C8(Carbamidomethyl); N12(Deamidated); C13(Carbamidomethyl)	FALSE	TRUE	1	1	P01391	P01391	0	3	0.0849	0	1	1	748.317	2242.94	8.73232	0.00652862	HCD	MS2	33.0501	50	56.642	26577	180918_AB_Venom_black_cobra.raw	0/0	3.65486	0	2.745e-06
FALSE	High	Sequest HT (A2)	Unambiguous	VDLGcAATcPTVK	C5(Carbamidomethyl); C9(Carbamidomethyl)	FALSE	TRUE	2	5	P25672; P01391	P25672; P25671; E2IU01; P01391; P25673	0	2	0.6963	0	1	1	696.337	1391.67	1.19166	0.000829199	HCD	MS2	9.38533	50	56.6349	26574	180918_AB_Venom_black_cobra.raw	0/0	4.27812	0	9.862e-09
FALSE	High	Sequest HT (A2)	Unambiguous	cFITPDITSK	C1(Carbamidomethyl)	FALSE	TRUE	3	6	P25668; P25672; P01391	P25669; P25668; P25672; P25671; P01391; P25673	0	2	0.5517	0	1	1	591.299	1181.59	3.71694	0.00219595	HCD	MS2	39.4648	25.9082	56.6334	26573	180918_AB_Venom_black_cobra.raw	0/0	2.895	0	6.085e-05
FALSE	High	Sequest HT (A2)	Unambiguous	ISGcWPYFK	C4(Carbamidomethyl)	FALSE	TRUE	3	5	A4FS04; P15445; P00597	A4FS04; P00598; P25498; P15445; P00597	0	2	0.6575	0	1	1	579.277	1157.55	1.80975	0.00104743	HCD	MS2	6.28363	23.989	56.6321	26572	180918_AB_Venom_black_cobra.raw	0/0	2.91697	0	0.0001039
FALSE	High	Sequest HT (A2)	Unambiguous	VNDDYLIWGSR		FALSE	TRUE	1	1	Q91132	Q91132	0	2	0.3889	0	1	1	669.328	1337.65	0.306979	0.000205315	HCD	MS2	56.0746	50	56.5954	26551	180918_AB_Venom_black_cobra.raw	0/0	1.80013	0	0.0001065
FALSE	High	Sequest HT (A2)	Unambiguous	FHGWIDSTIMTGLR		FALSE	TRUE	1	1	A8QL58	A8QL58	0	3	0.454	0	1	1	545.277	1633.82	1.42091	0.000773837	HCD	MS2	56.1324	50	56.5911	26548	180918_AB_Venom_black_cobra.raw	0/0	3.26308	0	0.001568
FALSE	High	Sequest HT (A2)	Unambiguous	IDTAcVcVITK	C5(Carbamidomethyl); C7(Carbamidomethyl)	FALSE	TRUE	2	5	P01140; Q5YF89	Q3HXY2; Q3HXY3; P01140; Q5YF89; Q3HXY1	0	2	0.5287	0	1	1	640.324	1279.64	2.29341	0.00146737	HCD	MS2	71.8579	50	56.5869	26545	180918_AB_Venom_black_cobra.raw	0/0	2.44082	0	0.000164
FALSE	High	Sequest HT (A2)	Unambiguous	DcPnGHVcYTK	C2(Carbamidomethyl); N4(Deamidated); C8(Carbamidomethyl)	FALSE	TRUE	3	6	P25668; P25672; P01391	P25669; P25668; P25672; P25671; P01391; P25673	0	3	0.683	0	1	1	451.185	1351.54	0.800613	0.000360687	HCD	MS2	10.5933	50	56.5854	26544	180918_AB_Venom_black_cobra.raw	0/0	2.24338	0	0.0001822
FALSE	High	Sequest HT (A2)	Unambiguous	GcTFTcPELRPTGIYVYccR	C2(Carbamidomethyl); C6(Carbamidomethyl); C18(Carbamidomethyl); C19(Carbamidomethyl)	FALSE	TRUE	1	1	P82464	P82464	0	3	0.4751	0	1	1	837.376	2510.11	2.3661	0.00197972	HCD	MS2	72.057	50	56.5696	26537	180918_AB_Venom_black_cobra.raw	0/0	1.80743	0	0.0009669
FALSE	High	Sequest HT (A2)	Unambiguous	TWcDGFcSIR	C3(Carbamidomethyl); C7(Carbamidomethyl)	FALSE	TRUE	1	1	P25668	P25668	0	2	0.3534	0	1	1	651.274	1301.54	-0.144958	-9.43345e-05	HCD	MS2	37.311	50	56.5653	26534	180918_AB_Venom_black_cobra.raw	0/0	2.66047	0	2.491e-05
FALSE	High	Sequest HT (A2)	Unambiguous	LTcLIcPEK	C3(Carbamidomethyl); C6(Carbamidomethyl)	FALSE	TRUE	3	6	P29180; P01401; P01400	P29179; P29180; P85520; P01401; P01400; P0DSM9	0	2	0.3514	0	1	1	567.288	1133.57	0.264207	0.000149748	HCD	MS2	7.77433	50	56.5625	26532	180918_AB_Venom_black_cobra.raw	0/0	2.58524	0	0.000159
FALSE	High	Sequest HT (A2)	Unambiguous	SIFGVTTEDcPDGQNLcFK	C10(Carbamidomethyl); C17(Carbamidomethyl)	FALSE	TRUE	1	1	P82463	P82463	0	3	0.5647	0	1	1	729.996	2187.97	2.54277	0.0018545	HCD	MS2	41.42	50	56.6363	26575	180918_AB_Venom_black_cobra.raw	0/0	2.7788	0	7.686e-05
FALSE	High	Sequest HT (A2)	Unambiguous	GGSGTPVDDLDR		FALSE	TRUE	6	32	A4FS04; P15445; P00600; Q6SLM2; P00597; P60045	P00615; A4FS04; Q91133; Q45Z48; Q45Z53; P00598; Q92085; Q6T179; A0A2D4PTY2; P25498; A0A2H6NIR3; P15445; Q9I900; P60044; Q92084; P00600; P00595; P00614; Q92086; Q6SLM2; P00597; P60045; R4G2E0; P00601; H8PG85; A0A2D4PRR8; A0A2D4NMB1; R4G7E9; A0A2D4PRN1; P00596; R4FI79; P10116	0	2	0.3527	0	1	1	594.779	1188.55	1.4373	0.000854149	HCD	MS2	26.9769	50	57.2898	26940	180918_AB_Venom_black_cobra.raw	0/0	2.40926	0	0.0001245
FALSE	High	Sequest HT (A2)	Rejected	LAAIcFAGAPYNnnnYNIDLK	C5(Carbamidomethyl); N13(Deamidated); N14(Deamidated); N15(Deamidated)	FALSE	TRUE	1	4	P00597	Q91133; P00598; P00597; P00596	0	3		0.0266	4	4	787.039	2359.1	5.12654	0.00403133	HCD	MS2	21.8073	9.41228	56.74	26631	180918_AB_Venom_black_cobra.raw	0/0	5.47829	0	8.574e-08
FALSE	High	Sequest HT (A2)	Rejected	LAAIcFAGAPYNnnnYNIDLK	C5(Carbamidomethyl); N13(Deamidated); N14(Deamidated); N15(Deamidated)	FALSE	TRUE	1	4	P00597	Q91133; P00598; P00597; P00596	0	2	0	0	1	1	1180.05	2359.1	4.25258	0.00501611	HCD	MS2	14.2699	25.9895	56.7599	26643	180918_AB_Venom_black_cobra.raw	0/0	4.82663	0	1.064e-10
FALSE	High	Sequest HT (A2)	Unambiguous	IITHPNFnGNTLDNDIMLIK	N8(Deamidated)	TRUE	FALSE	1	1	P00761	P00761	0	2	0.1333	0	1	1	1142.58	2284.16	-2.17434	-0.00248327	HCD	MS2	0	50	56.8919	26719	180918_AB_Venom_black_cobra.raw	0/0	3.60177	0	1.515e-07
FALSE	High	Sequest HT (A2)	Rejected	MqWYPEAASNAER	Q2(Deamidated)	FALSE	TRUE	0	2		V8N8B4; Q7ZT98	0	2		0	2	2	777.338	1553.67	-0.109212	-8.48397e-05	HCD	MS2	47.0062	50	56.8891	26717	180918_AB_Venom_black_cobra.raw	0/0	1.89843	0	0.001635
FALSE	High	Sequest HT (A2)	Selected	MEWYPEAASNAER		FALSE	TRUE	1	3	P84805	P84805; Q2XXQ1; Q7T1K6	0	2	0	0	1	1	777.338	1553.67	-0.108935	-8.46247e-05	HCD	MS2	47.0062	50	56.8891	26717	180918_AB_Venom_black_cobra.raw	0/0	1.89843	0	0.001635
FALSE	High	Sequest HT (A2)	Unambiguous	HVVVVGAGMAGLSAAYVLAGAGHK		FALSE	TRUE	3	8	A0A346CIA4; A8QL58; A0A098LX00	A0A346CIA4; A0A346CIA5; A0A2D4ELD1; A8QL58; A0A2D4EKA5; A0A098LX00; A0A2D4G4D6; Q4JHE3	0	3	0.8034	0	1	1	745.739	2235.2	-1.70609	-0.00127115	HCD	MS2	14.4729	50	56.8876	26716	180918_AB_Venom_black_cobra.raw	0/0	7.02238	0	4.673e-16
FALSE	High	Sequest HT (A2)	Unambiguous	RVDLGcAATcPTVK	C6(Carbamidomethyl); C10(Carbamidomethyl)	FALSE	TRUE	1	3	P01391	P25671; E2IU01; P01391	1	3	0.6036	0	1	1	516.595	1547.77	2.14321	0.00110573	HCD	MS2	29.137	50	56.8776	26711	180918_AB_Venom_black_cobra.raw	0/0	3.85778	0	2.101e-05
FALSE	High	Sequest HT (A2)	Unambiguous	ADVTFDSNTAFESLVVSPDKK		FALSE	TRUE	1	5	P82885	A0A182C6D0; A0A098LWX5; P82885; V8NEU2; P83234	1	3	0.6449	0	1	1	757.38	2270.12	2.66332	0.00201535	HCD	MS2	5.73295	50	56.8761	26710	180918_AB_Venom_black_cobra.raw	0/0	5.66057	0	1.669e-10
FALSE	High	Sequest HT (A2)	Unambiguous	VLEGIQcGESIYMSSNAR	C7(Carbamidomethyl)	FALSE	TRUE	1	2	P84805	P84805; Q7T1K6	0	2	0.6435	0	1	1	1007.47	2013.94	1.14109	0.00114904	HCD	MS2	25.6658	50	56.8605	26701	180918_AB_Venom_black_cobra.raw	0/0	2.29604	0	8.657e-05
FALSE	High	Sequest HT (A2)	Unambiguous	HVVVVGAGMAGLSAAYVLAGAGHK		FALSE	TRUE	3	8	A0A346CIA4; A8QL58; A0A098LX00	A0A346CIA4; A0A346CIA5; A0A2D4ELD1; A8QL58; A0A2D4EKA5; A0A098LX00; A0A2D4G4D6; Q4JHE3	0	4	0.669	0	1	1	559.558	2235.21	1.42812	0.000798036	HCD	MS2	43.6178	50	56.8297	26684	180918_AB_Venom_black_cobra.raw	0/0	4.32085	0	2.438e-07
FALSE	High	Sequest HT (A2)	Unambiguous	cFITPDITSKDcPnGHVcYTK	C1(Carbamidomethyl); C12(Carbamidomethyl); N14(Deamidated); C18(Carbamidomethyl)	FALSE	TRUE	3	6	P25668; P25672; P01391	P25669; P25668; P25672; P25671; P01391; P25673	1	4	0.6775	0	1	1	629.284	2514.11	1.63863	0.00102992	HCD	MS2	78.6072	50	56.8098	26672	180918_AB_Venom_black_cobra.raw	0/0	4.61589	0	2.04e-11
FALSE	High	Sequest HT (A2)	Unambiguous	VLEGIQcGESIYMSSNAR	C7(Carbamidomethyl)	FALSE	TRUE	1	2	P84805	P84805; Q7T1K6	0	3	0.4883	0	1	1	671.989	2013.95	8.31703	0.00558332	HCD	MS2	41.0837	50	56.8026	26669	180918_AB_Venom_black_cobra.raw	0/0	2.1307	0	0.00157
FALSE	High	Sequest HT (A2)	Unambiguous	RPGFcELPAAK	C5(Carbamidomethyl)	FALSE	TRUE	1	1	P20229	P20229	0	3	0.6448	0	1	1	415.886	1245.64	2.1226	0.000881332	HCD	MS2	27.5244	50	56.7443	26634	180918_AB_Venom_black_cobra.raw	0/0	3.35376	0	0.001775
FALSE	High	Sequest HT (A2)	Unambiguous	IITHPNFnGNTLDNDIMLIK	N8(Deamidated)	TRUE	FALSE	1	1	P00761	P00761	0	3		0.0022	2	2	762.062	2284.17	2.54939	0.00194108	HCD	MS2	4.83677	50	56.7998	26667	180918_AB_Venom_black_cobra.raw	0/0	4.55413	0	4.182e-08
FALSE	High	Sequest HT (A2)	Unambiguous	IRcFITPDITSK	C3(Carbamidomethyl)	FALSE	TRUE	3	6	P25668; P25672; P01391	P25669; P25668; P25672; P25671; P01391; P25673	1	3	0.3529	0	1	1	484.263	1450.78	2.0754	0.00100364	HCD	MS2	33.4021	50	56.7925	26664	180918_AB_Venom_black_cobra.raw	0/0	2.21283	0	0.0001172
FALSE	High	Sequest HT (A2)	Unambiguous	SIFGVTTEDcPDGQNLcFKR	C10(Carbamidomethyl); C17(Carbamidomethyl)	FALSE	TRUE	1	1	P82463	P82463	1	3	0.7136	0	1	1	782.03	2344.07	2.12342	0.00165914	HCD	MS2	27.3027	50	56.7813	26656	180918_AB_Venom_black_cobra.raw	0/0	4.18745	0	1.251e-10
FALSE	High	Sequest HT (A2)	Unambiguous	YLNIEFcLR	C7(Carbamidomethyl)	FALSE	TRUE	1	1	V8P0T5	V8P0T5	0	2	0.36	0	1	1	614.313	1227.62	0.00889807	5.46172e-06	HCD	MS2	22.3514	50	56.7799	26655	180918_AB_Venom_black_cobra.raw	0/0	1.99779	0	5.432e-05
FALSE	High	Sequest HT (A2)	Unambiguous	cFITPDITSKDcPnGHVcYTK	C1(Carbamidomethyl); C12(Carbamidomethyl); N14(Deamidated); C18(Carbamidomethyl)	FALSE	TRUE	3	6	P25668; P25672; P01391	P25669; P25668; P25672; P25671; P01391; P25673	1	3	0.6555	0	1	1	838.704	2514.1	-5.08077	-0.00425787	HCD	MS2	41.4939	50	56.7656	26647	180918_AB_Venom_black_cobra.raw	0/0	2.37659	0	0.0004529
FALSE	High	Sequest HT (A2)	Unambiguous	ESFLFTLTR		FALSE	TRUE	2	2	Q91134; V8ND09	Q91134; V8ND09	0	2	0.485	0	1	1	557.302	1113.6	2.11295	0.00117648	HCD	MS2	35.6746	50	56.7642	26646	180918_AB_Venom_black_cobra.raw	0/0	1.67224	0	0.001207
FALSE	High	Sequest HT (A2)	Rejected	LAAIcFAGAPYNNnnYnIDLK	C5(Carbamidomethyl); N14(Deamidated); N15(Deamidated); N17(Deamidated)	FALSE	TRUE	1	4	P00597	Q91133; P00598; P00597; P00596	0	2		0.0393	6	6	1180.05	2359.1	4.25258	0.00501611	HCD	MS2	14.2699	25.9895	56.7599	26643	180918_AB_Venom_black_cobra.raw	0/0	4.64391	0	2.293e-08
FALSE	High	Sequest HT (A2)	Rejected	LAAIcFAGAPYNNDnYnInLK	C5(Carbamidomethyl); N15(Deamidated); N17(Deamidated); N19(Deamidated)	FALSE	TRUE	0	1		P25498	0	2		0.0393	5	5	1180.05	2359.1	4.25258	0.00501611	HCD	MS2	14.2699	25.9895	56.7599	26643	180918_AB_Venom_black_cobra.raw	0/0	4.64391	0	2.293e-08
FALSE	High	Sequest HT (A2)	Rejected	LAAIcFAGAPYnDnNYNIDLK	C5(Carbamidomethyl); N12(Deamidated); N14(Deamidated)	FALSE	TRUE	1	9	P15445	Q92085; Q6T179; P15445; Q9I900; Q92084; Q5G291; Q5G290; Q92086; P60043	0	2		0.0186	4	4	1180.05	2359.1	4.25276	0.00501633	HCD	MS2	14.2699	25.9895	56.7599	26643	180918_AB_Venom_black_cobra.raw	0/0	4.74416	0	9.813e-11
FALSE	High	Sequest HT (A2)	Rejected	LAAIcFAGAPYnnnNYNIDLK	C5(Carbamidomethyl); N12(Deamidated); N13(Deamidated); N14(Deamidated)	FALSE	TRUE	1	4	P00597	Q91133; P00598; P00597; P00596	0	2		0.0186	3	3	1180.05	2359.1	4.25258	0.00501611	HCD	MS2	14.2699	25.9895	56.7599	26643	180918_AB_Venom_black_cobra.raw	0/0	4.74416	0	9.812e-11
FALSE	High	Sequest HT (A2)	Selected	LAAIcFAGAPYNDnnYNIDLK	C5(Carbamidomethyl); N14(Deamidated); N15(Deamidated)	FALSE	TRUE	1	9	P15445	Q92085; Q6T179; P15445; Q9I900; Q92084; Q5G291; Q5G290; Q92086; P60043	0	2		0	2	2	1180.05	2359.1	4.25276	0.00501633	HCD	MS2	14.2699	25.9895	56.7599	26643	180918_AB_Venom_black_cobra.raw	0/0	4.82663	0	1.064e-10
FALSE	High	Sequest HT (A2)	Unambiguous	IITHPNFNGnTLDNDIMLIK	N10(Deamidated)	TRUE	FALSE	1	1	P00761	P00761	0	3	0.0022	0	1	1	762.062	2284.17	2.54939	0.00194108	HCD	MS2	4.83677	50	56.7998	26667	180918_AB_Venom_black_cobra.raw	0/0	4.55659	0	8.321e-08
FALSE	High	Sequest HT (A2)	Unambiguous	IDTAcVcVITK	C5(Carbamidomethyl); C7(Carbamidomethyl)	FALSE	TRUE	2	5	P01140; Q5YF89	Q3HXY2; Q3HXY3; P01140; Q5YF89; Q3HXY1	0	2	0.5402	0	1	1	640.323	1279.64	0.385526	0.000246667	HCD	MS2	45.2061	50	57.2942	26943	180918_AB_Venom_black_cobra.raw	0/0	2.61086	0	4.035e-06
FALSE	High	Sequest HT (A2)	Unambiguous	ISGcWPYFK	C4(Carbamidomethyl)	FALSE	TRUE	3	5	A4FS04; P15445; P00597	A4FS04; P00598; P25498; P15445; P00597	0	2	0.6734	0	1	1	579.277	1157.55	2.23158	0.00129158	HCD	MS2	4.34007	17.4695	57.3114	26951	180918_AB_Venom_black_cobra.raw	0/0	2.96996	0	0.000111
FALSE	High	Sequest HT (A2)	Rejected	SMqAIFLAHGPGFK	Q3(Deamidated)	FALSE	TRUE	0	1		W8E7D1	0	3	0	0	1	1	502.259	1504.76	1.17305	0.000588389	HCD	MS2	42.6897	50	57.3171	26955	180918_AB_Venom_black_cobra.raw	0/0	1.91085	0	0.001704
FALSE	High	Sequest HT (A2)	Unambiguous	FHGWIDSTIMTGLR		FALSE	TRUE	1	1	A8QL58	A8QL58	0	3	0.4639	0	1	1	545.278	1633.82	1.98128	0.00107901	HCD	MS2	25.1671	36.6865	57.9671	27322	180918_AB_Venom_black_cobra.raw	0/0	4.16379	0	2.779e-06
FALSE	High	Sequest HT (A2)	Unambiguous	LTcLIcPEK	C3(Carbamidomethyl); C6(Carbamidomethyl)	FALSE	TRUE	3	6	P29180; P01401; P01400	P29179; P29180; P85520; P01401; P01400; P0DSM9	0	2	0.2835	0	1	1	567.29	1133.57	2.52563	0.00143149	HCD	MS2	27.9651	50	57.9571	27317	180918_AB_Venom_black_cobra.raw	0/0	2.6052	0	5.893e-05
FALSE	High	Sequest HT (A2)	Unambiguous	GcIDVcPKnSLLVK	C2(Carbamidomethyl); C6(Carbamidomethyl); N9(Deamidated)	FALSE	TRUE	3	22	P01445; P01451; P86538	P01445; P60304; Q9PS33; P01451; P86538; P86540; Q98958; E2IU04; A0A0U4W6H0; A0A0U4W6K7; Q91135; A0A0U4N5W4; A0A0U5AR60; P60306; Q98957; Q91136; P86382; A0A0U5ARS4; Q98959; P60305; Q98962; A0A0U5ALB9	1	3	0.0792	0	1	1	535.28	1603.82	3.64378	0.00194799	HCD	MS2	56.9805	50	57.9428	27309	180918_AB_Venom_black_cobra.raw	0/0	2.65291	0	0.0002551
FALSE	High	Sequest HT (A2)	Unambiguous	RVDLGcAATcPTVK	C6(Carbamidomethyl); C10(Carbamidomethyl)	FALSE	TRUE	1	3	P01391	P25671; E2IU01; P01391	1	3	0.628	0	1	1	516.595	1547.77	1.5517	0.000800556	HCD	MS2	24.8889	50	57.94	27307	180918_AB_Venom_black_cobra.raw	0/0	4.22053	0	9.445e-07
FALSE	High	Sequest HT (A2)	Unambiguous	HVVVVGAGMAGLSAAYVLAGAGHK		FALSE	TRUE	3	8	A0A346CIA4; A8QL58; A0A098LX00	A0A346CIA4; A0A346CIA5; A0A2D4ELD1; A8QL58; A0A2D4EKA5; A0A098LX00; A0A2D4G4D6; Q4JHE3	0	3	0.8132	0	1	1	745.742	2235.21	1.7345	0.00129233	HCD	MS2	11.8063	50	57.9386	27306	180918_AB_Venom_black_cobra.raw	0/0	7.54717	0	1.74e-16
FALSE	High	Sequest HT (A2)	Unambiguous	TWcDGFcR	C3(Carbamidomethyl); C7(Carbamidomethyl)	FALSE	TRUE	1	1	P25672	P25672	0	2	0.6637	0	1	1	551.217	1101.43	1.60508	0.000883934	HCD	MS2	37.1962	50	57.9373	27305	180918_AB_Venom_black_cobra.raw	0/0	2.23336	0	0.0009239
FALSE	High	Sequest HT (A2)	Unambiguous	HVVVVGAGMAGLSAAYVLAGAGHK		FALSE	TRUE	3	8	A0A346CIA4; A8QL58; A0A098LX00	A0A346CIA4; A0A346CIA5; A0A2D4ELD1; A8QL58; A0A2D4EKA5; A0A098LX00; A0A2D4G4D6; Q4JHE3	0	4	0.7352	0	1	1	559.559	2235.21	2.52037	0.00140839	HCD	MS2	30.6837	50	57.8982	27282	180918_AB_Venom_black_cobra.raw	0/0	6.56851	0	2.234e-11
FALSE	High	Sequest HT (A2)	Unambiguous	ADVTFDSNTAFESLVVSPDKK		FALSE	TRUE	1	5	P82885	A0A182C6D0; A0A098LWX5; P82885; V8NEU2; P83234	1	3	0.6351	0	1	1	757.379	2270.12	2.09871	0.00158811	HCD	MS2	1.34379	50	57.8967	27281	180918_AB_Venom_black_cobra.raw	0/0	5.59429	0	3.483e-11
FALSE	High	Sequest HT (A2)	Unambiguous	VDMNPAGGMLVTPTIEIPAK		FALSE	TRUE	1	1	Q91132	Q91132	0	3	0.7431	0	1	1	685.36	2054.07	0.0369153	2.52755e-05	HCD	MS2	33.4916	50	57.8839	27274	180918_AB_Venom_black_cobra.raw	0/0	4.01106	0	2.461e-08
FALSE	High	Sequest HT (A2)	Unambiguous	cFITPDITSKDcPnGHVcYTK	C1(Carbamidomethyl); C12(Carbamidomethyl); N14(Deamidated); C18(Carbamidomethyl)	FALSE	TRUE	3	6	P25668; P25672; P01391	P25669; P25668; P25672; P25671; P01391; P25673	1	4	0.7143	0	1	1	629.283	2514.11	0.570437	0.000358535	HCD	MS2	17.0722	50	57.8811	27272	180918_AB_Venom_black_cobra.raw	0/0	4.55092	0	1.323e-10
FALSE	High	Sequest HT (A2)	Unambiguous	ADVTFDSnTAFESLVVSPDKK	N8(Deamidated)	FALSE	TRUE	1	5	P82885	A0A182C6D0; A0A098LWX5; P82885; V8NEU2; P83234	1	2	0.6358	0	1	1	1136.06	2271.12	8.22797	0.00934328	HCD	MS2	0	50	57.9829	27331	180918_AB_Venom_black_cobra.raw	0/0	1.72762	0	8.502e-05
FALSE	High	Sequest HT (A2)	Unambiguous	VDMNPAGGMLVTPTIEIPAK		FALSE	TRUE	1	1	Q91132	Q91132	0	2	0.7194	0	1	1	1027.54	2054.07	0.786319	0.000807576	HCD	MS2	13.0381	50	57.8627	27261	180918_AB_Venom_black_cobra.raw	0/0	3.09748	0	8.451e-09
FALSE	High	Sequest HT (A2)	Unambiguous	YLNIEFcLR	C7(Carbamidomethyl)	FALSE	TRUE	1	1	V8P0T5	V8P0T5	0	2	0.5772	0	1	1	614.315	1227.62	2.79312	0.00171445	HCD	MS2	26.1791	50	57.8309	27243	180918_AB_Venom_black_cobra.raw	0/0	2.46082	0	0.001695
FALSE	High	Sequest HT (A2)	Unambiguous	FHGWIDSTIMTGLR		FALSE	TRUE	1	1	A8QL58	A8QL58	0	2	0.4955	0	1	1	817.413	1633.82	1.4665	0.001198	HCD	MS2	48.1084	50	57.8207	27238	180918_AB_Venom_black_cobra.raw	0/0	2.19862	0	5.645e-05
FALSE	High	Sequest HT (A2)	Selected	LAAIcFAGAPYnDNNYNIDLK	C5(Carbamidomethyl); N12(Deamidated)	FALSE	TRUE	1	9	P15445	Q92085; Q6T179; P15445; Q9I900; Q92084; Q5G291; Q5G290; Q92086; P60043	0	2		0	2	2	1179.56	2358.12	6.58708	0.00776652	HCD	MS2	14.9591	50	57.7993	27227	180918_AB_Venom_black_cobra.raw	0/0	4.31199	0	1.131e-09
FALSE	High	Sequest HT (A2)	Rejected	LAAIcFAGAPYnnNNYNIDLK	C5(Carbamidomethyl); N12(Deamidated); N13(Deamidated)	FALSE	TRUE	1	4	P00597	Q91133; P00598; P00597; P00596	0	2	0	0	1	1	1179.56	2358.12	6.58689	0.0077663	HCD	MS2	14.9591	50	57.7993	27227	180918_AB_Venom_black_cobra.raw	0/0	4.31199	0	1.131e-09
FALSE	High	Sequest HT (A2)	Rejected	LAAIcFAGAPYNnnNYNIDLK	C5(Carbamidomethyl); N13(Deamidated); N14(Deamidated)	FALSE	TRUE	1	4	P00597	Q91133; P00598; P00597; P00596	0	3		0.0474	4	4	786.712	2358.12	6.21883	0.00488822	HCD	MS2	16.2491	15.6709	57.7977	27226	180918_AB_Venom_black_cobra.raw	0/0	5.8292	0	1.318e-08
FALSE	High	Sequest HT (A2)	Rejected	LAAIcFAGAPYNDnNYNIDLK	C5(Carbamidomethyl); N14(Deamidated)	FALSE	TRUE	1	9	P15445	Q92085; Q6T179; P15445; Q9I900; Q92084; Q5G291; Q5G290; Q92086; P60043	0	3		0.0474	3	3	786.712	2358.12	6.21901	0.00488836	HCD	MS2	16.2491	15.6709	57.7977	27226	180918_AB_Venom_black_cobra.raw	0/0	5.8292	0	1.318e-08
FALSE	High	Sequest HT (A2)	Selected	LAAIcFAGAPYnDNNYNIDLK	C5(Carbamidomethyl); N12(Deamidated)	FALSE	TRUE	1	9	P15445	Q92085; Q6T179; P15445; Q9I900; Q92084; Q5G291; Q5G290; Q92086; P60043	0	3		0	2	2	786.712	2358.12	6.21901	0.00488836	HCD	MS2	16.2491	15.6709	57.7977	27226	180918_AB_Venom_black_cobra.raw	0/0	6.11873	0	6.508e-09
FALSE	High	Sequest HT (A2)	Rejected	LAAIcFAGAPYnnNNYNIDLK	C5(Carbamidomethyl); N12(Deamidated); N13(Deamidated)	FALSE	TRUE	1	4	P00597	Q91133; P00598; P00597; P00596	0	3	0	0	1	1	786.712	2358.12	6.21883	0.00488822	HCD	MS2	16.2491	15.6709	57.7977	27226	180918_AB_Venom_black_cobra.raw	0/0	6.11873	0	6.508e-09
FALSE	High	Sequest HT (A2)	Unambiguous	GIDSSHWNSYcTETDTFIK	C11(Carbamidomethyl)	FALSE	TRUE	2	3	P01140; Q5YF89	P01140; Q5YF89; P61899	0	3	0.2509	0	1	1	754.333	2260.98	1.3779	0.00103847	HCD	MS2	13.2824	50	57.7689	27210	180918_AB_Venom_black_cobra.raw	0/0	2.90805	0	6.729e-08
FALSE	High	Sequest HT (A2)	Unambiguous	DcPnGHVcYTK	C2(Carbamidomethyl); N4(Deamidated); C8(Carbamidomethyl)	FALSE	TRUE	3	6	P25668; P25672; P01391	P25669; P25668; P25672; P25671; P01391; P25673	0	3	0.6574	0	1	1	451.185	1351.54	-0.0800007	-3.60414e-05	HCD	MS2	35.1987	50	57.7617	27207	180918_AB_Venom_black_cobra.raw	0/0	2.16369	0	0.0004637
FALSE	High	Sequest HT (A2)	Unambiguous	SIFGVTTEDcPDGQNLcFKR	C10(Carbamidomethyl); C17(Carbamidomethyl)	FALSE	TRUE	1	1	P82463	P82463	1	3	0.6293	0	1	1	782.031	2344.08	3.6857	0.00287985	HCD	MS2	42.9027	50	57.8379	27248	180918_AB_Venom_black_cobra.raw	0/0	4.64233	0	1.453e-09
FALSE	High	Sequest HT (A2)	Unambiguous	MFMVAAPHVPVKR		FALSE	TRUE	1	2	P01441	Q9PS34; P01441	1	3	0.7487	0	1	1	494.941	1482.81	1.2877	0.000636471	HCD	MS2	77.0659	50	57.756	27205	180918_AB_Venom_black_cobra.raw	0/0	3.86239	0	7.718e-08
FALSE	High	Sequest HT (A2)	Unambiguous	ISGcWPYFK	C4(Carbamidomethyl)	FALSE	TRUE	3	5	A4FS04; P15445; P00597	A4FS04; P00598; P25498; P15445; P00597	0	2	0.6912	0	1	1	579.277	1157.55	1.91521	0.00110847	HCD	MS2	2.19443	18.1067	57.9987	27338	180918_AB_Venom_black_cobra.raw	0/0	2.72209	0	0.0002167
FALSE	High	Sequest HT (A2)	Unambiguous	VDLGcAATcPTVK	C5(Carbamidomethyl); C9(Carbamidomethyl)	FALSE	TRUE	2	5	P25672; P01391	P25672; P25671; E2IU01; P01391; P25673	0	2	0.6478	0	1	1	696.337	1391.67	1.10395	0.000768163	HCD	MS2	1.53245	50	58.0115	27345	180918_AB_Venom_black_cobra.raw	0/0	3.88695	0	1.416e-07
FALSE	High	Sequest HT (A2)	Unambiguous	cFITPDITSKDcPnGHVcYTK	C1(Carbamidomethyl); C12(Carbamidomethyl); N14(Deamidated); C18(Carbamidomethyl)	FALSE	TRUE	3	6	P25668; P25672; P01391	P25669; P25668; P25672; P25671; P01391; P25673	1	4	0.6467	0	1	1	629.284	2514.11	1.83284	0.00115199	HCD	MS2	15.6183	50	58.2227	27464	180918_AB_Venom_black_cobra.raw	0/0	4.50234	0	1.704e-10
FALSE	High	Sequest HT (A2)	Unambiguous	FcELAPSAGScFGFVSSYYYnR	C2(Carbamidomethyl); C11(Carbamidomethyl); N21(Deamidated)	FALSE	TRUE	1	1	P19859	P19859	0	3	0.3929	0	1	1	861.712	2583.12	9.65278	0.00831135	HCD	MS2	27.9534	50	58.2049	27454	180918_AB_Venom_black_cobra.raw	0/0	1.95662	0	6.114e-05
FALSE	High	Sequest HT (A2)	Unambiguous	YLNIEFcLR	C7(Carbamidomethyl)	FALSE	TRUE	1	1	V8P0T5	V8P0T5	0	2	0.2515	0	1	1	614.312	1227.62	-1.58209	-0.000971101	HCD	MS2	54.4658	50	58.1838	27441	180918_AB_Venom_black_cobra.raw	0/0	1.63358	0	0.0001677
FALSE	High	Sequest HT (A2)	Unambiguous	SIFGVTTEDcPDGQNLcFKR	C10(Carbamidomethyl); C17(Carbamidomethyl)	FALSE	TRUE	1	1	P82463	P82463	1	3	0.668	0	1	1	782.031	2344.08	3.1389	0.0024526	HCD	MS2	9.35448	50	58.1824	27440	180918_AB_Venom_black_cobra.raw	0/0	5.06304	0	6.453e-11
FALSE	High	Sequest HT (A2)	Selected	LAAIcFAGAPYnDNNYNIDLK	C5(Carbamidomethyl); N12(Deamidated)	FALSE	TRUE	1	9	P15445	Q92085; Q6T179; P15445; Q9I900; Q92084; Q5G291; Q5G290; Q92086; P60043	0	2		0	2	2	1179.56	2358.12	6.17295	0.00727823	HCD	MS2	13.345	50	58.1496	27421	180918_AB_Venom_black_cobra.raw	0/0	4.20106	0	3.379e-10
FALSE	High	Sequest HT (A2)	Rejected	LAAIcFAGAPYnnNNYNIDLK	C5(Carbamidomethyl); N12(Deamidated); N13(Deamidated)	FALSE	TRUE	1	4	P00597	Q91133; P00598; P00597; P00596	0	2	0	0	1	1	1179.56	2358.12	6.17276	0.00727802	HCD	MS2	13.345	50	58.1496	27421	180918_AB_Venom_black_cobra.raw	0/0	4.20106	0	3.379e-10
FALSE	High	Sequest HT (A2)	Rejected	LAAIcFAGAPYnNNNYNIDLK	C5(Carbamidomethyl); N12(Deamidated)	FALSE	TRUE	1	4	P00597	Q91133; P00598; P00597; P00596	0	3		0.0439	3	3	786.38	2357.13	1.4859	0.00116748	HCD	MS2	2.31295	16.6319	58.148	27420	180918_AB_Venom_black_cobra.raw	0/0	5.66025	0	2.503e-09
FALSE	High	Sequest HT (A2)	Rejected	LAAIcFAGAPYNnNNYNIDLK	C5(Carbamidomethyl); N13(Deamidated)	FALSE	TRUE	1	4	P00597	Q91133; P00598; P00597; P00596	0	3		0	2	2	786.38	2357.13	1.4859	0.00116748	HCD	MS2	2.31295	16.6319	58.148	27420	180918_AB_Venom_black_cobra.raw	0/0	5.91706	0	8.083e-11
FALSE	High	Sequest HT (A2)	Selected	LAAIcFAGAPYNDNNYNIDLK	C5(Carbamidomethyl)	FALSE	TRUE	1	9	P15445	Q92085; Q6T179; P15445; Q9I900; Q92084; Q5G291; Q5G290; Q92086; P60043	0	3	0	0	1	1	786.38	2357.13	1.48608	0.00116762	HCD	MS2	2.31295	16.6319	58.148	27420	180918_AB_Venom_black_cobra.raw	0/0	5.91706	0	8.083e-11
FALSE	High	Sequest HT (A2)	Unambiguous	TSETTEIcPDSWYFcYK	C8(Carbamidomethyl); C15(Carbamidomethyl)	FALSE	TRUE	1	1	P82464	P82464	0	2	0.6963	0	1	1	1093.96	2186.91	1.47649	0.00161447	HCD	MS2	30.8967	50	58.1366	27414	180918_AB_Venom_black_cobra.raw	0/0	2.69758	0	7.649e-07
FALSE	High	Sequest HT (A2)	Unambiguous	IDTAcVcVITK	C5(Carbamidomethyl); C7(Carbamidomethyl)	FALSE	TRUE	2	5	P01140; Q5YF89	Q3HXY2; Q3HXY3; P01140; Q5YF89; Q3HXY1	0	2	0.4884	0	1	1	640.324	1279.64	1.05329	0.000673913	HCD	MS2	29.0808	50	58.0016	27340	180918_AB_Venom_black_cobra.raw	0/0	2.15265	0	1.104e-05
FALSE	High	Sequest HT (A2)	Unambiguous	TWcDGFcSIR	C3(Carbamidomethyl); C7(Carbamidomethyl)	FALSE	TRUE	1	1	P25668	P25668	0	2	0.3586	0	1	1	651.275	1301.54	1.63704	0.00106533	HCD	MS2	28.8099	38.9526	58.1137	27400	180918_AB_Venom_black_cobra.raw	0/0	2.51229	0	4.942e-05
FALSE	High	Sequest HT (A2)	Unambiguous	GIDSSHWNSYcTETDTFIK	C11(Carbamidomethyl)	FALSE	TRUE	2	3	P01140; Q5YF89	P01140; Q5YF89; P61899	0	3	0.2259	0	1	1	754.334	2260.99	2.91662	0.00219814	HCD	MS2	35.0943	50	58.1066	27397	180918_AB_Venom_black_cobra.raw	0/0	2.69536	0	1.721e-06
FALSE	High	Sequest HT (A2)	Unambiguous	ATMTILTFYnAQLQEK	N10(Deamidated)	FALSE	TRUE	1	2	Q91132	A0A2D4Q7C6; Q91132	0	2	0.1467	0	1	1	936.982	1872.96	8.2948	0.00776784	HCD	MS2	84.1079	50	58.0959	27392	180918_AB_Venom_black_cobra.raw	0/0	3.00363	0	6.636e-09
FALSE	High	Sequest HT (A2)	Unambiguous	VLEGIQcGESIYMSSNAR	C7(Carbamidomethyl)	FALSE	TRUE	1	2	P84805	P84805; Q7T1K6	0	2	0.6204	0	1	1	1007.47	2013.94	0.595575	0.000599725	HCD	MS2	24.5964	50	58.0945	27391	180918_AB_Venom_black_cobra.raw	0/0	2.45035	0	1.825e-05
FALSE	High	Sequest HT (A2)	Unambiguous	VYEMVNYLNTK		FALSE	TRUE	1	1	D5LMJ3	D5LMJ3	0	2	0.6189	0	1	1	687.344	1373.68	3.17279	0.0021792	HCD	MS2	26.9405	50	58.0888	27387	180918_AB_Venom_black_cobra.raw	0/0	2.86172	0	1.452e-06
FALSE	High	Sequest HT (A2)	Unambiguous	KLVPLFSK		FALSE	TRUE	1	5	P01441	Q9PS34; P60309; P01441; P60308; P60307	1	2	0.417	0	1	1	466.303	931.599	2.0372	0.000948927	HCD	MS2	24.4739	50	58.0659	27375	180918_AB_Venom_black_cobra.raw	0/0	2.71487	0	0.0007195
FALSE	High	Sequest HT (A2)	Unambiguous	cFITPDITSK	C1(Carbamidomethyl)	FALSE	TRUE	3	6	P25668; P25672; P01391	P25669; P25668; P25672; P25671; P01391; P25673	0	2	0.6015	0	1	1	591.3	1181.59	4.13019	0.00244009	HCD	MS2	29.3104	23.4835	58.0644	27374	180918_AB_Venom_black_cobra.raw	0/0	2.60704	0	5.323e-05
FALSE	High	Sequest HT (A2)	Unambiguous	TFVTADYVIVcSTSR	C11(Carbamidomethyl)	FALSE	TRUE	1	1	A8QL58	A8QL58	0	2	0.56	0	1	1	859.924	1718.84	-0.327603	-0.000281549	HCD	MS2	78.6365	50	58.043	27363	180918_AB_Venom_black_cobra.raw	0/0	2.00416	0	7.017e-05
FALSE	High	Sequest HT (A2)	Unambiguous	SIFGVTTEDcPDGQNLcFK	C10(Carbamidomethyl); C17(Carbamidomethyl)	FALSE	TRUE	1	1	P82463	P82463	0	3	0.6006	0	1	1	729.997	2187.98	3.12858	0.00228174	HCD	MS2	40.4269	50	58.0259	27353	180918_AB_Venom_black_cobra.raw	0/0	3.18356	0	0.0001585
FALSE	High	Sequest HT (A2)	Unambiguous	ALTMEGNQASWR		FALSE	TRUE	3	43	Q3HXX4; P01140; Q5YF89	A0A194ARN2; P25428; Q3HXY5; Q3HXX9; Q3HXX4; T2HPR2; U3EPH5; R4FIR0; A0A077L854; Q3HXZ1; R4FJE9; A0A194AT78; A0A081DUA8; Q3HXY7; Q3HXY6; Q3HXY2; B1Q3K2; Q3HXX5; T1E6V6; Q3HXX7; T1DP47; V9I1F9; Q3HXZ0; Q3HXY3; J3SDV8; Q3I5F4; V8N4D8; A0A1L8D608; A0A194AR77; Q3HXY4; P01140; A0A194ARS6; A0A194AQ56; Q90W38; Q5YF89; T1E3D1; T1DEA2; V9I168; Q9DEZ9; Q3HXY8; Q6T6T1; Q3HXY1; P61899	0	2	0.2204	0	1	1	682.325	1363.64	0.321458	0.000219177	HCD	MS2	67.2264	50	58.023	27351	180918_AB_Venom_black_cobra.raw	0/0	1.85951	0	3.495e-06
FALSE	High	Sequest HT (A2)	Unambiguous	TGVDIQccSTDNcNPFPTR	C7(Carbamidomethyl); C8(Carbamidomethyl); C13(Carbamidomethyl)	FALSE	TRUE	1	1	P01391	P01391	0	3	0.6345	0	1	1	747.983	2241.93	0.735409	0.000549579	HCD	MS2	15.7196	50	58.0215	27350	180918_AB_Venom_black_cobra.raw	0/0	3.9358	0	1.621e-07
FALSE	High	Sequest HT (A2)	Unambiguous	TGVDIqccSTDNcNPFPTR	Q6(Deamidated); C7(Carbamidomethyl); C8(Carbamidomethyl); C13(Carbamidomethyl)	FALSE	TRUE	1	1	P01391	P01391	0	2	0.3285	0	1	1	1121.97	2242.94	8.98323	0.0100743	HCD	MS2	29.7989	50	58.108	27398	180918_AB_Venom_black_cobra.raw	0/0	4.13706	0	4.488e-11
FALSE	High	Sequest HT (A2)	Unambiguous	TWcDGFcR	C3(Carbamidomethyl); C7(Carbamidomethyl)	FALSE	TRUE	1	1	P25672	P25672	0	2	0.634	0	1	1	551.216	1101.42	-0.168197	-9.26281e-05	HCD	MS2	31.0181	50	56.561	26531	180918_AB_Venom_black_cobra.raw	0/0	1.93728	0	0.001601
FALSE	High	Sequest HT (A2)	Unambiguous	TGVDIQccSTDNcNPFPTR	C7(Carbamidomethyl); C8(Carbamidomethyl); C13(Carbamidomethyl)	FALSE	TRUE	1	1	P01391	P01391	0	2	0.7881	0	1	1	1121.47	2241.93	0.441939	0.000495399	HCD	MS2	0	50	57.7532	27203	180918_AB_Venom_black_cobra.raw	0/0	4.71524	0	1.231e-13
FALSE	High	Sequest HT (A2)	Unambiguous	FcELAPSAGScFGFVSSYYYNR	C2(Carbamidomethyl); C11(Carbamidomethyl)	FALSE	TRUE	1	1	P19859	P19859	0	3	0.6655	0	1	1	861.374	2582.11	-1.54501	-0.0013298	HCD	MS2	40.306	50	57.7229	27188	180918_AB_Venom_black_cobra.raw	0/0	2.81246	0	5.911e-06
FALSE	High	Sequest HT (A2)	Unambiguous	FHGWIDSTIMTGLR		FALSE	TRUE	1	1	A8QL58	A8QL58	0	2	0.5439	0	1	1	817.413	1633.82	2.13894	0.00174731	HCD	MS2	31.795	50	57.4818	27049	180918_AB_Venom_black_cobra.raw	0/0	2.28464	0	1.747e-05
FALSE	High	Sequest HT (A2)	Rejected	LAAIcFAGAPYnnNNYNIDLK	C5(Carbamidomethyl); N12(Deamidated); N13(Deamidated)	FALSE	TRUE	1	4	P00597	Q91133; P00598; P00597; P00596	0	2		0	2	2	1179.57	2358.12	6.69043	0.00788837	HCD	MS2	13.5549	50	57.4514	27032	180918_AB_Venom_black_cobra.raw	0/0	4.80847	0	1.399e-10
FALSE	High	Sequest HT (A2)	Selected	LAAIcFAGAPYnDNNYNIDLK	C5(Carbamidomethyl); N12(Deamidated)	FALSE	TRUE	1	9	P15445	Q92085; Q6T179; P15445; Q9I900; Q92084; Q5G291; Q5G290; Q92086; P60043	0	2	0	0	1	1	1179.57	2358.12	6.69061	0.00788859	HCD	MS2	13.5549	50	57.4514	27032	180918_AB_Venom_black_cobra.raw	0/0	4.80847	0	1.399e-10
FALSE	High	Sequest HT (A2)	Rejected	LAAIcFAGAPYnNNNYNIDLK	C5(Carbamidomethyl); N12(Deamidated)	FALSE	TRUE	1	4	P00597	Q91133; P00598; P00597; P00596	0	3		0.0419	3	3	786.38	2357.13	1.56358	0.00122852	HCD	MS2	0.448713	22.2803	57.4498	27031	180918_AB_Venom_black_cobra.raw	0/0	5.48913	0	2.965e-08
FALSE	High	Sequest HT (A2)	Selected	LAAIcFAGAPYNDNNYNIDLK	C5(Carbamidomethyl)	FALSE	TRUE	1	9	P15445	Q92085; Q6T179; P15445; Q9I900; Q92084; Q5G291; Q5G290; Q92086; P60043	0	3		0	2	2	786.38	2357.13	1.56376	0.00122866	HCD	MS2	0.448713	22.2803	57.4498	27031	180918_AB_Venom_black_cobra.raw	0/0	5.73276	0	1.318e-09
FALSE	High	Sequest HT (A2)	Rejected	LAAIcFAGAPYNnNNYNIDLK	C5(Carbamidomethyl); N13(Deamidated)	FALSE	TRUE	1	4	P00597	Q91133; P00598; P00597; P00596	0	3	0	0	1	1	786.38	2357.13	1.56358	0.00122852	HCD	MS2	0.448713	22.2803	57.4498	27031	180918_AB_Venom_black_cobra.raw	0/0	5.73276	0	1.317e-09
FALSE	High	Sequest HT (A2)	Unambiguous	IIIQGDPVAQIIEnSIDGSK	N14(Deamidated)	FALSE	TRUE	1	1	Q91132	Q91132	0	3	0.3426	0	1	1	704.382	2111.13	3.74874	0.00263801	HCD	MS2	47.5767	50	57.4281	27018	180918_AB_Venom_black_cobra.raw	0/0	4.69956	0	3.161e-08
FALSE	High	Sequest HT (A2)	Unambiguous	GIDSSHWNSYcTETDTFIK	C11(Carbamidomethyl)	FALSE	TRUE	2	3	P01140; Q5YF89	P01140; Q5YF89; P61899	0	3	0.3129	0	1	1	754.335	2260.99	3.88844	0.00293056	HCD	MS2	19.7293	50	57.4208	27015	180918_AB_Venom_black_cobra.raw	0/0	3.26135	0	2.436e-06
FALSE	High	Sequest HT (A2)	Unambiguous	FPSVLLSGMYTATSQAK		FALSE	TRUE	1	1	V8P9R0	V8P9R0	0	2	0.6434	0	1	1	900.962	1800.92	-2.27998	-0.00205303	HCD	MS2	23.7368	50	57.4121	27011	180918_AB_Venom_black_cobra.raw	0/0	2.58256	0	5.769e-06
FALSE	High	Sequest HT (A2)	Unambiguous	TGVDIQccSTDNcNPFPTR	C7(Carbamidomethyl); C8(Carbamidomethyl); C13(Carbamidomethyl)	FALSE	TRUE	1	1	P01391	P01391	0	2	0.7877	0	1	1	1121.47	2241.94	2.61989	0.0029368	HCD	MS2	0	50	57.4093	27009	180918_AB_Venom_black_cobra.raw	0/0	4.71006	0	2.971e-13
FALSE	High	Sequest HT (A2)	Unambiguous	SIFGVTTEDcPDGQNLcFKR	C10(Carbamidomethyl); C17(Carbamidomethyl)	FALSE	TRUE	1	1	P82463	P82463	1	3	0.6695	0	1	1	782.03	2344.08	2.82644	0.00220846	HCD	MS2	31.8201	50	57.4833	27050	180918_AB_Venom_black_cobra.raw	0/0	4.72231	0	7.113e-11
FALSE	High	Sequest HT (A2)	Unambiguous	DcPnGHVcYTK	C2(Carbamidomethyl); N4(Deamidated); C8(Carbamidomethyl)	FALSE	TRUE	3	6	P25668; P25672; P01391	P25669; P25668; P25672; P25671; P01391; P25673	0	3	0.7026	0	1	1	451.185	1351.54	0.936092	0.000421722	HCD	MS2	16.9758	50	57.4065	27007	180918_AB_Venom_black_cobra.raw	0/0	2.32437	0	6.191e-05
FALSE	High	Sequest HT (A2)	Unambiguous	IIIQGDPVAQIIEnSIDGSK	N14(Deamidated)	FALSE	TRUE	1	1	Q91132	Q91132	0	2	0.3947	0	1	1	1056.06	2111.12	-1.47783	-0.00155994	HCD	MS2	0	50	57.393	27000	180918_AB_Venom_black_cobra.raw	0/0	3.79937	0	2.557e-10
FALSE	High	Sequest HT (A2)	Unambiguous	VYEMVNYLNTK		FALSE	TRUE	1	1	D5LMJ3	D5LMJ3	0	2	0.5885	0	1	1	687.344	1373.68	2.01756	0.00138574	HCD	MS2	32.7523	50	57.3831	26993	180918_AB_Venom_black_cobra.raw	0/0	2.60047	0	4.148e-07
FALSE	High	Sequest HT (A2)	Unambiguous	MFMVAAPHVPVK		FALSE	TRUE	1	2	P01441	Q9PS34; P01441	0	3	0.7443	0	1	1	442.908	1326.71	2.08798	0.000923376	HCD	MS2	24.5445	50	57.3789	26990	180918_AB_Venom_black_cobra.raw	0/0	3.09327	0	2.293e-06
FALSE	High	Sequest HT (A2)	Unambiguous	cFITPDITSK	C1(Carbamidomethyl)	FALSE	TRUE	3	6	P25668; P25672; P01391	P25669; P25668; P25672; P25671; P01391; P25673	0	2	0.6344	0	1	1	591.3	1181.59	4.54343	0.00268423	HCD	MS2	36.3167	24.2998	57.3774	26989	180918_AB_Venom_black_cobra.raw	0/0	2.79304	0	4.278e-05
FALSE	High	Sequest HT (A2)	Unambiguous	TSETTEIcPDSWYFcYK	C8(Carbamidomethyl); C15(Carbamidomethyl)	FALSE	TRUE	1	1	P82464	P82464	0	2	0.6923	0	1	1	1093.96	2186.91	0.583385	0.000637904	HCD	MS2	27.2177	50	57.3675	26984	180918_AB_Venom_black_cobra.raw	0/0	2.98695	0	7.051e-08
FALSE	High	Sequest HT (A2)	Unambiguous	KLVPLFSK		FALSE	TRUE	1	5	P01441	Q9PS34; P60309; P01441; P60308; P60307	1	2	0.363	0	1	1	466.303	931.599	1.84065	0.000857374	HCD	MS2	15.0768	50	57.3632	26981	180918_AB_Venom_black_cobra.raw	0/0	2.70208	0	0.002634
FALSE	High	Sequest HT (A2)	Unambiguous	SIFGVTTEDcPDGQNLcFK	C10(Carbamidomethyl); C17(Carbamidomethyl)	FALSE	TRUE	1	1	P82463	P82463	0	3	0.6429	0	1	1	729.999	2187.98	6.55976	0.00478418	HCD	MS2	88.0812	50	57.3434	26969	180918_AB_Venom_black_cobra.raw	0/0	3.63633	0	5.846e-07
FALSE	High	Sequest HT (A2)	Unambiguous	TGVDIQccSTDNcNPFPTR	C7(Carbamidomethyl); C8(Carbamidomethyl); C13(Carbamidomethyl)	FALSE	TRUE	1	1	P01391	P01391	0	3	0.708	0	1	1	747.983	2241.93	0.653736	0.000488544	HCD	MS2	20.9089	50	57.3349	26965	180918_AB_Venom_black_cobra.raw	0/0	4.11062	0	3.149e-08
FALSE	High	Sequest HT (A2)	Unambiguous	VDLGcAATcPTVK	C5(Carbamidomethyl); C9(Carbamidomethyl)	FALSE	TRUE	2	5	P25672; P01391	P25672; P25671; E2IU01; P01391; P25673	0	2	0.6717	0	1	1	696.338	1391.67	1.45481	0.0010123	HCD	MS2	9.01719	49.6857	57.3334	26964	180918_AB_Venom_black_cobra.raw	0/0	3.99367	0	6.176e-09
FALSE	High	Sequest HT (A2)	Selected	SMEAIFLAHGPGFK		FALSE	TRUE	2	7	A0A2D4P571; A0A2D0TC04	A0A2D4P571; A0A346CLX5; A0A2H6N6S6; A0A2D0TC04; A0A2D4K5D9; A0A2D4FR34; A0A2D4P521	0	3		0	2	2	502.259	1504.76	1.17334	0.000588532	HCD	MS2	42.6897	50	57.3171	26955	180918_AB_Venom_black_cobra.raw	0/0	1.91085	0	0.001704
FALSE	High	Sequest HT (A2)	Unambiguous	MFMVAAPHVPVKR		FALSE	TRUE	1	2	P01441	Q9PS34; P01441	1	3	0.7449	0	1	1	494.944	1482.82	6.72107	0.00332202	HCD	MS2	27.0971	50	57.4051	27006	180918_AB_Venom_black_cobra.raw	0/0	3.95904	0	9.498e-07
FALSE	High	Sequest HT (A2)	Unambiguous	MFMVAAPHVPVK		FALSE	TRUE	1	2	P01441	Q9PS34; P01441	0	3	0.7305	0	1	1	442.908	1326.71	1.67393	0.000740271	HCD	MS2	23.297	50	57.7315	27192	180918_AB_Venom_black_cobra.raw	0/0	3.0796	0	3.247e-07
FALSE	High	Sequest HT (A2)	Unambiguous	YLNIEFcLR	C7(Carbamidomethyl)	FALSE	TRUE	1	1	V8P0T5	V8P0T5	0	2	0.552	0	1	1	614.316	1227.62	4.58298	0.00281308	HCD	MS2	25.6625	50	57.4847	27051	180918_AB_Venom_black_cobra.raw	0/0	2.20794	0	0.001084
FALSE	High	Sequest HT (A2)	Unambiguous	VLEGIQcGESIYMSSNAR	C7(Carbamidomethyl)	FALSE	TRUE	1	2	P84805	P84805; Q7T1K6	0	3	0.5522	0	1	1	671.985	2013.94	1.95269	0.00131086	HCD	MS2	74.7017	50	57.5342	27081	180918_AB_Venom_black_cobra.raw	0/0	2.30207	0	4.843e-05
FALSE	High	Sequest HT (A2)	Unambiguous	cFITPDITSK	C1(Carbamidomethyl)	FALSE	TRUE	3	6	P25668; P25672; P01391	P25669; P25668; P25672; P25671; P01391; P25673	0	2	0.6618	0	1	1	591.299	1181.59	3.3037	0.00195181	HCD	MS2	34.5514	28.9976	57.7186	27185	180918_AB_Venom_black_cobra.raw	0/0	2.74534	0	0.0001893
FALSE	High	Sequest HT (A2)	Unambiguous	KLVPLFSK		FALSE	TRUE	1	5	P01441	Q9PS34; P60309; P01441; P60308; P60307	1	2	0.4015	0	1	1	466.303	931.599	1.251	0.000582716	HCD	MS2	22.4455	50	57.7159	27183	180918_AB_Venom_black_cobra.raw	0/0	2.73556	0	0.0008427
FALSE	High	Sequest HT (A2)	Unambiguous	SIFGVTTEDcPDGQNLcFK	C10(Carbamidomethyl); C17(Carbamidomethyl)	FALSE	TRUE	1	1	P82463	P82463	0	3	0.5213	0	1	1	730	2187.98	7.31295	0.0053335	HCD	MS2	39.9408	50	57.6814	27165	180918_AB_Venom_black_cobra.raw	0/0	3.27657	0	4.271e-05
FALSE	High	Sequest HT (A2)	Unambiguous	TGVDIQccSTDNcNPFPTR	C7(Carbamidomethyl); C8(Carbamidomethyl); C13(Carbamidomethyl)	FALSE	TRUE	1	1	P01391	P01391	0	3	0.6714	0	1	1	747.984	2241.94	2.2872	0.00170925	HCD	MS2	14.718	50	57.6743	27162	180918_AB_Venom_black_cobra.raw	0/0	3.52575	0	2.559e-05
FALSE	High	Sequest HT (A2)	Unambiguous	VDLGcAATcPTVK	C5(Carbamidomethyl); C9(Carbamidomethyl)	FALSE	TRUE	2	5	P25672; P01391	P25672; P25671; E2IU01; P01391; P25673	0	2	0.6857	0	1	1	696.337	1391.67	1.36709	0.000951269	HCD	MS2	7.0458	49.3226	57.6728	27161	180918_AB_Venom_black_cobra.raw	0/0	4.20437	0	1.039e-08
FALSE	High	Sequest HT (A2)	Unambiguous	IRcFITPDITSK	C3(Carbamidomethyl)	FALSE	TRUE	3	6	P25668; P25672; P01391	P25669; P25668; P25672; P25671; P01391; P25673	1	3	0.4123	0	1	1	484.263	1450.78	2.39093	0.00115623	HCD	MS2	66.7672	50	57.6656	27158	180918_AB_Venom_black_cobra.raw	0/0	2.10939	0	0.0004703
FALSE	High	Sequest HT (A2)	Unambiguous	ISGcWPYFK	C4(Carbamidomethyl)	FALSE	TRUE	3	5	A4FS04; P15445; P00597	A4FS04; P00598; P25498; P15445; P00597	0	2	0.6903	0	1	1	579.277	1157.55	1.91521	0.00110847	HCD	MS2	5.97519	16.1462	57.6599	27154	180918_AB_Venom_black_cobra.raw	0/0	2.68412	0	0.0002078
FALSE	High	Sequest HT (A2)	Unambiguous	SIFGVTTEDcPDGQNLcFK	C10(Carbamidomethyl); C17(Carbamidomethyl)	FALSE	TRUE	1	1	P82463	P82463	0	2	0.642	0	1	1	1094.49	2187.97	-0.882274	-0.000965193	HCD	MS2	56.4371	50	57.6479	27148	180918_AB_Venom_black_cobra.raw	0/0	2.56562	0	1.517e-05
FALSE	High	Sequest HT (A2)	Selected	MEWYPEAASNAER		FALSE	TRUE	1	3	P84805	P84805; Q2XXQ1; Q7T1K6	0	2		0	2	2	777.336	1553.67	-2.2303	-0.00173257	HCD	MS2	48.1289	50	57.6437	27145	180918_AB_Venom_black_cobra.raw	0/0	1.42347	0	0.000842
FALSE	High	Sequest HT (A2)	Rejected	MqWYPEAASNAER	Q2(Deamidated)	FALSE	TRUE	0	2		V8N8B4; Q7ZT98	0	2	0	0	1	1	777.336	1553.67	-2.23058	-0.00173279	HCD	MS2	48.1289	50	57.6437	27145	180918_AB_Venom_black_cobra.raw	0/0	1.42347	0	0.000842
FALSE	High	Sequest HT (A2)	Unambiguous	cFITPDITSKDcPnGHVcYTK	C1(Carbamidomethyl); C12(Carbamidomethyl); N14(Deamidated); C18(Carbamidomethyl)	FALSE	TRUE	3	6	P25668; P25672; P01391	P25669; P25668; P25672; P25671; P01391; P25673	1	4	0.6925	0	1	1	629.283	2514.11	0.473329	0.0002975	HCD	MS2	8.23775	50	57.5328	27080	180918_AB_Venom_black_cobra.raw	0/0	4.91248	0	1.107e-08
FALSE	High	Sequest HT (A2)	Unambiguous	IDTAcVcVITK	C5(Carbamidomethyl); C7(Carbamidomethyl)	FALSE	TRUE	2	5	P01140; Q5YF89	Q3HXY2; Q3HXY3; P01140; Q5YF89; Q3HXY1	0	2	0.5401	0	1	1	640.324	1279.64	1.05329	0.000673913	HCD	MS2	31.4733	50	57.6409	27143	180918_AB_Venom_black_cobra.raw	0/0	2.7361	0	9.637e-06
FALSE	High	Sequest HT (A2)	Unambiguous	TWcDGFcSIR	C3(Carbamidomethyl); C7(Carbamidomethyl)	FALSE	TRUE	1	1	P25668	P25668	0	2	0.3412	0	1	1	651.275	1301.54	1.9184	0.00124844	HCD	MS2	40.2974	31.6471	57.6338	27138	180918_AB_Venom_black_cobra.raw	0/0	2.54678	0	0.0004994
FALSE	High	Sequest HT (A2)	Unambiguous	FHGWIDSTIMTGLR		FALSE	TRUE	1	1	A8QL58	A8QL58	0	3	0.4633	0	1	1	545.278	1633.82	2.09335	0.00114005	HCD	MS2	9.93662	36.5536	57.6238	27133	180918_AB_Venom_black_cobra.raw	0/0	4.35744	0	5.073e-06
FALSE	High	Sequest HT (A2)	Unambiguous	LTcLIcPEK	C3(Carbamidomethyl); C6(Carbamidomethyl)	FALSE	TRUE	3	6	P29180; P01401; P01400	P29179; P29180; P85520; P01401; P01400; P0DSM9	0	2	0.336	0	1	1	567.29	1133.57	3.06406	0.00173666	HCD	MS2	34.0806	50	57.6048	27122	180918_AB_Venom_black_cobra.raw	0/0	2.52924	0	0.001748
FALSE	High	Sequest HT (A2)	Unambiguous	TWcDGFcR	C3(Carbamidomethyl); C7(Carbamidomethyl)	FALSE	TRUE	1	1	P25672	P25672	0	2	0.6108	0	1	1	551.216	1101.43	1.27259	0.000700829	HCD	MS2	43.6343	50	57.6004	27119	180918_AB_Venom_black_cobra.raw	0/0	1.84704	0	0.001582
FALSE	High	Sequest HT (A2)	Unambiguous	GcIDVcPKnSLLVK	C2(Carbamidomethyl); C6(Carbamidomethyl); N9(Deamidated)	FALSE	TRUE	3	22	P01445; P01451; P86538	P01445; P60304; Q9PS33; P01451; P86538; P86540; Q98958; E2IU04; A0A0U4W6H0; A0A0U4W6K7; Q91135; A0A0U4N5W4; A0A0U5AR60; P60306; Q98957; Q91136; P86382; A0A0U5ARS4; Q98959; P60305; Q98962; A0A0U5ALB9	1	3	0.0649	0	1	1	535.279	1603.82	2.5021	0.00133764	HCD	MS2	54.8572	50	57.5891	27113	180918_AB_Venom_black_cobra.raw	0/0	2.61806	0	0.0009774
FALSE	High	Sequest HT (A2)	Unambiguous	RVDLGcAATcPTVK	C6(Carbamidomethyl); C10(Carbamidomethyl)	FALSE	TRUE	1	3	P01391	P25671; E2IU01; P01391	1	3	0.6297	0	1	1	516.593	1547.76	-1.52418	-0.000786359	HCD	MS2	26.5256	50	57.5849	27110	180918_AB_Venom_black_cobra.raw	0/0	4.2424	0	9.688e-06
FALSE	High	Sequest HT (A2)	Unambiguous	HVVVVGAGMAGLSAAYVLAGAGHK		FALSE	TRUE	3	8	A0A346CIA4; A8QL58; A0A098LX00	A0A346CIA4; A0A346CIA5; A0A2D4ELD1; A8QL58; A0A2D4EKA5; A0A098LX00; A0A2D4G4D6; Q4JHE3	0	3	0.8167	0	1	1	745.742	2235.21	1.7345	0.00129233	HCD	MS2	19.8962	50	57.5835	27109	180918_AB_Venom_black_cobra.raw	0/0	7.42465	0	1.128e-16
FALSE	High	Sequest HT (A2)	Unambiguous	ALTMEGNQASWR		FALSE	TRUE	3	43	Q3HXX4; P01140; Q5YF89	A0A194ARN2; P25428; Q3HXY5; Q3HXX9; Q3HXX4; T2HPR2; U3EPH5; R4FIR0; A0A077L854; Q3HXZ1; R4FJE9; A0A194AT78; A0A081DUA8; Q3HXY7; Q3HXY6; Q3HXY2; B1Q3K2; Q3HXX5; T1E6V6; Q3HXX7; T1DP47; V9I1F9; Q3HXZ0; Q3HXY3; J3SDV8; Q3I5F4; V8N4D8; A0A1L8D608; A0A194AR77; Q3HXY4; P01140; A0A194ARS6; A0A194AQ56; Q90W38; Q5YF89; T1E3D1; T1DEA2; V9I168; Q9DEZ9; Q3HXY8; Q6T6T1; Q3HXY1; P61899	0	2	0.5041	0	1	1	682.328	1363.65	5.33446	0.00363715	HCD	MS2	39.1735	50	57.5683	27101	180918_AB_Venom_black_cobra.raw	0/0	2.41787	0	4.085e-06
FALSE	High	Sequest HT (A2)	Unambiguous	ADVTFDSNTAFESLVVSPDKK		FALSE	TRUE	1	5	P82885	A0A182C6D0; A0A098LWX5; P82885; V8NEU2; P83234	1	3	0.6729	0	1	1	757.379	2270.12	1.29212	0.000977755	HCD	MS2	3.16525	50	57.5584	27094	180918_AB_Venom_black_cobra.raw	0/0	5.35197	0	4.898e-11
FALSE	High	Sequest HT (A2)	Unambiguous	HVVVVGAGMAGLSAAYVLAGAGHK		FALSE	TRUE	3	8	A0A346CIA4; A8QL58; A0A098LX00	A0A346CIA4; A0A346CIA5; A0A2D4ELD1; A8QL58; A0A2D4EKA5; A0A098LX00; A0A2D4G4D6; Q4JHE3	0	4	0.7188	0	1	1	559.558	2235.21	2.30192	0.00128632	HCD	MS2	27.2869	50	57.5497	27090	180918_AB_Venom_black_cobra.raw	0/0	6.39578	0	4.446e-14
FALSE	High	Sequest HT (A2)	Unambiguous	GGSGTPVDDLDR		FALSE	TRUE	6	32	A4FS04; P15445; P00600; Q6SLM2; P00597; P60045	P00615; A4FS04; Q91133; Q45Z48; Q45Z53; P00598; Q92085; Q6T179; A0A2D4PTY2; P25498; A0A2H6NIR3; P15445; Q9I900; P60044; Q92084; P00600; P00595; P00614; Q92086; Q6SLM2; P00597; P60045; R4G2E0; P00601; H8PG85; A0A2D4PRR8; A0A2D4NMB1; R4G7E9; A0A2D4PRN1; P00596; R4FI79; P10116	0	2	0.4016	0	1	1	594.78	1188.55	2.36165	0.00140347	HCD	MS2	44.1223	50	57.6381	27141	180918_AB_Venom_black_cobra.raw	0/0	2.43913	0	2.765e-05
FALSE	High	Sequest HT (A2)	Unambiguous	HVVVVGAGMAGLSAAYVLAGAGHK		FALSE	TRUE	3	8	A0A346CIA4; A8QL58; A0A098LX00	A0A346CIA4; A0A346CIA5; A0A2D4ELD1; A8QL58; A0A2D4EKA5; A0A098LX00; A0A2D4G4D6; Q4JHE3	0	3	0.7891	0	1	1	745.742	2235.21	2.55369	0.00190268	HCD	MS2	27.7437	50	56.541	26521	180918_AB_Venom_black_cobra.raw	0/0	5.50374	0	1.538e-12
FALSE	High	Sequest HT (A2)	Unambiguous	ADVTFDSNTAFESLVVSPDKK		FALSE	TRUE	1	5	P82885	A0A182C6D0; A0A098LWX5; P82885; V8NEU2; P83234	1	3	0.658	0	1	1	757.378	2270.12	-0.0790837	-5.98431e-05	HCD	MS2	4.10019	50	56.5367	26518	180918_AB_Venom_black_cobra.raw	0/0	5.76457	0	2.655e-12
FALSE	High	Sequest HT (A2)	Unambiguous	RVDLGcAATcPTVK	C6(Carbamidomethyl); C10(Carbamidomethyl)	FALSE	TRUE	1	3	P01391	P25671; E2IU01; P01391	1	3	0.5565	0	1	1	516.595	1547.77	2.97133	0.00153298	HCD	MS2	31.2508	50	56.5294	26515	180918_AB_Venom_black_cobra.raw	0/0	3.63105	0	4.385e-05
FALSE	High	Sequest HT (A2)	Unambiguous	TGVDIQccSTDNcNPFPTR	C7(Carbamidomethyl); C8(Carbamidomethyl); C13(Carbamidomethyl)	FALSE	TRUE	1	1	P01391	P01391	0	2	0.8287	0	1	1	1121.46	2241.92	-5.76521	-0.00646261	HCD	MS2	0	50	55.3049	25852	180918_AB_Venom_black_cobra.raw	0/0	3.20787	0	1.569e-06
FALSE	High	Sequest HT (A2)	Unambiguous	MFMVAAPHVPVK		FALSE	TRUE	1	2	P01441	Q9PS34; P01441	0	3	0.7184	0	1	1	442.907	1326.71	-0.810342	-0.000358362	HCD	MS2	33.7811	50	55.2947	25847	180918_AB_Venom_black_cobra.raw	0/0	2.7693	0	1.53e-06
FALSE	High	Sequest HT (A2)	Unambiguous	ALTMEGNQASWR		FALSE	TRUE	3	43	Q3HXX4; P01140; Q5YF89	A0A194ARN2; P25428; Q3HXY5; Q3HXX9; Q3HXX4; T2HPR2; U3EPH5; R4FIR0; A0A077L854; Q3HXZ1; R4FJE9; A0A194AT78; A0A081DUA8; Q3HXY7; Q3HXY6; Q3HXY2; B1Q3K2; Q3HXX5; T1E6V6; Q3HXX7; T1DP47; V9I1F9; Q3HXZ0; Q3HXY3; J3SDV8; Q3I5F4; V8N4D8; A0A1L8D608; A0A194AR77; Q3HXY4; P01140; A0A194ARS6; A0A194AQ56; Q90W38; Q5YF89; T1E3D1; T1DEA2; V9I168; Q9DEZ9; Q3HXY8; Q6T6T1; Q3HXY1; P61899	0	2	0.1341	0	1	1	682.327	1363.65	2.73844	0.00186713	HCD	MS2	20.7429	50	55.2534	25826	180918_AB_Venom_black_cobra.raw	0/0	1.78923	0	3.98e-05
FALSE	High	Sequest HT (A2)	Unambiguous	IDTAcVcVITK	C5(Carbamidomethyl); C7(Carbamidomethyl)	FALSE	TRUE	2	5	P01140; Q5YF89	Q3HXY2; Q3HXY3; P01140; Q5YF89; Q3HXY1	0	2	0.5194	0	1	1	640.324	1279.64	1.62565	0.00104012	HCD	MS2	37.007	50	55.252	25825	180918_AB_Venom_black_cobra.raw	0/0	2.05947	0	0.0001301
FALSE	High	Sequest HT (A2)	Unambiguous	VDLGcAATcPTVK	C5(Carbamidomethyl); C9(Carbamidomethyl)	FALSE	TRUE	2	5	P25672; P01391	P25672; P25671; E2IU01; P01391; P25673	0	2	0.6439	0	1	1	696.336	1391.66	-0.825787	-0.00057461	HCD	MS2	7.95462	50	55.2448	25822	180918_AB_Venom_black_cobra.raw	0/0	3.51425	0	1.333e-08
FALSE	High	Sequest HT (A2)	Unambiguous	ISGcWPYFK	C4(Carbamidomethyl)	FALSE	TRUE	3	5	A4FS04; P15445; P00597	A4FS04; P00598; P25498; P15445; P00597	0	2	0.6794	0	1	1	579.276	1157.54	0.122452	7.08719e-05	HCD	MS2	2.26302	24.5176	55.2433	25821	180918_AB_Venom_black_cobra.raw	0/0	2.87083	0	0.0001742
FALSE	High	Sequest HT (A2)	Unambiguous	TGVDIQccSTDNcNPFPTR	C7(Carbamidomethyl); C8(Carbamidomethyl); C13(Carbamidomethyl)	FALSE	TRUE	1	1	P01391	P01391	0	3	0.5865	0	1	1	747.982	2241.93	-0.326341	-0.000243878	HCD	MS2	15.8736	50	55.2348	25817	180918_AB_Venom_black_cobra.raw	0/0	2.65755	0	1.086e-05
FALSE	High	Sequest HT (A2)	Unambiguous	TDRLVILGFPcNQFGK	C11(Carbamidomethyl)	FALSE	TRUE	1	1	V8P395	V8P395	1	3	0.7123	0	1	1	622.327	1864.97	-4.6936	-0.00291781	HCD	MS2	35.2599	50	55.2147	25807	180918_AB_Venom_black_cobra.raw	0/0	2.91605	0	0.0006804
FALSE	High	Sequest HT (A2)	Unambiguous	GIDSSHWNSYcTETDTFIK	C11(Carbamidomethyl)	FALSE	TRUE	2	3	P01140; Q5YF89	P01140; Q5YF89; P61899	0	3	0.3609	0	1	1	754.337	2261	7.04685	0.00531093	HCD	MS2	72.2931	50	55.1903	25794	180918_AB_Venom_black_cobra.raw	0/0	2.65734	0	1.117e-05
FALSE	High	Sequest HT (A2)	Unambiguous	IITHPNFNGNTLDNDIMLIK		TRUE	FALSE	1	1	P00761	P00761	0	3	0.6595	0	1	1	761.732	2283.18	0.0675259	5.13913e-05	HCD	MS2	4.77416	50	55.1888	25793	180918_AB_Venom_black_cobra.raw	0/0	5.58467	0	1.961e-10
FALSE	High	Sequest HT (A2)	Unambiguous	KLVPLFSK		FALSE	TRUE	1	5	P01441	Q9PS34; P60309; P01441; P60308; P60307	1	2	0.3713	0	1	1	466.303	931.598	0.33377	0.00015547	HCD	MS2	29.366	50	55.319	25860	180918_AB_Venom_black_cobra.raw	0/0	2.71607	0	0.001515
FALSE	High	Sequest HT (A2)	Unambiguous	VYEMVNYLNTK		FALSE	TRUE	1	1	D5LMJ3	D5LMJ3	0	2	0.668	0	1	1	687.345	1373.68	4.59462	0.00315576	HCD	MS2	42.9931	50	55.1788	25788	180918_AB_Venom_black_cobra.raw	0/0	2.43846	0	2.49e-06
FALSE	High	Sequest HT (A2)	Unambiguous	LTcLIcPEK	C3(Carbamidomethyl); C6(Carbamidomethyl)	FALSE	TRUE	3	6	P29180; P01401; P01400	P29179; P29180; P85520; P01401; P01400; P0DSM9	0	2	0.2521	0	1	1	567.29	1133.57	2.84869	0.00161459	HCD	MS2	33.0976	50	55.1545	25773	180918_AB_Venom_black_cobra.raw	0/0	2.37999	0	0.001394
FALSE	High	Sequest HT (A2)	Unambiguous	TYSYEcSqGTLTcK	C6(Carbamidomethyl); Q8(Deamidated); C13(Carbamidomethyl)	FALSE	TRUE	3	11	A4FS04; P15445; P00597	A4FS04; Q91133; P00598; Q92085; P25498; P15445; Q9I900; Q92084; Q92086; P00597; P00596	0	2	0.5931	0	1	1	849.859	1698.71	7.02462	0.00596636	HCD	MS2	41.812	50	55.0899	25740	180918_AB_Venom_black_cobra.raw	0/0	1.45251	0	0.0001207
FALSE	High	Sequest HT (A2)	Unambiguous	YFKPGMPYELTVYVTnPDGSPAAK	N16(Deamidated)	FALSE	TRUE	1	2	I2C090	A8QL55; I2C090	0	3	0.6148	0	1	1	882.772	2646.3	7.73373	0.00682187	HCD	MS2	18.837	50	55.0698	25730	180918_AB_Venom_black_cobra.raw	0/0	2.82641	0	1.636e-05
FALSE	High	Sequest HT (A2)	Unambiguous	IEEVADWPGITLK		FALSE	TRUE	1	8	V8PCI9	U3ERT9; A0A2D4FT32; A0A0B8RU52; V8PCI9; A0A2D4FSZ4; J3S993; A0A2D4KKH8; A0A2D4FTN3	0	2	0.5178	0	1	1	735.896	1470.79	1.1549	0.000849305	HCD	MS2	39.9616	50	55.0656	25727	180918_AB_Venom_black_cobra.raw	0/0	2.52639	0	1.272e-05
FALSE	High	Sequest HT (A2)	Unambiguous	RVDLGcAATcPTVK	C6(Carbamidomethyl); C10(Carbamidomethyl)	FALSE	TRUE	1	3	P01391	P25671; E2IU01; P01391	1	3	0.6247	0	1	1	516.594	1547.77	0.250365	0.000129169	HCD	MS2	35.6562	50	55.0614	25724	180918_AB_Venom_black_cobra.raw	0/0	3.73162	0	4.025e-05
FALSE	High	Sequest HT (A2)	Unambiguous	DcPnGHVcYTK	C2(Carbamidomethyl); N4(Deamidated); C8(Carbamidomethyl)	FALSE	TRUE	3	6	P25668; P25672; P01391	P25669; P25668; P25672; P25671; P01391; P25673	0	3	0.6402	0	1	1	451.184	1351.54	-1.77349	-0.000798981	HCD	MS2	40.2631	50	55.037	25711	180918_AB_Venom_black_cobra.raw	0/0	1.6364	0	0.0006614
FALSE	High	Sequest HT (A2)	Unambiguous	RYPTALSVVILESTK		FALSE	TRUE	1	1	Q91134	Q91134	1	3	0.6347	0	1	1	559.657	1676.96	-0.172008	-9.61502e-05	HCD	MS2	28.1351	50	55.0343	25709	180918_AB_Venom_black_cobra.raw	0/0	2.70662	0	9.856e-05
FALSE	High	Sequest HT (A2)	Rejected	LAAIcFAGAPYnNNNYNIDLK	C5(Carbamidomethyl); N12(Deamidated)	FALSE	TRUE	1	4	P00597	Q91133; P00598; P00597; P00596	0	3		0.0412	3	3	786.379	2357.12	0.0099432	7.81245e-06	HCD	MS2	0.470191	2.43721	55.0327	25708	180918_AB_Venom_black_cobra.raw	0/0	5.58551	0	1.078e-08
FALSE	High	Sequest HT (A2)	Selected	LAAIcFAGAPYNDNNYNIDLK	C5(Carbamidomethyl)	FALSE	TRUE	1	9	P15445	Q92085; Q6T179; P15445; Q9I900; Q92084; Q5G291; Q5G290; Q92086; P60043	0	3		0	2	2	786.379	2357.12	0.0101256	7.95578e-06	HCD	MS2	0.470191	2.43721	55.0327	25708	180918_AB_Venom_black_cobra.raw	0/0	5.83458	0	4.512e-10
FALSE	High	Sequest HT (A2)	Rejected	LAAIcFAGAPYNnNNYNIDLK	C5(Carbamidomethyl); N13(Deamidated)	FALSE	TRUE	1	4	P00597	Q91133; P00598; P00597; P00596	0	3	0	0	1	1	786.379	2357.12	0.0099432	7.81245e-06	HCD	MS2	0.470191	2.43721	55.0327	25708	180918_AB_Venom_black_cobra.raw	0/0	5.83458	0	4.512e-10
FALSE	High	Sequest HT (A2)	Unambiguous	ADVTFDSNTAFESLVVSPDKK		FALSE	TRUE	1	5	P82885	A0A182C6D0; A0A098LWX5; P82885; V8NEU2; P83234	1	3	0.6715	0	1	1	757.378	2270.12	-0.240402	-0.000181913	HCD	MS2	3.76355	50	55.173	25784	180918_AB_Venom_black_cobra.raw	0/0	5.47636	0	7.675e-11
FALSE	High	Sequest HT (A2)	Unambiguous	SIFGVTTEDcPDGQNLcFK	C10(Carbamidomethyl); C17(Carbamidomethyl)	FALSE	TRUE	1	1	P82463	P82463	0	2	0.6736	0	1	1	1094.49	2187.97	-1.10544	-0.00120933	HCD	MS2	29.5178	50	55.027	25706	180918_AB_Venom_black_cobra.raw	0/0	3.36789	0	2.552e-07
FALSE	High	Sequest HT (A2)	Unambiguous	TFVTADYVIVcSTSR	C11(Carbamidomethyl)	FALSE	TRUE	1	1	A8QL58	A8QL58	0	2	0.4	0	1	1	859.924	1718.84	-0.753717	-0.00064776	HCD	MS2	0	50	55.3274	25866	180918_AB_Venom_black_cobra.raw	0/0	1.30084	0	0.001307
FALSE	High	Sequest HT (A2)	Rejected	LAAIcFAGAPYNnnNYNIDLK	C5(Carbamidomethyl); N13(Deamidated); N14(Deamidated)	FALSE	TRUE	1	4	P00597	Q91133; P00598; P00597; P00596	0	2	0	0	1	1	1179.56	2358.11	0.478479	0.000564153	HCD	MS2	4.74869	8.73017	55.3504	25876	180918_AB_Venom_black_cobra.raw	0/0	3.74983	0	1.606e-08
FALSE	High	Sequest HT (A2)	Unambiguous	SALTcSQVPWILQR	C5(Carbamidomethyl)	FALSE	TRUE	1	2	U3FZS8	A0A2D4FNK0; U3FZS8	0	3	0.4895	0	1	1	553.628	1658.87	0.0201735	1.11551e-05	HCD	MS2	15.8119	50	55.5023	25958	180918_AB_Venom_black_cobra.raw	0/0	2.85978	0	3.397e-05
FALSE	High	Sequest HT (A2)	Unambiguous	LTcLIcPEK	C3(Carbamidomethyl); C6(Carbamidomethyl)	FALSE	TRUE	3	6	P29180; P01401; P01400	P29179; P29180; P85520; P01401; P01400; P0DSM9	0	2	0.2689	0	1	1	567.29	1133.57	2.63331	0.00149252	HCD	MS2	26.1025	50	55.4994	25956	180918_AB_Venom_black_cobra.raw	0/0	2.3826	0	0.0003967
FALSE	High	Sequest HT (A2)	Unambiguous	SALTcSQVPWILQR	C5(Carbamidomethyl)	FALSE	TRUE	1	2	U3FZS8	A0A2D4FNK0; U3FZS8	0	2	0.7487	0	1	1	829.938	1658.87	0.101866	8.44909e-05	HCD	MS2	21.7337	50	55.4937	25954	180918_AB_Venom_black_cobra.raw	0/0	3.85898	0	1.047e-08
FALSE	High	Sequest HT (A2)	Unambiguous	qVPVVQAYAFGK	N-Term(Gln->pyro-Glu)	FALSE	TRUE	3	19	B6EWW8; A0A194AS98; A0A2I4HXH5	B6EWW8; A0A182C5T8; T2HRS9; T1E3Y5; A0A0B8RXZ9; A0A194APL9; A0A1W7RF85; A0A0F7Z1K6; A0A077L6M5; W8EFS0; U3FYP9; A0A194AS98; A0A194ASY3; A0A1L8D667; A0A0F7YZM6; A0A077L7M9; U3T7C6; A0A194APR8; A0A2I4HXH5	0	2	0.814	0	1	1	645.347	1289.69	-0.9145	-0.00058971	HCD	MS2	16.141	50	55.4923	25953	180918_AB_Venom_black_cobra.raw	0/0	3.28011	0	3.456e-07
FALSE	High	Sequest HT (A2)	Selected	SMEAIFLAHGPGFK		FALSE	TRUE	2	7	A0A2D4P571; A0A2D0TC04	A0A2D4P571; A0A346CLX5; A0A2H6N6S6; A0A2D0TC04; A0A2D4K5D9; A0A2D4FR34; A0A2D4P521	0	3		0	2	2	502.26	1504.76	2.08597	0.0010463	HCD	MS2	23.9352	50	55.4793	25946	180918_AB_Venom_black_cobra.raw	0/0	1.84842	0	0.001358
FALSE	High	Sequest HT (A2)	Rejected	SMqAIFLAHGPGFK	Q3(Deamidated)	FALSE	TRUE	0	1		W8E7D1	0	3	0	0	1	1	502.26	1504.76	2.08568	0.00104615	HCD	MS2	23.9352	50	55.4793	25946	180918_AB_Venom_black_cobra.raw	0/0	1.84842	0	0.001358
FALSE	High	Sequest HT (A2)	Unambiguous	SIFGVTTEDcPDGQNLcFK	C10(Carbamidomethyl); C17(Carbamidomethyl)	FALSE	TRUE	1	1	P82463	P82463	0	3	0.6081	0	1	1	729.994	2187.97	-0.553669	-0.000403804	HCD	MS2	75.5798	50	55.4622	25936	180918_AB_Venom_black_cobra.raw	0/0	2.72618	0	2.191e-05
FALSE	High	Sequest HT (A2)	Unambiguous	RPGFcELPAAK	C5(Carbamidomethyl)	FALSE	TRUE	1	1	P20229	P20229	0	3	0.6619	0	1	1	415.885	1245.64	0.579131	0.000240463	HCD	MS2	14.5781	50	55.4449	25928	180918_AB_Venom_black_cobra.raw	0/0	2.81323	0	0.0001005
FALSE	High	Sequest HT (A2)	Unambiguous	cFITPDITSKDcPnGHVcYTK	C1(Carbamidomethyl); C12(Carbamidomethyl); N14(Deamidated); C18(Carbamidomethyl)	FALSE	TRUE	3	6	P25668; P25672; P01391	P25669; P25668; P25672; P25671; P01391; P25673	1	4	0.7018	0	1	1	629.283	2514.11	0.570437	0.000358535	HCD	MS2	31.0422	50	55.4292	25919	180918_AB_Venom_black_cobra.raw	0/0	4.5645	0	4.979e-10
FALSE	High	Sequest HT (A2)	Unambiguous	TSETTEIcPDSWYFcYK	C8(Carbamidomethyl); C15(Carbamidomethyl)	FALSE	TRUE	1	1	P82464	P82464	0	2	0.6413	0	1	1	1093.96	2186.91	1.69976	0.00185861	HCD	MS2	34.6894	50	55.4149	25911	180918_AB_Venom_black_cobra.raw	0/0	1.83727	0	6.659e-05
FALSE	High	Sequest HT (A2)	Unambiguous	GcIDVcPKnSLLVK	C2(Carbamidomethyl); C6(Carbamidomethyl); N9(Deamidated)	FALSE	TRUE	3	22	P01445; P01451; P86538	P01445; P60304; Q9PS33; P01451; P86538; P86540; Q98958; E2IU04; A0A0U4W6H0; A0A0U4W6K7; Q91135; A0A0U4N5W4; A0A0U5AR60; P60306; Q98957; Q91136; P86382; A0A0U5ARS4; Q98959; P60305; Q98962; A0A0U5ALB9	1	3	0.0943	0	1	1	535.279	1603.82	3.07294	0.00164281	HCD	MS2	43.2739	50	55.3345	25869	180918_AB_Venom_black_cobra.raw	0/0	2.4426	0	0.002688
FALSE	High	Sequest HT (A2)	Unambiguous	RVDLGcAATcPTVK	C6(Carbamidomethyl); C10(Carbamidomethyl)	FALSE	TRUE	1	3	P01391	P25671; E2IU01; P01391	1	3	0.5977	0	1	1	516.594	1547.77	1.07849	0.000556415	HCD	MS2	43.7664	50	55.4135	25910	180918_AB_Venom_black_cobra.raw	0/0	3.4845	0	0.001118
FALSE	High	Sequest HT (A2)	Unambiguous	RYPTALSVVILESTK		FALSE	TRUE	1	1	Q91134	Q91134	1	3	0.5992	0	1	1	559.657	1676.96	-1.04552	-0.000584431	HCD	MS2	25.4012	50	55.399	25902	180918_AB_Venom_black_cobra.raw	0/0	2.51567	0	0.0005735
FALSE	High	Sequest HT (A2)	Unambiguous	DcPnGHVcYTK	C2(Carbamidomethyl); N4(Deamidated); C8(Carbamidomethyl)	FALSE	TRUE	3	6	P25668; P25672; P01391	P25669; P25668; P25672; P25671; P01391; P25673	0	3	0.7215	0	1	1	451.185	1351.54	-0.825136	-0.000371735	HCD	MS2	64.0423	50	55.3847	25896	180918_AB_Venom_black_cobra.raw	0/0	2.36756	0	0.0001338
FALSE	High	Sequest HT (A2)	Rejected	LAAIcFAGAPYNnnNYNIDLK	C5(Carbamidomethyl); N13(Deamidated); N14(Deamidated)	FALSE	TRUE	1	4	P00597	Q91133; P00598; P00597; P00596	0	3		0	2	2	786.708	2358.11	1.63752	0.00128715	HCD	MS2	5.05565	3.50229	55.3803	25893	180918_AB_Venom_black_cobra.raw	0/0	5.39268	0	2.037e-10
FALSE	High	Sequest HT (A2)	Selected	LAAIcFAGAPYNDnNYNIDLK	C5(Carbamidomethyl); N14(Deamidated)	FALSE	TRUE	1	9	P15445	Q92085; Q6T179; P15445; Q9I900; Q92084; Q5G291; Q5G290; Q92086; P60043	0	3	0	0	1	1	786.708	2358.11	1.6377	0.00128729	HCD	MS2	5.05565	3.50229	55.3803	25893	180918_AB_Venom_black_cobra.raw	0/0	5.39268	0	2.037e-10
FALSE	High	Sequest HT (A2)	Unambiguous	TWcDGFcSIR	C3(Carbamidomethyl); C7(Carbamidomethyl)	FALSE	TRUE	1	1	P25668	P25668	0	2	0.2694	0	1	1	651.274	1301.54	-0.238747	-0.00015537	HCD	MS2	35.5668	50	55.3676	25886	180918_AB_Venom_black_cobra.raw	0/0	2.18732	0	0.0003446
FALSE	High	Sequest HT (A2)	Unambiguous	IRcFITPDITSK	C3(Carbamidomethyl)	FALSE	TRUE	3	6	P25668; P25672; P01391	P25669; P25668; P25672; P25671; P01391; P25673	1	3	0.4475	0	1	1	484.262	1450.77	-0.259532	-0.000125507	HCD	MS2	62.1359	50	55.3575	25881	180918_AB_Venom_black_cobra.raw	0/0	2.1872	0	0.0007494
FALSE	High	Sequest HT (A2)	Unambiguous	SIFGVTTEDcPDGQNLcFKR	C10(Carbamidomethyl); C17(Carbamidomethyl)	FALSE	TRUE	1	1	P82463	P82463	1	3	0.6776	0	1	1	782.026	2344.06	-2.09476	-0.00163675	HCD	MS2	43.7191	50	55.3533	25878	180918_AB_Venom_black_cobra.raw	0/0	4.27552	0	1.708e-09
FALSE	High	Sequest HT (A2)	Rejected	LAAIcFAGAPYnnNNYNIDLK	C5(Carbamidomethyl); N12(Deamidated); N13(Deamidated)	FALSE	TRUE	1	4	P00597	Q91133; P00598; P00597; P00596	0	2		0.024	4	4	1179.56	2358.11	0.478479	0.000564153	HCD	MS2	4.74869	8.73017	55.3504	25876	180918_AB_Venom_black_cobra.raw	0/0	3.65553	0	1.097e-10
FALSE	High	Sequest HT (A2)	Rejected	LAAIcFAGAPYnDNNYNIDLK	C5(Carbamidomethyl); N12(Deamidated)	FALSE	TRUE	1	9	P15445	Q92085; Q6T179; P15445; Q9I900; Q92084; Q5G291; Q5G290; Q92086; P60043	0	2		0.024	3	3	1179.56	2358.11	0.478662	0.000564368	HCD	MS2	4.74869	8.73017	55.3504	25876	180918_AB_Venom_black_cobra.raw	0/0	3.65553	0	1.097e-10
FALSE	High	Sequest HT (A2)	Selected	LAAIcFAGAPYNDnNYNIDLK	C5(Carbamidomethyl); N14(Deamidated)	FALSE	TRUE	1	9	P15445	Q92085; Q6T179; P15445; Q9I900; Q92084; Q5G291; Q5G290; Q92086; P60043	0	2		0	2	2	1179.56	2358.11	0.478662	0.000564368	HCD	MS2	4.74869	8.73017	55.3504	25876	180918_AB_Venom_black_cobra.raw	0/0	3.74983	0	1.606e-08
FALSE	High	Sequest HT (A2)	Unambiguous	YFKPGMPYELTVYVTNPDGSPAAK		FALSE	TRUE	1	2	I2C090	A8QL55; I2C090	0	3	0.5545	0	1	1	882.441	2645.31	4.41681	0.00389459	HCD	MS2	21.1285	50	55.4121	25909	180918_AB_Venom_black_cobra.raw	0/0	2.10991	0	9.543e-05
FALSE	High	Sequest HT (A2)	Unambiguous	ADVTFDSNTAFESLVVSPDKK		FALSE	TRUE	1	5	P82885	A0A182C6D0; A0A098LWX5; P82885; V8NEU2; P83234	1	3	0.6106	0	1	1	757.38	2270.12	2.74398	0.00207639	HCD	MS2	5.38567	50	55.5095	25961	180918_AB_Venom_black_cobra.raw	0/0	4.69903	0	5.671e-08
FALSE	High	Sequest HT (A2)	Unambiguous	SIFGVTTEDcPDGQNLcFKR	C10(Carbamidomethyl); C17(Carbamidomethyl)	FALSE	TRUE	1	1	P82463	P82463	1	3	0.6906	0	1	1	782.027	2344.07	-1.2355	-0.000965367	HCD	MS2	35.9715	50	55.0126	25698	180918_AB_Venom_black_cobra.raw	0/0	4.16676	0	1.836e-09
FALSE	High	Sequest HT (A2)	Rejected	LAAIcFAGAPYNnNNYNIDLK	C5(Carbamidomethyl); N13(Deamidated)	FALSE	TRUE	1	4	P00597	Q91133; P00598; P00597; P00596	0	2		0.0019	2	2	1179.07	2357.12	-0.0879279	-0.000103628	HCD	MS2	0	7.15097	55.0097	25696	180918_AB_Venom_black_cobra.raw	0/0	5.283	0	6.857e-08
FALSE	High	Sequest HT (A2)	Selected	LAAIcFAGAPYNDNNYNIDLK	C5(Carbamidomethyl)	FALSE	TRUE	1	9	P15445	Q92085; Q6T179; P15445; Q9I900; Q92084; Q5G291; Q5G290; Q92086; P60043	0	3		0	2	2	786.379	2357.12	-0.766692	-0.000602396	HCD	MS2	0.407892	0.786645	54.6974	25532	180918_AB_Venom_black_cobra.raw	0/0	4.98577	0	9.676e-09
FALSE	High	Sequest HT (A2)	Rejected	LAAIcFAGAPYNnNNYNIDLK	C5(Carbamidomethyl); N13(Deamidated)	FALSE	TRUE	1	4	P00597	Q91133; P00598; P00597; P00596	0	3	0	0	1	1	786.379	2357.12	-0.766874	-0.000602539	HCD	MS2	0.407892	0.786645	54.6974	25532	180918_AB_Venom_black_cobra.raw	0/0	4.98577	0	9.676e-09
FALSE	High	Sequest HT (A2)	Unambiguous	RYPTALSVVILESTK		FALSE	TRUE	1	1	Q91134	Q91134	1	3	0.5032	0	1	1	559.654	1676.95	-5.63146	-0.00314791	HCD	MS2	73.5156	50	54.6903	25529	180918_AB_Venom_black_cobra.raw	0/0	3.0792	0	0.002176
FALSE	High	Sequest HT (A2)	Unambiguous	TcADIVInDLSLIHDLPKR	C2(Carbamidomethyl); N8(Deamidated)	FALSE	TRUE	1	1	A8QL58	A8QL58	1	4	0.7106	0	1	1	549.295	2194.16	1.37066	0.000751859	HCD	MS2	25.3547	50	54.6817	25525	180918_AB_Venom_black_cobra.raw	0/0	5.08198	0	1.03e-07
FALSE	High	Sequest HT (A2)	Unambiguous	SIFGVTTEDcPDGQNLcFK	C10(Carbamidomethyl); C17(Carbamidomethyl)	FALSE	TRUE	1	1	P82463	P82463	0	2	0.7085	0	1	1	1094.49	2187.98	5.47797	0.00599281	HCD	MS2		50	54.6789	25523	180918_AB_Venom_black_cobra.raw	0/0	3.19329	0	4.806e-06
FALSE	High	Sequest HT (A2)	Unambiguous	SIFGVTTEDcPDGqNLcFKR	C10(Carbamidomethyl); Q14(Deamidated); C17(Carbamidomethyl)	FALSE	TRUE	1	1	P82463	P82463	1	3	0.0819	0	1	1	782.359	2345.06	3.75916	0.00293848	HCD	MS2	55.8072	50	54.6704	25519	180918_AB_Venom_black_cobra.raw	0/0	4.02574	0	3.814e-09
FALSE	High	Sequest HT (A2)	Rejected	LAAIcFAGAPYNnNNYNIDLK	C5(Carbamidomethyl); N13(Deamidated)	FALSE	TRUE	1	4	P00597	Q91133; P00598; P00597; P00596	0	2		0	3	3	1179.06	2357.12	-0.605806	-0.00071398	HCD	MS2	0.151666	2.50498	54.6689	25518	180918_AB_Venom_black_cobra.raw	0/0	4.52777	0	2.426e-08
FALSE	High	Sequest HT (A2)	Selected	LAAIcFAGAPYNDNNYNIDLK	C5(Carbamidomethyl)	FALSE	TRUE	1	9	P15445	Q92085; Q6T179; P15445; Q9I900; Q92084; Q5G291; Q5G290; Q92086; P60043	0	2		0	2	2	1179.06	2357.12	-0.605624	-0.000713765	HCD	MS2	0.151666	2.50498	54.6689	25518	180918_AB_Venom_black_cobra.raw	0/0	4.52777	0	2.426e-08
FALSE	High	Sequest HT (A2)	Rejected	LAAIcFAGAPYnNNNYNIDLK	C5(Carbamidomethyl); N12(Deamidated)	FALSE	TRUE	1	4	P00597	Q91133; P00598; P00597; P00596	0	2	0	0	1	1	1179.06	2357.12	-0.605806	-0.00071398	HCD	MS2	0.151666	2.50498	54.6689	25518	180918_AB_Venom_black_cobra.raw	0/0	4.52962	0	2.418e-08
FALSE	High	Sequest HT (A2)	Unambiguous	TWcDGFcSIR	C3(Carbamidomethyl); C7(Carbamidomethyl)	FALSE	TRUE	1	1	P25668	P25668	0	2	0.3392	0	1	1	651.273	1301.54	-0.613904	-0.00039951	HCD	MS2	24.6795	37.54	54.6616	25515	180918_AB_Venom_black_cobra.raw	0/0	2.82993	0	5.479e-05
FALSE	High	Sequest HT (A2)	Unambiguous	RVDLGcAATcPTVK	C6(Carbamidomethyl); C10(Carbamidomethyl)	FALSE	TRUE	1	3	P01391	P25671; E2IU01; P01391	1	3	0.5854	0	1	1	516.593	1547.77	-0.932665	-0.000481183	HCD	MS2		50	54.7159	25543	180918_AB_Venom_black_cobra.raw	0/0	3.28086	0	5.743e-05
FALSE	High	Sequest HT (A2)	Unambiguous	TAPAFQFSScSIR	C10(Carbamidomethyl)	FALSE	TRUE	2	3	P82942; D3TTC1	P82942; D3TTC1; D6PXE8	0	2	0.6457	0	1	1	736.348	1471.69	-7.42965	-0.00546711	HCD	MS2	54.3677	50	54.6517	25510	180918_AB_Venom_black_cobra.raw	0/0	2.53783	0	0.0003707
FALSE	High	Sequest HT (A2)	Unambiguous	KLVPLFSK		FALSE	TRUE	1	5	P01441	Q9PS34; P60309; P01441; P60308; P60307	1	2	0.2895	0	1	1	466.302	931.597	-0.64898	-0.000302294	HCD	MS2	3.8774	46.6748	54.6418	25503	180918_AB_Venom_black_cobra.raw	0/0	2.66023	0	0.001082
FALSE	High	Sequest HT (A2)	Unambiguous	TGVDIQccSTDNcNPFPTR	C7(Carbamidomethyl); C8(Carbamidomethyl); C13(Carbamidomethyl)	FALSE	TRUE	1	1	P01391	P01391	0	2	0.8161	0	1	1	1121.47	2241.93	-0.755932	-0.000847375	HCD	MS2	63.6479	50	54.6204	25492	180918_AB_Venom_black_cobra.raw	0/0	3.96887	0	9.374e-11
FALSE	High	Sequest HT (A2)	Unambiguous	GFPLVTVTIK		FALSE	TRUE	1	2	T1E6L9	T1E6L9; A0A0F7ZB46	0	2	0.6771	0	1	1	537.831	1074.66	-0.293064	-0.000157472	HCD	MS2	60.9664	50	54.6032	25484	180918_AB_Venom_black_cobra.raw	0/0	1.91784	0	0.0006039
FALSE	High	Sequest HT (A2)	Unambiguous	MFMVAAPHVPVK		FALSE	TRUE	1	2	P01441	Q9PS34; P01441	0	3	0.6866	0	1	1	442.907	1326.71	-0.534312	-0.000236291	HCD	MS2	30.1694	50	54.5915	25478	180918_AB_Venom_black_cobra.raw	0/0	3.34715	0	1.726e-06
FALSE	High	Sequest HT (A2)	Unambiguous	GcTFTcPELRPTGIYVYccR	C2(Carbamidomethyl); C6(Carbamidomethyl); C18(Carbamidomethyl); C19(Carbamidomethyl)	FALSE	TRUE	1	1	P82464	P82464	0	3	0.3415	0	1	1	837.375	2510.11	0.980101	0.000820054	HCD	MS2	63.5534	50	54.5852	25476	180918_AB_Venom_black_cobra.raw	0/0	1.63703	0	0.002103
FALSE	High	Sequest HT (A2)	Unambiguous	ISGcWPYFK	C4(Carbamidomethyl)	FALSE	TRUE	3	5	A4FS04; P15445; P00597	A4FS04; P00598; P25498; P15445; P00597	0	2	0.6619	0	1	1	579.276	1157.54	-0.615742	-0.000356374	HCD	MS2	5.18294	12.4031	54.5682	25464	180918_AB_Venom_black_cobra.raw	0/0	2.77734	0	0.0004209
FALSE	High	Sequest HT (A2)	Unambiguous	VDLGcAATcPTVK	C5(Carbamidomethyl); C9(Carbamidomethyl)	FALSE	TRUE	2	5	P25672; P01391	P25672; P25671; E2IU01; P01391; P25673	0	2	0.6584	0	1	1	696.335	1391.66	-2.40466	-0.00167324	HCD	MS2	18.2197	50	54.5513	25454	180918_AB_Venom_black_cobra.raw	0/0	4.013	0	1.843e-08
FALSE	High	Sequest HT (A2)	Unambiguous	ADVTFDSnTAFESLVVSPDKK	N8(Deamidated)	FALSE	TRUE	1	5	P82885	A0A182C6D0; A0A098LWX5; P82885; V8NEU2; P83234	1	2	0.672	0	1	1	1136.06	2271.11	1.13306	0.00128664	HCD	MS2	55.2815	50	54.5498	25453	180918_AB_Venom_black_cobra.raw	0/0	2.50249	0	0.0003795
FALSE	High	Sequest HT (A2)	Unambiguous	MFMVAAPHVPVKR		FALSE	TRUE	1	2	P01441	Q9PS34; P01441	1	3	0.7487	0	1	1	494.94	1482.81	-0.688069	-0.000340091	HCD	MS2	20.4363	50	54.5425	25450	180918_AB_Venom_black_cobra.raw	0/0	3.93816	0	5.685e-07
FALSE	High	Sequest HT (A2)	Unambiguous	LGcGENLFMSSQPYAWSR	C3(Carbamidomethyl)	FALSE	TRUE	1	1		A0A2D4G403	0	3	0.4801	0	1	2	701.652	2102.94	-0.0686709	-4.8137e-05	HCD	MS2	18.4619	50	54.5284	25442	180918_AB_Venom_black_cobra.raw	0/0	4.77314	0	1.32e-09
FALSE	High	Sequest HT (A2)	Unambiguous	DIAPIcLPFAEHR	C6(Carbamidomethyl)	FALSE	TRUE	1	1	V8P3U4	V8P3U4	0	3	0.6818	0	1	1	513.599	1538.78	1.66997	0.000856572	HCD	MS2	59.1477	50	54.6489	25508	180918_AB_Venom_black_cobra.raw	0/0	2.85532	0	1.915e-05
FALSE	High	Sequest HT (A2)	Selected	LAAIcFAGAPYNDNNYNIDLK	C5(Carbamidomethyl)	FALSE	TRUE	1	9	P15445	Q92085; Q6T179; P15445; Q9I900; Q92084; Q5G291; Q5G290; Q92086; P60043	0	2		0.0019	3	3	1179.07	2357.12	-0.0877455	-0.000103413	HCD	MS2	0	7.15097	55.0097	25696	180918_AB_Venom_black_cobra.raw	0/0	5.283	0	6.857e-08
FALSE	High	Sequest HT (A2)	Unambiguous	GDNNAcAASVcDcDRLAAIcFAGAPYnDNNYNIDLK	C6(Carbamidomethyl); C11(Carbamidomethyl); C13(Carbamidomethyl); C20(Carbamidomethyl); N27(Deamidated)	FALSE	TRUE	1	1	P15445	P15445	1	4	0.1045	0	1	1	1006.69	4023.72	5.34783	0.00537952	HCD	MS2	6.70705	50	54.7244	25547	180918_AB_Venom_black_cobra.raw	0/0	2.20417	0	0.002615
FALSE	High	Sequest HT (A2)	Unambiguous	GGAYSYIESHPWQAGIFVK		FALSE	TRUE	1	1	V8NYC7	V8NYC7	0	3	0.4828	0	1	1	704.024	2110.06	9.12532	0.00641826	HCD	MS2	88.2797	50	54.8043	25587	180918_AB_Venom_black_cobra.raw	0/0	2.02996	0	0.002076
FALSE	High	Sequest HT (A2)	Rejected	LAAIcFAGAPYnNNNYNIDLK	C5(Carbamidomethyl); N12(Deamidated)	FALSE	TRUE	1	4	P00597	Q91133; P00598; P00597; P00596	0	2	0.0019	0	1	1	1179.07	2357.12	-0.0879279	-0.000103628	HCD	MS2	0	7.15097	55.0097	25696	180918_AB_Venom_black_cobra.raw	0/0	5.28535	0	6.835e-08
FALSE	High	Sequest HT (A2)	Unambiguous	TWcDGFcSIR	C3(Carbamidomethyl); C7(Carbamidomethyl)	FALSE	TRUE	1	1	P25668	P25668	0	2	0.3415	0	1	1	651.274	1301.54	-0.144958	-9.43345e-05	HCD	MS2	28.4378	50	55.004	25694	180918_AB_Venom_black_cobra.raw	0/0	2.83817	0	2.106e-05
FALSE	High	Sequest HT (A2)	Unambiguous	GTPEFYDYDVALIK		FALSE	TRUE	1	1	Q6SIG0	Q6SIG0	0	2	0.6667	0	1	1	815.901	1630.79	-3.18251	-0.00259502	HCD	MS2	21.4507	50	54.9926	25688	180918_AB_Venom_black_cobra.raw	0/0	2.01089	0	1.534e-05
FALSE	High	Sequest HT (A2)	Unambiguous	KLVPLFSK		FALSE	TRUE	1	5	P01441	Q9PS34; P60309; P01441; P60308; P60307	1	2	0.3611	0	1	1	466.302	931.597	-0.780013	-0.000363329	HCD	MS2	42.9365	50	54.9797	25681	180918_AB_Venom_black_cobra.raw	0/0	2.51722	0	0.001335
FALSE	High	Sequest HT (A2)	Unambiguous	TGVDIQccSTDNcNPFPTR	C7(Carbamidomethyl); C8(Carbamidomethyl); C13(Carbamidomethyl)	FALSE	TRUE	1	1	P01391	P01391	0	2	0.7255	0	1	1	1121.48	2241.94	4.79784	0.00537821	HCD	MS2	0	50	54.964	25672	180918_AB_Venom_black_cobra.raw	0/0	3.67767	0	1.964e-11
FALSE	High	Sequest HT (A2)	Unambiguous	MFMVAAPHVPVK		FALSE	TRUE	1	2	P01441	Q9PS34; P01441	0	3	0.6164	0	1	1	442.907	1326.71	0.362787	0.000160437	HCD	MS2	18.5966	50	54.9425	25661	180918_AB_Venom_black_cobra.raw	0/0	2.19449	0	1.78e-05
FALSE	High	Sequest HT (A2)	Selected	SMEAIFLAHGPGFK		FALSE	TRUE	2	7	A0A2D4P571; A0A2D0TC04	A0A2D4P571; A0A346CLX5; A0A2H6N6S6; A0A2D0TC04; A0A2D4K5D9; A0A2D4FR34; A0A2D4P521	0	3		0	2	2	502.258	1504.76	-1.1995	-0.000601653	HCD	MS2	48.3711	50	54.9333	25657	180918_AB_Venom_black_cobra.raw	0/0	1.62509	0	0.001907
FALSE	High	Sequest HT (A2)	Rejected	SMqAIFLAHGPGFK	Q3(Deamidated)	FALSE	TRUE	0	1		W8E7D1	0	3	0	0	1	1	502.258	1504.76	-1.19978	-0.000601797	HCD	MS2	48.3711	50	54.9333	25657	180918_AB_Venom_black_cobra.raw	0/0	1.62509	0	0.001908
FALSE	High	Sequest HT (A2)	Unambiguous	YLNIEFcLR	C7(Carbamidomethyl)	FALSE	TRUE	1	1	V8P0T5	V8P0T5	0	2	0.5385	0	1	1	614.312	1227.62	-1.0849	-0.000665925	HCD	MS2	72.4607	50	54.9221	25649	180918_AB_Venom_black_cobra.raw	0/0	2.20846	0	0.0003413
FALSE	High	Sequest HT (A2)	Unambiguous	IDTAcVcVITK	C5(Carbamidomethyl); C7(Carbamidomethyl)	FALSE	TRUE	2	5	P01140; Q5YF89	Q3HXY2; Q3HXY3; P01140; Q5YF89; Q3HXY1	0	2	0.5764	0	1	1	640.322	1279.64	-1.99933	-0.00127921	HCD	MS2	0	50	54.9047	25639	180918_AB_Venom_black_cobra.raw	0/0	2.0279	0	0.0001715
FALSE	High	Sequest HT (A2)	Unambiguous	cFITPDITSKDcPnGHVcYTK	C1(Carbamidomethyl); C12(Carbamidomethyl); N14(Deamidated); C18(Carbamidomethyl)	FALSE	TRUE	3	6	P25668; P25672; P01391	P25669; P25668; P25672; P25671; P01391; P25673	1	4	0.5855	0	1	1	629.281	2514.1	-2.73124	-0.00171666	HCD	MS2	13.4682	50	54.7488	25559	180918_AB_Venom_black_cobra.raw	0/0	4.14776	0	1.005e-09
FALSE	High	Sequest HT (A2)	Unambiguous	ISGcWPYFK	C4(Carbamidomethyl)	FALSE	TRUE	3	5	A4FS04; P15445; P00597	A4FS04; P00598; P25498; P15445; P00597	0	2	0.6797	0	1	1	579.276	1157.54	-0.193917	-0.000112234	HCD	MS2	4.94359	20.2798	54.9033	25638	180918_AB_Venom_black_cobra.raw	0/0	2.80749	0	6.907e-05
FALSE	High	Sequest HT (A2)	Unambiguous	VDLGcAATcPTVK	C5(Carbamidomethyl); C9(Carbamidomethyl)	FALSE	TRUE	2	5	P25672; P01391	P25672; P25671; E2IU01; P01391; P25673	0	2	0.6452	0	1	1	696.335	1391.66	-2.14152	-0.00149014	HCD	MS2	0	50	54.8946	25634	180918_AB_Venom_black_cobra.raw	0/0	3.40527	0	1.269e-06
FALSE	High	Sequest HT (A2)	Unambiguous	MFMVAAPHVPVKR		FALSE	TRUE	1	2	P01441	Q9PS34; P01441	1	3	0.7739	0	1	1	494.94	1482.81	-0.502841	-0.000248539	HCD	MS2	49.0034	50	54.8787	25627	180918_AB_Venom_black_cobra.raw	0/0	3.45406	0	4.552e-07
FALSE	High	Sequest HT (A2)	Unambiguous	TDRLVILGFPcNQFGK	C11(Carbamidomethyl)	FALSE	TRUE	1	1	V8P395	V8P395	1	3	0.7709	0	1	1	622.327	1864.97	-4.49723	-0.00279574	HCD	MS2	6.47375	50	54.8701	25623	180918_AB_Venom_black_cobra.raw	0/0	3.58021	0	8.234e-06
FALSE	High	Sequest HT (A2)	Unambiguous	GIDSSHWNSYcTETDTFIK	C11(Carbamidomethyl)	FALSE	TRUE	2	3	P01140; Q5YF89	P01140; Q5YF89; P61899	0	3	0.4618	0	1	1	754.332	2260.98	0.568053	0.000428119	HCD	MS2	30.5558	50	54.8372	25606	180918_AB_Venom_black_cobra.raw	0/0	2.75384	0	2.365e-07
FALSE	High	Sequest HT (A2)	Unambiguous	TIVLQSEWEEALK		FALSE	TRUE	2	3	A0A2H6N8M3; V8P7T9	A0A2D4IXW6; A0A2H6N8M3; V8P7T9	0	2	0.6193	0	1	1	773.411	1545.81	-0.826105	-0.000638503	HCD	MS2	18.3934	50	54.8358	25605	180918_AB_Venom_black_cobra.raw	0/0	3.52459	0	2.666e-08
FALSE	High	Sequest HT (A2)	Unambiguous	VYEMVNYLNTK		FALSE	TRUE	1	1	D5LMJ3	D5LMJ3	0	2	0.5862	0	1	1	687.342	1373.68	0.506876	0.000348142	HCD	MS2	29.9352	50	54.8344	25604	180918_AB_Venom_black_cobra.raw	0/0	2.02839	0	1.329e-05
FALSE	High	Sequest HT (A2)	Unambiguous	TWcDGFcR	C3(Carbamidomethyl); C7(Carbamidomethyl)	FALSE	TRUE	1	1	P25672	P25672	0	2	0.6364	0	1	1	551.216	1101.42	-0.168197	-9.26281e-05	HCD	MS2	26.4483	50	54.833	25603	180918_AB_Venom_black_cobra.raw	0/0	1.98036	0	0.0005341
FALSE	High	Sequest HT (A2)	Unambiguous	ADVTFDSNTAFESLVVSPDKK		FALSE	TRUE	1	5	P82885	A0A182C6D0; A0A098LWX5; P82885; V8NEU2; P83234	1	3	0.6649	0	1	1	757.378	2270.12	0.324211	0.000245333	HCD	MS2	6.43697	50	54.8301	25601	180918_AB_Venom_black_cobra.raw	0/0	5.6409	0	9.349e-12
FALSE	High	Sequest HT (A2)	Unambiguous	VNDDYLIWGSR		FALSE	TRUE	1	1	Q91132	Q91132	0	2	0.5802	0	1	1	669.327	1337.65	-1.51817	-0.00101539	HCD	MS2	48.4644	50	54.8157	25595	180918_AB_Venom_black_cobra.raw	0/0	2.11717	0	1.776e-05
FALSE	High	Sequest HT (A2)	Unambiguous	LTcLIcPEK	C3(Carbamidomethyl); C6(Carbamidomethyl)	FALSE	TRUE	3	6	P29180; P01401; P01400	P29179; P29180; P85520; P01401; P01400; P0DSM9	0	2	0.249	0	1	1	567.288	1133.57	-0.4896	-0.000277498	HCD	MS2	33.4602	50	54.8073	25589	180918_AB_Venom_black_cobra.raw	0/0	2.60631	0	0.001639
FALSE	High	Sequest HT (A2)	Unambiguous	ALTMEGnQASWR	N7(Deamidated)	FALSE	TRUE	3	43	Q3HXX4; P01140; Q5YF89	A0A194ARN2; P25428; Q3HXY5; Q3HXX9; Q3HXX4; T2HPR2; U3EPH5; R4FIR0; A0A077L854; Q3HXZ1; R4FJE9; A0A194AT78; A0A081DUA8; Q3HXY7; Q3HXY6; Q3HXY2; B1Q3K2; Q3HXX5; T1E6V6; Q3HXX7; T1DP47; V9I1F9; Q3HXZ0; Q3HXY3; J3SDV8; Q3I5F4; V8N4D8; A0A1L8D608; A0A194AR77; Q3HXY4; P01140; A0A194ARS6; A0A194AQ56; Q90W38; Q5YF89; T1E3D1; T1DEA2; V9I168; Q9DEZ9; Q3HXY8; Q6T6T1; Q3HXY1; P61899	0	2	0.0833	0	1	1	682.823	1364.64	8.45619	0.00576977	HCD	MS2		50	54.8976	25636	180918_AB_Venom_black_cobra.raw	0/0	2.16018	0	0.002211
FALSE	High	Sequest HT (A2)	Unambiguous	ADVTFDSNTAFESLVVSPDKK		FALSE	TRUE	1	5	P82885	A0A182C6D0; A0A098LWX5; P82885; V8NEU2; P83234	1	3	0.6633	0	1	1	757.379	2270.12	1.45344	0.00109982	HCD	MS2	6.93143	50	58.2354	27471	180918_AB_Venom_black_cobra.raw	0/0	6.00144	0	2.306e-12
FALSE	High	Sequest HT (A2)	Unambiguous	VNDDYLIWGSR		FALSE	TRUE	1	1	Q91132	Q91132	0	2	0.5213	0	1	1	669.331	1337.65	4.86985	0.00325707	HCD	MS2	9.47421	50	55.5153	25965	180918_AB_Venom_black_cobra.raw	0/0	1.87536	0	0.001517
FALSE	High	Sequest HT (A2)	Unambiguous	GIDSSHWNSYcTETDTFIK	C11(Carbamidomethyl)	FALSE	TRUE	2	3	P01140; Q5YF89	P01140; Q5YF89; P61899	0	3	0.3133	0	1	1	754.33	2260.98	-2.75233	-0.00207432	HCD	MS2	26.1488	50	55.5543	25988	180918_AB_Venom_black_cobra.raw	0/0	3.32069	0	6.31e-07
FALSE	High	Sequest HT (A2)	Unambiguous	VDLGcAATcPTVK	C5(Carbamidomethyl); C9(Carbamidomethyl)	FALSE	TRUE	2	5	P25672; P01391	P25672; P25671; E2IU01; P01391; P25673	0	2	0.6253	0	1	1	696.338	1391.67	1.80567	0.00125644	HCD	MS2	5.94143	40.4344	56.2924	26377	180918_AB_Venom_black_cobra.raw	0/0	3.87372	0	4.007e-07
FALSE	High	Sequest HT (A2)	Unambiguous	ISGcWPYFK	C4(Carbamidomethyl)	FALSE	TRUE	3	5	A4FS04; P15445; P00597	A4FS04; P00598; P25498; P15445; P00597	0	2	0.6679	0	1	1	579.277	1157.55	1.80975	0.00104743	HCD	MS2	4.24727	17.0617	56.291	26376	180918_AB_Venom_black_cobra.raw	0/0	2.76766	0	7.82e-05
FALSE	High	Sequest HT (A2)	Unambiguous	cFITPDITSK	C1(Carbamidomethyl)	FALSE	TRUE	3	6	P25668; P25672; P01391	P25669; P25668; P25672; P25671; P01391; P25673	0	2	0.6255	0	1	1	591.301	1181.59	5.78315	0.00341665	HCD	MS2	41.9737	8.43817	56.2898	26375	180918_AB_Venom_black_cobra.raw	0/0	2.5074	0	0.001542
FALSE	High	Sequest HT (A2)	Unambiguous	SIFGVTTEDcPDGQNLcFK	C10(Carbamidomethyl); C17(Carbamidomethyl)	FALSE	TRUE	1	1	P82463	P82463	0	3	0.5993	0	1	1	729.997	2187.98	4.21651	0.0030752	HCD	MS2	44.742	50	56.2784	26369	180918_AB_Venom_black_cobra.raw	0/0	3.02376	0	6.349e-06
FALSE	High	Sequest HT (A2)	Unambiguous	VYEMVNYLNTK		FALSE	TRUE	1	1	D5LMJ3	D5LMJ3	0	2	0.5596	0	1	1	687.344	1373.68	2.9062	0.00199609	HCD	MS2	28.9818	50	56.2756	26367	180918_AB_Venom_black_cobra.raw	0/0	1.93342	0	1.4e-05
FALSE	High	Sequest HT (A2)	Unambiguous	VNDDYLIWGSR		FALSE	TRUE	1	1	Q91132	Q91132	0	2	0.4835	0	1	1	669.328	1337.65	0.489494	0.000327385	HCD	MS2	9.43235	50	56.2463	26351	180918_AB_Venom_black_cobra.raw	0/0	1.82167	0	2.746e-05
FALSE	High	Sequest HT (A2)	Unambiguous	DcPnGHVcYTK	C2(Carbamidomethyl); N4(Deamidated); C8(Carbamidomethyl)	FALSE	TRUE	3	6	P25668; P25672; P01391	P25669; P25668; P25672; P25671; P01391; P25673	0	3	0.7295	0	1	1	451.186	1351.54	1.47801	0.000665863	HCD	MS2	9.16484	50	56.2449	26350	180918_AB_Venom_black_cobra.raw	0/0	2.43772	0	1.535e-05
FALSE	High	Sequest HT (A2)	Unambiguous	RYPTALSVVILESTK		FALSE	TRUE	1	1	Q91134	Q91134	1	3	0.6301	0	1	1	559.658	1676.96	1.24745	0.000697307	HCD	MS2	52.1274	50	56.2435	26349	180918_AB_Venom_black_cobra.raw	0/0	2.45855	0	0.0004452
FALSE	High	Sequest HT (A2)	Unambiguous	TWcDGFcR	C3(Carbamidomethyl); C7(Carbamidomethyl)	FALSE	TRUE	1	1	P25672	P25672	0	2	0.5698	0	1	1	551.216	1101.42	0.60761	0.000334618	HCD	MS2	42.0831	50	56.2259	26339	180918_AB_Venom_black_cobra.raw	0/0	1.71834	0	0.00222
FALSE	High	Sequest HT (A2)	Unambiguous	LTcLIcPEK	C3(Carbamidomethyl); C6(Carbamidomethyl)	FALSE	TRUE	3	6	P29180; P01401; P01400	P29179; P29180; P85520; P01401; P01400; P0DSM9	0	2	0.2975	0	1	1	567.289	1133.57	1.77182	0.00100424	HCD	MS2	18.4749	50	56.2003	26325	180918_AB_Venom_black_cobra.raw	0/0	2.78752	0	7.615e-05
FALSE	High	Sequest HT (A2)	Unambiguous	TGVDIQccSTDNcNPFPTR	C7(Carbamidomethyl); C8(Carbamidomethyl); C13(Carbamidomethyl)	FALSE	TRUE	1	1	P01391	P01391	0	3	0.7022	0	1	1	747.984	2241.94	2.2872	0.00170925	HCD	MS2	29.7515	50	56.2966	26380	180918_AB_Venom_black_cobra.raw	0/0	3.65504	0	2.463e-08
FALSE	High	Sequest HT (A2)	Unambiguous	ADVTFDSNTAFESLVVSPDKK		FALSE	TRUE	1	5	P82885	A0A182C6D0; A0A098LWX5; P82885; V8NEU2; P83234	1	3	0.6161	0	1	1	757.378	2270.12	0.727506	0.000550508	HCD	MS2	7.42823	50	56.1988	26324	180918_AB_Venom_black_cobra.raw	0/0	5.46758	0	9.34e-13
FALSE	High	Sequest HT (A2)	Unambiguous	RVDLGcAATcPTVK	C6(Carbamidomethyl); C10(Carbamidomethyl)	FALSE	TRUE	1	3	P01391	P25671; E2IU01; P01391	1	3	0.6211	0	1	1	516.595	1547.77	2.26152	0.00116677	HCD	MS2	14.673	50	56.1788	26312	180918_AB_Venom_black_cobra.raw	0/0	3.88209	0	0.000396
FALSE	High	Sequest HT (A2)	Unambiguous	HVVVVGAGMAGLSAAYVLAGAGHK		FALSE	TRUE	3	8	A0A346CIA4; A8QL58; A0A098LX00	A0A346CIA4; A0A346CIA5; A0A2D4ELD1; A8QL58; A0A2D4EKA5; A0A098LX00; A0A2D4G4D6; Q4JHE3	0	3	0.5207	0	1	1	745.739	2235.2	-1.62417	-0.00121012	HCD	MS2	73.5549	50	56.1645	26306	180918_AB_Venom_black_cobra.raw	0/0	2.17125	0	1.187e-05
FALSE	High	Sequest HT (A2)	Unambiguous	VLEGIQcGESIYMSSNAR	C7(Carbamidomethyl)	FALSE	TRUE	1	2	P84805	P84805; Q7T1K6	0	2	0.5354	0	1	1	1007.47	2013.93	-2.01077	-0.00202479	HCD	MS2	27.706	50	56.1561	26300	180918_AB_Venom_black_cobra.raw	0/0	2.26139	0	0.00124
FALSE	High	Sequest HT (A2)	Unambiguous	TFVTADYVIVcSTSR	C11(Carbamidomethyl)	FALSE	TRUE	1	1	A8QL58	A8QL58	0	2	0.5357	0	1	1	859.928	1718.85	3.72048	0.00319745	HCD	MS2	0	50	56.1531	26298	180918_AB_Venom_black_cobra.raw	0/0	1.68238	0	0.0001259
FALSE	High	Sequest HT (A2)	Unambiguous	cFITPDITSKDcPnGHVcYTK	C1(Carbamidomethyl); C12(Carbamidomethyl); N14(Deamidated); C18(Carbamidomethyl)	FALSE	TRUE	3	6	P25668; P25672; P01391	P25669; P25668; P25672; P25671; P01391; P25673	1	4	0.6919	0	1	1	629.279	2514.09	-6.71268	-0.0042191	HCD	MS2	11.8107	50	56.1302	26286	180918_AB_Venom_black_cobra.raw	0/0	3.5742	0	2.061e-10
FALSE	High	Sequest HT (A2)	Unambiguous	IITHPnFNGNTLDNDIMLIK	N6(Deamidated)	TRUE	FALSE	1	1	P00761	P00761	0	3		0.0387	2	3	762.062	2284.17	2.70972	0.00206315	HCD	MS2	40.915	50	56.1044	26274	180918_AB_Venom_black_cobra.raw	0/0	2.73231	0	0.0001323
FALSE	High	Sequest HT (A2)	Unambiguous	IITHPNFnGNTLDNDIMLIK	N8(Deamidated)	TRUE	FALSE	1	1	P00761	P00761	0	3		0.0387	2	2	762.062	2284.17	2.70972	0.00206315	HCD	MS2	40.915	50	56.1044	26274	180918_AB_Venom_black_cobra.raw	0/0	2.7326	0	6.067e-05
FALSE	High	Sequest HT (A2)	Unambiguous	IITHPNFNGnTLDNDIMLIK	N10(Deamidated)	TRUE	FALSE	1	1	P00761	P00761	0	3	0.0387	0	1	1	762.062	2284.17	2.70972	0.00206315	HCD	MS2	40.915	50	56.1044	26274	180918_AB_Venom_black_cobra.raw	0/0	2.84047	0	4.346e-05
FALSE	High	Sequest HT (A2)	Unambiguous	VLEGIqcGESIYMSSNAR	Q6(Deamidated); C7(Carbamidomethyl)	FALSE	TRUE	1	2	P84805	P84805; Q7T1K6	0	3	0.4561	0	1	1	672.316	2014.93	6.76452	0.00454332	HCD	MS2	80.8385	50	56.0958	26270	180918_AB_Venom_black_cobra.raw	0/0	2.28343	0	0.001734
FALSE	High	Sequest HT (A2)	Unambiguous	ALTMEGNQASWR		FALSE	TRUE	3	43	Q3HXX4; P01140; Q5YF89	A0A194ARN2; P25428; Q3HXY5; Q3HXX9; Q3HXX4; T2HPR2; U3EPH5; R4FIR0; A0A077L854; Q3HXZ1; R4FJE9; A0A194AT78; A0A081DUA8; Q3HXY7; Q3HXY6; Q3HXY2; B1Q3K2; Q3HXX5; T1E6V6; Q3HXX7; T1DP47; V9I1F9; Q3HXZ0; Q3HXY3; J3SDV8; Q3I5F4; V8N4D8; A0A1L8D608; A0A194AR77; Q3HXY4; P01140; A0A194ARS6; A0A194AQ56; Q90W38; Q5YF89; T1E3D1; T1DEA2; V9I168; Q9DEZ9; Q3HXY8; Q6T6T1; Q3HXY1; P61899	0	2	0.6374	0	1	1	682.326	1363.64	1.57471	0.00107367	HCD	MS2	54.5549	50	56.0752	26258	180918_AB_Venom_black_cobra.raw	0/0	2.61629	0	2.77e-05
FALSE	High	Sequest HT (A2)	Unambiguous	TWcDGFcSIR	C3(Carbamidomethyl); C7(Carbamidomethyl)	FALSE	TRUE	1	1	P25668	P25668	0	2	0.3716	0	1	1	651.274	1301.54	0.605355	0.000393947	HCD	MS2	41.657	50	56.1804	26313	180918_AB_Venom_black_cobra.raw	0/0	2.6102	0	0.0001639
FALSE	High	Sequest HT (A2)	Unambiguous	SIFGVTTEDcPDGQNLcFKR	C10(Carbamidomethyl); C17(Carbamidomethyl)	FALSE	TRUE	1	1	P82463	P82463	1	3	0.6811	0	1	1	782.028	2344.07	0.0143279	1.11952e-05	HCD	MS2	28.9843	50	56.0623	26251	180918_AB_Venom_black_cobra.raw	0/0	4.16546	0	5.689e-12
FALSE	High	Sequest HT (A2)	Unambiguous	KLVPLFSK		FALSE	TRUE	1	5	P01441	Q9PS34; P60309; P01441; P60308; P60307	1	2	0.3663	0	1	1	466.303	931.599	1.6441	0.000765821	HCD	MS2	31.8036	50	56.3252	26396	180918_AB_Venom_black_cobra.raw	0/0	2.72673	0	0.000537
FALSE	High	Sequest HT (A2)	Unambiguous	TGVDIQccSTDNcNPFPTR	C7(Carbamidomethyl); C8(Carbamidomethyl); C13(Carbamidomethyl)	FALSE	TRUE	1	1	P01391	P01391	0	2	0.7111	0	1	1	1121.47	2241.94	2.51099	0.00281473	HCD	MS2	0	50	56.3542	26414	180918_AB_Venom_black_cobra.raw	0/0	3.59817	0	9.459e-10
FALSE	High	Sequest HT (A2)	Unambiguous	TYSYEcSQGTLTcK	C6(Carbamidomethyl); C13(Carbamidomethyl)	FALSE	TRUE	3	11	A4FS04; P15445; P00597	A4FS04; Q91133; P00598; Q92085; P25498; P15445; Q9I900; Q92084; Q92086; P00597; P00596	0	2	0.4352	0	1	1	849.36	1697.71	-0.732553	-0.000621833	HCD	MS2	18.6902	50	56.5209	26511	180918_AB_Venom_black_cobra.raw	0/0	1.07815	0	0.001674
FALSE	High	Sequest HT (A2)	Unambiguous	VLEGIQcGESIYMSSNAR	C7(Carbamidomethyl)	FALSE	TRUE	1	2	P84805	P84805; Q7T1K6	0	2	0.6406	0	1	1	1007.48	2013.95	4.65663	0.00468908	HCD	MS2		50	56.5181	26509	180918_AB_Venom_black_cobra.raw	0/0	2.16587	0	8.83e-05
FALSE	High	Sequest HT (A2)	Unambiguous	TSETTEIcPDSWYFcYK	C8(Carbamidomethyl); C15(Carbamidomethyl)	FALSE	TRUE	1	1	P82464	P82464	0	2	0.6887	0	1	1	1093.95	2186.9	-1.98428	-0.00216971	HCD	MS2	20.0853	50	56.4989	26498	180918_AB_Venom_black_cobra.raw	0/0	3.02497	0	3.844e-07
FALSE	High	Sequest HT (A2)	Unambiguous	qLDIFVHDFPRK	N-Term(Gln->pyro-Glu)	FALSE	TRUE	2	3	Q91132; I2C090	A8QL55; Q91132; I2C090	1	3	0.563	0	1	1	499.934	1497.79	1.39257	0.000695257	HCD	MS2	30.5021	50	56.4813	26488	180918_AB_Venom_black_cobra.raw	0/0	2.54239	0	0.000153
FALSE	High	Sequest HT (A2)	Unambiguous	HVVVVGAGMAGLSAAYVLAGAGHK		FALSE	TRUE	3	8	A0A346CIA4; A8QL58; A0A098LX00	A0A346CIA4; A0A346CIA5; A0A2D4ELD1; A8QL58; A0A2D4EKA5; A0A098LX00; A0A2D4G4D6; Q4JHE3	0	4	0.6359	0	1	1	559.559	2235.21	2.52037	0.00140839	HCD	MS2	62.7261	50	56.4714	26481	180918_AB_Venom_black_cobra.raw	0/0	4.23131	0	4.369e-09
FALSE	High	Sequest HT (A2)	Unambiguous	cFITPDITSKDcPnGHVcYTK	C1(Carbamidomethyl); C12(Carbamidomethyl); N14(Deamidated); C18(Carbamidomethyl)	FALSE	TRUE	3	6	P25668; P25672; P01391	P25669; P25668; P25672; P25671; P01391; P25673	1	4	0.6154	0	1	1	629.283	2514.11	0.37622	0.000236465	HCD	MS2	50.5727	50	56.4687	26479	180918_AB_Venom_black_cobra.raw	0/0	3.11501	0	1.082e-05
FALSE	High	Sequest HT (A2)	Unambiguous	IITHPnFNGNTLDNDIMLIK	N6(Deamidated)	TRUE	FALSE	1	1	P00761	P00761	0	3		0.0442	2	2	762.06	2284.17	1.0263	0.00078141	HCD	MS2	0	50	56.4516	26469	180918_AB_Venom_black_cobra.raw	0/0	4.76291	0	2.711e-06
FALSE	High	Sequest HT (A2)	Unambiguous	IITHPNFnGNTLDNDIMLIK	N8(Deamidated)	TRUE	FALSE	1	1	P00761	P00761	0	3	0.0442	0	1	1	762.06	2284.17	1.0263	0.00078141	HCD	MS2	0	50	56.4516	26469	180918_AB_Venom_black_cobra.raw	0/0	4.98474	0	8.767e-07
FALSE	High	Sequest HT (A2)	Rejected	SMqAIFLAHGPGFK	Q3(Deamidated)	FALSE	TRUE	0	1		W8E7D1	0	3		0	2	2	502.259	1504.76	1.05137	0.000527354	HCD	MS2	59.6968	50	56.4409	26464	180918_AB_Venom_black_cobra.raw	0/0	1.66111	0	0.0003227
FALSE	High	Sequest HT (A2)	Selected	SMEAIFLAHGPGFK		FALSE	TRUE	2	7	A0A2D4P571; A0A2D0TC04	A0A2D4P571; A0A346CLX5; A0A2H6N6S6; A0A2D0TC04; A0A2D4K5D9; A0A2D4FR34; A0A2D4P521	0	3	0	0	1	1	502.259	1504.76	1.05166	0.000527497	HCD	MS2	59.6968	50	56.4409	26464	180918_AB_Venom_black_cobra.raw	0/0	1.66111	0	0.0003227
FALSE	High	Sequest HT (A2)	Unambiguous	MFMVAAPHVPVK		FALSE	TRUE	1	2	P01441	Q9PS34; P01441	0	3	0.7326	0	1	1	442.907	1326.71	1.19088	0.000526648	HCD	MS2	33.8634	50	56.3457	26408	180918_AB_Venom_black_cobra.raw	0/0	2.87602	0	6.603e-07
FALSE	High	Sequest HT (A2)	Unambiguous	IRcFITPDITSK	C3(Carbamidomethyl)	FALSE	TRUE	3	6	P25668; P25672; P01391	P25669; P25668; P25672; P25671; P01391; P25673	1	3	0.3981	0	1	1	484.264	1450.78	3.71616	0.0017971	HCD	MS2	43.2318	50	56.4324	26458	180918_AB_Venom_black_cobra.raw	0/0	2.11348	0	0.0005292
FALSE	High	Sequest HT (A2)	Unambiguous	SIFGVTTEDcPDGQNLcFKR	C10(Carbamidomethyl); C17(Carbamidomethyl)	FALSE	TRUE	1	1	P82463	P82463	1	3	0.7184	0	1	1	782.03	2344.08	2.51399	0.00196432	HCD	MS2	32.9398	50	56.4282	26455	180918_AB_Venom_black_cobra.raw	0/0	4.51362	0	1.891e-12
FALSE	High	Sequest HT (A2)	Rejected	LAAIcFAGAPYnnnNYNIDLK	C5(Carbamidomethyl); N12(Deamidated); N13(Deamidated); N14(Deamidated)	FALSE	TRUE	1	4	P00597	Q91133; P00598; P00597; P00596	0	2		0	2	2	1180.05	2359.1	3.32118	0.00391748	HCD	MS2	12.3525	17.9486	56.4037	26442	180918_AB_Venom_black_cobra.raw	0/0	5.0225	0	6.288e-12
FALSE	High	Sequest HT (A2)	Selected	LAAIcFAGAPYnDnNYNIDLK	C5(Carbamidomethyl); N12(Deamidated); N14(Deamidated)	FALSE	TRUE	1	9	P15445	Q92085; Q6T179; P15445; Q9I900; Q92084; Q5G291; Q5G290; Q92086; P60043	0	2	0	0	1	1	1180.05	2359.1	3.32136	0.0039177	HCD	MS2	12.3525	17.9486	56.4037	26442	180918_AB_Venom_black_cobra.raw	0/0	5.0225	0	6.288e-12
FALSE	High	Sequest HT (A2)	Selected	LAAIcFAGAPYnDnNYNIDLK	C5(Carbamidomethyl); N12(Deamidated); N14(Deamidated)	FALSE	TRUE	1	9	P15445	Q92085; Q6T179; P15445; Q9I900; Q92084; Q5G291; Q5G290; Q92086; P60043	0	3		0	2	2	787.039	2359.1	4.27294	0.00336008	HCD	MS2	17.2534	6.85544	56.4024	26441	180918_AB_Venom_black_cobra.raw	0/0	5.48592	0	6.088e-10
FALSE	High	Sequest HT (A2)	Rejected	LAAIcFAGAPYnnnNYNIDLK	C5(Carbamidomethyl); N12(Deamidated); N13(Deamidated); N14(Deamidated)	FALSE	TRUE	1	4	P00597	Q91133; P00598; P00597; P00596	0	3	0	0	1	1	787.039	2359.1	4.27275	0.00335994	HCD	MS2	17.2534	6.85544	56.4024	26441	180918_AB_Venom_black_cobra.raw	0/0	5.48592	0	6.088e-10
FALSE	High	Sequest HT (A2)	Unambiguous	RPGFcELPAAK	C5(Carbamidomethyl)	FALSE	TRUE	1	1	P20229	P20229	0	3	0.5609	0	1	1	415.886	1245.64	1.60811	0.000667709	HCD	MS2	69.0018	50	56.3946	26438	180918_AB_Venom_black_cobra.raw	0/0	2.29692	0	0.000618
FALSE	High	Sequest HT (A2)	Unambiguous	GcIDVcPKnSLLVK	C2(Carbamidomethyl); C6(Carbamidomethyl); N9(Deamidated)	FALSE	TRUE	3	22	P01445; P01451; P86538	P01445; P60304; Q9PS33; P01451; P86538; P86540; Q98958; E2IU04; A0A0U4W6H0; A0A0U4W6K7; Q91135; A0A0U4N5W4; A0A0U5AR60; P60306; Q98957; Q91136; P86382; A0A0U5ARS4; Q98959; P60305; Q98962; A0A0U5ALB9	1	3	0.0655	0	1	1	535.279	1603.82	2.61627	0.00139867	HCD	MS2	29.6391	50	56.3904	26435	180918_AB_Venom_black_cobra.raw	0/0	2.28678	0	0.00071
FALSE	High	Sequest HT (A2)	Unambiguous	FYEGNLLGK		FALSE	TRUE	1	1	P01400	P01400	0	2	0.5542	0	1	1	520.776	1040.54	3.22809	0.00167948	HCD	MS2	47.4484	50	56.3876	26433	180918_AB_Venom_black_cobra.raw	0/0	1.65931	0	0.0009426
FALSE	High	Sequest HT (A2)	Unambiguous	GIDSSHWNSYcTETDTFIK	C11(Carbamidomethyl)	FALSE	TRUE	2	3	P01140; Q5YF89	P01140; Q5YF89; P61899	0	3	0.1877	0	1	1	754.334	2260.99	3.15957	0.00238124	HCD	MS2	41.0076	50	56.382	26429	180918_AB_Venom_black_cobra.raw	0/0	2.61269	0	3.233e-05
FALSE	High	Sequest HT (A2)	Unambiguous	MFMVAAPHVPVKR		FALSE	TRUE	1	2	P01441	Q9PS34; P01441	1	3	0.7832	0	1	1	494.942	1482.81	2.21384	0.00109423	HCD	MS2	14.8228	50	56.369	26422	180918_AB_Venom_black_cobra.raw	0/0	3.92418	0	6.04e-08
FALSE	High	Sequest HT (A2)	Unambiguous	YLNIEFcLR	C7(Carbamidomethyl)	FALSE	TRUE	1	1	V8P0T5	V8P0T5	0	2	0.5337	0	1	1	614.315	1227.62	3.09143	0.00189755	HCD	MS2	40.5849	50	56.4296	26456	180918_AB_Venom_black_cobra.raw	0/0	2.07833	0	5.726e-05
FALSE	High	Sequest HT (A2)	Unambiguous	IITHPNFNGNTLDNDIMLIK		TRUE	FALSE	1	1	P00761	P00761	0	3	0.5484	0	1	1	761.73	2283.18	-2.2582	-0.00171863	HCD	MS2	32.5169	50	55.5296	25973	180918_AB_Venom_black_cobra.raw	0/0	2.48346	0	0.0001495
FALSE	High	Sequest HT (A2)	Rejected	LAAIcFAGAPYNDNnYNIDLK	C5(Carbamidomethyl); N15(Deamidated)	FALSE	TRUE	1	9	P15445	Q92085; Q6T179; P15445; Q9I900; Q92084; Q5G291; Q5G290; Q92086; P60043	0	3		0.0277	5	5	786.707	2358.11	0.240011	0.000188658	HCD	MS2	3.7898	3.80685	56.0593	26249	180918_AB_Venom_black_cobra.raw	0/0	4.91713	0	1.296e-09
FALSE	High	Sequest HT (A2)	Rejected	LAAIcFAGAPYnnNNYNIDLK	C5(Carbamidomethyl); N12(Deamidated); N13(Deamidated)	FALSE	TRUE	1	4	P00597	Q91133; P00598; P00597; P00596	0	3		0.0198	3	3	786.707	2358.11	0.239829	0.000188514	HCD	MS2	3.7898	3.80685	56.0593	26249	180918_AB_Venom_black_cobra.raw	0/0	4.9632	0	1.014e-09
FALSE	High	Sequest HT (A2)	Unambiguous	cFITPDITSKDcPnGHVcYTK	C1(Carbamidomethyl); C12(Carbamidomethyl); N14(Deamidated); C18(Carbamidomethyl)	FALSE	TRUE	3	6	P25668; P25672; P01391	P25669; P25668; P25672; P25671; P01391; P25673	1	4	0.6368	0	1	1	629.282	2514.11	-1.85727	-0.00116734	HCD	MS2	46.0184	50	55.789	26114	180918_AB_Venom_black_cobra.raw	0/0	3.91328	0	2.29e-06
FALSE	High	Sequest HT (A2)	Unambiguous	TWcDGFcSIR	C3(Carbamidomethyl); C7(Carbamidomethyl)	FALSE	TRUE	1	1	P25668	P25668	0	2	0.3306	0	1	1	651.273	1301.54	-0.426326	-0.00027744	HCD	MS2	23.4926	50	55.7803	26110	180918_AB_Venom_black_cobra.raw	0/0	2.44863	0	0.000669
FALSE	High	Sequest HT (A2)	Unambiguous	SIFGVTTEDcPDGqNLcFK	C10(Carbamidomethyl); Q14(Deamidated); C17(Carbamidomethyl)	FALSE	TRUE	1	1	P82463	P82463	0	2	0.0996	0	1	1	1094.99	2188.97	7.08944	0.00775923	HCD	MS2		50	55.7646	26103	180918_AB_Venom_black_cobra.raw	0/0	2.51419	0	2.277e-05
FALSE	High	Sequest HT (A2)	Unambiguous	TYSYEcSQGTLTcK	C6(Carbamidomethyl); C13(Carbamidomethyl)	FALSE	TRUE	3	11	A4FS04; P15445; P00597	A4FS04; Q91133; P00598; Q92085; P25498; P15445; Q9I900; Q92084; Q92086; P00597; P00596	0	2	0.6241	0	1	1	849.359	1697.71	-1.73919	-0.00147632	HCD	MS2	0	50	55.7431	26092	180918_AB_Venom_black_cobra.raw	0/0	1.33279	0	0.002571
FALSE	High	Sequest HT (A2)	Unambiguous	DcPnGHVcYTK	C2(Carbamidomethyl); N4(Deamidated); C8(Carbamidomethyl)	FALSE	TRUE	3	6	P25668; P25672; P01391	P25669; P25668; P25672; P25671; P01391; P25673	0	3	0.7299	0	1	1	451.184	1351.54	-2.72184	-0.00122623	HCD	MS2	20.4838	50	55.7375	26088	180918_AB_Venom_black_cobra.raw	0/0	2.10923	0	0.000863
FALSE	High	Sequest HT (A2)	Unambiguous	KLVPLFSK		FALSE	TRUE	1	5	P01441	Q9PS34; P60309; P01441; P60308; P60307	1	2	0.375	0	1	1	466.302	931.598	0.00618645	2.88164e-06	HCD	MS2	49.8612	50	55.7204	26078	180918_AB_Venom_black_cobra.raw	0/0	2.32342	0	0.0007875
FALSE	High	Sequest HT (A2)	Rejected	LAAIcFAGAPYnnNNYNIDLK	C5(Carbamidomethyl); N12(Deamidated); N13(Deamidated)	FALSE	TRUE	1	4	P00597	Q91133; P00598; P00597; P00596	0	3		0	2	2	786.708	2358.11	0.395128	0.000310585	HCD	MS2	1.36372	2.66731	55.7177	26076	180918_AB_Venom_black_cobra.raw	0/0	5.69102	0	3.196e-09
FALSE	High	Sequest HT (A2)	Selected	LAAIcFAGAPYnDNNYNIDLK	C5(Carbamidomethyl); N12(Deamidated)	FALSE	TRUE	1	9	P15445	Q92085; Q6T179; P15445; Q9I900; Q92084; Q5G291; Q5G290; Q92086; P60043	0	3	0	0	1	1	786.708	2358.11	0.39531	0.000310728	HCD	MS2	1.36372	2.66731	55.7177	26076	180918_AB_Venom_black_cobra.raw	0/0	5.69102	0	3.196e-09
FALSE	High	Sequest HT (A2)	Unambiguous	SIFGVTTEDcPDGQNLcFKR	C10(Carbamidomethyl); C17(Carbamidomethyl)	FALSE	TRUE	1	1	P82463	P82463	1	3	0.5674	0	1	1	782.027	2344.07	-1.62607	-0.00127054	HCD	MS2	58.1405	50	55.7106	26073	180918_AB_Venom_black_cobra.raw	0/0	3.19317	0	1.796e-07
FALSE	High	Sequest HT (A2)	Selected	LAAIcFAGAPYnDNNYNIDLK	C5(Carbamidomethyl); N12(Deamidated)	FALSE	TRUE	1	9	P15445	Q92085; Q6T179; P15445; Q9I900; Q92084; Q5G291; Q5G290; Q92086; P60043	0	2		0	2	2	1179.56	2358.11	0.168064	0.000198157	HCD	MS2	1.4498	9.18332	55.7076	26071	180918_AB_Venom_black_cobra.raw	0/0	5.39368	0	5.074e-13
FALSE	High	Sequest HT (A2)	Unambiguous	RVDLGcAATcPTVK	C6(Carbamidomethyl); C10(Carbamidomethyl)	FALSE	TRUE	1	3	P01391	P25671; E2IU01; P01391	1	3	0.5903	0	1	1	516.593	1547.77	-1.05097	-0.000542218	HCD	MS2	34.102	50	55.8398	26137	180918_AB_Venom_black_cobra.raw	0/0	3.48646	0	9.355e-05
FALSE	High	Sequest HT (A2)	Rejected	LAAIcFAGAPYnnNNYNIDLK	C5(Carbamidomethyl); N12(Deamidated); N13(Deamidated)	FALSE	TRUE	1	4	P00597	Q91133; P00598; P00597; P00596	0	2	0	0	1	1	1179.56	2358.11	0.167882	0.000197942	HCD	MS2	1.4498	9.18332	55.7076	26071	180918_AB_Venom_black_cobra.raw	0/0	5.39368	0	5.074e-13
FALSE	High	Sequest HT (A2)	Unambiguous	ALTMEGNQASWR		FALSE	TRUE	3	43	Q3HXX4; P01140; Q5YF89	A0A194ARN2; P25428; Q3HXY5; Q3HXX9; Q3HXX4; T2HPR2; U3EPH5; R4FIR0; A0A077L854; Q3HXZ1; R4FJE9; A0A194AT78; A0A081DUA8; Q3HXY7; Q3HXY6; Q3HXY2; B1Q3K2; Q3HXX5; T1E6V6; Q3HXX7; T1DP47; V9I1F9; Q3HXZ0; Q3HXY3; J3SDV8; Q3I5F4; V8N4D8; A0A1L8D608; A0A194AR77; Q3HXY4; P01140; A0A194ARS6; A0A194AQ56; Q90W38; Q5YF89; T1E3D1; T1DEA2; V9I168; Q9DEZ9; Q3HXY8; Q6T6T1; Q3HXY1; P61899	0	2	0.2814	0	1	1	682.324	1363.64	-0.842274	-0.00057428	HCD	MS2	45.9378	50	55.6398	26035	180918_AB_Venom_black_cobra.raw	0/0	1.98754	0	3.57e-06
FALSE	High	Sequest HT (A2)	Unambiguous	MFMVAAPHVPVK		FALSE	TRUE	1	2	P01441	Q9PS34; P01441	0	3	0.6588	0	1	1	442.907	1326.71	0.362787	0.000160437	HCD	MS2	15.3576	50	55.6356	26032	180918_AB_Venom_black_cobra.raw	0/0	2.10955	0	3.294e-06
FALSE	High	Sequest HT (A2)	Unambiguous	QVVPESLLAWER		FALSE	TRUE	1	1	A0A098LYE7	A0A098LYE7	0	2	0.4474	0	1	1	713.888	1426.77	-0.37286	-0.000265992	HCD	MS2	37.914	50	55.6198	26025	180918_AB_Venom_black_cobra.raw	0/0	2.65642	0	3.192e-07
FALSE	High	Sequest HT (A2)	Unambiguous	IDTAcVcVITK	C5(Carbamidomethyl); C7(Carbamidomethyl)	FALSE	TRUE	2	5	P01140; Q5YF89	Q3HXY2; Q3HXY3; P01140; Q5YF89; Q3HXY1	0	2	0.4615	0	1	1	640.321	1279.63	-2.76249	-0.00176749	HCD	MS2	53.9405	50	55.6098	26020	180918_AB_Venom_black_cobra.raw	0/0	2.20709	0	9.263e-06
FALSE	High	Sequest HT (A2)	Unambiguous	cFITPDITSK	C1(Carbamidomethyl)	FALSE	TRUE	3	6	P25668; P25672; P01391	P25669; P25668; P25672; P25671; P01391; P25673	0	2	0.5836	0	1	1	591.299	1181.59	3.3037	0.00195181	HCD	MS2	36.5739	29.6849	55.6082	26019	180918_AB_Venom_black_cobra.raw	0/0	3.04815	0	0.0001505
FALSE	High	Sequest HT (A2)	Unambiguous	TGVDIQccSTDNcNPFPTR	C7(Carbamidomethyl); C8(Carbamidomethyl); C13(Carbamidomethyl)	FALSE	TRUE	1	1	P01391	P01391	0	3	0.6693	0	1	1	747.982	2241.93	0.163698	0.000122333	HCD	MS2	30.2881	50	55.5892	26008	180918_AB_Venom_black_cobra.raw	0/0	3.77601	0	6.481e-08
FALSE	High	Sequest HT (A2)	Unambiguous	VDLGcAATcPTVK	C5(Carbamidomethyl); C9(Carbamidomethyl)	FALSE	TRUE	2	5	P25672; P01391	P25672; P25671; E2IU01; P01391; P25673	0	2	0.6649	0	1	1	696.337	1391.67	0.13908	9.67767e-05	HCD	MS2	14.6733	50	55.5878	26007	180918_AB_Venom_black_cobra.raw	0/0	3.78976	0	6.073e-08
FALSE	High	Sequest HT (A2)	Unambiguous	ISGcWPYFK	C4(Carbamidomethyl)	FALSE	TRUE	3	5	A4FS04; P15445; P00597	A4FS04; P00598; P25498; P15445; P00597	0	2	0.6337	0	1	1	579.276	1157.54	0.122452	7.08719e-05	HCD	MS2	4.65435	26.204	55.5863	26006	180918_AB_Venom_black_cobra.raw	0/0	2.73149	0	0.000135
FALSE	High	Sequest HT (A2)	Unambiguous	MFMVAAPHVPVKR		FALSE	TRUE	1	2	P01441	Q9PS34; P01441	1	3	0.7762	0	1	1	494.941	1482.81	0.423302	0.000209225	HCD	MS2	12.2942	50	55.5707	25997	180918_AB_Venom_black_cobra.raw	0/0	3.43574	0	7.888e-07
FALSE	High	Sequest HT (A2)	Unambiguous	VYEMVNYLNTK		FALSE	TRUE	1	1	D5LMJ3	D5LMJ3	0	2	0.6462	0	1	1	687.341	1373.68	-1.00381	-0.000689456	HCD	MS2	7.6585	50	55.5557	25989	180918_AB_Venom_black_cobra.raw	0/0	2.11831	0	5.916e-05
FALSE	High	Sequest HT (A2)	Unambiguous	TGVDIQccSTDNcNPFPTR	C7(Carbamidomethyl); C8(Carbamidomethyl); C13(Carbamidomethyl)	FALSE	TRUE	1	1	P01391	P01391	0	2	0.7154	0	1	1	1121.47	2241.94	1.63981	0.00183817	HCD	MS2	0	50	55.6541	26043	180918_AB_Venom_black_cobra.raw	0/0	3.97267	0	1.56e-11
FALSE	High	Sequest HT (A2)	Rejected	LAAIcFAGAPYnDNNYNIDLK	C5(Carbamidomethyl); N12(Deamidated)	FALSE	TRUE	1	9	P15445	Q92085; Q6T179; P15445; Q9I900; Q92084; Q5G291; Q5G290; Q92086; P60043	0	3		0.0198	4	4	786.707	2358.11	0.240011	0.000188658	HCD	MS2	3.7898	3.80685	56.0593	26249	180918_AB_Venom_black_cobra.raw	0/0	4.9632	0	1.014e-09
FALSE	High	Sequest HT (A2)	Unambiguous	LTcLIcPEK	C3(Carbamidomethyl); C6(Carbamidomethyl)	FALSE	TRUE	3	6	P29180; P01401; P01400	P29179; P29180; P85520; P01401; P01400; P0DSM9	0	2	0.3295	0	1	1	567.288	1133.57	-0.81266	-0.000460603	HCD	MS2	0	50	55.8485	26140	180918_AB_Venom_black_cobra.raw	0/0	2.58436	0	4.698e-05
FALSE	High	Sequest HT (A2)	Unambiguous	NAAWWGGQPIWHTASYQGLK		FALSE	TRUE	1	1	A0A2D0TC04	A0A2D0TC04	0	3	0.1828	0	1	1	757.709	2271.11	1.24191	0.000940173	HCD	MS2	15.891	50	55.857	26144	180918_AB_Venom_black_cobra.raw	0/0	4.54469	0	3.911e-09
FALSE	High	Sequest HT (A2)	Selected	LAAIcFAGAPYNDnNYNIDLK	C5(Carbamidomethyl); N14(Deamidated)	FALSE	TRUE	1	9	P15445	Q92085; Q6T179; P15445; Q9I900; Q92084; Q5G291; Q5G290; Q92086; P60043	0	3		0	2	2	786.707	2358.11	0.240011	0.000188658	HCD	MS2	3.7898	3.80685	56.0593	26249	180918_AB_Venom_black_cobra.raw	0/0	5.06257	0	8.742e-10
FALSE	High	Sequest HT (A2)	Rejected	LAAIcFAGAPYNnnNYNIDLK	C5(Carbamidomethyl); N13(Deamidated); N14(Deamidated)	FALSE	TRUE	1	4	P00597	Q91133; P00598; P00597; P00596	0	3	0	0	1	1	786.707	2358.11	0.239829	0.000188514	HCD	MS2	3.7898	3.80685	56.0593	26249	180918_AB_Venom_black_cobra.raw	0/0	5.06257	0	8.742e-10
FALSE	High	Sequest HT (A2)	Rejected	LAAIcFAGAPYnnNNYNIDLK	C5(Carbamidomethyl); N12(Deamidated); N13(Deamidated)	FALSE	TRUE	1	4	P00597	Q91133; P00598; P00597; P00596	0	2		0	2	2	1179.56	2358.11	0.271414	0.000320012	HCD	MS2	1.85694	7.52095	56.0451	26242	180918_AB_Venom_black_cobra.raw	0/0	4.53563	0	9.784e-11
FALSE	High	Sequest HT (A2)	Selected	LAAIcFAGAPYnDNNYNIDLK	C5(Carbamidomethyl); N12(Deamidated)	FALSE	TRUE	1	9	P15445	Q92085; Q6T179; P15445; Q9I900; Q92084; Q5G291; Q5G290; Q92086; P60043	0	2	0	0	1	1	1179.56	2358.11	0.271597	0.000320227	HCD	MS2	1.85694	7.52095	56.0451	26242	180918_AB_Venom_black_cobra.raw	0/0	4.53563	0	9.784e-11
FALSE	High	Sequest HT (A2)	Unambiguous	MFMVAAPHVPVKR		FALSE	TRUE	1	2	P01441	Q9PS34; P01441	1	3	0.779	0	1	1	494.941	1482.81	1.04073	0.000514401	HCD	MS2	25.0571	50	56.0279	26234	180918_AB_Venom_black_cobra.raw	0/0	3.61908	0	6.445e-08
FALSE	High	Sequest HT (A2)	Unambiguous	GcIDVcPKnSLLVK	C2(Carbamidomethyl); C6(Carbamidomethyl); N9(Deamidated)	FALSE	TRUE	3	22	P01445; P01451; P86538	P01445; P60304; Q9PS33; P01451; P86538; P86540; Q98958; E2IU04; A0A0U4W6H0; A0A0U4W6K7; Q91135; A0A0U4N5W4; A0A0U5AR60; P60306; Q98957; Q91136; P86382; A0A0U5ARS4; Q98959; P60305; Q98962; A0A0U5ALB9	1	3	0.1149	0	1	1	535.278	1603.82	1.36041	0.000727286	HCD	MS2	52.6952	50	56.0179	26229	180918_AB_Venom_black_cobra.raw	0/0	2.61438	0	0.000352
FALSE	High	Sequest HT (A2)	Unambiguous	GIDSSHWnSYcTETDTFIK	N8(Deamidated); C11(Carbamidomethyl)	FALSE	TRUE	2	3	P01140; Q5YF89	P01140; Q5YF89; P61899	0	3	0.3815	0	1	1	754.666	2261.98	7.52629	0.00567474	HCD	MS2	53.5853	50	56.0151	26227	180918_AB_Venom_black_cobra.raw	0/0	2.48903	0	1.207e-06
FALSE	High	Sequest HT (A2)	Unambiguous	IDTAcVcVITK	C5(Carbamidomethyl); C7(Carbamidomethyl)	FALSE	TRUE	2	5	P01140; Q5YF89	Q3HXY2; Q3HXY3; P01140; Q5YF89; Q3HXY1	0	2	0.5703	0	1	1	640.322	1279.64	-1.71315	-0.00109611	HCD	MS2	28.8649	50	56.0137	26226	180918_AB_Venom_black_cobra.raw	0/0	2.56258	0	3.448e-06
FALSE	High	Sequest HT (A2)	Rejected	SMqAIFLAHGPGFK	Q3(Deamidated)	FALSE	TRUE	0	1		W8E7D1	0	3		0	2	2	502.258	1504.76	-0.834733	-0.000418691	HCD	MS2	51.962	50	56.0108	26224	180918_AB_Venom_black_cobra.raw	0/0	1.59014	0	0.002437
FALSE	High	Sequest HT (A2)	Selected	SMEAIFLAHGPGFK		FALSE	TRUE	2	7	A0A2D4P571; A0A2D0TC04	A0A2D4P571; A0A346CLX5; A0A2H6N6S6; A0A2D0TC04; A0A2D4K5D9; A0A2D4FR34; A0A2D4P521	0	3	0	0	1	1	502.258	1504.76	-0.834447	-0.000418548	HCD	MS2	51.962	50	56.0108	26224	180918_AB_Venom_black_cobra.raw	0/0	1.59014	0	0.002437
FALSE	High	Sequest HT (A2)	Unambiguous	cFITPDITSKDcPnGHVcYTK	C1(Carbamidomethyl); C12(Carbamidomethyl); N14(Deamidated); C18(Carbamidomethyl)	FALSE	TRUE	3	6	P25668; P25672; P01391	P25669; P25668; P25672; P25671; P01391; P25673	1	3	0.645	0	1	1	838.703	2514.09	-6.61022	-0.00553961	HCD	MS2	38.212	50	55.8499	26141	180918_AB_Venom_black_cobra.raw	0/0	2.31467	0	1.627e-05
FALSE	High	Sequest HT (A2)	Unambiguous	SIFGVTTEDcPDGQNLcFK	C10(Carbamidomethyl); C17(Carbamidomethyl)	FALSE	TRUE	1	1	P82463	P82463	0	2	0.6561	0	1	1	1094.49	2187.98	3.69264	0.00403969	HCD	MS2	0	50	55.998	26217	180918_AB_Venom_black_cobra.raw	0/0	2.52701	0	3.06e-06
FALSE	High	Sequest HT (A2)	Unambiguous	MFMVAAPHVPVK		FALSE	TRUE	1	2	P01441	Q9PS34; P01441	0	3	0.7214	0	1	1	442.907	1326.71	-0.327289	-0.000144739	HCD	MS2	9.77236	50	55.9865	26211	180918_AB_Venom_black_cobra.raw	0/0	3.23351	0	6.584e-05
FALSE	High	Sequest HT (A2)	Unambiguous	TGVDIQccSTDNcNPFPTR	C7(Carbamidomethyl); C8(Carbamidomethyl); C13(Carbamidomethyl)	FALSE	TRUE	1	1	P01391	P01391	0	3	0.565	0	1	1	747.981	2241.93	-2.28649	-0.00170872	HCD	MS2	7.95769	50	55.9474	26190	180918_AB_Venom_black_cobra.raw	0/0	2.45954	0	6.557e-05
FALSE	High	Sequest HT (A2)	Unambiguous	VDLGcAATcPTVK	C5(Carbamidomethyl); C9(Carbamidomethyl)	FALSE	TRUE	2	5	P25672; P01391	P25672; P25671; E2IU01; P01391; P25673	0	2	0.6098	0	1	1	696.335	1391.66	-1.79066	-0.001246	HCD	MS2	24.319	44.452	55.9373	26185	180918_AB_Venom_black_cobra.raw	0/0	3.87061	0	3.53e-09
FALSE	High	Sequest HT (A2)	Unambiguous	ISGcWPYFK	C4(Carbamidomethyl)	FALSE	TRUE	3	5	A4FS04; P15445; P00597	A4FS04; P00598; P25498; P15445; P00597	0	2	0.664	0	1	1	579.276	1157.55	0.333365	0.000192942	HCD	MS2	4.53734	14.804	55.9359	26184	180918_AB_Venom_black_cobra.raw	0/0	2.47285	0	8.525e-05
FALSE	High	Sequest HT (A2)	Unambiguous	SIFGVTTEDcPDGQNLcFK	C10(Carbamidomethyl); C17(Carbamidomethyl)	FALSE	TRUE	1	1	P82463	P82463	0	3	0.2914	0	1	1	729.995	2187.97	0.869017	0.000633794	HCD	MS2	42.7556	50	55.9261	26179	180918_AB_Venom_black_cobra.raw	0/0	1.51297	0	0.001034
FALSE	High	Sequest HT (A2)	Unambiguous	VALYVLALR		FALSE	TRUE	1	1	V8NRR7	V8NRR7	0	2	1	0	1	1	509.326	1017.65	-0.152759	-7.77271e-05	HCD	MS2	36.114	50	55.9248	26178	180918_AB_Venom_black_cobra.raw	0/0	2.82378	0	2.601e-05
FALSE	High	Sequest HT (A2)	Unambiguous	VLEGIqcGESIYMSSNAR	Q6(Deamidated); C7(Carbamidomethyl)	FALSE	TRUE	1	2	P84805	P84805; Q7T1K6	0	2	0.3754	0	1	1	1007.97	2014.93	3.01503	0.00303753	HCD	MS2		50	55.9191	26174	180918_AB_Venom_black_cobra.raw	0/0	3.09156	0	2.273e-07
FALSE	High	Sequest HT (A2)	Unambiguous	VYEMVNYLNTK		FALSE	TRUE	1	1	D5LMJ3	D5LMJ3	0	2	0.6724	0	1	1	687.341	1373.67	-1.62586	-0.0011167	HCD	MS2	17.5754	50	55.9046	26168	180918_AB_Venom_black_cobra.raw	0/0	2.31554	0	7.763e-07
FALSE	High	Sequest HT (A2)	Unambiguous	TSETTEIcPDSWYFcYK	C8(Carbamidomethyl); C15(Carbamidomethyl)	FALSE	TRUE	1	1	P82464	P82464	0	2	0.7107	0	1	1	1093.96	2186.91	1.02994	0.00112618	HCD	MS2	0	50	55.9032	26167	180918_AB_Venom_black_cobra.raw	0/0	2.79596	0	8.828e-06
FALSE	High	Sequest HT (A2)	Unambiguous	TWcDGFcR	C3(Carbamidomethyl); C7(Carbamidomethyl)	FALSE	TRUE	1	1	P25672	P25672	0	2	0.622	0	1	1	551.215	1101.42	-0.389856	-0.000214698	HCD	MS2	37.3181	50	55.8742	26154	180918_AB_Venom_black_cobra.raw	0/0	2.08825	0	0.0005038
FALSE	High	Sequest HT (A2)	Unambiguous	TGVDIqccSTDNcNPFPTR	Q6(Deamidated); C7(Carbamidomethyl); C8(Carbamidomethyl); C13(Carbamidomethyl)	FALSE	TRUE	1	1	P01391	P01391	0	2	0.0561	0	1	1	1121.97	2242.93	4.30269	0.00482529	HCD	MS2	14.1079	50	55.9951	26215	180918_AB_Venom_black_cobra.raw	0/0	3.73717	0	5.797e-11
FALSE	High	Sequest HT (A2)	Unambiguous	HVVVVGAGMAGLSAAYVLAGAGHK		FALSE	TRUE	3	8	A0A346CIA4; A8QL58; A0A098LX00	A0A346CIA4; A0A346CIA5; A0A2D4ELD1; A8QL58; A0A2D4EKA5; A0A098LX00; A0A2D4G4D6; Q4JHE3	0	4	0.7585	0	1	1	559.56	2235.22	4.59565	0.00256806	HCD	MS2	38.7217	50	58.244	27475	180918_AB_Venom_black_cobra.raw	0/0	6.46313	0	1.266e-12
FALSE	High	Sequest HT (A2)	Unambiguous	VLEGIQcGESIYMSSNAR	C7(Carbamidomethyl)	FALSE	TRUE	1	2	P84805	P84805; Q7T1K6	0	3	0.6486	0	1	1	671.98	2013.93	-5.41177	-0.00363299	HCD	MS2	87.1537	50	58.247	27477	180918_AB_Venom_black_cobra.raw	0/0	2.75588	0	9.557e-05
FALSE	High	Sequest HT (A2)	Unambiguous	TWcDGFcR	C3(Carbamidomethyl); C7(Carbamidomethyl)	FALSE	TRUE	1	1	P25672	P25672	0	2	0.6378	0	1	1	551.217	1101.43	1.71591	0.00094497	HCD	MS2	42.8231	50	58.2803	27496	180918_AB_Venom_black_cobra.raw	0/0	1.95859	0	0.0008261
FALSE	High	Sequest HT (A2)	Unambiguous	ATMTILTFYNAQLQEK		FALSE	TRUE	1	2	Q91132	A0A2D4Q7C6; Q91132	0	2	0.6919	0	1	1	936.481	1871.95	-1.54369	-0.00144486	HCD	MS2	52.4143	50	60.6655	28813	180918_AB_Venom_black_cobra.raw	0/0	3.43984	0	5.668e-07
FALSE	High	Sequest HT (A2)	Unambiguous	ADVTFDSNTAFESLVVSPDKK		FALSE	TRUE	1	5	P82885	A0A182C6D0; A0A098LWX5; P82885; V8NEU2; P83234	1	3	0.6107	0	1	1	757.379	2270.12	1.37278	0.00103879	HCD	MS2	14.6456	50	60.6627	28811	180918_AB_Venom_black_cobra.raw	0/0	5.595	0	1.007e-09
FALSE	High	Sequest HT (A2)	Unambiguous	ETPVLSNPGPYLEFRDEVEELQK		FALSE	TRUE	4	7	B6EWW8; A0A194AS98; A0A346CI90; A0A2I4HXH5	B6EWW8; A0A0B8RXZ9; U3FYP9; A0A194AS98; A0A0F7YZM6; A0A346CI90; A0A2I4HXH5	1	3	0.7035	0	1	1	897.117	2689.34	-0.138917	-0.000124532	HCD	MS2	2.56439	44.6614	60.6569	28807	180918_AB_Venom_black_cobra.raw	0/0	4.25354	0	2.088e-08
FALSE	High	Sequest HT (A2)	Unambiguous	AGcAVSYcPSSAWSYFYVcqYcPSGNFQGK	C3(Carbamidomethyl); C8(Carbamidomethyl); C19(Carbamidomethyl); Q20(Deamidated); C22(Carbamidomethyl)	FALSE	TRUE	1	2	P84805	P84805; Q7T1K6	0	3	0.289	0	1	1	1168.16	3502.45	7.39997	0.00863928	HCD	MS2	41.0957	50	60.6512	28805	180918_AB_Venom_black_cobra.raw	0/0	2.63258	0	1.96e-05
FALSE	High	Sequest HT (A2)	Unambiguous	FcELAPSAGScFGFVSSYYYNR	C2(Carbamidomethyl); C11(Carbamidomethyl)	FALSE	TRUE	1	1	P19859	P19859	0	3	0.72	0	1	1	861.374	2582.11	-1.33227	-0.00114669	HCD	MS2	6.94742	50	60.6384	28796	180918_AB_Venom_black_cobra.raw	0/0	4.49741	0	2.421e-09
FALSE	High	Sequest HT (A2)	Unambiguous	RSPLEEcFQQnDYEEFLEIAR	C7(Carbamidomethyl); N11(Deamidated)	FALSE	TRUE	1	1	P0DI91	P0DI91	1	3	0.1049	0	1	1	892.08	2674.22	5.70054	0.00508148	HCD	MS2	32.1271	50	60.627	28790	180918_AB_Venom_black_cobra.raw	0/0	5.52541	0	2.915e-12
FALSE	High	Sequest HT (A2)	Unambiguous	HVVVVGAGMAGLSAAYVLAGAGHK		FALSE	TRUE	3	8	A0A346CIA4; A8QL58; A0A098LX00	A0A346CIA4; A0A346CIA5; A0A2D4ELD1; A8QL58; A0A2D4EKA5; A0A098LX00; A0A2D4G4D6; Q4JHE3	0	4	0.6723	0	1	1	559.557	2235.21	0.335869	0.000187684	HCD	MS2	58.3121	50	60.617	28785	180918_AB_Venom_black_cobra.raw	0/0	4.72593	0	3.41e-08
FALSE	High	Sequest HT (A2)	Unambiguous	SIFGVTTEDcPDGQNLcFKR	C10(Carbamidomethyl); C17(Carbamidomethyl)	FALSE	TRUE	1	1	P82463	P82463	1	3	0.7275	0	1	1	782.028	2344.07	0.0143279	1.11952e-05	HCD	MS2	0	50	60.6142	28783	180918_AB_Venom_black_cobra.raw	0/0	4.66302	0	2.608e-11
FALSE	High	Sequest HT (A2)	Unambiguous	RTAPAFQFSScSIRDYQEYLLR	C11(Carbamidomethyl)	FALSE	TRUE	1	1	P82942	P82942	2	4	0.4518	0	1	1	677.838	2708.33	1.40727	0.000952837	HCD	MS2	28.2135	50	60.5997	28777	180918_AB_Venom_black_cobra.raw	0/0	3.0091	0	2.317e-05
FALSE	High	Sequest HT (A2)	Unambiguous	DcPnGHVcYTK	C2(Carbamidomethyl); N4(Deamidated); C8(Carbamidomethyl)	FALSE	TRUE	3	6	P25668; P25672; P01391	P25669; P25668; P25672; P25671; P01391; P25673	0	3	0.6449	0	1	1	451.186	1351.54	1.95219	0.000879486	HCD	MS2	59.0951	50	60.5811	28768	180918_AB_Venom_black_cobra.raw	0/0	2.13925	0	0.0004618
FALSE	High	Sequest HT (A2)	Unambiguous	LTcLIcPEK	C3(Carbamidomethyl); C6(Carbamidomethyl)	FALSE	TRUE	3	6	P29180; P01401; P01400	P29179; P29180; P85520; P01401; P01400; P0DSM9	0	2	0.2985	0	1	1	567.288	1133.57	0.15652	8.87133e-05	HCD	MS2	20.4864	50	60.6712	28815	180918_AB_Venom_black_cobra.raw	0/0	2.68134	0	0.001148
FALSE	High	Sequest HT (A2)	Rejected	LAAIcFAGAPYnnNNYNIDLK	C5(Carbamidomethyl); N12(Deamidated); N13(Deamidated)	FALSE	TRUE	1	4	P00597	Q91133; P00598; P00597; P00596	0	3		0	2	2	786.712	2358.12	5.98588	0.00470512	HCD	MS2	16.4295	21.9421	60.561	28756	180918_AB_Venom_black_cobra.raw	0/0	5.51113	0	6.15e-10
FALSE	High	Sequest HT (A2)	Rejected	ATLnLFGEWR	N4(Deamidated)	FALSE	TRUE	1	1	D3TTC2	D3TTC2	0	2		0	2	2	604.31	1207.61	0.946335	0.000571402	HCD	MS2	0.821275	3.57306	60.5598	28755	180918_AB_Venom_black_cobra.raw	0/0	3.1821	0	5.051e-05
FALSE	High	Sequest HT (A2)	Selected	ATLDLFGEWR		FALSE	TRUE	1	1	Q9PVK7	Q9PVK7	0	2	0	0	1	1	604.31	1207.61	0.946691	0.000571617	HCD	MS2	0.821275	3.57306	60.5598	28755	180918_AB_Venom_black_cobra.raw	0/0	3.1821	0	5.051e-05
FALSE	High	Sequest HT (A2)	Unambiguous	GIDSSHWNSYcTETDTFIK	C11(Carbamidomethyl)	FALSE	TRUE	2	3	P01140; Q5YF89	P01140; Q5YF89; P61899	0	3	0.4481	0	1	1	754.332	2260.98	0.00115879	8.73333e-07	HCD	MS2	14.1838	50	60.554	28753	180918_AB_Venom_black_cobra.raw	0/0	3.08042	0	1.669e-05
FALSE	High	Sequest HT (A2)	Rejected	LAAIcFAGAPYnnNNYNIDLK	C5(Carbamidomethyl); N12(Deamidated); N13(Deamidated)	FALSE	TRUE	1	4	P00597	Q91133; P00598; P00597; P00596	0	2		0	2	2	1179.56	2358.12	4.82684	0.00569111	HCD	MS2	13.3607	50	60.5498	28750	180918_AB_Venom_black_cobra.raw	0/0	3.77641	0	1.618e-08
FALSE	High	Sequest HT (A2)	Selected	LAAIcFAGAPYnDNNYNIDLK	C5(Carbamidomethyl); N12(Deamidated)	FALSE	TRUE	1	9	P15445	Q92085; Q6T179; P15445; Q9I900; Q92084; Q5G291; Q5G290; Q92086; P60043	0	2	0	0	1	1	1179.56	2358.12	4.82703	0.00569132	HCD	MS2	13.3607	50	60.5498	28750	180918_AB_Venom_black_cobra.raw	0/0	3.77641	0	1.618e-08
FALSE	High	Sequest HT (A2)	Unambiguous	TGVDIQccSTDNcNPFPTR	C7(Carbamidomethyl); C8(Carbamidomethyl); C13(Carbamidomethyl)	FALSE	TRUE	1	1	P01391	P01391	0	2	0.7216	0	1	1	1121.47	2241.93	0.115247	0.000129188	HCD	MS2	0	50	60.5469	28748	180918_AB_Venom_black_cobra.raw	0/0	3.87868	0	4.107e-12
FALSE	High	Sequest HT (A2)	Unambiguous	FcELAPSAGScFGFVSSYYYnR	C2(Carbamidomethyl); C11(Carbamidomethyl); N21(Deamidated)	FALSE	TRUE	1	1	P19859	P19859	0	2	0.6037	0	1	1	1292.06	2583.12	8.87824	0.0114667	HCD	MS2	0	50	60.5063	28726	180918_AB_Venom_black_cobra.raw	0/0	1.64182	0	0.001571
FALSE	High	Sequest HT (A2)	Unambiguous	KLVPLFSK		FALSE	TRUE	1	5	P01441	Q9PS34; P60309; P01441; P60308; P60307	1	2	0.3701	0	1	1	466.303	931.599	1.6441	0.000765821	HCD	MS2	29.9795	50	60.4951	28718	180918_AB_Venom_black_cobra.raw	0/0	2.53989	0	0.000793
FALSE	High	Sequest HT (A2)	Unambiguous	TAPAFQFSScSIRDYQEYLLR	C10(Carbamidomethyl)	FALSE	TRUE	1	1	P82942	P82942	1	3	0.5728	0	1	1	851.415	2552.23	2.85222	0.0024265	HCD	MS2	0	50	60.4936	28717	180918_AB_Venom_black_cobra.raw	0/0	3.08952	0	3.956e-08
FALSE	High	Sequest HT (A2)	Unambiguous	cFITPDITSK	C1(Carbamidomethyl)	FALSE	TRUE	3	6	P25668; P25672; P01391	P25669; P25668; P25672; P25671; P01391; P25673	0	2	0.5687	0	1	1	591.299	1181.59	2.99377	0.0017687	HCD	MS2	25.8303	42.5736	60.4766	28707	180918_AB_Venom_black_cobra.raw	0/0	3.1263	0	1.638e-05
FALSE	High	Sequest HT (A2)	Selected	LAAIcFAGAPYnDNNYNIDLK	C5(Carbamidomethyl); N12(Deamidated)	FALSE	TRUE	1	9	P15445	Q92085; Q6T179; P15445; Q9I900; Q92084; Q5G291; Q5G290; Q92086; P60043	0	3	0	0	1	1	786.712	2358.12	5.98606	0.00470526	HCD	MS2	16.4295	21.9421	60.561	28756	180918_AB_Venom_black_cobra.raw	0/0	5.51113	0	6.15e-10
FALSE	High	Sequest HT (A2)	Unambiguous	TGVDIQccSTDNcNPFPTR	C7(Carbamidomethyl); C8(Carbamidomethyl); C13(Carbamidomethyl)	FALSE	TRUE	1	1	P01391	P01391	0	3	0.7042	0	1	1	747.983	2241.94	1.47047	0.0010989	HCD	MS2	28.9506	50	60.4562	28695	180918_AB_Venom_black_cobra.raw	0/0	3.8239	0	4.63e-08
FALSE	High	Sequest HT (A2)	Unambiguous	ATMTILTFYNAQLQEK		FALSE	TRUE	1	2	Q91132	A0A2D4Q7C6; Q91132	0	3	0.3714	0	1	1	624.659	1871.96	2.81819	0.00175851	HCD	MS2	81.8458	50	60.7116	28837	180918_AB_Venom_black_cobra.raw	0/0	2.10067	0	0.0002309
FALSE	High	Sequest HT (A2)	Unambiguous	IRcFITPDITSK	C3(Carbamidomethyl)	FALSE	TRUE	3	6	P25668; P25672; P01391	P25669; P25668; P25672; P25671; P01391; P25673	1	3	0.4321	0	1	1	484.264	1450.78	4.53654	0.00219383	HCD	MS2	72.7731	50	60.7345	28849	180918_AB_Venom_black_cobra.raw	0/0	2.42702	0	0.0002769
FALSE	High	Sequest HT (A2)	Unambiguous	TWcDGFcSIR	C3(Carbamidomethyl); C7(Carbamidomethyl)	FALSE	TRUE	1	1	P25668	P25668	0	2	0.3764	0	1	1	651.274	1301.54	0.699144	0.000454982	HCD	MS2	34.6127	50	60.85	28908	180918_AB_Venom_black_cobra.raw	0/0	2.63404	0	0.0001813
FALSE	High	Sequest HT (A2)	Unambiguous	TAPAFQFSScSIRDYQEYLLR	C10(Carbamidomethyl)	FALSE	TRUE	1	1	P82942	P82942	1	3	0.6172	0	1	1	851.413	2552.22	0.197711	0.000168201	HCD	MS2	0.712278	18.5373	60.8356	28902	180918_AB_Venom_black_cobra.raw	0/0	3.36937	0	3.608e-07
FALSE	High	Sequest HT (A2)	Unambiguous	cFITPDITSK	C1(Carbamidomethyl)	FALSE	TRUE	3	6	P25668; P25672; P01391	P25669; P25668; P25672; P25671; P01391; P25673	0	2	0.5927	0	1	1	591.299	1181.59	3.3037	0.00195181	HCD	MS2	28.5186	28.921	60.8186	28892	180918_AB_Venom_black_cobra.raw	0/0	3.01679	0	2.141e-05
FALSE	High	Sequest HT (A2)	Unambiguous	SIFGVTTEDcPDGQNLcFK	C10(Carbamidomethyl); C17(Carbamidomethyl)	FALSE	TRUE	1	1	P82463	P82463	0	3	0.6206	0	1	1	729.998	2187.98	4.55126	0.00331934	HCD	MS2	0	50	60.8074	28886	180918_AB_Venom_black_cobra.raw	0/0	3.40123	0	1.379e-06
FALSE	High	Sequest HT (A2)	Selected	ATLDLFGEWR		FALSE	TRUE	1	1	Q9PVK7	Q9PVK7	0	2		0	2	2	604.31	1207.61	1.14886	0.000693688	HCD	MS2	3.30015	50	60.8017	28882	180918_AB_Venom_black_cobra.raw	0/0	2.93573	0	0.001123
FALSE	High	Sequest HT (A2)	Rejected	ATLnLFGEWR	N4(Deamidated)	FALSE	TRUE	1	1	D3TTC2	D3TTC2	0	2	0	0	1	1	604.31	1207.61	1.1485	0.000693473	HCD	MS2	3.30015	50	60.8017	28882	180918_AB_Venom_black_cobra.raw	0/0	2.93573	0	0.001123
FALSE	High	Sequest HT (A2)	Unambiguous	TGVDIQccSTDNcNPFPTR	C7(Carbamidomethyl); C8(Carbamidomethyl); C13(Carbamidomethyl)	FALSE	TRUE	1	1	P01391	P01391	0	3	0.5842	0	1	1	747.982	2241.93	0.327044	0.000244403	HCD	MS2	22.9117	50	60.8002	28881	180918_AB_Venom_black_cobra.raw	0/0	2.91067	0	2.6e-05
FALSE	High	Sequest HT (A2)	Unambiguous	VDLGcAATcPTVK	C5(Carbamidomethyl); C9(Carbamidomethyl)	FALSE	TRUE	2	5	P25672; P01391	P25672; P25671; E2IU01; P01391; P25673	0	2	0.6641	0	1	1	696.337	1391.67	1.10395	0.000768163	HCD	MS2	6.19198	50	60.793	28878	180918_AB_Venom_black_cobra.raw	0/0	3.96168	0	6.372e-09
FALSE	High	Sequest HT (A2)	Unambiguous	GcIDVcPKnSLLVK	C2(Carbamidomethyl); C6(Carbamidomethyl); N9(Deamidated)	FALSE	TRUE	3	22	P01445; P01451; P86538	P01445; P60304; Q9PS33; P01451; P86538; P86540; Q98958; E2IU04; A0A0U4W6H0; A0A0U4W6K7; Q91135; A0A0U4N5W4; A0A0U5AR60; P60306; Q98957; Q91136; P86382; A0A0U5ARS4; Q98959; P60305; Q98962; A0A0U5ALB9	1	3	0.0603	0	1	1	535.277	1603.82	-0.466281	-0.000249277	HCD	MS2	36.2333	50	60.7859	28875	180918_AB_Venom_black_cobra.raw	0/0	2.31979	0	0.0003048
FALSE	High	Sequest HT (A2)	Unambiguous	VLEGIQcGESIYMSSNAR	C7(Carbamidomethyl)	FALSE	TRUE	1	2	P84805	P84805; Q7T1K6	0	2	0.7317	0	1	1	1007.48	2013.94	4.0505	0.00407873	HCD	MS2	0	50	60.7845	28874	180918_AB_Venom_black_cobra.raw	0/0	2.86646	0	2.897e-05
FALSE	High	Sequest HT (A2)	Unambiguous	TWcDGFcR	C3(Carbamidomethyl); C7(Carbamidomethyl)	FALSE	TRUE	1	1	P25672	P25672	0	2	0.6619	0	1	1	551.216	1101.42	0.385951	0.000212548	HCD	MS2	33.6153	50	60.7173	28839	180918_AB_Venom_black_cobra.raw	0/0	2.09677	0	0.0006202
FALSE	High	Sequest HT (A2)	Unambiguous	SWWDFADYGcYcGR	C10(Carbamidomethyl); C12(Carbamidomethyl)	FALSE	TRUE	2	10	P15445; P00597	Q91133; P00598; Q6T179; P15445; Q9I900; P60044; Q92086; P00597; P00596; P60043	0	2	0.7488	0	1	1	921.856	1842.7	2.50406	0.00230711	HCD	MS2	0	50	60.783	28873	180918_AB_Venom_black_cobra.raw	0/0	2.1492	0	1.141e-07
FALSE	High	Sequest HT (A2)	Unambiguous	MFMVAAPHVPVK		FALSE	TRUE	1	2	P01441	Q9PS34; P01441	0	3	0.7083	0	1	1	442.908	1326.71	1.53591	0.000679236	HCD	MS2	9.88618	50	60.7759	28870	180918_AB_Venom_black_cobra.raw	0/0	2.88426	0	2.096e-05
FALSE	High	Sequest HT (A2)	Unambiguous	HVVVVGAGMAGLSAAYVLAGAGHK		FALSE	TRUE	3	8	A0A346CIA4; A8QL58; A0A098LX00	A0A346CIA4; A0A346CIA5; A0A2D4ELD1; A8QL58; A0A2D4EKA5; A0A098LX00; A0A2D4G4D6; Q4JHE3	0	3	0.756	0	1	1	745.74	2235.2	-0.886897	-0.0006608	HCD	MS2	57.1641	50	60.7686	28867	180918_AB_Venom_black_cobra.raw	0/0	4.55024	0	5.825e-10
FALSE	High	Sequest HT (A2)	Unambiguous	TAPAFQFSScSIRDYqEYLLR	C10(Carbamidomethyl); Q16(Deamidated)	FALSE	TRUE	1	1	P82942	P82942	1	4		0.0155	2	2	639.063	2553.23	8.34125	0.00532423	HCD	MS2	80.2111	50	60.7672	28866	180918_AB_Venom_black_cobra.raw	0/0	3.18259	0	4.187e-05
FALSE	High	Sequest HT (A2)	Unambiguous	TAPAFqFSScSIRDYQEYLLR	Q6(Deamidated); C10(Carbamidomethyl)	FALSE	TRUE	1	1	P82942	P82942	1	4	0.0155	0	1	1	639.063	2553.23	8.34125	0.00532423	HCD	MS2	80.2111	50	60.7672	28866	180918_AB_Venom_black_cobra.raw	0/0	3.23164	0	2.631e-05
FALSE	High	Sequest HT (A2)	Unambiguous	TcADIVINDLSLIHDLPKR	C2(Carbamidomethyl)	FALSE	TRUE	1	1	A8QL58	A8QL58	1	4	0.7146	0	1	1	549.049	2193.17	1.43022	0.00078418	HCD	MS2	21.0097	50	60.7658	28865	180918_AB_Venom_black_cobra.raw	0/0	5.22212	0	3.088e-09
FALSE	High	Sequest HT (A2)	Unambiguous	ISGcWPYFK	C4(Carbamidomethyl)	FALSE	TRUE	3	5	A4FS04; P15445; P00597	A4FS04; P00598; P25498; P15445; P00597	0	2	0.6606	0	1	1	579.277	1157.55	1.38793	0.000803294	HCD	MS2	3.20113	20.032	60.7644	28864	180918_AB_Venom_black_cobra.raw	0/0	2.77339	0	8.005e-05
FALSE	High	Sequest HT (A2)	Unambiguous	RVDLGcAATcPTVK	C6(Carbamidomethyl); C10(Carbamidomethyl)	FALSE	TRUE	1	3	P01391	P25671; E2IU01; P01391	1	3	0.6047	0	1	1	516.595	1547.77	2.73473	0.00141091	HCD	MS2	32.6337	50	60.7574	28861	180918_AB_Venom_black_cobra.raw	0/0	3.8684	0	0.0001499
FALSE	High	Sequest HT (A2)	Unambiguous	VYEMVNYLNTK		FALSE	TRUE	1	1	D5LMJ3	D5LMJ3	0	2	0.6599	0	1	1	687.345	1373.68	4.32802	0.00297265	HCD	MS2	35.633	50	60.7487	28857	180918_AB_Venom_black_cobra.raw	0/0	2.46791	0	1.827e-05
FALSE	High	Sequest HT (A2)	Rejected	MqWYPEAASNAER	Q2(Deamidated)	FALSE	TRUE	0	2		V8N8B4; Q7ZT98	0	2		0	2	2	777.339	1553.67	0.833617	0.000647582	HCD	MS2	27.7767	50	60.7373	28851	180918_AB_Venom_black_cobra.raw	0/0	1.83218	0	0.0001159
FALSE	High	Sequest HT (A2)	Selected	MEWYPEAASNAER		FALSE	TRUE	1	3	P84805	P84805; Q2XXQ1; Q7T1K6	0	2	0	0	1	1	777.339	1553.67	0.833893	0.000647797	HCD	MS2	27.7767	50	60.7373	28851	180918_AB_Venom_black_cobra.raw	0/0	1.83218	0	0.0001159
FALSE	High	Sequest HT (A2)	Unambiguous	MFMVAAPHVPVKR		FALSE	TRUE	1	2	P01441	Q9PS34; P01441	1	3	0.7786	0	1	1	494.942	1482.81	2.39907	0.00118579	HCD	MS2	18.0347	50	60.7772	28871	180918_AB_Venom_black_cobra.raw	0/0	4.01589	0	2.072e-07
FALSE	High	Sequest HT (A2)	Unambiguous	FcELAPSAGScFGFVSSYYYnR	C2(Carbamidomethyl); C11(Carbamidomethyl); N21(Deamidated)	FALSE	TRUE	1	1	P19859	P19859	0	2	0.6908	0	1	1	1292.06	2583.11	5.94828	0.00768249	HCD	MS2	46.0244	50	60.853	28910	180918_AB_Venom_black_cobra.raw	0/0	2.07331	0	0.0004011
FALSE	High	Sequest HT (A2)	Unambiguous	SIFGVTTEDcPDGQNLcFK	C10(Carbamidomethyl); C17(Carbamidomethyl)	FALSE	TRUE	1	1	P82463	P82463	0	3	0.5548	0	1	1	729.997	2187.98	3.12858	0.00228174	HCD	MS2	41.8723	50	60.4548	28694	180918_AB_Venom_black_cobra.raw	0/0	2.91786	0	1.747e-05
FALSE	High	Sequest HT (A2)	Unambiguous	VDLGcAATcPTVK	C5(Carbamidomethyl); C9(Carbamidomethyl)	FALSE	TRUE	2	5	P25672; P01391	P25672; P25671; E2IU01; P01391; P25673	0	2	0.5714	0	1	1	696.338	1391.67	1.54252	0.00107334	HCD	MS2	22.9247	50	60.452	28692	180918_AB_Venom_black_cobra.raw	0/0	3.99358	0	7.028e-09
FALSE	High	Sequest HT (A2)	Rejected	LAAIcFAGAPYnnNNYNIDLK	C5(Carbamidomethyl); N12(Deamidated); N13(Deamidated)	FALSE	TRUE	1	4	P00597	Q91133; P00598; P00597; P00596	0	3	0	0	1	1	786.711	2358.12	5.44234	0.00427787	HCD	MS2	15.1707	19.069	60.2183	28562	180918_AB_Venom_black_cobra.raw	0/0	5.49376	0	6.163e-10
FALSE	High	Sequest HT (A2)	Unambiguous	GIDSSHWNSYcTETDTFIK	C11(Carbamidomethyl)	FALSE	TRUE	2	3	P01140; Q5YF89	P01140; Q5YF89; P61899	0	3	0.1197	0	1	1	754.331	2260.98	-1.86149	-0.00140294	HCD	MS2	11.165	50	60.2027	28553	180918_AB_Venom_black_cobra.raw	0/0	2.5913	0	7.822e-06
FALSE	High	Sequest HT (A2)	Selected	LAAIcFAGAPYNDNNYNIDLK	C5(Carbamidomethyl)	FALSE	TRUE	1	9	P15445	Q92085; Q6T179; P15445; Q9I900; Q92084; Q5G291; Q5G290; Q92086; P60043	0	2		0.0091	4	4	1179.07	2357.12	0.0158302	1.86569e-05	HCD	MS2	0	50	60.2013	28552	180918_AB_Venom_black_cobra.raw	0/0	4.36292	0	2.158e-08
FALSE	High	Sequest HT (A2)	Rejected	LAAIcFAGAPYNnNNYNIDLK	C5(Carbamidomethyl); N13(Deamidated)	FALSE	TRUE	1	4	P00597	Q91133; P00598; P00597; P00596	0	2		0.0091	3	3	1179.07	2357.12	0.0156478	1.84419e-05	HCD	MS2	0	50	60.2013	28552	180918_AB_Venom_black_cobra.raw	0/0	4.36292	0	2.158e-08
FALSE	High	Sequest HT (A2)	Rejected	LAAIcFAGAPYNNnNYNIDLK	C5(Carbamidomethyl); N14(Deamidated)	FALSE	TRUE	1	4	P00597	Q91133; P00598; P00597; P00596	0	2		0	2	2	1179.07	2357.12	0.0156478	1.84419e-05	HCD	MS2	0	50	60.2013	28552	180918_AB_Venom_black_cobra.raw	0/0	4.40272	0	2.153e-08
FALSE	High	Sequest HT (A2)	Rejected	LAAIcFAGAPYNNDNYNInLK	C5(Carbamidomethyl); N19(Deamidated)	FALSE	TRUE	0	1		P25498	0	2	0	0	1	1	1179.07	2357.12	0.0156478	1.84419e-05	HCD	MS2	0	50	60.2013	28552	180918_AB_Venom_black_cobra.raw	0/0	4.40272	0	2.153e-08
FALSE	High	Sequest HT (A2)	Unambiguous	IDTAcVcVITK	C5(Carbamidomethyl); C7(Carbamidomethyl)	FALSE	TRUE	2	5	P01140; Q5YF89	Q3HXY2; Q3HXY3; P01140; Q5YF89; Q3HXY1	0	2	0.5198	0	1	1	640.323	1279.64	0.0993432	6.35617e-05	HCD	MS2	55.3314	50	60.194	28549	180918_AB_Venom_black_cobra.raw	0/0	2.01743	0	0.0005184
FALSE	High	Sequest HT (A2)	Unambiguous	TGVDIQccSTDNcNPFPTR	C7(Carbamidomethyl); C8(Carbamidomethyl); C13(Carbamidomethyl)	FALSE	TRUE	1	1	P01391	P01391	0	2	0.7439	0	1	1	1121.47	2241.93	1.09532	0.00122782	HCD	MS2	0	50	60.1926	28548	180918_AB_Venom_black_cobra.raw	0/0	3.71092	0	1.946e-12
FALSE	High	Sequest HT (A2)	Unambiguous	RSPLEEcFqQnDYEEFLEIAR	C7(Carbamidomethyl); Q9(Deamidated); N11(Deamidated)	FALSE	TRUE	1	1	P0DI91	P0DI91	1	3		0.0196	2	2	892.407	2675.21	5.21663	0.00465183	HCD	MS2	40.2658	50	60.1627	28531	180918_AB_Venom_black_cobra.raw	0/0	3.50104	0	2.634e-07
FALSE	High	Sequest HT (A2)	Unambiguous	RSPLEEcFqqNDYEEFLEIAR	C7(Carbamidomethyl); Q9(Deamidated); Q10(Deamidated)	FALSE	TRUE	1	1	P0DI91	P0DI91	1	3	0.0196	0	1	1	892.407	2675.21	5.21663	0.00465183	HCD	MS2	40.2658	50	60.1627	28531	180918_AB_Venom_black_cobra.raw	0/0	3.57015	0	2.4e-07
FALSE	High	Sequest HT (A2)	Selected	LAAIcFAGAPYnDNNYNIDLK	C5(Carbamidomethyl); N12(Deamidated)	FALSE	TRUE	1	9	P15445	Q92085; Q6T179; P15445; Q9I900; Q92084; Q5G291; Q5G290; Q92086; P60043	0	3		0	2	2	786.711	2358.12	5.44252	0.00427801	HCD	MS2	15.1707	19.069	60.2183	28562	180918_AB_Venom_black_cobra.raw	0/0	5.49376	0	6.163e-10
FALSE	High	Sequest HT (A2)	Unambiguous	YPTALSVVILESTK		FALSE	TRUE	1	1	Q91134	Q91134	0	2	0.7126	0	1	1	760.932	1520.86	0.124261	9.44916e-05	HCD	MS2	25.6184	50	60.1395	28519	180918_AB_Venom_black_cobra.raw	0/0	4.13625	0	6.024e-10
FALSE	High	Sequest HT (A2)	Unambiguous	TcADIVINDLSLIHDLPKR	C2(Carbamidomethyl)	FALSE	TRUE	1	1	A8QL58	A8QL58	1	3	0.7768	0	1	1	731.728	2193.17	0.378826	0.000276943	HCD	MS2	20.1129	50	60.1281	28513	180918_AB_Venom_black_cobra.raw	0/0	4.66079	0	1.341e-09
FALSE	High	Sequest HT (A2)	Unambiguous	TGVDIQccSTDncNPFPTR	C7(Carbamidomethyl); C8(Carbamidomethyl); N12(Deamidated); C13(Carbamidomethyl)	FALSE	TRUE	1	1	P01391	P01391	0	3	0.0568	0	1	1	748.315	2242.93	6.85466	0.00512481	HCD	MS2	56.9614	50	60.1053	28501	180918_AB_Venom_black_cobra.raw	0/0	3.17278	0	2.319e-05
FALSE	High	Sequest HT (A2)	Unambiguous	GGSGTPVDDLDR		FALSE	TRUE	6	32	A4FS04; P15445; P00600; Q6SLM2; P00597; P60045	P00615; A4FS04; Q91133; Q45Z48; Q45Z53; P00598; Q92085; Q6T179; A0A2D4PTY2; P25498; A0A2H6NIR3; P15445; Q9I900; P60044; Q92084; P00600; P00595; P00614; Q92086; Q6SLM2; P00597; P60045; R4G2E0; P00601; H8PG85; A0A2D4PRR8; A0A2D4NMB1; R4G7E9; A0A2D4PRN1; P00596; R4FI79; P10116	0	2	0.3598	0	1	1	594.779	1188.55	1.33459	0.000793114	HCD	MS2	38.4176	50	60.101	28498	180918_AB_Venom_black_cobra.raw	0/0	2.1372	0	0.002559
FALSE	High	Sequest HT (A2)	Unambiguous	VDLGcAATcPTVK	C5(Carbamidomethyl); C9(Carbamidomethyl)	FALSE	TRUE	2	5	P25672; P01391	P25672; P25671; E2IU01; P01391; P25673	0	2	0.6722	0	1	1	696.337	1391.67	0.0513652	3.57416e-05	HCD	MS2	5.17805	50	60.091	28493	180918_AB_Venom_black_cobra.raw	0/0	4.18267	0	4.786e-08
FALSE	High	Sequest HT (A2)	Unambiguous	HVVVVGAGMAGLSAAYVLAGAGHK		FALSE	TRUE	3	8	A0A346CIA4; A8QL58; A0A098LX00	A0A346CIA4; A0A346CIA5; A0A2D4ELD1; A8QL58; A0A2D4EKA5; A0A098LX00; A0A2D4G4D6; Q4JHE3	0	4	0.6562	0	1	1	559.558	2235.21	0.99122	0.000553895	HCD	MS2	39.6829	50	60.0739	28485	180918_AB_Venom_black_cobra.raw	0/0	4.80252	0	2.692e-09
FALSE	High	Sequest HT (A2)	Unambiguous	MFMVAAPHVPVKR		FALSE	TRUE	1	2	P01441	Q9PS34; P01441	1	3	0.7836	0	1	1	494.942	1482.81	2.76953	0.00136889	HCD	MS2	10.8528	50	60.0711	28483	180918_AB_Venom_black_cobra.raw	0/0	4.02354	0	1.75e-06
FALSE	High	Sequest HT (A2)	Unambiguous	ISGcWPYFK	C4(Carbamidomethyl)	FALSE	TRUE	3	5	A4FS04; P15445; P00597	A4FS04; P00598; P25498; P15445; P00597	0	2	0.637	0	1	1	579.276	1157.55	0.333365	0.000192942	HCD	MS2	2.1534	16.4251	60.0696	28482	180918_AB_Venom_black_cobra.raw	0/0	2.69807	0	0.0002806
FALSE	High	Sequest HT (A2)	Unambiguous	TcADIVINDLSLIHDLPKR	C2(Carbamidomethyl)	FALSE	TRUE	1	1	A8QL58	A8QL58	1	4	0.7306	0	1	1	549.048	2193.17	0.428354	0.000234863	HCD	MS2	3.08126	11.6753	60.051	28473	180918_AB_Venom_black_cobra.raw	0/0	5.78665	0	4.597e-08
FALSE	High	Sequest HT (A2)	Unambiguous	VYEMVNYLNTK		FALSE	TRUE	1	1	D5LMJ3	D5LMJ3	0	2	0.649	0	1	1	687.343	1373.68	0.862331	0.000592282	HCD	MS2	28.1723	50	60.0439	28470	180918_AB_Venom_black_cobra.raw	0/0	2.45341	0	2.261e-05
FALSE	High	Sequest HT (A2)	Unambiguous	TWcDGFcSIR	C3(Carbamidomethyl); C7(Carbamidomethyl)	FALSE	TRUE	1	1	P25668	P25668	0	2	0.3755	0	1	1	651.274	1301.54	1.0743	0.000699123	HCD	MS2	22.1811	50	60.0411	28468	180918_AB_Venom_black_cobra.raw	0/0	2.61187	0	3.644e-05
FALSE	High	Sequest HT (A2)	Unambiguous	cFITPDITSK	C1(Carbamidomethyl)	FALSE	TRUE	3	6	P25668; P25672; P01391	P25669; P25668; P25672; P25671; P01391; P25673	0	2	0.6105	0	1	1	591.298	1181.59	2.06398	0.00121938	HCD	MS2	29.1403	23.607	60.138	28518	180918_AB_Venom_black_cobra.raw	0/0	2.85205	0	2.484e-05
FALSE	High	Sequest HT (A2)	Unambiguous	cFITPDITSKDcPnGHVcYTK	C1(Carbamidomethyl); C12(Carbamidomethyl); N14(Deamidated); C18(Carbamidomethyl)	FALSE	TRUE	3	6	P25668; P25672; P01391	P25669; P25668; P25672; P25671; P01391; P25673	1	4	0.6622	0	1	1	629.284	2514.11	2.02706	0.00127406	HCD	MS2	13.1464	50	60.4534	28693	180918_AB_Venom_black_cobra.raw	0/0	4.44065	0	3.01e-08
FALSE	High	Sequest HT (A2)	Rejected	LAAIcFAGAPYNDnNYNIDLK	C5(Carbamidomethyl); N14(Deamidated)	FALSE	TRUE	1	9	P15445	Q92085; Q6T179; P15445; Q9I900; Q92084; Q5G291; Q5G290; Q92086; P60043	0	3		0.0419	3	3	786.711	2358.12	5.44252	0.00427801	HCD	MS2	15.1707	19.069	60.2183	28562	180918_AB_Venom_black_cobra.raw	0/0	5.26113	0	1.074e-09
FALSE	High	Sequest HT (A2)	Unambiguous	SWWDFADYGcYcGR	C10(Carbamidomethyl); C12(Carbamidomethyl)	FALSE	TRUE	2	10	P15445; P00597	Q91133; P00598; Q6T179; P15445; Q9I900; P60044; Q92086; P00597; P00596; P60043	0	2	0.9144	0	1	1	921.854	1842.7	0.185468	0.000170881	HCD	MS2	13.0267	50	60.224	28564	180918_AB_Venom_black_cobra.raw	0/0	2.92182	0	4.774e-08
FALSE	High	Sequest HT (A2)	Unambiguous	GGSGTPVDDLDR		FALSE	TRUE	6	32	A4FS04; P15445; P00600; Q6SLM2; P00597; P60045	P00615; A4FS04; Q91133; Q45Z48; Q45Z53; P00598; Q92085; Q6T179; A0A2D4PTY2; P25498; A0A2H6NIR3; P15445; Q9I900; P60044; Q92084; P00600; P00595; P00614; Q92086; Q6SLM2; P00597; P60045; R4G2E0; P00601; H8PG85; A0A2D4PRR8; A0A2D4NMB1; R4G7E9; A0A2D4PRN1; P00596; R4FI79; P10116	0	2	0.468	0	1	1	594.78	1188.55	2.66976	0.00158657	HCD	MS2	42.9289	50	60.4491	28690	180918_AB_Venom_black_cobra.raw	0/0	2.49768	0	0.001609
FALSE	High	Sequest HT (A2)	Unambiguous	GcIDVcPKnSLLVK	C2(Carbamidomethyl); C6(Carbamidomethyl); N9(Deamidated)	FALSE	TRUE	3	22	P01445; P01451; P86538	P01445; P60304; Q9PS33; P01451; P86538; P86540; Q98958; E2IU04; A0A0U4W6H0; A0A0U4W6K7; Q91135; A0A0U4N5W4; A0A0U5AR60; P60306; Q98957; Q91136; P86382; A0A0U5ARS4; Q98959; P60305; Q98962; A0A0U5ALB9	1	3	0.0698	0	1	1	535.279	1603.82	2.8446	0.00152074	HCD	MS2	33.8516	50	60.4343	28682	180918_AB_Venom_black_cobra.raw	0/0	2.57501	0	0.0002076
FALSE	High	Sequest HT (A2)	Unambiguous	MFMVAAPHVPVK		FALSE	TRUE	1	2	P01441	Q9PS34; P01441	0	3	0.6814	0	1	1	442.907	1326.71	1.25988	0.000557166	HCD	MS2	29.0997	50	60.4301	28679	180918_AB_Venom_black_cobra.raw	0/0	2.03627	0	3.618e-06
FALSE	High	Sequest HT (A2)	Unambiguous	MFMVAAPHVPVKR		FALSE	TRUE	1	2	P01441	Q9PS34; P01441	1	3	0.7787	0	1	1	494.942	1482.81	3.57219	0.00176562	HCD	MS2	24.4025	50	60.4287	28678	180918_AB_Venom_black_cobra.raw	0/0	3.75434	0	1.893e-07
FALSE	High	Sequest HT (A2)	Unambiguous	ISGcWPYFK	C4(Carbamidomethyl)	FALSE	TRUE	3	5	A4FS04; P15445; P00597	A4FS04; P00598; P25498; P15445; P00597	0	2	0.6773	0	1	1	579.277	1157.55	1.59884	0.000925364	HCD	MS2	2.35513	24.1558	60.4244	28675	180918_AB_Venom_black_cobra.raw	0/0	2.81922	0	0.0002014
FALSE	High	Sequest HT (A2)	Unambiguous	RVDLGcAATcPTVK	C6(Carbamidomethyl); C10(Carbamidomethyl)	FALSE	TRUE	1	3	P01391	P25671; E2IU01; P01391	1	3	0.5758	0	1	1	516.596	1547.77	4.03606	0.00208229	HCD	MS2	30.9484	50	60.4027	28662	180918_AB_Venom_black_cobra.raw	0/0	3.63227	0	0.0001152
FALSE	High	Sequest HT (A2)	Unambiguous	TcADIVINDLSLIHDLPKR	C2(Carbamidomethyl)	FALSE	TRUE	1	1	A8QL58	A8QL58	1	4	0.731	0	1	1	549.049	2193.17	2.32077	0.00127246	HCD	MS2	10.4192	50	60.3997	28660	180918_AB_Venom_black_cobra.raw	0/0	5.38564	0	9.526e-09
FALSE	High	Sequest HT (A2)	Unambiguous	VYEMVNYLNTK		FALSE	TRUE	1	1	D5LMJ3	D5LMJ3	0	2	0.6509	0	1	1	687.342	1373.68	0.0625561	4.29659e-05	HCD	MS2	50.0041	50	60.394	28658	180918_AB_Venom_black_cobra.raw	0/0	2.32161	0	3.925e-07
FALSE	High	Sequest HT (A2)	Unambiguous	TWcDGFcSIR	C3(Carbamidomethyl); C7(Carbamidomethyl)	FALSE	TRUE	1	1	P25668	P25668	0	2	0.3712	0	1	1	651.274	1301.54	0.417776	0.000271876	HCD	MS2	37.2513	50	60.3868	28653	180918_AB_Venom_black_cobra.raw	0/0	2.64474	0	7.431e-05
FALSE	High	Sequest HT (A2)	Unambiguous	VLEGIQcGESIYMSSNAR	C7(Carbamidomethyl)	FALSE	TRUE	1	2	P84805	P84805; Q7T1K6	0	2	0.7159	0	1	1	1007.47	2013.94	1.01986	0.00102697	HCD	MS2	0	50	60.3723	28647	180918_AB_Venom_black_cobra.raw	0/0	2.71262	0	4.051e-06
FALSE	High	Sequest HT (A2)	Rejected	LAAIcFAGAPYNnnNYNIDLK	C5(Carbamidomethyl); N13(Deamidated); N14(Deamidated)	FALSE	TRUE	1	4	P00597	Q91133; P00598; P00597; P00596	0	3		0.0419	4	4	786.711	2358.12	5.44234	0.00427787	HCD	MS2	15.1707	19.069	60.2183	28562	180918_AB_Venom_black_cobra.raw	0/0	5.26113	0	1.074e-09
FALSE	High	Sequest HT (A2)	Unambiguous	VLEGIQcGESIYMSSNAR	C7(Carbamidomethyl)	FALSE	TRUE	1	2	P84805	P84805; Q7T1K6	0	3	0.5174	0	1	1	671.985	2013.94	1.58901	0.00106672	HCD	MS2	45.0361	50	60.3389	28628	180918_AB_Venom_black_cobra.raw	0/0	2.01137	0	0.0005334
FALSE	High	Sequest HT (A2)	Rejected	MqWYPEAASNAER	Q2(Deamidated)	FALSE	TRUE	0	2		V8N8B4; Q7ZT98	0	2	0	0	1	1	777.337	1553.67	-0.973472	-0.000756226	HCD	MS2	35.0029	50	60.3361	28626	180918_AB_Venom_black_cobra.raw	0/0	2.03002	0	2.995e-05
FALSE	High	Sequest HT (A2)	Unambiguous	SIFGVTTEDcPDGQNLcFK	C10(Carbamidomethyl); C17(Carbamidomethyl)	FALSE	TRUE	1	1	P82463	P82463	0	2	0.5369	0	1	1	1094.49	2187.98	5.58955	0.00611488	HCD	MS2	70.4675	50	60.3199	28617	180918_AB_Venom_black_cobra.raw	0/0	2.44337	0	1.703e-05
FALSE	High	Sequest HT (A2)	Unambiguous	HVVVVGAGMAGLSAAYVLAGAGHK		FALSE	TRUE	3	8	A0A346CIA4; A8QL58; A0A098LX00	A0A346CIA4; A0A346CIA5; A0A2D4ELD1; A8QL58; A0A2D4EKA5; A0A098LX00; A0A2D4G4D6; Q4JHE3	0	3	0.7464	0	1	1	745.741	2235.21	0.259966	0.000193693	HCD	MS2	36.7002	50	60.317	28615	180918_AB_Venom_black_cobra.raw	0/0	5.60036	0	9.923e-12
FALSE	High	Sequest HT (A2)	Unambiguous	TcADIVInDLSLIHDLPK	C2(Carbamidomethyl); N8(Deamidated)	FALSE	TRUE	1	1	A8QL58	A8QL58	0	3	0.7427	0	1	1	680.023	2038.05	0.332304	0.000225751	HCD	MS2	11.0178	50	60.3114	28611	180918_AB_Venom_black_cobra.raw	0/0	5.13067	0	2.665e-13
FALSE	High	Sequest HT (A2)	Unambiguous	ETPVLSNPGPYLEFRDEVEELQK		FALSE	TRUE	4	7	B6EWW8; A0A194AS98; A0A346CI90; A0A2I4HXH5	B6EWW8; A0A0B8RXZ9; U3FYP9; A0A194AS98; A0A0F7YZM6; A0A346CI90; A0A2I4HXH5	1	3	0.6296	0	1	1	897.117	2689.34	0.201512	0.000180644	HCD	MS2	0.349082	17.7437	60.3099	28610	180918_AB_Venom_black_cobra.raw	0/0	4.59187	0	4.087e-09
FALSE	High	Sequest HT (A2)	Unambiguous	ATMTILTFYNAQLQEK		FALSE	TRUE	1	2	Q91132	A0A2D4Q7C6; Q91132	0	2	0.6979	0	1	1	936.48	1871.95	-2.00016	-0.00187211	HCD	MS2	57.63	50	60.3029	28607	180918_AB_Venom_black_cobra.raw	0/0	3.74141	0	8.133e-09
FALSE	High	Sequest HT (A2)	Unambiguous	ADVTFDSNTAFESLVVSPDKK		FALSE	TRUE	1	5	P82885	A0A182C6D0; A0A098LWX5; P82885; V8NEU2; P83234	1	3	0.6264	0	1	1	757.378	2270.12	0.566188	0.000428438	HCD	MS2	8.64196	50	60.3015	28606	180918_AB_Venom_black_cobra.raw	0/0	5.22135	0	6.361e-10
FALSE	High	Sequest HT (A2)	Unambiguous	FcELAPSAGScFGFVSSYYYNR	C2(Carbamidomethyl); C11(Carbamidomethyl)	FALSE	TRUE	1	1	P19859	P19859	0	3	0.7627	0	1	1	861.376	2582.11	0.227813	0.00019608	HCD	MS2	3.68501	50	60.2872	28598	180918_AB_Venom_black_cobra.raw	0/0	4.12535	0	2.068e-08
FALSE	High	Sequest HT (A2)	Unambiguous	LVILGFPcNQFGKQEPGQNSEILQGIK	C8(Carbamidomethyl)	FALSE	TRUE	1	2	V8P395	J9ZZN7; V8P395	1	3	0.4872	0	1	1	1005.53	3014.57	-1.51377	-0.00152113	HCD	MS2	15.3928	50	60.2731	28590	180918_AB_Venom_black_cobra.raw	0/0	2.34423	0	6.187e-05
FALSE	High	Sequest HT (A2)	Unambiguous	SIFGVTTEDcPDGQNLcFKR	C10(Carbamidomethyl); C17(Carbamidomethyl)	FALSE	TRUE	1	1	P82463	P82463	1	3	0.6681	0	1	1	782.028	2344.07	-0.376244	-0.000293981	HCD	MS2	28.5968	50	60.2644	28586	180918_AB_Venom_black_cobra.raw	0/0	4.73306	0	2.059e-10
FALSE	High	Sequest HT (A2)	Selected	MEWYPEAASNAER		FALSE	TRUE	1	3	P84805	P84805; Q2XXQ1; Q7T1K6	0	2		0	2	2	777.337	1553.67	-0.973195	-0.000756011	HCD	MS2	35.0029	50	60.3361	28626	180918_AB_Venom_black_cobra.raw	0/0	2.03002	0	2.995e-05
FALSE	High	Sequest HT (A2)	Unambiguous	TWcDGFcR	C3(Carbamidomethyl); C7(Carbamidomethyl)	FALSE	TRUE	1	1	P25672	P25672	0	2	0.6237	0	1	1	551.216	1101.43	0.940098	0.000517723	HCD	MS2	52.5439	50	60.0324	28464	180918_AB_Venom_black_cobra.raw	0/0	1.94207	0	0.0009006
FALSE	High	Sequest HT (A2)	Unambiguous	TWTEIIHLWHDEYK		FALSE	TRUE	1	2	P84805	P84805; Q7T1K6	0	4	0.323	0	1	1	468.484	1870.92	1.8881	0.000883115	HCD	MS2	73.5253	50	60.873	28920	180918_AB_Venom_black_cobra.raw	0/0	2.25938	0	0.00056
FALSE	High	Sequest HT (A2)	Unambiguous	TGVDIQccSTDNcNPFPTR	C7(Carbamidomethyl); C8(Carbamidomethyl); C13(Carbamidomethyl)	FALSE	TRUE	1	1	P01391	P01391	0	2	0.799	0	1	1	1121.47	2241.93	-1.40932	-0.0015798	HCD	MS2	0	50	60.8846	28926	180918_AB_Venom_black_cobra.raw	0/0	4.02819	0	2.087e-10
FALSE	High	Sequest HT (A2)	Unambiguous	TWcDGFcR	C3(Carbamidomethyl); C7(Carbamidomethyl)	FALSE	TRUE	1	1	P25672	P25672	0	2	0.6555	0	1	1	551.217	1101.43	1.93756	0.00106704	HCD	MS2	42.2896	50	61.4137	29214	180918_AB_Venom_black_cobra.raw	0/0	2.09143	0	0.001301
FALSE	High	Sequest HT (A2)	Unambiguous	ATMTILTFYNAQLQEK		FALSE	TRUE	1	2	Q91132	A0A2D4Q7C6; Q91132	0	2	0.572	0	1	1	936.488	1871.97	5.69462	0.00533004	HCD	MS2	78.4138	50	61.4008	29207	180918_AB_Venom_black_cobra.raw	0/0	2.56611	0	2.383e-07
FALSE	High	Sequest HT (A2)	Unambiguous	TWcDGFcSIR	C3(Carbamidomethyl); C7(Carbamidomethyl)	FALSE	TRUE	1	1	P25668	P25668	0	2	0.3813	0	1	1	651.275	1301.54	1.73082	0.00112637	HCD	MS2	30.2938	39.0941	61.3994	29206	180918_AB_Venom_black_cobra.raw	0/0	2.56851	0	0.0003798
FALSE	High	Sequest HT (A2)	Selected	ATLDLFGEWR		FALSE	TRUE	1	1	Q9PVK7	Q9PVK7	0	2		0	2	2	604.309	1207.61	0.138018	8.33361e-05	HCD	MS2	15.6303	50	61.3808	29197	180918_AB_Venom_black_cobra.raw	0/0	3.3041	0	6.605e-05
FALSE	High	Sequest HT (A2)	Rejected	ATLnLFGEWR	N4(Deamidated)	FALSE	TRUE	1	1	D3TTC2	D3TTC2	0	2	0	0	1	1	604.309	1207.61	0.137662	8.31211e-05	HCD	MS2	15.6303	50	61.3808	29197	180918_AB_Venom_black_cobra.raw	0/0	3.3041	0	6.604e-05
FALSE	High	Sequest HT (A2)	Unambiguous	HVVVVGAGMAGLSAAYVLAGAGHK		FALSE	TRUE	3	8	A0A346CIA4; A8QL58; A0A098LX00	A0A346CIA4; A0A346CIA5; A0A2D4ELD1; A8QL58; A0A2D4EKA5; A0A098LX00; A0A2D4G4D6; Q4JHE3	0	4	0.5352	0	1	1	559.557	2235.21	0.445094	0.000248719	HCD	MS2	56.7405	50	61.3752	29193	180918_AB_Venom_black_cobra.raw	0/0	2.55525	0	7.168e-05
FALSE	High	Sequest HT (A2)	Unambiguous	LTcLIcPEK	C3(Carbamidomethyl); C6(Carbamidomethyl)	FALSE	TRUE	3	6	P29180; P01401; P01400	P29179; P29180; P85520; P01401; P01400; P0DSM9	0	2	0.2863	0	1	1	567.289	1133.57	1.87951	0.00106528	HCD	MS2	7.42174	50	61.3724	29191	180918_AB_Venom_black_cobra.raw	0/0	2.55379	0	0.0007471
FALSE	High	Sequest HT (A2)	Unambiguous	AEYLETWDTLMPNINK		FALSE	TRUE	1	6	A0A2D0TC04	A0A0F7YYZ8; A0A0B8RU55; U3FAB3; A0A2D0TC04; A0A2D4K5D9; A0A2D4FR34	0	2	0.5528	0	1	1	969.479	1937.95	9.8801	0.00957348	HCD	MS2	0	50	61.3637	29187	180918_AB_Venom_black_cobra.raw	0/0	1.60675	0	0.0001852
FALSE	High	Sequest HT (A2)	Unambiguous	HVVVVGAGMAGLSAAYVLAGAGHK		FALSE	TRUE	3	8	A0A346CIA4; A8QL58; A0A098LX00	A0A346CIA4; A0A346CIA5; A0A2D4ELD1; A8QL58; A0A2D4EKA5; A0A098LX00; A0A2D4G4D6; Q4JHE3	0	3	0.7104	0	1	1	745.741	2235.21	0.915317	0.000681974	HCD	MS2	38.8544	50	61.3567	29182	180918_AB_Venom_black_cobra.raw	0/0	3.66254	0	1.45e-07
FALSE	High	Sequest HT (A2)	Unambiguous	ADVTFDSNTAFESLVVSPDKK		FALSE	TRUE	1	5	P82885	A0A182C6D0; A0A098LWX5; P82885; V8NEU2; P83234	1	3	0.6257	0	1	1	757.378	2270.12	0.888824	0.000672579	HCD	MS2	1.41111	50	61.3509	29178	180918_AB_Venom_black_cobra.raw	0/0	5.04616	0	1.044e-08
FALSE	High	Sequest HT (A2)	Unambiguous	ISGcWPYFK	C4(Carbamidomethyl)	FALSE	TRUE	3	5	A4FS04; P15445; P00597	A4FS04; P00598; P25498; P15445; P00597	0	2	0.6593	0	1	1	579.277	1157.55	2.12612	0.00123054	HCD	MS2	3.68855	22.2461	61.4498	29233	180918_AB_Venom_black_cobra.raw	0/0	2.73241	0	0.000269
FALSE	High	Sequest HT (A2)	Unambiguous	SWWDFADYGcYcGR	C10(Carbamidomethyl); C12(Carbamidomethyl)	FALSE	TRUE	2	10	P15445; P00597	Q91133; P00598; Q6T179; P15445; Q9I900; P60044; Q92086; P00597; P00596; P60043	0	2	0.9091	0	1	1	921.854	1842.7	0.847921	0.000781232	HCD	MS2	20.4327	50	61.3352	29171	180918_AB_Venom_black_cobra.raw	0/0	2.75062	0	3.476e-07
FALSE	High	Sequest HT (A2)	Unambiguous	RTAPAFQFSScSIRDYQEYLLR	C11(Carbamidomethyl)	FALSE	TRUE	1	1	P82942	P82942	2	4	0.5935	0	1	1	677.836	2708.32	-1.11678	-0.000756147	HCD	MS2	35.0199	50	61.3224	29164	180918_AB_Venom_black_cobra.raw	0/0	3.69073	0	0.0001185
FALSE	High	Sequest HT (A2)	Unambiguous	FcELAPSAGScFGFVSSYYYNR	C2(Carbamidomethyl); C11(Carbamidomethyl)	FALSE	TRUE	1	1	P19859	P19859	0	3	0.6472	0	1	1	861.377	2582.12	1.71699	0.00147782	HCD	MS2	8.93797	50	61.3196	29162	180918_AB_Venom_black_cobra.raw	0/0	3.77089	0	1.769e-09
FALSE	High	Sequest HT (A2)	Unambiguous	RSPLEEcFQQNDYEEFLEIAR	C7(Carbamidomethyl)	FALSE	TRUE	1	1	P0DI91	P0DI91	1	3	0.7563	0	1	1	891.747	2673.23	0.431139	0.000384177	HCD	MS2	0	50	61.318	29161	180918_AB_Venom_black_cobra.raw	0/0	6.73337	0	1.946e-13
FALSE	High	Sequest HT (A2)	Unambiguous	DcPnGHVcYTK	C2(Carbamidomethyl); N4(Deamidated); C8(Carbamidomethyl)	FALSE	TRUE	3	6	P25668; P25672; P01391	P25669; P25668; P25672; P25671; P01391; P25673	0	3	0.7	0	1	1	451.185	1351.54	0.800613	0.000360687	HCD	MS2	44.2173	50	61.3109	29158	180918_AB_Venom_black_cobra.raw	0/0	2.49758	0	1.69e-05
FALSE	High	Sequest HT (A2)	Unambiguous	SIFGVTTEDcPDGQNLcFKR	C10(Carbamidomethyl); C17(Carbamidomethyl)	FALSE	TRUE	1	1	P82463	P82463	1	3	0.6551	0	1	1	782.029	2344.07	1.4985	0.00117086	HCD	MS2	4.3133	50	61.3039	29153	180918_AB_Venom_black_cobra.raw	0/0	4.6124	0	6.131e-11
FALSE	High	Sequest HT (A2)	Rejected	VTLnLFGEWR	N4(Deamidated)	FALSE	TRUE	1	2	E9JG59	E9JG68; E9JG59	0	2		0	2	2	618.328	1235.65	6.12023	0.00378121	HCD	MS2	41.6473	50	61.2883	29144	180918_AB_Venom_black_cobra.raw	0/0	2.089	0	0.002784
FALSE	High	Sequest HT (A2)	Selected	VTLDLFGEWR		FALSE	TRUE	1	7	E9JG34	E9JG39; E9JG34; E9JGB0; A0A0A1WCJ8; E9JG43; A0A0A1WD01; E9JG63	0	2	0	0	1	1	618.328	1235.65	6.12058	0.00378142	HCD	MS2	41.6473	50	61.2883	29144	180918_AB_Venom_black_cobra.raw	0/0	2.089	0	0.002784
FALSE	High	Sequest HT (A2)	Unambiguous	cFITPDITSKDcPnGHVcYTK	C1(Carbamidomethyl); C12(Carbamidomethyl); N14(Deamidated); C18(Carbamidomethyl)	FALSE	TRUE	3	6	P25668; P25672; P01391	P25669; P25668; P25672; P25671; P01391; P25673	1	4	0.6721	0	1	1	629.284	2514.11	2.02706	0.00127406	HCD	MS2	9.5867	50	61.274	29136	180918_AB_Venom_black_cobra.raw	0/0	4.30023	0	1.082e-08
FALSE	High	Sequest HT (A2)	Rejected	LAAIcFAGAPYNDnNYNIDLK	C5(Carbamidomethyl); N14(Deamidated)	FALSE	TRUE	1	9	P15445	Q92085; Q6T179; P15445; Q9I900; Q92084; Q5G291; Q5G290; Q92086; P60043	0	3		0.038	4	4	786.712	2358.12	6.68491	0.00525458	HCD	MS2	15.146	29.0463	61.2593	29128	180918_AB_Venom_black_cobra.raw	0/0	5.57176	0	9.425e-10
FALSE	High	Sequest HT (A2)	Rejected	LAAIcFAGAPYNnnNYNIDLK	C5(Carbamidomethyl); N13(Deamidated); N14(Deamidated)	FALSE	TRUE	1	4	P00597	Q91133; P00598; P00597; P00596	0	3		0.038	3	3	786.712	2358.12	6.68472	0.00525443	HCD	MS2	15.146	29.0463	61.2593	29128	180918_AB_Venom_black_cobra.raw	0/0	5.57176	0	9.425e-10
FALSE	High	Sequest HT (A2)	Unambiguous	cFITPDITSK	C1(Carbamidomethyl)	FALSE	TRUE	3	6	P25668; P25672; P01391	P25669; P25668; P25672; P25671; P01391; P25673	0	2	0.6545	0	1	1	591.299	1181.59	3.40701	0.00201284	HCD	MS2	30.6731	29.096	61.3281	29166	180918_AB_Venom_black_cobra.raw	0/0	2.75128	0	4.562e-05
FALSE	High	Sequest HT (A2)	Selected	LAAIcFAGAPYnDNNYNIDLK	C5(Carbamidomethyl); N12(Deamidated)	FALSE	TRUE	1	9	P15445	Q92085; Q6T179; P15445; Q9I900; Q92084; Q5G291; Q5G290; Q92086; P60043	0	3		0	2	2	786.712	2358.12	6.68491	0.00525458	HCD	MS2	15.146	29.0463	61.2593	29128	180918_AB_Venom_black_cobra.raw	0/0	5.78541	0	5.331e-10
FALSE	High	Sequest HT (A2)	Unambiguous	GGSGTPVDDLDR		FALSE	TRUE	6	32	A4FS04; P15445; P00600; Q6SLM2; P00597; P60045	P00615; A4FS04; Q91133; Q45Z48; Q45Z53; P00598; Q92085; Q6T179; A0A2D4PTY2; P25498; A0A2H6NIR3; P15445; Q9I900; P60044; Q92084; P00600; P00595; P00614; Q92086; Q6SLM2; P00597; P60045; R4G2E0; P00601; H8PG85; A0A2D4PRR8; A0A2D4NMB1; R4G7E9; A0A2D4PRN1; P00596; R4FI79; P10116	0	2	0.3778	0	1	1	594.779	1188.55	1.64271	0.00097622	HCD	MS2	43.8113	50	61.4513	29234	180918_AB_Venom_black_cobra.raw	0/0	2.24934	0	0.001763
FALSE	High	Sequest HT (A2)	Unambiguous	AEYLETWDTLMPNINK		FALSE	TRUE	1	6	A0A2D0TC04	A0A0F7YYZ8; A0A0B8RU55; U3FAB3; A0A2D0TC04; A0A2D4K5D9; A0A2D4FR34	0	3	0.5506	0	1	1	646.649	1937.93	0.361668	0.000233629	HCD	MS2	42.0172	50	61.4569	29238	180918_AB_Venom_black_cobra.raw	0/0	3.84777	0	7.833e-07
FALSE	High	Sequest HT (A2)	Unambiguous	IDTAcVcVITK	C5(Carbamidomethyl); C7(Carbamidomethyl)	FALSE	TRUE	2	5	P01140; Q5YF89	Q3HXY2; Q3HXY3; P01140; Q5YF89; Q3HXY1	0	2	0.3701	0	1	1	640.326	1279.64	4.67827	0.00299325	HCD	MS2	49.615	50	61.5651	29299	180918_AB_Venom_black_cobra.raw	0/0	2.53763	0	2.929e-06
FALSE	High	Sequest HT (A2)	Unambiguous	TWTEIIHLWHDEYK		FALSE	TRUE	1	2	P84805	P84805; Q7T1K6	0	4	0.4516	0	1	1	468.483	1870.91	-0.134544	-6.29298e-05	HCD	MS2	52.4181	50	61.5579	29296	180918_AB_Venom_black_cobra.raw	0/0	3.10014	0	1.439e-05
FALSE	High	Sequest HT (A2)	Unambiguous	VLEGIQcGESIYMSSNAR	C7(Carbamidomethyl)	FALSE	TRUE	1	2	P84805	P84805; Q7T1K6	0	3	0.6306	0	1	1	671.985	2013.94	2.40728	0.00161604	HCD	MS2	48.6639	50	61.5293	29280	180918_AB_Venom_black_cobra.raw	0/0	2.68455	0	0.0002174
FALSE	High	Sequest HT (A2)	Unambiguous	FFYIDGNENFHVSITAR		FALSE	TRUE	1	1	Q91132	Q91132	0	3	0.4664	0	1	1	677.328	2029.97	-3.1837	-0.00215428	HCD	MS2	68.5453	50	61.5279	29279	180918_AB_Venom_black_cobra.raw	0/0	2.52816	0	0.0002257
FALSE	High	Sequest HT (A2)	Unambiguous	SIFGVTTEDcPDGQNLcFK	C10(Carbamidomethyl); C17(Carbamidomethyl)	FALSE	TRUE	1	1	P82463	P82463	0	3	0.5678	0	1	1	729.999	2187.98	5.80658	0.00423487	HCD	MS2	55.0436	50	61.5193	29275	180918_AB_Venom_black_cobra.raw	0/0	3.16835	0	4.021e-06
FALSE	High	Sequest HT (A2)	Unambiguous	LLELQYFISR		FALSE	TRUE	1	6	A0A2D4PXP4	A0A2D4PZB5; A0A2D4L0X4; A0A2D4LBN1; A0A2D4PXP4; A0A2D4LBL3; V8NSK8	0	2	0.6569	0	1	1	641.364	1281.72	1.04081	0.000667013	HCD	MS2	44.8129	50	61.5179	29274	180918_AB_Venom_black_cobra.raw	0/0	2.74444	0	8.284e-05
FALSE	High	Sequest HT (A2)	Unambiguous	TAPAFQFSScSIRDYQEYLLR	C10(Carbamidomethyl)	FALSE	TRUE	1	1	P82942	P82942	1	3	0.5134	0	1	1	851.415	2552.23	2.20653	0.00187718	HCD	MS2	6.88466	50	61.5164	29273	180918_AB_Venom_black_cobra.raw	0/0	3.71897	0	7.86e-08
FALSE	High	Sequest HT (A2)	Unambiguous	SWWDFADYGcYcGR	C10(Carbamidomethyl); C12(Carbamidomethyl)	FALSE	TRUE	2	10	P15445; P00597	Q91133; P00598; Q6T179; P15445; Q9I900; P60044; Q92086; P00597; P00596; P60043	0	3	0.6712	0	1	1	614.906	1842.7	2.23178	0.00137083	HCD	MS2	71.5713	50	61.5106	29271	180918_AB_Venom_black_cobra.raw	0/0	2.21785	0	2.163e-05
FALSE	High	Sequest HT (A2)	Unambiguous	GcIDVcPKnSLLVK	C2(Carbamidomethyl); C6(Carbamidomethyl); N9(Deamidated)	FALSE	TRUE	3	22	P01445; P01451; P86538	P01445; P60304; Q9PS33; P01451; P86538; P86540; Q98958; E2IU04; A0A0U4W6H0; A0A0U4W6K7; Q91135; A0A0U4N5W4; A0A0U5AR60; P60306; Q98957; Q91136; P86382; A0A0U5ARS4; Q98959; P60305; Q98962; A0A0U5ALB9	1	3	0.0588	0	1	1	535.28	1603.83	4.44296	0.00237524	HCD	MS2	48.9268	50	61.5078	29269	180918_AB_Venom_black_cobra.raw	0/0	2.5484	0	0.0001982
FALSE	High	Sequest HT (A2)	Unambiguous	RVDLGcAATcPTVK	C6(Carbamidomethyl); C10(Carbamidomethyl)	FALSE	TRUE	1	3	P01391	P25671; E2IU01; P01391	1	3	0.5848	0	1	1	516.596	1547.77	3.91776	0.00202126	HCD	MS2	28.7772	50	61.505	29267	180918_AB_Venom_black_cobra.raw	0/0	3.41596	0	6.783e-05
FALSE	High	Sequest HT (A2)	Unambiguous	TcADIVINDLSLIHDLPKR	C2(Carbamidomethyl)	FALSE	TRUE	1	1	A8QL58	A8QL58	1	4	0.7452	0	1	1	549.049	2193.17	1.54154	0.000845215	HCD	MS2	22.2415	50	61.4541	29236	180918_AB_Venom_black_cobra.raw	0/0	5.73116	0	5.53e-08
FALSE	High	Sequest HT (A2)	Unambiguous	TGVDIQccSTDNcNPFPTR	C7(Carbamidomethyl); C8(Carbamidomethyl); C13(Carbamidomethyl)	FALSE	TRUE	1	1	P01391	P01391	0	3	0.7418	0	1	1	747.984	2241.94	2.53222	0.00189235	HCD	MS2	24.3922	50	61.5022	29265	180918_AB_Venom_black_cobra.raw	0/0	4.25775	0	1.951e-08
FALSE	High	Sequest HT (A2)	Unambiguous	MFMVAAPHVPVK		FALSE	TRUE	1	2	P01441	Q9PS34; P01441	0	3	0.7333	0	1	1	442.908	1326.71	2.08798	0.000923376	HCD	MS2	23.2329	50	61.4789	29251	180918_AB_Venom_black_cobra.raw	0/0	2.85458	0	8.762e-07
FALSE	High	Sequest HT (A2)	Unambiguous	MFMVAAPHVPVKR		FALSE	TRUE	1	2	P01441	Q9PS34; P01441	1	3	0.7703	0	1	1	494.942	1482.81	3.4487	0.00170459	HCD	MS2	32.4388	50	61.4775	29250	180918_AB_Venom_black_cobra.raw	0/0	3.57234	0	1.149e-06
FALSE	High	Sequest HT (A2)	Unambiguous	VDLGcAATcPTVK	C5(Carbamidomethyl); C9(Carbamidomethyl)	FALSE	TRUE	2	5	P25672; P01391	P25672; P25671; E2IU01; P01391; P25673	0	2	0.6841	0	1	1	696.338	1391.67	1.54252	0.00107334	HCD	MS2	8.99234	50	61.4761	29249	180918_AB_Venom_black_cobra.raw	0/0	4.21309	0	2.784e-09
FALSE	High	Sequest HT (A2)	Unambiguous	SWWDFADYGcYcGR	C10(Carbamidomethyl); C12(Carbamidomethyl)	FALSE	TRUE	2	10	P15445; P00597	Q91133; P00598; Q6T179; P15445; Q9I900; P60044; Q92086; P00597; P00596; P60043	0	2	1	0	1	1	921.855	1842.7	1.04666	0.000964338	HCD	MS2	0	50	61.4746	29248	180918_AB_Venom_black_cobra.raw	0/0	4.21012	0	3.621e-08
FALSE	High	Sequest HT (A2)	Unambiguous	IRcFITPDITSK	C3(Carbamidomethyl)	FALSE	TRUE	3	6	P25668; P25672; P01391	P25669; P25668; P25672; P25671; P01391; P25673	1	3	0.3927	0	1	1	484.263	1450.78	2.39093	0.00115623	HCD	MS2	15.0188	50	61.4654	29244	180918_AB_Venom_black_cobra.raw	0/0	2.19491	0	0.001941
FALSE	High	Sequest HT (A2)	Unambiguous	IITHPNFNGnTLDNDIMLIK	N10(Deamidated)	TRUE	FALSE	1	1	P00761	P00761	0	3		0.0215	2	3	762.063	2284.17	4.63363	0.00352799	HCD	MS2	54.9455	50	61.4597	29240	180918_AB_Venom_black_cobra.raw	0/0	1.82207	0	0.001745
FALSE	High	Sequest HT (A2)	Unambiguous	IITHPNFnGNTLDNDIMLIK	N8(Deamidated)	TRUE	FALSE	1	1	P00761	P00761	0	3		0.0215	2	2	762.063	2284.17	4.63363	0.00352799	HCD	MS2	54.9455	50	61.4597	29240	180918_AB_Venom_black_cobra.raw	0/0	1.82223	0	0.0009926
FALSE	High	Sequest HT (A2)	Unambiguous	IITHPnFNGNTLDNDIMLIK	N6(Deamidated)	TRUE	FALSE	1	1	P00761	P00761	0	3	0.0215	0	1	1	762.063	2284.17	4.63363	0.00352799	HCD	MS2	54.9455	50	61.4597	29240	180918_AB_Venom_black_cobra.raw	0/0	1.86079	0	0.0009225
FALSE	High	Sequest HT (A2)	Rejected	MqWYPEAASNAER	Q2(Deamidated)	FALSE	TRUE	0	2		V8N8B4; Q7ZT98	0	2		0	2	2	777.339	1553.67	0.990755	0.000769653	HCD	MS2	42.3339	50	61.4583	29239	180918_AB_Venom_black_cobra.raw	0/0	2.05565	0	0.0005422
FALSE	High	Sequest HT (A2)	Selected	MEWYPEAASNAER		FALSE	TRUE	1	3	P84805	P84805; Q2XXQ1; Q7T1K6	0	2	0	0	1	1	777.339	1553.67	0.991032	0.000769868	HCD	MS2	42.3339	50	61.4583	29239	180918_AB_Venom_black_cobra.raw	0/0	2.05565	0	0.0005423
FALSE	High	Sequest HT (A2)	Unambiguous	FcELAPSAGScFGFVSSYYYNR	C2(Carbamidomethyl); C11(Carbamidomethyl)	FALSE	TRUE	1	1	P19859	P19859	0	2	0.7296	0	1	1	1291.56	2582.11	-1.09069	-0.00140814	HCD	MS2	0	50	61.486	29256	180918_AB_Venom_black_cobra.raw	0/0	2.32913	0	1.211e-07
FALSE	High	Sequest HT (A2)	Unambiguous	VLEGIQcGESIYMSSNAR	C7(Carbamidomethyl)	FALSE	TRUE	1	2	P84805	P84805; Q7T1K6	0	3	0.5268	0	1	1	671.985	2013.94	1.86177	0.00124983	HCD	MS2	56.7642	50	60.8745	28921	180918_AB_Venom_black_cobra.raw	0/0	2.05479	0	0.0006144
FALSE	High	Sequest HT (A2)	Rejected	LAAIcFAGAPYnnNNYNIDLK	C5(Carbamidomethyl); N12(Deamidated); N13(Deamidated)	FALSE	TRUE	1	4	P00597	Q91133; P00598; P00597; P00596	0	3	0	0	1	1	786.712	2358.12	6.68472	0.00525443	HCD	MS2	15.146	29.0463	61.2593	29128	180918_AB_Venom_black_cobra.raw	0/0	5.78541	0	5.331e-10
FALSE	High	Sequest HT (A2)	Selected	LAAIcFAGAPYnDNNYNIDLK	C5(Carbamidomethyl); N12(Deamidated)	FALSE	TRUE	1	9	P15445	Q92085; Q6T179; P15445; Q9I900; Q92084; Q5G291; Q5G290; Q92086; P60043	0	2		0	2	2	1179.56	2358.12	6.06941	0.00715616	HCD	MS2	14.9207	50	61.2422	29118	180918_AB_Venom_black_cobra.raw	0/0	3.57555	0	8.259e-09
FALSE	High	Sequest HT (A2)	Rejected	MqWYPEAASNAER	Q2(Deamidated)	FALSE	TRUE	0	2		V8N8B4; Q7ZT98	0	2	0	0	1	1	777.334	1553.66	-4.66622	-0.00362488	HCD	MS2	28.1544	50	61.0766	29031	180918_AB_Venom_black_cobra.raw	0/0	1.87432	0	0.0002053
[truncated: 7,617 more rows]

## Sheet: Target proteins Identified
	200401_Naja_naja_Venom_with_serpentes_database_Target Protein
[truncated: 1,187 more rows]

## Sheet: Serpent-Database_Denovo_Peptide
			200401_Naja_naja_Venom_with_serpentes_database_denovo_peptide_matches
[truncated: 285 more rows]

[truncated: 1 more sheets: Target Protein Groups]
