# Supplementary material for: Proteomic Investigations of Two Pakistani Naja Snake Venoms Species Unravel the Venom Complexity, Posttranslational Modifications, and Presence of Extracellular Vesicles
Source: Toxins (Basel). 2020 Oct 22;12(11):669. doi: 10.3390/toxins12110669 (PMC7690644; doi:10.3390/toxins12110669)
Supplement: Supplementary file 1 [file toxins-12-00669-s001.zip › Table S4-Proteomic data of Naja naja venom searched against King cobra data base.xlsx]

## Sheet: Target Protein Group
		Venom_Naja_naja_searched_against_King_Cobra_Denovo_sequences_naja_naja_Denovo_sequences_naja_oxiana_TargetProteinGroup
Checked	Protein Group ID	# Proteins	# Unique Peptides	# Peptides	# PSMs	Group Description	Found in Samples: [S3] F3: Sample	Found in Sample Groups: [S3] F3: Sample
False	295	2	11	11	95	[Master Protein] Glutathione peroxidase (Fragment) OS=Ophiophagus hannah OX=8665 GN=Gpx3 PE=3 SV=1	High	High
False	127	2	9	9	47	[Master Protein] 5'-nucleotidase (Fragment) OS=Ophiophagus hannah OX=8665 GN=NT5E PE=4 SV=1	High	High
False	717	1	7	7	8	[Master Protein] Golgi apparatus protein 1 (Fragment) OS=Ophiophagus hannah OX=8665 GN=GLG1 PE=4 SV=1	High	High
False	469	1	6	6	104	[Master Protein] Uncharacterized protein OS=Ophiophagus hannah OX=8665 GN=L345_13461 PE=4 SV=1	High	High
False	746	1	6	6	9	[Master Protein] Uncharacterized protein (Fragment) OS=Ophiophagus hannah OX=8665 GN=L345_12110 PE=4 SV=1	High	High
False	726	1	5	6	10	[Master Protein] Alpha-fetoprotein (Fragment) OS=Ophiophagus hannah OX=8665 GN=AFP PE=4 SV=1	High	High
False	421	1	5	5	60	[Master Protein] Uncharacterized protein OS=Ophiophagus hannah OX=8665 GN=L345_16118 PE=3 SV=1	High	High
False	763	1	5	5	5	[Master Protein] Sulfhydryl oxidase OS=Ophiophagus hannah OX=8665 GN=QSOX1 PE=4 SV=1	High	High
False	489	1	4	4	20	[Master Protein] Tumor necrosis factor receptor superfamily member 11B OS=Ophiophagus hannah OX=8665 GN=TNFRSF11B PE=4 SV=1	High	High
False	75	1	4	4	8	[Master Protein] Extracellular matrix protein 1 (Fragment) OS=Ophiophagus hannah OX=8665 GN=Ecm1 PE=4 SV=1	High	High
False	655	1	4	4	7	[Master Protein] Endonuclease domain-containing 1 protein OS=Ophiophagus hannah OX=8665 GN=ENDOD1 PE=4 SV=1	High	High
False	644	1	4	4	5	[Master Protein] Aminopeptidase N (Fragment) OS=Ophiophagus hannah OX=8665 GN=ANPEP PE=4 SV=1	High	High
False	195	1	4	4	5	[Master Protein] Tissue-type plasminogen activator (Fragment) OS=Ophiophagus hannah OX=8665 GN=PLAT PE=3 SV=1	High	High
False	447	1	4	4	4	[Master Protein] Deoxyribonuclease-2-alpha (Fragment) OS=Ophiophagus hannah OX=8665 GN=DNASE2 PE=4 SV=1	High	High
False	280	1	4	4	4	[Master Protein] Dipeptidyl peptidase 4 OS=Ophiophagus hannah OX=8665 GN=DPP4 PE=3 SV=1	High	High
False	24	3	3	4	185	[Master Protein] de novo Cytotoxin SP15c	High	High
False	59	3	3	3	33	[Master Protein] de novo C4b-binding protein alpha chain-like isoform X1	High	High
False	227	2	3	3	4	[Master Protein] Neuroendocrine convertase 1 (Fragment) OS=Ophiophagus hannah OX=8665 GN=PCSK1 PE=3 SV=1	High	High
False	305	3	3	3	4	[Master Protein] de novo cardiotoxin 7a	High	High
False	430	3	3	3	3	[Master Protein] de novo L-amino-acid oxidase	High	High
False	211	1	3	3	3	[Master Protein] Protein disulfide-isomerase OS=Ophiophagus hannah OX=8665 GN=P4HB PE=3 SV=1	High	High
False	601	1	3	3	3	[Master Protein] Vascular endothelial growth factor C OS=Ophiophagus hannah OX=8665 GN=VEGFC PE=3 SV=1	High	High
False	484	4	2	3	140	[Master Protein] Uncharacterized protein (Fragment) OS=Ophiophagus hannah OX=8665 GN=L345_17517 PE=3 SV=1	High	High
False	649	2	2	3	110	[Master Protein] de novo Cytotoxin 1	High	High
False	703	2	2	3	106	[Master Protein] de novo cytotoxin 17, partial	High	High
False	172	3	2	3	35	[Master Protein] de novo Cytotoxin 3a	High	High
False	495	1	2	3	20	[Master Protein] Complement C3 (Fragment) OS=Ophiophagus hannah OX=8665 GN=C3 PE=4 SV=1	High	High
False	214	2	2	3	15	[Master Protein] Uncharacterized protein (Fragment) OS=Ophiophagus hannah OX=8665 GN=L345_16505 PE=4 SV=1	High	High
False	156	2	2	2	255	[Master Protein] de novo Cytotoxin Vc-5	High	High
False	761	2	2	2	231	[Master Protein] de novo cardiotoxin 1e	High	High
False	200	2	2	2	149	[Master Protein] de novo Alpha-cobratoxin	High	High
False	321	2	2	2	135	[Master Protein] de novo three-finger toxin precursor, partial	High	High
False	94	2	2	2	103	[Master Protein] de novo Long neurotoxin homolog	High	High
False	331	2	2	2	88	[Master Protein] de novo Muscarinic toxin-like protein 2	High	High
False	683	2	2	2	84	[Master Protein] de novo Ohanin	High	High
False	492	1	2	2	74	[Master Protein] de novo Muscarinic toxin-like protein 2	High	High
False	623	2	2	2	60	[Master Protein] de novo Snake venom metalloproteinase	High	High
False	415	2	2	2	56	[Master Protein] de novo Cytotoxin Vc-5	High	High
False	736	2	2	2	52	[Master Protein] de novo Complement decay-accelerating factor transmembrane isoform, partial	High	High
False	558	2	2	2	51	[Master Protein] de novo Weak toxin S4C11	High	High
False	58	1	2	2	48	[Master Protein] de novo Venom nerve growth factor 2	High	High
False	228	1	2	2	43	[Master Protein] de novo Cytotoxin SP15c	High	High
False	89	2	2	2	37	[Master Protein] de novo Cobrotoxin III	High	High
False	70	1	2	2	13	[Master Protein] de novo tyrosine-protein phosphatase non-receptor type 11-like	High	High
False	245	1	2	2	11	[Master Protein] de novo Glycerol-3-phosphate acyltransferase 1, mitochondrial, partial	High	High
False	607	1	2	2	11	[Master Protein] Proactivator polypeptide OS=Ophiophagus hannah OX=8665 GN=PSAP PE=4 SV=1	High	High
False	84	1	2	2	11	[Master Protein] de novo Cytotoxin homolog	High	High
False	201	1	2	2	11	[Master Protein] de novo cardiotoxin 7a	High	High
False	135	1	2	2	9	[Master Protein] de novo Weak neurotoxin 7	High	High
False	93	2	2	2	9	[Master Protein] de novo Ophiophagus venom factor	High	High
False	527	2	2	2	8	[Master Protein] de novo Snake venom metalloproteinase	High	High
False	115	1	2	2	8	[Master Protein] de novo L-amino acid oxidase, partial	High	High
False	733	2	2	2	8	[Master Protein] de novo Cysteine-rich venom protein annuliferin-b	High	High
False	526	1	2	2	8	[Master Protein] de novo Weak neurotoxin 7	High	High
False	92	2	2	2	7	[Master Protein] de novo Weak toxin CM-1b	High	High
False	453	1	2	2	7	[Master Protein] de novo cobrotoxin b	High	High
False	324	2	2	2	7	[Master Protein] de novo Cobrotoxin-b	High	High
False	248	2	2	2	7	[Master Protein] de novo Snake venom metalloproteinase	High	High
False	723	2	2	2	6	[Master Protein] de novo L-amino-acid oxidase	High	High
False	107	2	2	2	5	[Master Protein] de novo cobra venom factor 1, partial	High	High
False	463	1	2	2	5	[Master Protein] de novo three finger toxin V	High	High
False	504	1	2	2	4	[Master Protein] de novo Chain A, Crystal structure of 5'-nucleotidase from venom of Naja atra	High	High
False	391	2	2	2	4	[Master Protein] de novo L-amino-acid oxidase	High	High
False	10	2	2	2	4	[Master Protein] de novo Weak neurotoxin 10	High	High
False	52	1	2	2	4	[Master Protein] de novo Cobra venom factor	High	High
False	356	2	2	2	4	[Master Protein] de novo Muscarinic toxin-like protein 1	High	High
False	257	1	2	2	4	[Master Protein] Complement C3 (Fragment) OS=Ophiophagus hannah OX=8665 GN=C3 PE=4 SV=1	High	High
False	418	1	2	2	4	[Master Protein] de novo Cobra venom factor	High	High
False	226	1	2	2	4	[Master Protein] de novo Cytotoxin 1	High	High
False	533	2	2	2	4	[Master Protein] de novo Weak toxin CM-11	High	High
False	267	2	2	2	3	[Master Protein] de novo cobra venom factor 1, partial	High	High
False	291	2	2	2	3	[Master Protein] de novo Chain A, Crystal structure of 5'-nucleotidase from venom of Naja atra	High	High
False	695	2	2	2	3	[Master Protein] de novo cobra serum albumin	High	High
False	674	2	2	2	3	[Master Protein] Amine oxidase (Fragment) OS=Ophiophagus hannah OX=8665 GN=L345_14746 PE=3 SV=1	High	High
False	219	2	2	2	3	[Master Protein] de novo Three finger toxin W-V	High	High
False	543	2	2	2	3	[Master Protein] de novo C-type lectin galactose-binding isoform	High	High
False	621	1	2	2	3	[Master Protein] de novo Weak toxin S4C11	High	High
False	555	1	2	2	3	[Master Protein] de novo Snake venom metalloproteinase-disintegrin-like mocarhagin	High	High
False	624	2	2	2	3	[Master Protein] de novo Snake venom metalloproteinase	High	High
False	422	1	2	2	3	[Master Protein] de novo keratin, type II cytoskeletal 6A-like	High	High
False	379	1	2	2	3	[Master Protein] de novo Venom nerve growth factor 3	High	High
False	189	2	2	2	2	[Master Protein] de novo L-amino-acid oxidase	High	High
False	678	2	2	2	2	[Master Protein] de novo Peroxidasin, partial	High	High
False	493	2	2	2	2	[Master Protein] de novo Endonuclease domain-containing 1 protein, partial	High	High
False	748	1	2	2	2	[Master Protein] Neprilysin OS=Ophiophagus hannah OX=8665 GN=MME PE=4 SV=1	High	High
False	350	1	2	2	2	[Master Protein] Uncharacterized protein (Fragment) OS=Ophiophagus hannah OX=8665 GN=L345_12207 PE=4 SV=1	High	High
False	319	1	2	2	2	[Master Protein] Aminopeptidase (Fragment) OS=Ophiophagus hannah OX=8665 GN=ERAP1 PE=3 SV=1	High	High
False	293	1	2	2	2	[Master Protein] Peptidyl-glycine alpha-amidating monooxygenase (Fragment) OS=Ophiophagus hannah OX=8665 GN=Pam PE=4 SV=1	High	High
False	68	1	2	2	2	[Master Protein] Uncharacterized protein (Fragment) OS=Ophiophagus hannah OX=8665 GN=L345_13731 PE=4 SV=1	High	High
False	90	1	2	2	2	[Master Protein] Granulin OS=Ophiophagus hannah OX=8665 GN=GRN PE=4 SV=1	High	High
False	693	2	1	2	140	[Master Protein] de novo Phospholipase A2 3	High	High
False	34	2	1	2	133	[Master Protein] de novo Venom nerve growth factor 3	High	High
False	408	2	1	2	102	[Master Protein] de novo Cytotoxin 1	High	High
False	15	2	1	2	98	[Master Protein] de novo Venom nerve growth factor 3	High	High
False	296	4	1	2	95	[Master Protein] de novo nerve growth factor	High	High
False	96	2	1	2	81	[Master Protein] de novo Phospholipase A2 3	High	High
False	364	2	1	2	77	[Master Protein] de novo Cytotoxin SP15c	High	High
False	680	2	1	2	77	[Master Protein] de novo Cytotoxin SP15c	High	High
False	572	2	1	2	72	[Master Protein] de novo Phospholipase A2 3	High	High
False	168	2	1	2	70	[Master Protein] de novo Basic phospholipase A2 T1-2 A chain	High	High
False	499	2	1	2	41	[Master Protein] de novo Chain A, Crystal Structure Of Natrin, A Snake Venom Crisp From Taiwan Cobra	High	High
False	584	2	1	2	34	[Master Protein] de novo cysteine rich secretory protein 2, partial	High	High
False	326	3	1	2	34	[Master Protein] de novo Cytotoxin 3a	High	High
False	205	3	1	2	29	[Master Protein] de novo Cytotoxin 3a	High	High
False	567	1	1	2	12	[Master Protein] de novo Alpha-fetoprotein, partial	High	High
False	727	1	1	2	6	[Master Protein] de novo Alpha-fetoprotein, partial	High	High
False	508	2	1	2	2	[Master Protein] de novo L-amino-acid oxidase	High	High
False	441	2	1	2	2	[Master Protein] de novo L-amino acid oxidase, partial	High	High
False	483	1	1	1	148	[Master Protein] de novo three-finger toxin precursor, partial	High	High
False	322	1	1	1	137	[Master Protein] de novo Long neurotoxin 7	High	High
False	188	1	1	1	116	[Master Protein] de novo Long neurotoxin 4	High	High
False	377	1	1	1	105	[Master Protein] de novo Acidic phospholipase A2 1	High	High
False	19	1	1	1	88	[Master Protein] de novo putative G-protein coupled receptor, partial	High	High
False	32	1	1	1	88	[Master Protein] de novo Cysteine-rich venom protein natrin-1	High	High
False	272	1	1	1	83	[Master Protein] de novo Acidic phospholipase A2 1	High	High
False	651	1	1	1	82	[Master Protein] de novo Acidic phospholipase A2 C	High	High
False	461	1	1	1	74	[Master Protein] de novo Acidic phospholipase A2 C	High	High
False	366	1	1	1	72	[Master Protein] de novo Long Neurotoxin	High	High
False	658	1	1	1	66	[Master Protein] de novo Venom nerve growth factor 2	High	High
False	122	1	1	1	65	[Master Protein] de novo Disks large-like 1, partial	High	High
False	138	1	1	1	64	[Master Protein] de novo Cysteine-rich venom protein natrin-1	High	High
False	636	1	1	1	63	[Master Protein] de novo Long neurotoxin 1	High	High
False	559	1	1	1	60	[Master Protein] de novo Vigilin, partial	High	High
False	273	1	1	1	60	[Master Protein] de novo Alpha-cobratoxin	High	High
False	126	1	1	1	59	[Master Protein] de novo Pseudouridine-5'-monophosphatase, partial	High	High
False	609	1	1	1	57	[Master Protein] de novo Muscarinic toxin-like protein 2	High	High
False	482	1	1	1	54	[Master Protein] de novo Snake venom metalloproteinase	High	High
False	243	1	1	1	48	[Master Protein] de novo Neurotoxin II	High	High
False	647	1	1	1	48	[Master Protein] de novo Intraflagellar transport protein 88-like protein	High	High
False	164	1	1	1	43	[Master Protein] de novo Acidic phospholipase A2 C	High	High
False	140	1	1	1	41	[Master Protein] de novo Helicopsin	High	High
False	390	1	1	1	40	[Master Protein] de novo Cobra venom factor	High	High
False	646	1	1	1	39	[Master Protein] de novo Snake venom metalloproteinase	High	High
False	540	1	1	1	32	[Master Protein] de novo L-amino acid oxidase, partial	High	High
False	410	1	1	1	32	[Master Protein] de novo three-finger toxin precursor, partial	High	High
False	454	1	1	1	32	[Master Protein] de novo phospholipase A2-III	High	High
False	249	1	1	1	31	[Master Protein] de novo metalloproteinase 7, partial	High	High
False	548	1	1	1	30	[Master Protein] de novo Cobra venom factor	High	High
False	639	1	1	1	30	[Master Protein] de novo Snake venom metalloproteinase	High	High
False	95	1	1	1	29	[Master Protein] de novo L-amino-acid oxidase	High	High
False	17	1	1	1	29	[Master Protein] de novo Long neurotoxin 1	High	High
False	209	1	1	1	29	[Master Protein] de novo Muscarinic toxin-like protein	High	High
False	215	1	1	1	28	[Master Protein] de novo Snake venom metalloproteinase	High	High
False	161	1	1	1	28	[Master Protein] de novo cytotoxin 17, partial	High	High
False	288	1	1	1	27	[Master Protein] de novo Zinc finger FYVE domain-containing protein 16, partial	High	High
False	240	1	1	1	26	[Master Protein] de novo Venom nerve growth factor 2	High	High
False	297	1	1	1	26	[Master Protein] de novo L-amino-acid oxidase	High	High
False	615	1	1	1	24	[Master Protein] de novo Melanocyte-stimulating hormone receptor, partial	High	High
False	317	1	1	1	24	[Master Protein] de novo Leucine-rich repeat, immunoglobulin-like domain and transmembrane domain-containing protein 3, partial	High	High
False	665	1	1	1	24	[Master Protein] de novo Cobra venom factor	High	High
False	39	1	1	1	23	[Master Protein] de novo Collagen alpha-1(IV) chain, partial	High	High
False	163	1	1	1	23	[Master Protein] de novo cobra venom factor 1, partial	High	High
False	737	1	1	1	23	[Master Protein] de novo Nuclear pore complex protein	High	High
False	755	1	1	1	22	[Master Protein] de novo Weak neurotoxin 7	High	High
False	616	1	1	1	22	[Master Protein] de novo Trafficking kinesin-binding protein 1, partial	High	High
False	579	1	1	1	21	[Master Protein] de novo three-finger toxin precursor, partial	High	High
False	413	1	1	1	21	[Master Protein] de novo Cardiotoxin-6	High	High
False	213	1	1	1	21	[Master Protein] de novo Muscarinic toxin-like protein 3	High	High
False	627	1	1	1	20	[Master Protein] de novo Neurotoxin II	High	High
False	679	1	1	1	20	[Master Protein] de novo Snake venom metalloproteinase-disintegrin-like mocarhagin	High	High
False	630	1	1	1	20	[Master Protein] de novo Kunitz-type serine protease inhibitor	High	High
False	485	1	1	1	20	[Master Protein] de novo Snake venom metalloproteinase	High	High
False	739	1	1	1	20	[Master Protein] de novo putative long neurotoxin	High	High
False	196	1	1	1	19	[Master Protein] de novo Snake venom metalloproteinase	High	High
False	769	1	1	1	19	[Master Protein] de novo Venom nerve growth factor 2	High	High
False	48	1	1	1	18	[Master Protein] de novo Cysteine-rich venom protein natrin-1	High	High
False	310	1	1	1	18	[Master Protein] de novo Cadherin EGF LAG seven-pass G-type receptor 2, partial	High	High
False	294	1	1	1	18	[Master Protein] de novo Cysteine-rich venom protein 1	High	High
False	758	1	1	1	18	[Master Protein] de novo cobra venom factor, partial	High	High
False	405	1	1	1	17	[Master Protein] de novo Cobra venom factor	High	High
False	173	1	1	1	17	[Master Protein] de novo cobra serum albumin	High	High
False	509	1	1	1	16	[Master Protein] de novo phosphodiesterase, partial	High	High
False	158	1	1	1	16	[Master Protein] de novo Cobra venom factor	High	High
False	745	1	1	1	16	[Master Protein] de novo Cytotoxin SP15c	High	High
False	594	1	1	1	16	[Master Protein] de novo YTH domain family protein 2	High	High
False	675	1	1	1	16	[Master Protein] de novo Complement decay-accelerating factor transmembrane isoform, partial	High	High
False	397	1	1	1	16	[Master Protein] de novo Long neurotoxin 7	High	High
False	55	2	1	1	16	[Master Protein] MOB kinase activator 2 (Fragment) OS=Ophiophagus hannah OX=8665 GN=Mob2 PE=4 SV=1	High	High
False	239	1	1	1	16	[Master Protein] de novo Cobra venom factor	High	High
False	28	1	1	1	16	[Master Protein] de novo Kunitz-type serine protease inhibitor isoform 7	High	High
False	537	1	1	1	16	[Master Protein] de novo Snake venom metalloproteinase	High	High
False	436	1	1	1	15	[Master Protein] de novo Snake venom metalloproteinase	High	High
False	471	1	1	1	15	[Master Protein] de novo Cysteine-rich venom protein natrin-1	High	High
False	285	1	1	1	15	[Master Protein] de novo three-finger toxin precursor, partial	High	High
False	79	1	1	1	14	[Master Protein] de novo Cysteine-rich venom protein natrin-1	High	High
False	382	1	1	1	14	[Master Protein] de novo three-finger toxin precursor, partial	High	High
False	41	1	1	1	14	[Master Protein] de novo Zinc phosphodiesterase ELAC protein 2, partial	High	High
False	551	1	1	1	14	[Master Protein] de novo Snake venom metalloproteinase	High	High
False	478	1	1	1	14	[Master Protein] de novo three-finger toxin precursor, partial	High	High
False	325	1	1	1	14	[Master Protein] de novo Acidic phospholipase A2 3	High	High
False	521	1	1	1	13	[Master Protein] de novo Snake venom metalloproteinase	High	High
False	608	1	1	1	13	[Master Protein] de novo Alpha-cobratoxin	High	High
False	512	1	1	1	13	[Master Protein] de novo Snake venom metalloproteinase	High	High
False	442	1	1	1	12	[Master Protein] de novo Disintegrin and metalloproteinase domain-containing protein 21, partial	High	High
False	354	1	1	1	11	[Master Protein] de novo Cysteine-rich venom protein ophanin	High	High
False	600	1	1	1	11	[Master Protein] de novo L-amino-acid oxidase	High	High
False	360	1	1	1	11	[Master Protein] de novo Venom nerve growth factor 2	High	High
False	9	1	1	1	11	[Master Protein] de novo cobra venom factor 1, partial	High	High
False	108	1	1	1	11	[Master Protein] de novo long neurotoxin	High	High
False	365	1	1	1	11	[Master Protein] de novo Long neurotoxin homolog	High	High
False	500	1	1	1	10	[Master Protein] de novo three-finger toxin precursor, partial	High	High
False	130	1	1	1	10	[Master Protein] de novo Acidic phospholipase A2 2	High	High
False	682	1	1	1	10	[Master Protein] de novo serum albumin precursor	High	High
False	577	1	1	1	10	[Master Protein] de novo transmembrane protein 41A	High	High
False	16	1	1	1	10	[Master Protein] de novo Complement decay-accelerating factor transmembrane isoform, partial	High	High
False	259	1	1	1	9	[Master Protein] de novo inter-alpha-trypsin inhibitor heavy chain H4-like	High	High
False	346	1	1	1	9	[Master Protein] de novo Acidic phospholipase A2 3	High	High
False	182	1	1	1	9	[Master Protein] de novo cobra venom factor 1, partia	High	High
False	256	1	1	1	9	[Master Protein] de novo Acidic phospholipase A2 1	High	High
False	515	1	1	1	9	[Master Protein] de novo three-finger toxin precursor, partial	High	High
False	271	1	1	1	9	[Master Protein] de novo Cysteine-rich venom protein 25	High	High
False	570	1	1	1	9	[Master Protein] de novo Short neurotoxin III	High	High
False	233	1	1	1	8	[Master Protein] de novo Kunitz-type serine protease inhibitor	High	High
False	573	1	1	1	8	[Master Protein] de novo olfactory receptor 2D2-like	High	High
False	668	1	1	1	8	[Master Protein] de novo cytotoxin 17, partial	High	High
False	432	1	1	1	8	[Master Protein] de novo Cardiotoxin 7a	High	High
False	328	1	1	1	8	[Master Protein] de novo Cobra venom factor	High	High
False	766	1	1	1	8	[Master Protein] de novo Long neurotoxin 7	High	High
False	77	1	1	1	8	[Master Protein] de novo Snake venom metalloproteinase	High	High
False	760	1	1	1	7	[Master Protein] de novo cytotoxin 17, partial	High	High
False	241	1	1	1	7	[Master Protein] de novo Short neurotoxin 1	High	High
False	547	1	1	1	7	[Master Protein] de novo Complement decay-accelerating factor, partial	High	High
False	203	1	1	1	7	[Master Protein] de novo Snake venom metalloproteinase	High	High
False	306	1	1	1	6	[Master Protein] de novo Snake venom metalloproteinase	High	High
False	522	1	1	1	6	[Master Protein] de novo Glutathione peroxidase 3, partial	High	High
False	67	1	1	1	6	[Master Protein] de novo Snake venom metalloproteinase	High	High
False	69	1	1	1	6	[Master Protein] de novo Kunitz-type serine protease inhibitor	High	High
False	56	1	1	1	6	[Master Protein] de novo Complement decay-accelerating factor transmembrane isoform, partial	High	High
False	534	1	1	1	6	[Master Protein] de novo Chain A, Solution structure of a chymotrypsin inhibitor from the Taiwan cobra	High	High
False	380	1	1	1	6	[Master Protein] de novo Sacsin, partial	High	High
False	490	1	1	1	6	[Master Protein] de novo Kunitz inhibitor I	High	High
False	666	1	1	1	6	[Master Protein] de novo Acidic phospholipase A2 1	High	High
False	395	1	1	1	6	[Master Protein] de novo Acidic phospholipase A2 1	High	High
False	428	1	1	1	6	[Master Protein] de novo Snake venom metalloproteinase	High	High
False	35	1	1	1	6	[Master Protein] de novo Ohanin	High	High
False	633	1	1	1	6	[Master Protein] de novo cytotoxin 17, partial	High	High
False	283	1	1	1	6	[Master Protein] de novo Thaicobrin	High	High
False	261	1	1	1	6	[Master Protein] de novo Acidic phospholipase A2 1	High	High
False	247	1	1	1	6	[Master Protein] de novo nerve growth factor, partial	High	High
False	496	1	1	1	6	[Master Protein] de novo Acidic phospholipase A2 C	High	High
False	64	1	1	1	6	[Master Protein] de novo Cobra venom factor	High	High
False	347	1	1	1	6	[Master Protein] de novo 5-nucleotidase	High	High
False	753	1	1	1	5	[Master Protein] de novo Cysteine-rich venom protein 1	High	High
False	450	1	1	1	5	[Master Protein] de novo cobra serum albumin	High	High
False	653	1	1	1	5	[Master Protein] de novo C-terminal-binding protein 1, partial	High	High
False	123	1	1	1	5	[Master Protein] de novo Snake venom metalloproteinase	High	High
False	14	1	1	1	5	[Master Protein] de novo cobra serum albumin	High	High
False	160	1	1	1	5	[Master Protein] de novo phospholipase A2	High	High
False	529	1	1	1	5	[Master Protein] de novo Snake venom metalloproteinase	High	High
False	757	1	1	1	5	[Master Protein] de novo kunitz/BPTI-like toxin	High	High
False	231	1	1	1	5	[Master Protein] de novo Chain A, Non-antibiotic Properties Of Tetracyclines: Structural Basis For Inhibition Of Secretory Phospholipase A2.	High	High
False	434	1	1	1	5	[Master Protein] de novo Cardiotoxin-like basic polypeptide ah	High	High
False	86	1	1	1	5	[Master Protein] de novo Cobra venom factor	High	High
False	707	1	1	1	5	[Master Protein] de novo Cytotoxin 10	High	High
False	626	1	1	1	5	[Master Protein] de novo Acidic phospholipase A2 1	High	High
False	592	1	1	1	5	[Master Protein] de novo Cysteine-rich venom protein natrin-1	High	High
False	308	1	1	1	5	[Master Protein] de novo Cysteine-rich venom protein 25-A	High	High
False	190	1	1	1	5	[Master Protein] de novo Cobra venom factor gamma chain	High	High
False	71	1	1	1	5	[Master Protein] de novo Acidic phospholipase A2 2	High	High
False	554	1	1	1	5	[Master Protein] de novo phospholipase a2	High	High
False	638	1	1	1	4	[Master Protein] de novo Acidic phospholipase A2 C	High	High
False	595	1	1	1	4	[Master Protein] de novo natriuretic peptide	High	High
False	63	1	1	1	4	[Master Protein] de novo Chain A, Crystal Structure Of Snake Venom Phosphodiesterase	High	High
False	617	1	1	1	4	[Master Protein] de novo Alpha-cobratoxin	High	High
False	289	1	1	1	4	[Master Protein] de novo Cobra venom factor	High	High
False	290	1	1	1	4	[Master Protein] de novo Decorin, partial	High	High
False	618	1	1	1	4	[Master Protein] de novo Rac GTPase-activating protein 1, partial	High	High
False	634	1	1	1	4	[Master Protein] de novo membrane cofactor protein-like	High	High
False	299	1	1	1	4	[Master Protein] de novo Acidic phospholipase A2 1	High	High
False	574	1	1	1	4	[Master Protein] de novo zinc finger protein 91-like isoform X2	High	High
False	467	1	1	1	4	[Master Protein] de novo Muscarinic toxin-like protein 2	High	High
False	694	1	1	1	4	[Master Protein] de novo Long neurotoxin 1	High	High
False	206	1	1	1	4	[Master Protein] de novo Weak toxin S4C11	High	High
False	207	1	1	1	4	[Master Protein] de novo Long neurotoxin 1	High	High
False	185	1	1	1	4	[Master Protein] de novo Cysteine-rich venom protein 2	High	High
False	510	1	1	1	4	[Master Protein] de novo Acidic phospholipase A2 1	High	High
False	124	1	1	1	4	[Master Protein] de novo Cobra venom factor	High	High
False	260	1	1	1	4	[Master Protein] de novo Ubiquitin carboxyl-terminal hydrolase 24	High	High
False	18	1	1	1	4	[Master Protein] de novo kappa-cobrotoxin	High	High
False	230	1	1	1	4	[Master Protein] de novo metalloproteinase, partial	High	High
False	476	1	1	1	4	[Master Protein] de novo Cobrotoxin-b	High	High
False	266	1	1	1	4	[Master Protein] de novo cysteine-rich secretory protein 4, partial	High	High
False	119	1	1	1	4	[Master Protein] de novo Zinc metalloproteinase-disintegrin-like atrase-A	High	High
False	186	1	1	1	4	[Master Protein] de novo cobra venom factor 1, partial	High	High
False	22	1	1	1	4	[Master Protein] de novo Cytotoxin 3a	High	High
False	564	1	1	1	4	[Master Protein] de novo Myotubularin-related protein 11, partial	High	High
False	652	1	1	1	4	[Master Protein] de novo Chain A, Crystal Structure Of Snake Venom Phosphodiesterase (pde) From Taiwan Cobra (naja Atra Atra)	High	High
False	491	1	1	1	4	[Master Protein] de novo Snake venom metalloproteinase	High	High
False	187	1	1	1	4	[Master Protein] de novo Cobra venom factor	High	High
False	582	1	1	1	3	[Master Protein] de novo Glutathione peroxidase 3, partial	High	High
False	562	1	1	1	3	[Master Protein] de novo ubiquitin carboxyl-terminal hydrolase CYLD	High	High
False	433	1	1	1	3	[Master Protein] de novo phosphodiesterase	High	High
False	708	1	1	1	3	[Master Protein] de novo Cytotoxin SP15c	High	High
False	743	1	1	1	3	[Master Protein] de novo Snake venom metalloproteinase	High	High
False	97	1	1	1	3	[Master Protein] de novo myocyte-specific enhancer factor 2A isoform X1	High	High
False	222	1	1	1	3	[Master Protein] de novo nerve growth factor, partial	High	High
False	705	1	1	1	3	[Master Protein] de novo Cytotoxin 5	High	High
False	629	1	1	1	3	[Master Protein] de novo Short neurotoxin 1	High	High
False	697	1	1	1	3	[Master Protein] de novo L-amino acid oxidase, partial	High	High
False	569	1	1	1	3	[Master Protein] de novo guanylate-binding protein 1-like	High	High
False	65	1	1	1	3	[Master Protein] de novo Natriuretic peptide Na-NP	High	High
False	334	1	1	1	3	[Master Protein] de novo Acidic phospholipase A2 3	High	High
False	141	1	1	1	3	[Master Protein] de novo Cysteine-rich venom protein bucarin	High	High
False	406	1	1	1	3	[Master Protein] de novo Cytotoxin Vc-5	High	High
False	153	1	1	1	3	[Master Protein] de novo venom factor-like, partial	High	High
False	734	1	1	1	3	[Master Protein] de novo Cobra venom factor	High	High
False	764	1	1	1	3	[Master Protein] de novo Cysteine-rich venom protein natrin-1	High	High
False	637	1	1	1	3	[Master Protein] de novo Acidic phospholipase A2 3	High	High
False	439	1	1	1	3	[Master Protein] de novo phosphodiesterase	High	High
False	438	1	1	1	3	[Master Protein] de novo trafficking protein particle complex subunit 3	High	High
False	412	1	1	1	3	[Master Protein] de novo Cytotoxin II	High	High
False	385	1	1	1	3	[Master Protein] de novo natriuretic peptide PaNP-c precursor, partial	High	High
False	458	1	1	1	3	[Master Protein] de novo Acidic phospholipase A2 C	High	High
False	457	1	1	1	3	[Master Protein] de novo Cysteine-rich venom protein kaouthin-1	High	High
False	112	1	1	1	3	[Master Protein] de novo Snake venom metalloproteinase	High	High
False	384	1	1	1	3	[Master Protein] de novo La-related protein 4B	High	High
False	767	1	1	1	3	[Master Protein] de novo putative long neurotoxin	High	High
False	536	1	1	1	3	[Master Protein] de novo papilin-like, partial	High	High
False	590	1	1	1	3	[Master Protein] de novo Long neurotoxin 4	High	High
False	602	1	1	1	3	[Master Protein] de novo L-amino-acid oxidase	High	High
False	721	1	1	1	3	[Master Protein] de novo Snake venom metalloproteinase	High	High
False	45	1	1	1	3	[Master Protein] de novo Snake venom metalloproteinase	High	High
False	40	1	1	1	3	[Master Protein] de novo Snake venom serine protease NaSP	High	High
False	252	1	1	1	3	[Master Protein] Uncharacterized protein OS=Ophiophagus hannah OX=8665 GN=L345_01814 PE=3 SV=1	High	High
False	376	1	1	1	3	[Master Protein] de novo Cerebellin-4	High	High
False	643	1	1	1	3	[Master Protein] de novo Muscarinic toxin-like protein 3	High	High
False	147	1	1	1	3	[Master Protein] de novo phosphodiesterase	High	High
False	396	1	1	1	3	[Master Protein] de novo Acidic phospholipase A2 beta-bungarotoxin A4 chain	High	High
False	685	1	1	1	3	[Master Protein] de novo cytotoxin 17, partial	High	High
False	677	1	1	1	3	[Master Protein] de novo immunoglobulin Y2 heavy chain, partial	High	High
False	676	1	1	1	3	[Master Protein] de novo Ninein-like protein, partial	High	High
False	344	1	1	1	3	[Master Protein] de novo Long neurotoxin 1	High	High
False	423	1	1	1	3	[Master Protein] de novo cytotoxin 17, partial	High	High
False	368	1	1	1	3	[Master Protein] de novo venom factor	High	High
False	53	1	1	1	2	[Master Protein] de novo Acidic phospholipase A2 C	High	High
False	470	1	1	1	2	[Master Protein] de novo Low molecular weight phosphotyrosine protein phosphatase, partial	High	High
False	550	1	1	1	2	[Master Protein] de novo venom factor	High	High
False	5	1	1	1	2	[Master Protein] de novo Snake venom metalloproteinase	High	High
False	528	1	1	1	2	[Master Protein] de novo Snake venom metalloproteinase	High	High
False	399	1	1	1	2	[Master Protein] de novo cobra venom factor 1, partial	High	High
False	531	1	1	1	2	[Master Protein] de novo phospholipase A2 inhibitor beta subunit isoform OMI-2B	High	High
False	394	1	1	1	2	[Master Protein] de novo cardiotoxin 1e	High	High
False	392	1	1	1	2	[Master Protein] de novo Cobra venom factor	High	High
False	3	1	1	1	2	[Master Protein] de novo long neurotoxin	High	High
False	535	1	1	1	2	[Master Protein] de novo Cystatin	High	High
False	545	1	1	1	2	[Master Protein] de novo N-acetylgalactosaminyltransferase 7 isoform X1	High	High
False	591	1	1	1	2	[Master Protein] de novo Cysteine-rich venom protein 1	High	High
False	50	1	1	1	2	[Master Protein] de novo Chain A, Crystal Structure Of Snake Venom Phosphodiesterase (pde) From Taiwan Cobra	High	High
False	425	1	1	1	2	[Master Protein] de novo cysteine rich secretory protein 2, partia	High	High
False	517	1	1	1	2	[Master Protein] de novo Snake venom serine protease	High	High
False	54	1	1	1	2	[Master Protein] de novo anionic trypsin-1-like	High	High
False	459	1	1	1	2	[Master Protein] de novo complement protein C3-2	High	High
False	568	1	1	1	2	[Master Protein] de novo Snake venom metalloproteinase	High	High
False	749	1	1	1	2	[Master Protein] de novo Cysteine-rich venom protein 25	High	High
False	37	1	1	1	2	[Master Protein] de novo phospholipase a2	High	High
False	477	1	1	1	2	[Master Protein] de novo homeobox protein PKNOX1, partial	High	High
False	479	1	1	1	2	[Master Protein] de novo Snake venom metalloproteinase	High	High
False	449	1	1	1	2	[Master Protein] Uncharacterized protein (Fragment) OS=Ophiophagus hannah OX=8665 GN=L345_16405 PE=4 SV=1	High	High
False	480	1	1	1	2	[Master Protein] de novo Venom nerve growth factor 3	High	High
False	448	1	1	1	2	[Master Protein] de novo Nucleolar complex protein 4-like protein, partial	High	High
False	481	1	1	1	2	[Master Protein] de novo Kappa-cobrotoxin	High	High
False	754	1	1	1	2	[Master Protein] de novo Cysteine-rich venom protein natrin-1	High	High
False	443	1	1	1	2	[Master Protein] de novo cytotoxin 17, partial	High	High
False	756	1	1	1	2	[Master Protein] de novo Cobra venom factor	High	High
False	520	1	1	1	2	[Master Protein] de novo Cobra venom factor alpha chain	High	High
False	747	1	1	1	2	[Master Protein] de novo opharin precursor	High	High
False	23	1	1	1	2	[Master Protein] de novo long neurotoxin	High	High
False	487	1	1	1	2	[Master Protein] de novo aminopeptidase N	High	High
False	488	1	1	1	2	[Master Protein] de novo Acidic phospholipase A2 1	High	High
False	435	1	1	1	2	[Master Protein] de novo Cobra venom factor	High	High
False	560	1	1	1	2	[Master Protein] de novo Snake venom metalloproteinase	High	High
False	43	1	1	1	2	[Master Protein] de novo 5-nucleotidase	High	High
False	429	1	1	1	2	[Master Protein] de novo phospholipase A2I precursor	High	High
False	427	1	1	1	2	[Master Protein] de novo Long neurotoxin homolog	High	High
False	759	1	1	1	2	[Master Protein] de novo Complement receptor type 2, partial	High	High
False	424	1	1	1	2	[Master Protein] de novo Snake venom metalloproteinase	High	High
False	505	1	1	1	2	[Master Protein] de novo Homeobox protein cut-like 2, partial	High	High
False	507	1	1	1	2	[Master Protein] de novo venom PRY-SPRY domain-containing protein, partial	High	High
False	744	1	1	1	2	[Master Protein] de novo Cysteine-rich venom protein 2	High	High
False	516	1	1	1	2	[Master Protein] de novo tissue-type plasminogen activator	High	High
False	440	1	1	1	2	[Master Protein] de novo Sulfate transporter, partial	High	High
False	465	1	1	1	2	[Master Protein] de novo L-amino-acid oxidase	High	High
False	738	1	1	1	2	[Master Protein] de novo Adenylate cyclase type 2, partial	High	High
False	275	1	1	1	2	[Master Protein] de novo Alpha-elapitoxin-Al2b	High	High
False	710	1	1	1	2	[Master Protein] de novo Fibroblast growth factor 3, partial	High	High
False	242	1	1	1	2	[Master Protein] de novo long neurotoxin	High	High
False	664	1	1	1	2	[Master Protein] de novo protease inhibitor	High	High
False	129	1	1	1	2	[Master Protein] de novo GRAM domain-containing protein 1B, partial	High	High
False	663	1	1	1	2	[Master Protein] de novo serum albumin precursor	High	High
False	128	1	1	1	2	[Master Protein] de novo Cobra venom factor	High	High
False	125	1	1	1	2	[Master Protein] de novo Cardiotoxin 7a	High	High
False	662	1	1	1	2	[Master Protein] de novo Snake venom metalloproteinase-disintegrin-like mocarhagin	High	High
False	251	1	1	1	2	[Master Protein] de novo transferrin	High	High
False	667	1	1	1	2	[Master Protein] de novo Snake venom metalloproteinase	High	High
False	254	1	1	1	2	[Master Protein] de novo tissue-type plasminogen activator-like, partial	High	High
False	712	1	1	1	2	[Master Protein] de novo Weak toxin S4C11	High	High
False	120	1	1	1	2	[Master Protein] de novo Snake venom metalloproteinase	High	High
False	118	1	1	1	2	[Master Protein] de novo long neurotoxin	High	High
False	274	1	1	1	2	[Master Protein] de novo Cobra venom factor	High	High
False	389	1	1	1	2	[Master Protein] de novo Long neurotoxin 1	High	High
False	276	1	1	1	2	[Master Protein] de novo cathelicidin-related protein precursor	High	High
False	110	1	1	1	2	[Master Protein] de novo snake venom metalloproteinase 27, partial	High	High
False	287	1	1	1	2	[Master Protein] de novo venom factor	High	High
False	103	1	1	1	2	[Master Protein] de novo Snake venom metalloproteinase	High	High
False	656	1	1	1	2	[Master Protein] de novo BPTI/Kunitz domain-containing protein-like	High	High
False	302	1	1	1	2	[Master Protein] de novo Snake venom serine protease catroxase-1	High	High
False	709	1	1	1	2	[Master Protein] de novo tumor necrosis factor receptor superfamily member 11B	High	High
False	223	1	1	1	2	[Master Protein] de novo Phospholipase A2 inhibitor 31 kDa subunit	High	High
False	162	3	1	1	2	[Master Protein] Major histocompatibility complex class I-related protein (Fragment) OS=Ophiophagus hannah OX=8665 GN=Mr1 PE=3 SV=1	Not Found	Not Found
False	171	1	1	1	2	[Master Protein] de novo Thaicobrin	High	High
False	689	1	1	1	2	[Master Protein] de novo three-finger toxin precursor, partial	High	High
False	687	1	1	1	2	[Master Protein] de novo Snake venom metalloproteinase;	High	High
False	686	1	1	1	2	[Master Protein] de novo Muscarinic toxin-like protein	High	High
False	159	1	1	1	2	[Master Protein] de novo phosphodiesterase	High	High
False	184	1	1	1	2	[Master Protein] de novo 5-nucleotidase	High	High
False	191	1	1	1	2	[Master Protein] de novo Acidic phospholipase A2 1	High	High
False	193	1	1	1	2	[Master Protein] de novo Snake venom metalloproteinase	High	High
False	225	1	1	1	2	[Master Protein] de novo venom factor	High	High
False	197	1	1	1	2	[Master Protein] de novo 5' nucleotidase, partial	High	High
False	698	1	1	1	2	[Master Protein] de novo Snake venom metalloproteinase	High	High
False	699	1	1	1	2	[Master Protein] de novo Muscarinic toxin-like protein 3	High	High
False	204	1	1	1	2	[Master Protein] de novo bradykinin-potentiating and C-type natriuretic peptides, partial	High	High
False	148	1	1	1	2	[Master Protein] de novo Snake venom serine protease 3	High	High
False	146	1	1	1	2	[Master Protein] de novo Acidic phospholipase A2 C	High	High
False	144	1	1	1	2	[Master Protein] Ribonuclease T2 OS=Ophiophagus hannah OX=8665 GN=RNASET2 PE=3 SV=1	High	High
False	216	1	1	1	2	[Master Protein] de novo Chain A, Crystal Structure Of Snake Venom Phosphodiesterase	High	High
False	218	1	1	1	2	[Master Protein] de novo Cobra venom factor	High	High
False	220	1	1	1	2	[Master Protein] de novo aminopeptidase N	High	High
False	198	1	1	1	2	[Master Protein] de novo phospholipase a2	High	High
False	309	1	1	1	2	[Master Protein] de novo tumor necrosis factor receptor superfamily member 11B isoform X2	High	High
False	269	1	1	1	2	[Master Protein] de novo POU domain, class 2, transcription factor 1, partial	High	High
False	635	1	1	1	2	[Master Protein] de novo Ras-related protein Rap-2a, partial	High	High
False	166	1	1	1	2	[Master Protein] de novo Cardiotoxin 7a	High	High
False	349	1	1	1	2	[Master Protein] de novo Long neurotoxin 1	High	High
False	620	1	1	1	2	[Master Protein] de novo Cobra venom factor	High	High
False	622	1	1	1	2	[Master Protein] de novo cobra serum albumin	High	High
False	625	1	1	1	2	[Master Protein] de novo Cardiotoxin-like basic polypeptide ah	High	High
False	358	1	1	1	2	[Master Protein] de novo L-amino-acid oxidase, partial	High	High
False	610	1	1	1	2	[Master Protein] de novo Snake venom metalloproteinase	High	High
False	363	1	1	1	2	[Master Protein] de novo 5' nucleotidase, partial	High	High
False	82	1	1	1	2	[Master Protein] de novo Cobra venom factor	High	High
False	355	1	1	1	2	[Master Protein] de novo Neurotoxin II	High	High
False	370	1	1	1	2	[Master Protein] de novo Cytotoxin Vc-5	High	High
False	605	1	1	1	2	[Master Protein] de novo Ohanin	High	High
False	85	1	1	1	2	[Master Protein] de novo Ophiophagus venom factor	High	High
False	83	1	1	1	2	[Master Protein] de novo Tissue-type plasminogen activator, partial	High	High
False	375	1	1	1	2	[Master Protein] de novo Cobra venom factor	High	High
False	603	1	1	1	2	[Master Protein] de novo L-amino-acid oxidase	High	High
False	387	1	1	1	2	[Master Protein] de novo Cardiotoxin 7a	High	High
False	741	1	1	1	2	[Master Protein] de novo aminopeptidase N	High	High
False	60	1	1	1	2	[Master Protein] de novo Cobra venom factor	High	High
False	704	1	1	1	1	[Master Protein] de novo Cysteine-rich venom protein mossambin	High	High
False	690	1	1	1	1	[Master Protein] 39S ribosomal protein L16, mitochondrial (Fragment) OS=Ophiophagus hannah OX=8665 GN=MRPL16 PE=4 SV=1	High	High
False	691	1	1	1	1	[Master Protein] de novo Acidic phospholipase A2 1	High	High
False	557	1	1	1	1	[Master Protein] de novo protein PRRC2C isoform X7	High	High
False	612	1	1	1	1	[Master Protein] de novo Lymphocyte antigen 6 complex locus protein G6d	High	High
False	696	1	1	1	1	[Master Protein] de novo Glutathione peroxidase 3, partial	High	High
False	556	1	1	1	1	[Master Protein] de novo 7-dehydrocholesterol reductase, partial	High	High
False	742	1	1	1	1	[Master Protein] de novo M-phase phosphoprotein 8, partial	High	High
False	706	1	1	1	1	[Master Protein] de novo Cystatin	High	High
False	589	1	1	1	1	[Master Protein] de novo Coagulation factor X isoform 1, partial	High	High
False	673	1	1	1	1	[Master Protein] de novo phospholipase A2	High	High
False	561	1	1	1	1	[Master Protein] de novo Transmembrane protein, partial	High	High
False	544	1	1	1	1	[Master Protein] de novo L-amino acid oxidase precursor	High	High
False	692	1	1	1	1	[Master Protein] Chitotriosidase-1 (Fragment) OS=Ophiophagus hannah OX=8665 GN=CHIT1 PE=3 SV=1	High	High
False	611	1	1	1	1	[Master Protein] de novo Inosine-uridine preferring nucleoside hydrolase, partial	High	High
False	598	1	1	1	1	[Master Protein] de novo Aminopeptidase N, partial	High	High
False	604	1	1	1	1	[Master Protein] de novo Cysteine-rich venom protein ophanin	High	High
False	549	1	1	1	1	[Master Protein] de novo H(+)/Cl(-) exchange transporter 7, partial	High	High
False	597	1	1	1	1	[Master Protein] de novo Aldehyde dehydrogenase family 3 member B1, partial	High	High
False	684	1	1	1	1	[Master Protein] de novo phosphodiesterase, partial	High	High
False	681	1	1	1	1	[Master Protein] de novo Venom nerve growth factor 2	High	High
False	596	1	1	1	1	[Master Protein] de novo Citrate synthase, mitochondrial	High	High
False	606	1	1	1	1	[Master Protein] de novo Cysteine-rich venom protein natrin-1	High	High
False	552	1	1	1	1	[Master Protein] de novo Myomesin-1, partial	High	High
False	593	1	1	1	1	[Master Protein] de novo three-finger toxin precursor, partial	High	High
False	688	1	1	1	1	[Master Protein] de novo phospholipase A2	High	High
False	700	1	1	1	1	[Master Protein] Uncharacterized protein (Fragment) OS=Ophiophagus hannah OX=8665 GN=L345_09040 PE=4 SV=1	High	High
False	553	1	1	1	1	[Master Protein] de novo cobra venom factor 1, partial	High	High
False	701	1	1	1	1	[Master Protein] de novo sodium channel protein type 1 subunit alpha	High	High
False	740	1	1	1	1	[Master Protein] de novo L-amino acid oxidase precursor	High	High
False	762	1	1	1	1	[Master Protein] de novo lpxK, partial	High	High
False	546	1	1	1	1	[Master Protein] de novo cobra venom factor 1, partial	High	High
False	702	1	1	1	1	[Master Protein] de novo Muscarinic toxin-like protein 2	High	High
False	672	1	1	1	1	[Master Protein] de novo G-protein coupled receptor 161	High	High
False	614	1	1	1	1	[Master Protein] de novo WD and tetratricopeptide repeats protein 1	High	High
False	670	1	1	1	1	[Master Protein] de novo Cytotoxin Vc-5	High	High
False	650	1	1	1	1	[Master Protein] de novo Deoxyribonuclease-2-alpha, partial	High	High
False	715	1	1	1	1	[Master Protein] de novo tissue-type plasminogen activator, partial	High	High
False	716	1	1	1	1	[Master Protein] de novo Cysteine-rich venom protein natrin-2	High	High
False	648	1	1	1	1	[Master Protein] de novo Keratin, type II cytoskeletal 1, partial	High	High
False	632	1	1	1	1	[Master Protein] de novo Snake venom metalloproteinase	High	High
False	718	1	1	1	1	[Master Protein] N-acetylglucosamine-6-sulfatase (Fragment) OS=Ophiophagus hannah OX=8665 GN=GNS PE=4 SV=1	High	High
False	575	1	1	1	1	[Master Protein] de novo Tumor necrosis factor receptor superfamily member 11B	High	High
False	576	1	1	1	1	[Master Protein] de novo Toll-like receptor 4, partial	High	High
False	645	1	1	1	1	[Master Protein] de novo Glutathione peroxidase 3, partial	High	High
False	714	1	1	1	1	[Master Protein] de novo Keratin, type II cytoskeletal 1, partia	High	High
False	719	1	1	1	1	[Master Protein] Moesin (Fragment) OS=Ophiophagus hannah OX=8665 GN=Msn PE=4 SV=1	High	High
False	730	1	1	1	1	[Master Protein] de novo Protocadherin-15, partial	High	High
False	722	1	1	1	1	[Master Protein] de novo vomeronasal type-2 receptor 26-like	High	High
False	578	1	1	1	1	[Master Protein] de novo cobra venom factor 1, partial	High	High
False	642	1	1	1	1	[Master Protein] de novo Ty3b-i, partial	High	High
False	728	1	1	1	1	[Master Protein] de novo Cobra venom factor gamma chain	High	High
False	641	1	1	1	1	[Master Protein] de novo Cysteine-rich venom protein 25	High	High
False	640	1	1	1	1	[Master Protein] de novo Weak toxin 2	High	High
False	724	1	1	1	1	[Master Protein] de novo Cysteine-rich venom protein natrin-2	High	High
False	725	1	1	1	1	[Master Protein] de novo 5-nucleotidase	High	High
False	720	1	1	1	1	[Master Protein] de novo L-amino-acid oxidase	High	High
False	750	1	1	1	1	[Master Protein] de novo E3 ubiquitin-protein ligase TTC3, partial	High	High
False	751	1	1	1	1	[Master Protein] de novo NADH dehydrogenase subunit 4	High	High
False	571	1	1	1	1	[Master Protein] de novo Kunitz-type serine protease inhibitor	High	High
False	588	1	1	1	1	[Master Protein] de novo Histamine H3 receptor, partial	High	High
False	580	1	1	1	1	[Master Protein] Heat shock 70 kDa protein 13 OS=Ophiophagus hannah OX=8665 GN=HSPA13 PE=3 SV=1	High	High
False	711	1	1	1	1	[Master Protein] de novo Cysteine-rich venom protein 1	High	High
False	587	1	1	1	1	[Master Protein] de novo cobra venom factor 1, partia	High	High
False	586	1	1	1	1	[Master Protein] Uncharacterized protein OS=Ophiophagus hannah OX=8665 GN=L345_15308 PE=4 SV=1	High	High
False	585	1	1	1	1	[Master Protein] de novo Alpha-elapitoxin-Nk2a	High	High
False	619	1	1	1	1	[Master Protein] de novo Weak toxin S4C11	High	High
False	735	1	1	1	1	[Master Protein] de novo Snake venom metalloproteinase	High	High
False	660	1	1	1	1	[Master Protein] de novo Serine/threonine-protein kinase WNK1, partial	High	High
False	659	1	1	1	1	[Master Protein] de novo Cobra venom factor	High	High
False	657	1	1	1	1	[Master Protein] de novo Snake venom metalloproteinase	High	High
False	628	1	1	1	1	[Master Protein] de novo Mdm2-binding protein, partial	High	High
False	565	1	1	1	1	[Master Protein] de novo L-amino acid oxidase, partial	High	High
False	566	1	1	1	1	[Master Protein] de novo Snake venom metalloproteinase	High	High
False	583	1	1	1	1	[Master Protein] de novo Muscarinic toxin-like protein	High	High
False	654	1	1	1	1	[Master Protein] de novo sushi domain-containing protein 2 isoform X1	High	High
False	732	1	1	1	1	[Master Protein] Macrophage colony-stimulating factor 1 OS=Ophiophagus hannah OX=8665 GN=Csf1 PE=4 SV=1	High	High
False	731	1	1	1	1	[Master Protein] de novo Weak toxin 2	High	High
False	752	1	1	1	1	[Master Protein] de novo Collagen alpha-4(VI) chain, partial	High	High
False	713	1	1	1	1	[Master Protein] de novo Cysteine-rich venom protein 25	High	High
False	631	1	1	1	1	[Master Protein] de novo Cytotoxin 5	High	High
False	671	1	1	1	1	[Master Protein] de novo Chain A, Crystal structure of 5'-nucleotidase from venom of Naja atra	High	High
False	599	1	1	1	1	[Master Protein] de novo Cardiotoxin 7a;	High	High
False	383	1	1	1	1	[Master Protein] de novo Glutathione peroxidase 3, partial	High	High
False	541	1	1	1	1	[Master Protein] de novo Acidic phospholipase A2 1	High	High
False	178	1	1	1	1	[Master Protein] de novo Muscarinic toxin-like protein 3	High	High
False	177	1	1	1	1	[Master Protein] de novo Cysteine-rich venom protein natrin-1	High	High
False	176	1	1	1	1	[Master Protein] de novo Venom C-type lectin galactose binding isoform	High	High
False	175	1	1	1	1	[Master Protein] de novo Dapper-like 1, partial	High	High
False	174	1	1	1	1	[Master Protein] de novo Snake venom 5'-nucleotidase	High	High
False	170	1	1	1	1	[Master Protein] de novo C3 and PZP-like alpha-2-macroglobulin domain-containing protein 8, partial	High	High
False	167	1	1	1	1	[Master Protein] de novo Thioredoxin domain-containing protein 11, partial	High	High
False	165	1	1	1	1	[Master Protein] Cationic trypsin-3 (Fragment) OS=Ophiophagus hannah OX=8665 GN=Try3 PE=3 SV=1	High	High
False	157	1	1	1	1	[Master Protein] de novo Cysteine-rich venom protein ophanin	High	High
False	155	1	1	1	1	[Master Protein] de novo 5-nucleotidase	High	High
False	154	1	1	1	1	[Master Protein] de novo phospholipase A2	High	High
False	152	1	1	1	1	[Master Protein] de novo leucine-rich repeat neuronal protein 4	High	High
False	151	1	1	1	1	[Master Protein] de novo Snake venom metalloproteinase	High	High
False	150	1	1	1	1	[Master Protein] Gamma-glutamyltranspeptidase 1 (Fragment) OS=Ophiophagus hannah OX=8665 GN=GGT1 PE=4 SV=1	High	High
False	149	1	1	1	1	[Master Protein] de novo DmX-like protein 2, partial	High	High
False	145	1	1	1	1	[Master Protein] de novo Cysteine-rich venom protein latisemin	High	High
False	143	1	1	1	1	[Master Protein] de novo Snake venom metalloproteinase	High	High
False	142	1	1	1	1	[Master Protein] de novo Tumor necrosis factor receptor superfamily member 11B	High	High
False	139	1	1	1	1	[Master Protein] de novo Long neurotoxin homolog	High	High
False	137	1	1	1	1	[Master Protein] de novo Glycerol-3-phosphate acyltransferase 4	High	High
False	136	1	1	1	1	[Master Protein] de novo transferrin	High	High
False	134	1	1	1	1	[Master Protein] de novo complement factor B precursor	High	High
False	133	1	1	1	1	[Master Protein] Putative serine carboxypeptidase CPVL OS=Ophiophagus hannah OX=8665 GN=CPVL PE=3 SV=1	High	High
False	179	1	1	1	1	[Master Protein] Mesencephalic astrocyte-derived neurotrophic factor (Fragment) OS=Ophiophagus hannah OX=8665 GN=MANF PE=4 SV=1	High	High
False	180	1	1	1	1	[Master Protein] de novo Extracellular matrix protein 1, partial	High	High
False	181	1	1	1	1	[Master Protein] de novo serine endopeptidase	High	High
False	183	1	1	1	1	[Master Protein] de novo vespryn	High	High
False	262	1	1	1	1	[Master Protein] de novo Kunitz-type serine protease inhibitor	High	High
False	258	1	1	1	1	[Master Protein] de novo cardiotoxin 1e	High	High
False	255	1	1	1	1	[Master Protein] de novo Cobra venom factor	High	High
False	253	1	1	1	1	[Master Protein] de novo phospholipase A2	High	High
False	250	1	1	1	1	[Master Protein] de novo Snake venom metalloproteinase-disintegrin-like mocarhagin	High	High
False	246	1	1	1	1	[Master Protein] de novo Acidic phospholipase A2 1	High	High
False	244	1	1	1	1	[Master Protein] de novo Snake venom metalloproteinase-disintegrin-like mocarhagin	High	High
False	238	1	1	1	1	[Master Protein] de novo Interferon-induced transmembrane protein 10, partial	High	High
False	237	1	1	1	1	[Master Protein] de novo Cardiotoxin 7a	High	High
False	236	1	1	1	1	[Master Protein] Platelet-derived growth factor subunit A (Fragment) OS=Ophiophagus hannah OX=8665 GN=Pdgfa PE=3 SV=1	High	High
False	235	1	1	1	1	[Master Protein] de novo 5-nucleotidase	High	High
False	132	1	1	1	1	[Master Protein] de novo Cobra venom factor	High	High
False	234	1	1	1	1	[Master Protein] Ferritin OS=Ophiophagus hannah OX=8665 GN=L345_12574 PE=3 SV=1	High	High
False	229	1	1	1	1	[Master Protein] de novo Ophiophagus venom factor	High	High
False	224	1	1	1	1	[Master Protein] de novo acetylcholinesterase	High	High
False	221	1	1	1	1	[Master Protein] Chitinase-3-like protein 2 (Fragment) OS=Ophiophagus hannah OX=8665 GN=CHI3L2 PE=4 SV=1	High	High
False	217	1	1	1	1	[Master Protein] de novo Snake venom metalloproteinase	High	High
False	212	1	1	1	1	[Master Protein] de novo Cobra venom factor	High	High
False	210	1	1	1	1	[Master Protein] de novo Snake venom metalloproteinase	High	High
False	208	1	1	1	1	[Master Protein] de novo Cobra venom factor	High	High
False	202	1	1	1	1	[Master Protein] de novo E3 ubiquitin-protein ligase RNF19B, partial	High	High
False	199	1	1	1	1	[Master Protein] de novo selenocysteine lyase	High	High
False	194	1	1	1	1	[Master Protein] Coagulation factor IX (Fragment) OS=Ophiophagus hannah OX=8665 GN=F9 PE=3 SV=1	High	High
False	192	1	1	1	1	[Master Protein] Serine protease 53 (Fragment) OS=Ophiophagus hannah OX=8665 GN=PRSS53 PE=3 SV=1	High	High
False	232	1	1	1	1	[Master Protein] de novo Alpha-neurotoxin NTX-3	High	High
False	263	1	1	1	1	[Master Protein] de novo Muscarinic toxin-like protein 2	High	High
False	131	1	1	1	1	[Master Protein] de novo Retrotransposon-derived protein PEG10, partial	High	High
False	117	1	1	1	1	[Master Protein] de novo Latrophilin-2, partial	High	High
False	49	1	1	1	1	[Master Protein] de novo microlepidotease-1	High	High
False	47	1	1	1	1	[Master Protein] de novo Weak toxin CM-11	High	High
False	46	1	1	1	1	[Master Protein] de novo Extracellular matrix protein 1, partial	High	High
False	44	1	1	1	1	[Master Protein] de novo Cobra venom factor alpha chain	High	High
False	42	1	1	1	1	[Master Protein] Uncharacterized protein (Fragment) OS=Ophiophagus hannah OX=8665 GN=L345_15013 PE=4 SV=1	High	High
False	38	1	1	1	1	[Master Protein] de novo Long neurotoxin 1	High	High
False	36	1	1	1	1	[Master Protein] de novo Protein dispatched-like 2, partial	High	High
False	33	1	1	1	1	[Master Protein] de novo venom PRY-SPRY domain-containing protein, partial	High	High
False	31	1	1	1	1	[Master Protein] de novo putative G-protein coupled receptor	High	High
False	30	2	1	1	1	[Master Protein] de novo Muscarinic toxin-like protein 3	Not Found	Not Found
False	29	1	1	1	1	[Master Protein] de novo Muscarinic toxin-like protein 2	High	High
False	27	1	1	1	1	[Master Protein] de novo Cobra venom factor	High	High
False	26	1	1	1	1	[Master Protein] de novo phosphodiesterase, partial	High	High
False	25	1	1	1	1	[Master Protein] de novo zinc finger protein 609 isoform X1	High	High
False	21	1	1	1	1	[Master Protein] de novo venom PRY-SPRY domain-containing protein, partial	High	High
False	20	1	1	1	1	[Master Protein] de novo nerve growth factor	High	High
False	13	1	1	1	1	[Master Protein] de novo Snake venom metalloproteinase	High	High
False	12	1	1	1	1	[Master Protein] de novo long neurotoxin	High	High
False	11	1	1	1	1	[Master Protein] 78 kDa glucose-regulated protein OS=Ophiophagus hannah OX=8665 GN=HSPA5 PE=3 SV=1	High	High
False	8	1	1	1	1	[Master Protein] de novo Neutral phospholipase A2 paradoxin-like beta chain	High	High
False	7	1	1	1	1	[Master Protein] de novo glutathione peroxidase 3 isoform X1	High	High
False	6	1	1	1	1	[Master Protein] de novo RB1-inducible coiled-coil protein 1, partial	High	High
False	4	1	1	1	1	[Master Protein] Endoplasmic reticulum resident protein 44 OS=Ophiophagus hannah OX=8665 GN=Erp44 PE=4 SV=1	High	High
False	51	1	1	1	1	[Master Protein] Plasminogen (Fragment) OS=Ophiophagus hannah OX=8665 GN=PLG PE=3 SV=1	High	High
False	57	1	1	1	1	[Master Protein] de novo Clathrin heavy chain 1, partial	High	High
False	61	1	1	1	1	[Master Protein] de novo Muscarinic toxin-like protein 2	High	High
False	62	1	1	1	1	[Master Protein] Uncharacterized protein (Fragment) OS=Ophiophagus hannah OX=8665 GN=L345_13940 PE=3 SV=1	High	High
False	116	1	1	1	1	[Master Protein] de novo phosphodiesterase, partial	High	High
False	114	1	1	1	1	[Master Protein] de novo Cobra venom factor	High	High
False	113	1	1	1	1	[Master Protein] Rootletin (Fragment) OS=Ophiophagus hannah OX=8665 GN=CROCC PE=4 SV=1	High	High
False	111	1	1	1	1	[Master Protein] de novo Snake venom metalloproteinase	High	High
False	109	1	1	1	1	[Master Protein] Murinoglobulin-2 OS=Ophiophagus hannah OX=8665 GN=Mug2 PE=4 SV=1	High	High
False	106	1	1	1	1	[Master Protein] de novo RalA-binding protein 1, partial	High	High
False	105	2	1	1	1	[Master Protein] Phospholipase B-like (Fragment) OS=Ophiophagus hannah OX=8665 GN=PLBD1 PE=3 SV=1	Not Found	Not Found
False	104	1	1	1	1	[Master Protein] de novo Chain A, Putative Ancestral Mamba Toxin 1	High	High
False	102	1	1	1	1	[Master Protein] Pro-cathepsin H OS=Ophiophagus hannah OX=8665 GN=CTSH PE=3 SV=1	High	High
False	101	1	1	1	1	[Master Protein] Endoplasmin (Fragment) OS=Ophiophagus hannah OX=8665 GN=HSP90B1 PE=3 SV=1	High	High
False	100	1	1	1	1	[Master Protein] de novo NEDD4-binding protein 1, partial	High	High
False	121	1	1	1	1	[Master Protein] de novo three-finger toxin precursor, partial	High	High
False	99	1	1	1	1	[Master Protein] de novo cilia- and flagella-associated protein 57-like, partial	High	High
False	91	1	1	1	1	[Master Protein] Aminopeptidase N (Fragment) OS=Ophiophagus hannah OX=8665 GN=Anpep PE=4 SV=1	High	High
False	88	1	1	1	1	[Master Protein] de novo Snake venom metalloproteinase	High	High
False	87	1	1	1	1	[Master Protein] de novo Kunitz inhibitor b, partial	High	High
False	81	1	1	1	1	[Master Protein] de novo Cobra venom factor alpha chain	High	High
False	80	1	1	1	1	[Master Protein] de novo Snake venom metalloproteinase	High	High
False	78	1	1	1	1	[Master Protein] de novo Extracellular matrix protein 1, partial	High	High
False	76	1	1	1	1	[Master Protein] de novo Cystatin	High	High
False	74	1	1	1	1	[Master Protein] de novo Chain A, Crystal Structure Of Snake Venom Phosphodiesterase (pde) From Taiwan Cobra (naja Atra Atra)	High	High
False	73	1	1	1	1	[Master Protein] de novo L-amino-acid oxidase	High	High
False	72	2	1	1	1	[Master Protein] Uncharacterized protein (Fragment) OS=Ophiophagus hannah OX=8665 GN=L345_17676 PE=4 SV=1	Not Found	Not Found
False	66	1	1	1	1	[Master Protein] de novo L-amino-acid oxidase	High	High
False	98	1	1	1	1	[Master Protein] Carboxylic ester hydrolase (Fragment) OS=Ophiophagus hannah OX=8665 GN=L345_09044 PE=3 SV=1	High	High
False	542	1	1	1	1	[Master Protein] de novo putative E3 ubiquitin-protein ligase UBR7	High	High
False	264	1	1	1	1	[Master Protein] de novo Zona pellucida sperm-binding protein 3 receptor, partial	High	High
False	268	1	1	1	1	[Master Protein] de novo venom factor	High	High
False	456	1	1	1	1	[Master Protein] de novo C-type lectin Cal	High	High
False	455	1	1	1	1	[Master Protein] de novo zinc finger protein 687 isoform X1	High	High
False	452	1	1	1	1	[Master Protein] de novo Weak neurotoxin 7	High	High
False	451	1	1	1	1	[Master Protein] de novo L-amino acid oxidase, partial	High	High
False	446	1	1	1	1	[Master Protein] de novo cysteine rich secretory protein 2, partial	High	High
False	445	1	1	1	1	[Master Protein] de novo Homeobox protein prophet of Pit-1, partial	High	High
False	444	1	1	1	1	[Master Protein] de novo Ankyrin repeat and SOCS box protein 7, partial	High	High
False	437	1	1	1	1	[Master Protein] de novo Muscarinic toxin-like protein	High	High
False	431	1	1	1	1	[Master Protein] de novo Beta-2-microglobulin, partial	High	High
False	426	1	1	1	1	[Master Protein] de novo Alpha-elapitoxin-Al2b	High	High
False	420	1	1	1	1	[Master Protein] de novo cobra venom factor, partial	High	High
False	419	1	1	1	1	[Master Protein] de novo Signal recognition particle receptor subunit beta	High	High
False	417	1	1	1	1	[Master Protein] de novo putative ATP-dependent RNA helicase DHX40, partial	High	High
False	416	1	1	1	1	[Master Protein] de novo Long neurotoxin 4	High	High
False	414	1	1	1	1	[Master Protein] alpha-1,2-Mannosidase (Fragment) OS=Ophiophagus hannah OX=8665 GN=MAN1B1 PE=3 SV=1	High	High
False	411	1	1	1	1	[Master Protein] Alpha-tectorin OS=Ophiophagus hannah OX=8665 GN=Tecta PE=4 SV=1	High	High
False	409	1	1	1	1	[Master Protein] Uncharacterized protein OS=Ophiophagus hannah OX=8665 GN=L345_03129 PE=4 SV=1	High	High
False	407	1	1	1	1	[Master Protein] de novo Neutral amino acid transporter A, partial	High	High
False	404	1	1	1	1	[Master Protein] de novo Snake venom metalloproteinase	High	High
False	403	1	1	1	1	[Master Protein] de novo Long neurotoxin 1	High	High
False	402	1	1	1	1	[Master Protein] de novo C-C chemokine receptor type 10, partial	High	High
False	401	1	1	1	1	[Master Protein] de novo metalloproteinase 7, partial	High	High
False	400	1	1	1	1	[Master Protein] de novo cysteine-rich secretory protein	High	High
False	460	1	1	1	1	[Master Protein] de novo serine endopeptidase	High	High
False	464	1	1	1	1	[Master Protein] de novo Histone-lysine N-methyltransferase SETD1B, partial	High	High
False	466	1	1	1	1	[Master Protein] de novo Cobra venom factor	High	High
False	468	1	1	1	1	[Master Protein] de novo venom factor	High	High
False	539	1	1	1	1	[Master Protein] de novo Octapeptide-repeat protein T2, partial	High	High
False	538	1	1	1	1	[Master Protein] de novo Chain A, Crystal Structure Of Snake Venom Phosphodiesterase (pde) From Taiwan Cobra (naja Atra Atra)	High	High
False	532	1	1	1	1	[Master Protein] de novo Snake venom metalloproteinase-disintegrin-like mocarhagin	High	High
False	530	1	1	1	1	[Master Protein] de novo Acidic phospholipase A2 1	High	High
False	525	1	1	1	1	[Master Protein] de novo aminopeptidase N	High	High
False	524	1	1	1	1	[Master Protein] de novo Vacuolar protein sorting-associated protein 54	High	High
False	523	1	1	1	1	[Master Protein] de novo Maleylacetoacetate isomerase	High	High
False	519	1	1	1	1	[Master Protein] de novo Basic phospholipase A2 homolog 1	High	High
False	518	1	1	1	1	[Master Protein] de novo protocadherin-23	High	High
False	514	1	1	1	1	[Master Protein] de novo Epiplakin, partial	High	High
False	513	1	1	1	1	[Master Protein] de novo cardiotoxin 1e	High	High
False	398	1	1	1	1	[Master Protein] de novo Ankyrin repeat domain-containing protein 50, partial	High	High
False	511	1	1	1	1	[Master Protein] de novo L-amino-acid oxidase	High	High
False	503	1	1	1	1	[Master Protein] de novo Cysteine-rich venom protein ophanin	High	High
False	502	1	1	1	1	[Master Protein] de novo Cysteine-rich venom protein 1	High	High
False	501	1	1	1	1	[Master Protein] Protein disulfide-isomerase A6 (Fragment) OS=Ophiophagus hannah OX=8665 GN=Pdia6 PE=3 SV=1	High	High
False	498	3	1	1	1	[Master Protein] Keratin, type I cytoskeletal 42 (Fragment) OS=Ophiophagus hannah OX=8665 GN=Krt42 PE=3 SV=1	Not Found	Not Found
False	497	1	1	1	1	[Master Protein] de novo Glutathione peroxidase 3, partial	High	High
False	494	1	1	1	1	[Master Protein] de novo Cystatin	High	High
False	486	1	1	1	1	[Master Protein] de novo G1/S-specific cyclin-E1, partial	High	High
False	475	1	1	1	1	[Master Protein] de novo nerve growth factor beta chain precursor	High	High
False	474	1	1	1	1	[Master Protein] de novo Alpha-elapitoxin-Al2b	High	High
False	473	1	1	1	1	[Master Protein] de novo Snake venom metalloproteinase	High	High
False	472	1	1	1	1	[Master Protein] de novo Snake venom metalloproteinase	High	High
False	506	1	1	1	1	[Master Protein] de novo Microtubule-actin cross-linking factor 1, isoforms 1/2/3/5, partial	High	High
False	265	1	1	1	1	[Master Protein] de novo acetycholinesterase 2, partial	High	High
False	393	1	1	1	1	[Master Protein] de novo Ubiquitin carboxyl-terminal hydrolase 32, partial	High	High
False	386	1	1	1	1	[Master Protein] de novo Alpha-cobratoxin	High	High
False	329	1	1	1	1	[Master Protein] de novo long neurotoxin	High	High
False	327	1	1	1	1	[Master Protein] de novo Cobra venom factor	High	High
False	323	1	1	1	1	[Master Protein] de novo Cobra venom factor	High	High
False	320	1	1	1	1	[Master Protein] de novo Serine/threonine-protein kinase TAO2, partial	High	High
False	318	1	1	1	1	[Master Protein] Sodium/potassium-transporting ATPase subunit beta (Fragment) OS=Ophiophagus hannah OX=8665 GN=ATP1B1 PE=3 SV=1	High	High
False	316	1	1	1	1	[Master Protein] de novo Phospholipase A2 3	High	High
False	315	1	1	1	1	[Master Protein] de novo Protein patched-like 2, partial	High	High
False	314	1	1	1	1	[Master Protein] de novo long neurotoxin	High	High
False	313	1	1	1	1	[Master Protein] de novo cathepsin S	High	High
False	307	1	1	1	1	[Master Protein] de novo Glutathione peroxidase 3, partial	High	High
False	304	1	1	1	1	[Master Protein] de novo Tissue-type plasminogen activator, partial	High	High
False	303	1	1	1	1	[Master Protein] de novo Venom trypsin inhibitor	High	High
False	301	1	1	1	1	[Master Protein] WD repeat and FYVE domain-containing protein 1 OS=Ophiophagus hannah OX=8665 GN=WDFY1 PE=3 SV=1	High	High
False	300	1	1	1	1	[Master Protein] de novo nerve growth factor	High	High
False	298	1	1	1	1	[Master Protein] de novo C4b-binding protein alpha chain-like isoform X1	High	High
False	292	1	1	1	1	[Master Protein] de novo aminopeptidase N	High	High
False	286	1	1	1	1	[Master Protein] de novo long neurotoxin	High	High
False	284	1	1	1	1	[Master Protein] de novo phosphodiesterase, partial	High	High
False	282	1	1	1	1	[Master Protein] de novo Small subunit processome component 20-like protein, partial	High	High
False	281	1	1	1	1	[Master Protein] de novo cysteine-rich seceretory protein Ts-CRPM	High	High
False	279	1	1	1	1	[Master Protein] de novo L-amino acid oxidase, partial	High	High
False	278	1	1	1	1	[Master Protein] de novo Venom basic protease inhibitor 2	High	High
False	270	1	1	1	1	[Master Protein] de novo Snake venom metalloproteinase	High	High
False	330	1	1	1	1	[Master Protein] de novo L-amino-acid oxidase	High	High
False	332	1	1	1	1	[Master Protein] de novo 5-nucleotidase	High	High
False	333	1	1	1	1	[Master Protein] de novo serine protease 53	High	High
False	335	1	1	1	1	[Master Protein] Multiple inositol polyphosphate phosphatase 1 (Fragment) OS=Ophiophagus hannah OX=8665 GN=MINPP1 PE=3 SV=1	High	High
False	381	1	1	1	1	[Master Protein] de novo keratin, type II cytoskeletal 5-like	High	High
False	378	1	1	1	1	[Master Protein] de novo Snake venom metalloproteinase	High	High
False	374	1	1	1	1	[Master Protein] de novo Snake venom metalloproteinase	High	High
False	373	1	1	1	1	[Master Protein] de novo Cobra venom factor	High	High
False	372	1	1	1	1	[Master Protein] de novo GAS2-like protein 2, partial	High	High
False	371	1	1	1	1	[Master Protein] de novo cysteine-rich seceretory protein Ts-CRPM	High	High
False	369	1	1	1	1	[Master Protein] de novo Transforming growth factor beta-3, partial	High	High
False	367	1	1	1	1	[Master Protein] de novo Neurotoxin homolog NL1	High	High
False	362	1	1	1	1	[Master Protein] de novo Keratin, type I cytoskeletal 19, partial	High	High
False	361	1	1	1	1	[Master Protein] de novo von Willebrand factor A domain-containing protein 3B, partial	High	High
False	359	1	1	1	1	[Master Protein] de novo cobra venom factor precursor	High	High
False	388	1	1	1	1	[Master Protein] de novo K-like metalloprotease precursor, partial	High	High
False	357	1	1	1	1	[Master Protein] de novo peroxisome biogenesis factor 1-like isoform X1	High	High
False	352	1	1	1	1	[Master Protein] de novo Cysteine-rich venom protein natrin-1	High	High
False	351	1	1	1	1	[Master Protein] de novo Phospholipase A2 inhibitor subunit gamma A	High	High
False	348	1	1	1	1	[Master Protein] de novo Zinc metalloproteinase mocarhagin	High	High
False	345	1	1	1	1	[Master Protein] de novo aminopeptidase N	High	High
False	343	1	1	1	1	[Master Protein] de novo Myoferlin, partial	High	High
False	342	1	1	1	1	[Master Protein] de novo tissue-type plasminogen activator-like, partial	High	High
False	341	1	1	1	1	[Master Protein] de novo Ras GTPase-activating protein 3, partial	High	High
False	340	1	1	1	1	[Master Protein] de novo BJcuL precursor	High	High
False	338	1	1	1	1	[Master Protein] Uncharacterized protein (Fragment) OS=Ophiophagus hannah OX=8665 GN=L345_01643 PE=4 SV=1	High	High
False	337	1	1	1	1	[Master Protein] de novo Tissue-type plasminogen activator, partial	High	High
False	336	1	1	1	1	[Master Protein] de novo Cysteine-rich venom protein ophanin	High	High
False	353	1	1	1	1	[Master Protein] de novo Weak toxin CM-11	High	High
False	2	1	1	1	1	[Master Protein] de novo Cytotoxin 8	High	High

## Sheet: Target Protein
		Venom_Naja_naja_searched_against_King_Cobra_Denovo_sequences_naja_naja_Denovo_sequences_naja_oxiana_TargetProtein
Checked	Master	Accession	Description	King Cobra	de novo sequences Naja naja	de novo sequences Naja oxiana	Coverage	# Peptides	# PSMs	# Unique Peptides	# Protein Groups	# AAs	MW [kDa]	calc. pI	Modifications	Score Sequest HT	# Peptides Sequest HT
False	IsMasterProtein	S94OB2	de novo Cytotoxin Vc-5	False	True	False	100	2	255	2	1	13	1.482	11	Met-loss [N-Term]; Acetyl [N-Term]	750.736	2
False	IsMasterProtein	S94OB2	de novo three-finger toxin precursor, partial	False	True	False	100	2	135	2	1	14	1.433	8		507.599	2
False	None	S94OB2	de novo three-finger toxin precursor	False	True	False	100	1	134	1	1	13	1.277	6.13		502.526	1
False	IsMasterProtein	S94OB2	de novo cardiotoxin 1e	False	False	True	100	2	231	2	1	14	1.489	6.27		481.683	2
False	IsMasterProtein	S94OB2	de novo three-finger toxin precursor, partial	False	True	False	100	1	148	1	1	19	2.054	6.09		431.38	1
False	IsMasterProtein	S94OB2	de novo Alpha-cobratoxin	False	False	True	100	2	149	2	1	12	1.393	8.24		387.821	2
False	IsMasterProtein	V8NEU2	Uncharacterized protein OS=Ophiophagus hannah OX=8665 GN=L345_13461 PE=4 SV=1	True	False	False	24.0909	6	104	6	1	220	24.491	8.75		372.777	6
False	IsMasterProtein	S94OB2	de novo Venom nerve growth factor 3	False	True	False	100	2	133	1	1	12	1.293	8		315.828	2
False	None	S94OB2	de novo cardiotoxin 1e	False	True	True	100	1	150	1	1	8	0.833	6.13		302.703	1
False	IsMasterProtein	S94OB2	de novo Cytotoxin SP15c	False	True	False	100	4	185	3	1	13	1.488	9.74		297.506	4
False	IsMasterProtein	S94OB2	de novo Long neurotoxin 7	False	True	False	100	1	137	1	1	11	1.236	5.62		295.507	1
False	None	S94OB2	de novo Cytotoxin SP15c	False	True	False	100	2	182	1	1	8	0.931	10.01		287.684	2
False	None	S94OB2	de novo Alpha-cobratoxin	False	True	True	100	1	95	1	1	10	1.124	6.18		265.027	1
False	None	S94OB2	de novo Cytotoxin Vc-5	False	True	False	100	1	109	1	1	12	1.326	9.01		263.74	1
False	IsMasterProtein	S94OB2	de novo Long neurotoxin homolog	False	True	False	100	2	103	2	1	13	1.528	6.21		260.188	2
False	IsMasterProtein	S94OB2	de novo Venom nerve growth factor 3	False	True	False	100	2	98	1	1	13	1.35	8		253.657	2
False	None	S94OB2	de novo Weak toxin 2	False	True	False	100	1	101	1	1	9	1.019	6.13		253.16	1
False	None	S94OB2	de novo Venom nerve growth factor 3	False	True	False	100	1	96	0	2	11	1.165	6.13		245.311	1
False	IsMasterProtein	S94OB2	de novo Acidic phospholipase A2 1	False	True	False	100	1	105	1	1	11	1.188	4.23		245.036	1
False	IsMasterProtein	S94OB2	de novo Long neurotoxin 4	False	True	False	100	1	116	1	1	8	0.986	6.13		230.391	1
False	IsMasterProtein	S94OB2	de novo Venom nerve growth factor 2	False	False	True	100	1	66	1	1	18	2.161	5.72	Acetyl [N-Term]	214.363	1
False	IsMasterProtein	S94OB2	de novo Acidic phospholipase A2 1	False	True	False	100	1	83	1	1	9	1.1	8.22		208.084	1
False	IsMasterProtein	S94OB2	de novo Muscarinic toxin-like protein 2	False	False	True	100	2	74	2	1	19	2.229	6.27		200.548	2
False	IsMasterProtein	V8N4D8	Uncharacterized protein (Fragment) OS=Ophiophagus hannah OX=8665 GN=L345_17517 PE=3 SV=1	True	False	False	12.5541	3	140	2	1	231	25.866	5.87		200.529	3
False	IsMasterProtein	S94OB2	de novo Cysteine-rich venom protein natrin-1	False	True	False	100	1	88	1	1	17	1.956	6.18		200.231	1
False	IsMasterProtein	S94OB2	de novo Acidic phospholipase A2 C	False	False	True	100	1	82	1	1	15	1.728	4.5	Acetyl [N-Term]	198.553	1
False	IsMasterProtein	S94OB2	de novo Acidic phospholipase A2 C	False	True	False	100	1	74	1	1	14	1.728	4.5		186.191	1
False	IsMasterProtein	S94OB2	de novo Cytotoxin 1	False	True	False	100	3	110	2	1	13	1.552	10.29	Acetyl [N-Term]	181.268	3
False	IsMasterProtein	S94OB2	de novo Muscarinic toxin-like protein 2	False	True	False	100	2	88	2	1	9	1.151	12		177.306	2
False	IsMasterProtein	S94OB2	de novo putative G-protein coupled receptor, partial	False	True	False	100	1	88	1	1	8	0.995	10.01		174.707	1
False	None	S94OB2	de novo Muscarinic toxin-like protein 2	False	True	False	100	1	87	1	1	8	0.995	10.01		173.773	1
False	IsMasterProtein	S94OB2	de novo Phospholipase A2 3	False	True	False	100	2	140	1	1	10	1.299	8.73		172.402	2
False	IsMasterProtein	S94OB2	de novo cytotoxin 17, partial	False	True	False	100	3	106	2	1	13	1.552	10.29	Acetyl [N-Term]	168.778	3
False	IsMasterProtein	S94OB2	de novo Snake venom metalloproteinase	False	True	False	100	2	60	2	1	12	1.464	4.75		162.122	2
False	IsMasterProtein	S94OB2	de novo Long neurotoxin 1	False	True	False	100	1	63	1	1	10	1.186	6.13		161.846	1
False	IsMasterProtein	V8P395	Glutathione peroxidase (Fragment) OS=Ophiophagus hannah OX=8665 GN=Gpx3 PE=3 SV=1	True	False	False	38.6364	11	95	11	1	264	29.57	8.16		158.977	11
False	IsMasterProtein	S94OB2	de novo Cytotoxin 1	False	False	True	100	2	101	1	1	12	1.493	8.98		157.463	2
False	None	S94OB2	de novo cytotoxin 17, partial	False	True	False	100	1	101	0	3	7	0.871	8.84	Acetyl [N-Term]	155.875	1
False	IsMasterProtein	S94OB2	de novo Complement decay-accelerating factor transmembrane isoform, partial	False	True	False	100	2	52	2	1	14	1.577	6.3		155.023	2
False	IsMasterProtein	S94OB2	de novo Ohanin	False	True	False	100	2	84	2	1	11	1.31	6.37		151.75	2
False	IsMasterProtein	S94OB2	de novo Muscarinic toxin-like protein 2	False	False	True	100	1	57	1	1	19	2.073	4.23		149.341	1
False	None	S94OB2	de novo Snake venom metalloproteinase-disintegrin-like mocarhagin	False	True	False	100	1	50	1	1	10	1.207	4.5		146.093	1
False	IsMasterProtein	S94OB2	de novo Phospholipase A2 3	False	True	False	100	2	81	1	1	10	1.298	9.72		143.405	2
False	IsMasterProtein	S94OB2	de novo Venom nerve growth factor 2	False	False	True	100	2	48	2	1	22	2.377	4.75	Acetyl [N-Term]	139.656	2
False	IsMasterProtein	S94OB2	de novo Snake venom metalloproteinase	False	True	False	100	1	54	1	1	11	1.373	6.23		137.843	1
False	IsMasterProtein	S94OB2	de novo Alpha-cobratoxin	False	False	True	100	1	60	1	1	10	1.107	6.3		134.354	1
False	IsMasterProtein	S94OB2	de novo Long Neurotoxin	False	True	False	100	1	72	1	1	11	1.236	5.62		133.553	1
False	IsMasterProtein	S94OB2	de novo Cysteine-rich venom protein natrin-1	False	True	False	100	1	64	1	1	13	1.553	4.23		125.45	1
False	IsMasterProtein	V8N8B4	Uncharacterized protein OS=Ophiophagus hannah OX=8665 GN=L345_16118 PE=3 SV=1	True	False	False	6.33484	5	60	5	1	221	24.763	7.81		123.187	5
False	IsMasterProtein	S94OB2	de novo Phospholipase A2 3	False	True	False	100	2	72	1	1	11	1.355	9.72		117.117	2
False	IsMasterProtein	S94OB2	de novo Disks large-like 1, partial	False	True	False	100	1	65	1	1	11	1.31	6.23		116.603	1
False	IsMasterProtein	S94OB2	de novo Basic phospholipase A2 T1-2 A chain	False	True	False	100	2	70	1	1	7	0.94	9.72	Acetyl [N-Term]	113.389	2
False	None	S94OB2	de novo Basic phospholipase A2 T1-2 A chain	False	True	True	100	1	69	0	4	6	0.811	8.84		111.724	1
False	IsMasterProtein	S94OB2	de novo Intraflagellar transport protein 88-like protein	False	True	False	100	1	48	1	1	12	1.373	6.23		105.506	1
False	IsMasterProtein	S94OB2	de novo L-amino acid oxidase, partial	False	False	True	100	1	32	1	1	18	1.979	4.74		103.095	1
False	IsMasterProtein	S94OB2	de novo Vigilin, partial	False	True	False	100	1	60	1	1	12	1.186	4.5		96.8208	1
False	IsMasterProtein	S94OB2	de novo three-finger toxin precursor, partial	False	True	False	100	1	32	1	1	12	1.203	8		95.6988	1
False	IsMasterProtein	S94OB2	de novo nerve growth factor	False	True	False	100	2	95	1	1	10	1.352	8.66		94.4726	2
False	IsMasterProtein	V8NYW9	5'-nucleotidase (Fragment) OS=Ophiophagus hannah OX=8665 GN=NT5E PE=4 SV=1	True	False	False	33.4646	9	47	9	1	254	28.026	6.74		92.8785	9
False	IsMasterProtein	S94OB2	de novo Acidic phospholipase A2 C	False	True	False	100	1	43	1	1	14	1.583	6.13		91.0346	1
False	IsMasterProtein	S94OB2	de novo Snake venom metalloproteinase	False	True	False	100	1	39	1	1	13	1.414	8.25		89.1816	1
False	None	S94OB2	de novo nerve growth factor	True	True	True	100	1	92	0	2	7	0.961	6.23		87.8893	1
False	None	V8NP13	Uncharacterized protein (Fragment) OS=Ophiophagus hannah OX=8665 GN=L345_10532 PE=3 SV=1	True	True	True	2.88066	1	92	0	2	243	27.404	8.46		87.8893	1
False	None	V8PAN4	Neurotrophin-4 (Fragment) OS=Ophiophagus hannah OX=8665 GN=ntf4 PE=3 SV=1	True	True	True	3.43137	1	92	0	2	204	22.943	8.57		87.8893	1
False	IsMasterProtein	S94OB2	de novo cobra venom factor 1, partial	False	True	False	100	1	23	1	1	18	1.996	4.28		83.4965	1
False	IsMasterProtein	S94OB2	de novo C4b-binding protein alpha chain-like isoform X1	False	False	True	100	3	33	3	1	18	1.97	4.46		83.0674	3
False	IsMasterProtein	S94OB2	de novo Cytotoxin Vc-5	False	False	True	100	2	56	2	1	14	1.539	11		79.7548	2
False	IsMasterProtein	S94OB2	de novo Pseudouridine-5'-monophosphatase, partial	False	True	False	100	1	59	1	1	8	0.905	4.5		78.4959	1
False	IsMasterProtein	S94OB2	de novo Cobra venom factor	False	True	False	100	1	30	1	1	12	1.486	5.63		77.3703	1
False	IsMasterProtein	S94OB2	de novo Snake venom metalloproteinase	False	True	False	100	1	30	1	1	13	1.414	8.25		76.3201	1
False	IsMasterProtein	S94OB2	de novo metalloproteinase 7, partial	False	True	False	100	1	31	1	1	10	1.235	4.5		75.5823	1
False	IsMasterProtein	S94OB2	de novo Weak neurotoxin 7	False	True	False	100	1	22	1	1	12	1.413	6.09		69.1627	1
False	IsMasterProtein	S94OB2	de novo Leucine-rich repeat, immunoglobulin-like domain and transmembrane domain-containing protein 3, partial	False	True	False	100	1	24	1	1	15	1.634	6.23		64.8084	1
False	IsMasterProtein	S94OB2	de novo Helicopsin	False	True	False	100	1	41	1	1	13	1.553	4.23		63.311	1
False	IsMasterProtein	S94OB2	de novo three-finger toxin precursor, partial	False	True	False	100	1	21	1	1	19	2.071	4.23		63.3021	1
False	IsMasterProtein	S94OB2	de novo Complement decay-accelerating factor transmembrane isoform, partial	False	True	False	100	1	17	0	0	14	1.577	6.18		62.0499	1
False	IsMasterProtein	S94OB2	de novo Nuclear pore complex protein	False	True	False	100	1	23	1	1	14	1.592	8.66	Acetyl [N-Term]	61.2793	1
False	IsMasterProtein	S94OB2	de novo Neuronal PAS domain-containing protein 2, partial	False	True	False	100	1	23	0	0	14	1.592	8.66	Acetyl [N-Term]	61.178	1
False	None	S94OB2	de novo Glutathione peroxidase 3, partial	True	True	True	100	1	53	1	1	7	0.89	9		60.9385	1
False	IsMasterProtein	S94OB2	de novo Neurotoxin II	False	True	False	100	1	48	1	1	11	1.202	8.63		59.7591	1
False	IsMasterProtein	S94OB2	de novo Chain A, Crystal Structure Of Natrin, A Snake Venom Crisp From Taiwan Cobra	False	True	False	100	2	41	1	1	11	1.203	11		59.0177	2
False	IsMasterProtein	S94OB2	de novo Long neurotoxin 1	False	True	False	100	1	29	1	1	19	2.054	6.23		56.3724	1
False	IsMasterProtein	S94OB2	de novo L-amino-acid oxidase	False	True	False	100	1	29	1	1	15	1.661	6.18		53.5594	1
False	IsMasterProtein	S94OB2	de novo Kunitz-type serine protease inhibitor	False	True	False	100	1	20	1	1	10	1.238	9.54		53.0002	1
False	IsMasterProtein	S94OB2	de novo Snake venom metalloproteinase	False	True	False	100	1	28	1	1	8	0.954	6.18		52.8832	1
False	IsMasterProtein	S94OB2	de novo Muscarinic toxin-like protein	False	True	False	100	1	29	1	1	10	1.059	4.5		52.3297	1
False	IsMasterProtein	S94OB2	de novo Snake venom metalloproteinase	False	False	True	100	1	19	1	1	15	1.764	6.3		52.2474	1
False	IsMasterProtein	S94OB2	de novo Cysteine-rich venom protein natrin-1	False	True	False	100	1	18	1	1	16	1.727	7.18	Acetyl [N-Term]	52.133	1
False	IsMasterProtein	S94OB2	de novo Cytotoxin 3a	False	True	False	100	3	35	2	1	12	1.404	8.98		52.1011	3
False	IsMasterProtein	S94OB2	de novo cytotoxin 17, partial	False	True	False	100	1	28	1	1	8	1.002	4.5		51.7445	1
False	IsMasterProtein	S94OB2	de novo Cysteine-rich venom protein 1	False	True	False	100	1	18	1	1	15	1.727	7.18	Acetyl [N-Term]	51.609	1
False	IsMasterProtein	S94OB2	de novo Snake venom metalloproteinase	False	True	False	100	1	20	1	1	13	1.406	4.5		50.3757	1
False	IsMasterProtein	S94OB2	de novo Weak toxin S4C11	False	True	False	100	2	51	2	1	10	1.196	8.84		49.4286	2
False	IsMasterProtein	S94OB2	de novo Snake venom metalloproteinase	False	True	False	100	1	16	1	1	11	1.18	6.24		48.4706	1
False	IsMasterProtein	V8NCP4	Complement C3 (Fragment) OS=Ophiophagus hannah OX=8665 GN=C3 PE=4 SV=1	True	False	False	5.15298	3	20	2	1	621	69.597	5.43		47.4356	3
False	IsMasterProtein	S94OB2	de novo L-amino-acid oxidase	False	True	False	100	1	26	1	1	15	1.661	6.18		47.4175	1
False	None	S94OB2	de novo Three finger toxin W-V	False	True	False	100	1	47	1	1	9	1.04	6.23		47.0231	1
False	IsMasterProtein	S94OB2	de novo three-finger toxin precursor, partial	False	True	False	100	1	14	1	1	19	2.07	6.09		45.8746	1
False	IsMasterProtein	S94OB2	de novo Cytotoxin 3a	False	True	False	100	2	34	1	1	12	1.374	9.06		43.0339	2
False	IsMasterProtein	S94OB2	de novo Trafficking kinesin-binding protein 1, partial	False	True	False	100	1	22	1	1	8	0.842	9.99		42.8151	1
False	IsMasterProtein	S94OB2	de novo Venom nerve growth factor 2	False	True	False	100	1	26	1	1	15	1.647	4.5	Acetyl [N-Term]	42.7852	1
False	IsMasterProtein	S94OB2	de novo Cobra venom factor	False	False	True	100	1	16	1	1	20	2.109	4.23		40.5835	1
False	IsMasterProtein	S94OB2	de novo cysteine rich secretory protein 2, partial	False	True	False	100	2	34	1	1	11	1.203	11		40.4919	2
False	IsMasterProtein	S94OB2	de novo Cysteine-rich venom protein natrin-1	False	True	False	100	1	15	1	1	18	1.957	4.23		40.325	1
False	IsMasterProtein	S94OB2	de novo Collagen alpha-1(IV) chain, partial	False	True	False	100	1	23	1	1	9	0.947	6.18		37.7176	1
False	IsMasterProtein	S94OB2	de novo Cobra venom factor	False	True	False	100	1	24	1	1	11	1.337	4.5		37.557	1
False	IsMasterProtein	S94OB2	de novo Cobra venom factor	False	True	False	100	1	16	1	1	19	2.221	4.28		37.2315	1
False	IsMasterProtein	S94OB2	de novo Cobra venom factor	False	True	False	100	1	40	1	1	9	1.054	4.5		37.0147	1
False	None	S94OB2	de novo cysteine rich secretory protein 2, partial	False	True	False	100	1	33	0	2	10	1.047	9		36.8689	1
False	IsMasterProtein	V8P0T5	Tumor necrosis factor receptor superfamily member 11B OS=Ophiophagus hannah OX=8665 GN=TNFRSF11B PE=4 SV=1	True	False	False	9.79228	4	20	4	1	337	39.322	8.65		36.7281	4
False	IsMasterProtein	S94OB2	de novo cobra venom factor, partial	False	True	False	100	1	18	1	1	12	1.508	4.5		36.3452	1
False	IsMasterProtein	S94OB2	de novo Complement decay-accelerating factor transmembrane isoform, partial	False	True	False	100	1	16	1	1	13	1.592	8.66	Acetyl [N-Term]	36.1703	1
False	IsMasterProtein	S94OB2	de novo Venom nerve growth factor 2	False	False	True	100	1	11	1	1	18	2.162	4.89	Acetyl [N-Term]	35.1037	1
False	IsMasterProtein	S94OB2	de novo cardiotoxin 7a	False	True	False	100	2	11	2	1	10	1.259	11.27		34.9404	2
False	IsMasterProtein	S94OB2	de novo Cardiotoxin-6	False	True	False	100	1	21	1	1	8	0.89	6.13		34.684	1
False	IsMasterProtein	S94OB2	de novo Snake venom metalloproteinase	False	True	False	100	1	13	1	1	15	1.536	4.5		34.5832	1
False	IsMasterProtein	S94OB2	de novo Cobra venom factor	False	False	True	100	1	17	1	1	16	1.871	6.23		34.0809	1
False	IsMasterProtein	S94OB2	de novo Cadherin EGF LAG seven-pass G-type receptor 2, partial	False	True	False	100	1	18	1	1	8	0.842	9.99		33.9424	1
False	IsMasterProtein	S94OB2	de novo Melanocyte-stimulating hormone receptor, partial	False	True	False	100	1	24	1	1	9	1.115	9.06	Acetyl [N-Term]	33.856	1
False	IsMasterProtein	S94OB2	de novo three-finger toxin precursor, partial	False	True	False	100	1	15	1	1	14	1.334	6.13		33.3728	1
False	IsMasterProtein	S94OB2	de novo Cysteine-rich venom protein natrin-1	False	True	False	100	1	14	1	1	18	1.914	6.3	Acetyl [N-Term]	32.6389	1
False	IsMasterProtein	S94OB2	de novo Kunitz-type serine protease inhibitor isoform 7	False	True	False	100	1	16	1	1	11	1.228	8.24		32.4669	1
False	IsMasterProtein	S94OB2	de novo Ophiophagus venom factor	False	True	False	100	2	9	2	1	14	1.63	4.61		30.4837	2
False	IsMasterProtein	S94OB2	de novo Snake venom metalloproteinase	False	True	True	100	1	15	1	1	7	0.826	9.99		30.1111	1
False	IsMasterProtein	S94OB2	de novo YTH domain family protein 2	False	True	False	100	1	16	1	1	8	0.842	9.99		29.7982	1
False	IsMasterProtein	S94OB2	de novo Acidic phospholipase A2 1	False	False	True	100	1	9	1	1	14	1.655	4.74	Acetyl [N-Term]	29.5044	1
False	IsMasterProtein	S94OB2	de novo Cytotoxin 3a	False	True	False	100	2	29	1	1	10	1.162	9.06		28.0759	2
False	IsMasterProtein	V8NKT2	Uncharacterized protein (Fragment) OS=Ophiophagus hannah OX=8665 GN=L345_12110 PE=4 SV=1	True	False	False	22.9508	6	9	6	1	244	27.25	8.78		27.8775	6
False	IsMasterProtein	S94OB2	de novo Neurotoxin II	False	True	False	100	1	20	1	1	11	1.202	8.63		27.0668	1
False	IsMasterProtein	S94OB2	de novo Long neurotoxin homolog	False	True	False	100	1	11	1	1	9	0.92	6.13		26.6442	1
False	IsMasterProtein	S94OB2	de novo long neurotoxin	False	True	False	100	1	11	1	1	11	1.321	4.23		25.3977	1
False	IsMasterProtein	S94OB2	de novo Cysteine-rich venom protein ophanin	False	True	False	100	1	11	1	1	9	0.992	6.18		25.3044	1
False	IsMasterProtein	S94OB2	de novo putative long neurotoxin	False	True	False	100	1	20	1	1	9	1.095	6.13		25.2434	1
False	IsMasterProtein	S94OB2	de novo Cytotoxin homolog	False	False	True	100	2	11	2	1	14	1.434	6.27		24.9993	2
False	None	S94OB2	de novo Disintegrin and metalloproteinase domain-containing protein 21, partial	False	True	True	100	1	28	0	3	7	0.817	8.84		24.9717	1
False	None	S94OB2	de novo cytotoxin 17, partial	False	True	True	87.5	1	28	0	3	8	0.945	9.72		24.9717	1
False	IsMasterProtein	S94OB2	de novo Snake venom metalloproteinase	False	True	False	100	2	8	2	1	14	1.512	8.84		24.6621	2
False	IsMasterProtein	S94OB2	de novo Snake venom metalloproteinase-disintegrin-like mocarhagin	False	False	True	100	1	20	1	1	14	1.626	6.18		24.5635	1
False	IsMasterProtein	S94OB2	de novo Cobrotoxin III	False	True	False	100	2	37	2	1	7	1.013	9.01		24.2213	2
False	IsMasterProtein	S94OB2	de novo L-amino acid oxidase, partial	False	False	True	100	2	8	2	1	12	1.409	8.84		24.221	2
False	IsMasterProtein	S94OB2	de novo inter-alpha-trypsin inhibitor heavy chain H4-like	False	False	True	100	1	9	1	1	10	1.191	6.24		24.0555	1
False	IsMasterProtein	S94OB2	de novo Acidic phospholipase A2 1	False	True	False	100	1	6	1	1	15	1.514	4.07		23.6992	1
False	IsMasterProtein	S94OB2	de novo cobra venom factor 1, partia	False	False	True	100	1	9	1	1	21	2.131	4.74		23.4783	1
False	IsMasterProtein	S94OB2	de novo Muscarinic toxin-like protein 3	False	True	False	100	1	21	1	1	17	2.056	4.5	Acetyl [N-Term]	23.4595	1
False	IsMasterProtein	S94OB2	de novo serum albumin precursor	False	True	False	100	1	10	1	1	14	1.52	6.23		23.2102	1
False	IsMasterProtein	S94OB2	de novo Chain A, Solution structure of a chymotrypsin inhibitor from the Taiwan cobra	False	True	False	100	1	6	1	1	19	2.038	8.02		23.0389	1
False	IsMasterProtein	S94OB2	de novo Cobra venom factor	False	True	False	100	1	8	1	1	14	1.418	4.5		23.0382	1
False	IsMasterProtein	S94OB2	de novo Acidic phospholipase A2 3	False	True	False	100	1	14	1	1	13	1.471	4.23	Acetyl [N-Term]	22.969	1
False	IsMasterProtein	S94OB2	de novo Cysteine-rich venom protein annuliferin-b	False	True	False	100	2	8	2	1	12	1.452	5.72		22.8734	2
False	IsMasterProtein	V8N4Y2	Endonuclease domain-containing 1 protein OS=Ophiophagus hannah OX=8665 GN=ENDOD1 PE=4 SV=1	True	False	False	34.375	4	7	4	1	160	18.063	7.8		22.7935	4
False	IsMasterProtein	S94OB2	de novo Short neurotoxin III	False	True	False	100	1	9	1	1	11	1.203	8		22.4691	1
False	IsMasterProtein	S94OB2	de novo Long neurotoxin 7	False	True	False	100	1	8	1	1	11	1.236	7.12		22.356	1
False	IsMasterProtein	S94OB2	de novo Long neurotoxin 7	False	True	False	100	1	16	1	1	12	1.294	5.62		22.2834	1
False	IsMasterProtein	S94OB2	de novo Complement decay-accelerating factor transmembrane isoform, partial	False	True	False	100	1	10	1	1	14	1.661	6.23		22.1545	1
False	IsMasterProtein	S94OB2	de novo Venom nerve growth factor 2	False	True	False	100	1	19	1	1	15	1.647	4.5	Acetyl [N-Term]	21.9397	1
False	IsMasterProtein	S94OB2	de novo Cardiotoxin 7a	False	False	True	100	1	8	1	1	13	1.605	8.22		21.8196	1
False	None	S94OB2	de novo three-finger toxin precursor, partial	False	True	True	100	1	36	1	1	6	0.885	7.25		21.807	1
False	IsMasterProtein	S94OB2	de novo three-finger toxin precursor, partial	False	True	False	100	1	10	1	1	18	2.07	4.5		21.7803	1
False	IsMasterProtein	S94OB2	de novo Cysteine-rich venom protein 25	False	True	False	100	1	9	1	1	10	1.168	4.5		21.5951	1
False	IsMasterProtein	S94OB2	de novo Complement decay-accelerating factor, partial	False	True	False	100	1	7	1	1	10	1.199	8.25		21.5029	1
False	IsMasterProtein	S94OB2	de novo Alpha-fetoprotein, partial	False	True	False	100	2	6	1	1	12	1.513	5.72		21.4227	2
False	IsMasterProtein	S94OB2	de novo Acidic phospholipase A2 2	False	False	True	100	1	5	1	1	20	2.301	4.07		21.2929	1
False	IsMasterProtein	S94OB2	de novo Alpha-fetoprotein, partial	False	True	False	100	2	12	1	1	12	1.513	5.72		21.2525	2
False	IsMasterProtein	S94OB2	de novo three-finger toxin precursor, partial	False	False	True	100	1	9	1	1	13	1.334	8		20.9111	1
False	IsMasterProtein	S94OB2	de novo Weak toxin CM-1b	False	True	False	100	2	7	2	1	12	1.419	6.3		20.4415	2
False	IsMasterProtein	S94OB2	de novo cobrotoxin b	False	True	False	100	2	7	2	1	11	1.234	6.25		20.2511	2
False	IsMasterProtein	S94OB2	de novo L-amino-acid oxidase	False	True	False	100	1	11	1	1	10	1.2	6.23		20.2221	1
False	IsMasterProtein	S94OB2	de novo L-amino-acid oxidase	False	True	False	100	2	6	2	1	11	1.344	7.25		19.845	2
False	IsMasterProtein	S94OB2	de novo Snake venom metalloproteinase	False	True	False	100	2	7	2	1	11	1.156	9.32		19.5957	2
False	IsMasterProtein	S94OB2	de novo Alpha-cobratoxin	False	False	True	100	1	13	1	1	11	1.181	6.18		19.4835	1
False	IsMasterProtein	S94OB2	de novo Short neurotoxin 1	False	False	True	100	1	7	1	1	15	1.698	5.63		19.2838	1
False	IsMasterProtein	V8NH29	Proactivator polypeptide OS=Ophiophagus hannah OX=8665 GN=PSAP PE=4 SV=1	True	False	False	4.35685	2	11	2	1	482	54.019	5.25		18.3774	2
False	IsMasterProtein	V8NL73	Extracellular matrix protein 1 (Fragment) OS=Ophiophagus hannah OX=8665 GN=Ecm1 PE=4 SV=1	True	False	False	14.1447	4	8	4	1	304	34.249	7.9		18.358	4
False	IsMasterProtein	S94OB2	de novo Cardiotoxin-like basic polypeptide ah	False	True	False	100	1	5	1	1	11	1.363	8.24		18.3494	1
False	IsMasterProtein	S94OB2	de novo phospholipase A2	False	True	False	100	1	5	1	1	11	1.326	5.62		18.1397	1
False	IsMasterProtein	S94OB2	de novo Snake venom metalloproteinase	False	True	False	100	1	8	1	1	12	1.307	4.5		17.9656	1
False	IsMasterProtein	S94OB2	de novo Weak neurotoxin 7	False	False	True	100	2	9	2	1	13	1.456	7.87	Acetyl [N-Term]	17.9401	2
False	IsMasterProtein	V8ND09	Alpha-fetoprotein (Fragment) OS=Ophiophagus hannah OX=8665 GN=AFP PE=4 SV=1	True	False	False	10.9375	6	10	5	1	640	72.336	5.41		17.7133	6
False	IsMasterProtein	S94OB2	de novo Cysteine-rich venom protein natrin-1	False	True	False	100	1	5	1	1	15	1.686	5.63	Acetyl [N-Term]	17.5406	1
False	IsMasterProtein	S94OB2	de novo Zinc finger FYVE domain-containing protein 16, partial	False	True	False	100	1	27	1	1	8	0.905	4.5		17.3234	1
False	IsMasterProtein	S94OB2	de novo Weak neurotoxin 7	False	True	False	100	2	8	2	1	12	1.414	7.87		17.2984	2
False	IsMasterProtein	S94OB2	de novo Acidic phospholipase A2 1	False	False	True	100	1	6	1	1	11	1.325	7.06		17.0766	1
False	IsMasterProtein	V8NSK8	Golgi apparatus protein 1 (Fragment) OS=Ophiophagus hannah OX=8665 GN=GLG1 PE=4 SV=1	True	False	False	7.09607	7	8	7	1	916	105.914	6.74		16.9416	7
False	IsMasterProtein	S94OB2	de novo Acidic phospholipase A2 1	False	True	False	100	1	5	1	1	14	1.656	4.45		16.694	1
False	IsMasterProtein	S94OB2	de novo Cobrotoxin-b	False	True	False	100	2	7	2	1	11	1.233	7.99		15.9344	2
False	IsMasterProtein	S94OB2	de novo Snake venom metalloproteinase-disintegrin-like mocarhagin	False	True	False	100	1	8	0	0	12	1.464	4.75		15.8613	1
False	IsMasterProtein	S94OB2	de novo Snake venom metalloproteinase	False	True	False	100	1	5	1	1	13	1.473	9.14		15.7755	1
False	None	S94OB2	de novo Snake venom metalloproteinase	False	True	False	100	1	6	1	1	11	1.168	6.23		15.7189	1
False	IsMasterProtein	S94OB2	de novo Complement decay-accelerating factor transmembrane isoform, partial	False	True	False	100	1	6	1	1	12	1.447	6.23		15.6011	1
False	IsMasterProtein	S94OB2	de novo C-terminal-binding protein 1, partial	False	True	False	100	1	5	1	1	14	1.524	4.75		15.5461	1
False	IsMasterProtein	S94OB2	de novo Complement decay-accelerating factor transmembrane isoform, partial	False	True	False	100	1	6	0	0	11	1.405	8.73	Acetyl [N-Term]	15.2175	1
False	IsMasterProtein	S94OB2	de novo Glutathione peroxidase 3, partial	False	True	False	100	1	6	1	1	15	1.813	4.75	Acetyl [N-Term]	14.8311	1
False	IsMasterProtein	S94OB2	de novo Acidic phospholipase A2 C	False	False	True	100	1	6	1	1	14	1.584	7.12		14.7382	1
False	IsMasterProtein	S94OB2	de novo Cobra venom factor	False	False	True	100	1	4	1	1	17	1.87	9.99		14.6899	1
False	IsMasterProtein	S94OB2	de novo Kunitz-type serine protease inhibitor	False	True	False	100	1	6	1	1	10	1.295	9.54		14.646	1
False	IsMasterProtein	S94OB2	de novo cobra serum albumin	False	True	False	100	1	5	1	1	10	1.207	6.49		14.4654	1
False	IsMasterProtein	S94OB2	de novo cytotoxin 17, partial	False	True	False	100	1	7	1	1	8	0.928	8.84		14.246	1
False	IsMasterProtein	S94OB2	de novo cobra venom factor 1, partial	False	True	False	100	1	4	1	1	13	1.444	7.25		14.097	1
False	IsMasterProtein	S94OB2	de novo Snake venom metalloproteinase	False	True	False	100	1	13	1	1	8	1.073	5.63		13.8965	1
False	IsMasterProtein	S94OB2	de novo Cobra venom factor	False	True	False	100	1	6	1	1	12	1.366	4.07		13.7828	1
False	IsMasterProtein	S94OB2	de novo cobra serum albumin	False	True	False	100	1	5	1	1	13	1.521	4.23		13.7646	1
False	IsMasterProtein	S94OB2	de novo Snake venom metalloproteinase	False	True	False	100	1	7	1	1	12	1.324	8.02	Acetyl [N-Term]	13.6061	1
False	IsMasterProtein	S94OB2	de novo Snake venom metalloproteinase	False	True	False	100	1	14	1	1	8	1.004	9.99		13.574	1
False	IsMasterProtein	S94OB2	de novo Kunitz-type serine protease inhibitor	False	True	False	100	1	8	1	1	11	1.43	8.73	Acetyl [N-Term]	13.3354	1
False	IsMasterProtein	S94OB2	de novo three finger toxin V	False	True	False	100	2	5	2	1	10	1.197	6.37		13.1529	2
False	IsMasterProtein	S94OB2	de novo olfactory receptor 2D2-like	False	True	True	100	1	8	1	1	9	0.934	6.18		13.074	1
False	IsMasterProtein	V8N885	Uncharacterized protein (Fragment) OS=Ophiophagus hannah OX=8665 GN=L345_16505 PE=4 SV=1	True	False	False	11.465	3	9	2	1	157	18.604	6.19		13.0288	3
False	IsMasterProtein	S94OB2	de novo Cytotoxin II	False	True	False	100	1	3	1	1	16	1.597	11		12.8255	1
False	IsMasterProtein	S94OB2	de novo cytotoxin 17, partial	False	True	False	100	1	8	1	1	8	0.928	8.84		12.6606	1
False	IsMasterProtein	V8NGF6	Aminopeptidase N (Fragment) OS=Ophiophagus hannah OX=8665 GN=ANPEP PE=4 SV=1	True	False	False	12.024	4	5	4	1	499	55.914	5.86		12.6219	4
False	None	S94OB2	de novo Snake venom metalloproteinase	False	True	False	100	1	5	1	1	10	1.028	8.25		12.4501	1
False	IsMasterProtein	S94OB2	de novo Snake venom metalloproteinase	False	True	False	100	1	6	1	1	10	1.274	8.62		12.371	1
False	IsMasterProtein	S94OB2	de novo L-amino-acid oxidase	False	True	False	100	2	4	2	1	12	1.441	8.73		12.359	2
False	IsMasterProtein	V8NYC7	Tissue-type plasminogen activator (Fragment) OS=Ophiophagus hannah OX=8665 GN=PLAT PE=3 SV=1	True	False	False	17.6678	4	5	4	1	283	31.708	9.25		12.2037	4
False	IsMasterProteinCandidate	S94OB2	de novo Bystin	False	True	False	100	1	8	1	1	7	0.839	6.24		12.1887	1
False	IsMasterProtein	V8NXW6	MOB kinase activator 2 (Fragment) OS=Ophiophagus hannah OX=8665 GN=Mob2 PE=4 SV=1	True	False	False	4.34783	1	8	1	1	161	18.697	7.18		12.1887	1
False	IsMasterProtein	S94OB2	de novo Acidic phospholipase A2 1	False	False	True	100	1	4	1	1	12	1.245	4.23		12.171	1
False	IsMasterProtein	S94OB2	de novo cytotoxin 17, partial	False	True	False	100	1	6	1	1	10	1.219	4.5		11.9932	1
False	IsMasterProtein	S94OB2	de novo Chain A, Crystal structure of 5'-nucleotidase from venom of Naja atra	False	True	False	100	2	4	2	1	12	1.389	9.72		11.8233	2
False	IsMasterProtein	S94OB2	de novo Acidic phospholipase A2 1	False	True	False	100	1	4	1	1	13	1.536	4.74		11.5867	1
False	IsMasterProtein	S94OB2	de novo Ohanin	False	True	False	100	1	6	1	1	11	1.325	8.66	Acetyl [N-Term]	11.5429	1
False	None	S94OB2	de novo Cytotoxin Vc-5	False	False	True	100	1	7	1	1	13	1.383	9.01		11.5282	1
False	IsMasterProtein	S94OB2	de novo 5-nucleotidase	False	True	False	100	1	6	1	1	9	1.053	8.73		11.516	1
False	IsMasterProtein	S94OB2	de novo Snake venom metalloproteinase	False	True	False	100	1	4	1	1	13	1.442	8.25		11.4764	1
False	IsMasterProtein	S94OB2	de novo Chain A, Crystal Structure Of Snake Venom Phosphodiesterase (pde) From Taiwan Cobra (naja Atra Atra)	False	True	False	100	1	4	1	1	16	1.937	4.23		11.4587	1
False	IsMasterProtein	S94OB2	de novo Myotubularin-related protein 11, partial	False	True	False	100	1	4	1	1	13	1.612	4.07		11.3744	1
False	IsMasterProtein	S94OB2	de novo Zinc metalloproteinase-disintegrin-like atrase-A	False	False	True	100	1	4	1	1	11	1.374	4.5		11.3314	1
False	IsMasterProtein	V8PCT6	Uncharacterized protein OS=Ophiophagus hannah OX=8665 GN=L345_01814 PE=3 SV=1	True	False	False	5.28302	1	3	1	1	265	29.066	6.32		11.299	1
False	IsMasterProtein	S94OB2	de novo Glutathione peroxidase 3, partial	False	True	False	100	1	3	1	1	12	1.36	6.37		11.085	1
False	IsMasterProtein	S94OB2	de novo Cytotoxin SP15c	False	True	False	100	2	43	2	1	9	0.988	10.01		11.0657	2
False	IsMasterProtein	S94OB2	de novo Cysteine-rich venom protein 1	False	False	True	100	1	5	1	1	14	1.728	7.18		11.0205	1
False	IsMasterProtein	S94OB2	de novo phosphodiesterase, partial	False	False	True	100	1	16	1	1	12	1.518	8.84		11.0054	1
False	IsMasterProtein	S94OB2	de novo cobra serum albumin	False	True	False	100	2	3	2	1	11	1.28	7.25		11.0033	2
False	IsMasterProtein	S94OB2	de novo Chain A, Non-antibiotic Properties Of Tetracyclines: Structural Basis For Inhibition Of Secretory Phospholipase A2.	False	True	False	100	1	5	1	1	10	1.148	9.32		10.9442	1
False	IsMasterProtein	S94OB2	de novo phospholipase a2	False	True	False	100	1	5	1	1	10	1.148	9.32		10.8461	1
False	IsMasterProtein	S94OB2	de novo Muscarinic toxin-like protein 2	False	False	True	100	1	4	1	1	12	1.205	6.13		10.6336	1
False	IsMasterProtein	V8PGW5	Deoxyribonuclease-2-alpha (Fragment) OS=Ophiophagus hannah OX=8665 GN=DNASE2 PE=4 SV=1	True	False	False	15.3846	4	4	4	1	403	45.543	6.11		10.624	4
False	IsMasterProtein	S94OB2	de novo Cobra venom factor	False	False	True	100	1	5	1	1	14	1.503	6.37		10.5841	1
False	IsMasterProtein	S94OB2	de novo Snake venom metalloproteinase	False	True	False	100	1	6	1	1	8	0.855	4.5		10.5167	1
False	IsMasterProtein	V8P7T9	Sulfhydryl oxidase OS=Ophiophagus hannah OX=8665 GN=QSOX1 PE=4 SV=1	True	False	False	9.19003	5	5	5	1	642	73.946	8.21		10.3977	5
False	IsMasterProtein	S94OB2	de novo Acidic phospholipase A2 C	False	True	False	100	1	4	1	1	9	1.109	4.23		10.3042	1
False	IsMasterProtein	S94OB2	de novo Acidic phospholipase A2 2	False	True	False	100	1	10	1	1	15	1.513	4.5		10.1877	1
False	IsMasterProtein	S94OB2	de novo Muscarinic toxin-like protein 1	False	True	False	100	2	4	2	1	13	1.535	6.23		10.1661	2
False	IsMasterProtein	V8N3L4	Complement C3 (Fragment) OS=Ophiophagus hannah OX=8665 GN=C3 PE=4 SV=1	True	False	False	8.84956	2	4	2	1	113	12.722	8.09		10.1171	2
False	IsMasterProtein	S94OB2	de novo Cytotoxin 1	False	False	True	100	2	4	2	1	13	1.553	9.72		10.1112	2
False	IsMasterProtein	S94OB2	de novo Cysteine-rich venom protein 25-A	False	True	False	100	1	5	1	1	10	1.168	4.23		10.0666	1
False	IsMasterProtein	S94OB2	de novo homeobox protein PKNOX1, partial	False	True	False	100	1	2	1	1	19	1.947	4.5		10.0619	1
False	IsMasterProtein	S94OB2	de novo L-amino acid oxidase, partial	False	False	True	100	1	3	1	1	12	1.392	8.21		9.95794	1
False	IsMasterProtein	S94OB2	de novo Acidic phospholipase A2 C	False	False	True	100	1	3	1	1	14	1.567	6.13	Acetyl [N-Term]	9.95286	1
False	IsMasterProtein	S94OB2	de novo cobra venom factor 1, partial	False	True	False	100	2	5	2	1	11	1.225	6.3		9.94785	2
False	None	S94OB2	de novo Complement decay-accelerating factor transmembrane isoform, partial	False	True	True	100	1	7	1	1	8	0.903	4.5		9.832	1
False	IsMasterProtein	S94OB2	de novo Cysteine-rich venom protein kaouthin-1	False	True	False	100	1	3	1	1	10	1.237	4.23		9.66986	1
False	IsMasterProtein	S94OB2	de novo Cobra venom factor	False	True	False	100	1	4	1	1	16	1.797	3.95	Acetyl [N-Term]	9.54052	1
False	IsMasterProtein	S94OB2	de novo Cysteine-rich venom protein bucarin	False	True	False	100	1	3	1	1	16	1.85	4.5		9.49385	1
False	IsMasterProtein	S94OB2	de novo Acidic phospholipase A2 1	False	True	False	100	1	6	1	1	10	1.157	8.22		9.48426	1
False	IsMasterProtein	S94OB2	de novo Chain A, Crystal Structure Of Snake Venom Phosphodiesterase	False	True	False	100	1	4	1	1	8	0.914	6.24		9.4623	1
False	IsMasterProtein	S94OB2	de novo Cobra venom factor	False	True	False	100	2	4	2	1	13	1.299	8.84		9.4612	2
False	IsMasterProtein	S94OB2	de novo kappa-cobrotoxin	False	True	False	100	1	4	1	1	9	1	5.63		9.37458	1
False	IsMasterProtein	S94OB2	de novo nerve growth factor, partial	False	True	False	100	1	3	1	1	12	1.364	4.5		9.32188	1
False	IsMasterProtein	S94OB2	de novo zinc finger protein 91-like isoform X2	False	True	False	100	1	4	1	1	9	0.927	4.5		9.29211	1
False	IsMasterProtein	S94OB2	de novo Acidic phospholipase A2 3	False	True	False	100	1	3	1	1	15	1.57	4.23		9.28036	1
False	IsMasterProtein	S94OB2	de novo Cysteine-rich venom protein 2	False	True	False	100	1	4	1	1	12	1.34	6.37		9.26018	1
False	IsMasterProtein	S94OB2	de novo papilin-like, partial	False	True	False	100	1	3	1	1	14	1.579	7.12		8.90223	1
False	IsMasterProtein	S94OB2	de novo Cytotoxin 5	False	True	False	100	1	3	1	1	10	1.22	4.23		8.88903	1
False	IsMasterProtein	S94OB2	de novo Weak neurotoxin 7	False	True	False	100	1	6	0	0	10	1.124	4.5		8.8748	1
False	IsMasterProtein	S94OB2	de novo Snake venom metalloproteinase	False	True	False	100	1	6	1	1	8	1.099	4.5		8.83232	1
False	IsMasterProtein	S94OB2	de novo transferrin	False	True	False	100	1	2	1	1	16	1.715	4.74		8.82846	1
False	IsMasterProtein	S94OB2	de novo myocyte-specific enhancer factor 2A isoform X1	False	True	False	100	1	3	1	1	13	1.453	6.24		8.75222	1
False	IsMasterProtein	S94OB2	de novo Weak toxin S4C11	False	True	False	100	2	3	2	1	11	1.253	8.84		8.72849	2
False	IsMasterProtein	S94OB2	de novo Acidic phospholipase A2 3	False	True	False	100	1	3	1	1	11	1.112	4.5		8.72156	1
False	IsMasterProtein	S94OB2	de novo Snake venom metalloproteinase	False	True	False	100	1	5	1	1	9	1.082	6.18		8.71166	1
False	IsMasterProtein	S94OB2	de novo phospholipase A2-III	False	True	False	100	1	32	1	1	18	1.963	4.75		8.60672	1
False	IsMasterProtein	S94OB2	de novo three-finger toxin precursor, partial	False	True	False	100	1	14	1	1	18	2.036	4.75		8.59271	1
False	None	S94OB2	de novo L-amino-acid oxidase	False	True	False	100	1	3	1	1	10	1.216	5.63		8.57764	1
False	IsMasterProtein	S94OB2	de novo Snake venom metalloproteinase	False	True	False	100	2	3	2	1	11	1.127	8		8.46089	2
False	IsMasterProtein	S94OB2	de novo cysteine-rich secretory protein 4, partial	False	True	False	100	1	4	1	1	10	1.236	4.5		8.40346	1
False	IsMasterProtein	S94OB2	de novo Three finger toxin W-V	False	True	False	100	2	3	2	1	11	1.253	8.84		8.33025	2
False	IsMasterProtein	S94OB2	de novo Alpha-cobratoxin	False	True	False	100	1	4	1	1	11	1.181	6.18		8.31352	1
False	IsMasterProtein	V8NB97	Amine oxidase (Fragment) OS=Ophiophagus hannah OX=8665 GN=L345_14746 PE=3 SV=1	True	False	False	2.39521	2	3	2	1	501	57.258	7.59		8.29997	2
False	IsMasterProtein	S94OB2	de novo aminopeptidase N	False	True	False	100	1	2	1	1	16	1.839	6.37		8.29988	1
False	IsMasterProtein	S94OB2	de novo aminopeptidase N	False	True	False	100	1	2	1	1	15	1.839	6.37		8.28465	1
False	IsMasterProtein	S94OB2	de novo Cobrotoxin-b	False	True	False	100	1	4	1	1	10	1.157	8.21	Acetyl [N-Term]	8.283	1
False	IsMasterProtein	S94OB2	de novo Ophiophagus venom factor	False	False	True	100	1	2	1	1	12	1.421	4.74		8.26623	1
False	None	S94OB2	de novo membrane cofactor protein-like isoform X1	False	True	False	100	1	5	1	1	10	1.164	6.18		8.23927	1
False	IsMasterProtein	S94OB2	de novo transmembrane protein 41A	False	True	False	100	1	10	1	1	11	1.255	11		8.23261	1
False	IsMasterProtein	S94OB2	de novo Cobra venom factor	False	True	False	100	1	2	1	1	14	1.534	5.62		8.23249	1
False	None	S94OB2	de novo Copine-3	False	True	False	100	1	10	1	1	9	1.125	4.5		8.23237	1
False	IsMasterProtein	S94OB2	de novo Snake venom metalloproteinase	False	True	False	100	1	3	1	1	11	1.237	6.24		8.22123	1
False	IsMasterProtein	S94OB2	de novo keratin, type II cytoskeletal 6A-like	False	True	False	100	2	3	2	1	12	1.34	6.37		8.19472	2
False	IsMasterProtein	S94OB2	de novo cardiotoxin 7a	False	True	False	100	3	4	3	1	10	1.259	11.27		8.15385	3
False	IsMasterProtein	S94OB2	de novo Snake venom metalloproteinase	False	True	False	100	1	3	1	1	10	1.15	6.24		8.1527	1
False	IsMasterProtein	S94OB2	de novo Snake venom metalloproteinase-disintegrin-like mocarhagin	False	True	False	100	2	3	2	1	11	1.197	8.84		8.10668	2
False	IsMasterProtein	S94OB2	de novo Snake venom metalloproteinase	False	True	False	100	1	3	1	1	10	1.297	8.62		8.06878	1
False	IsMasterProtein	S94OB2	de novo Snake venom serine protease NaSP	False	True	False	100	1	3	1	1	10	1.143	9.99		8.03266	1
False	IsMasterProtein	S94OB2	de novo membrane cofactor protein-like	False	True	False	100	1	4	1	1	18	2.159	4.28		8.00764	1
False	IsMasterProtein	S94OB2	de novo Acidic phospholipase A2 beta-bungarotoxin A4 chain	False	True	False	100	1	3	1	1	10	1.3	6.37		7.95401	1
False	IsMasterProtein	S94OB2	de novo Snake venom metalloproteinase-disintegrin-like mocarhagin	False	True	False	100	1	2	1	1	18	2.098	5.55		7.92027	1
False	IsMasterProtein	S94OB2	de novo Cerebellin-4	False	True	False	100	1	3	1	1	8	0.99	9.72	Acetyl [N-Term]	7.89494	1
False	IsMasterProtein	S94OB2	de novo Snake venom metalloproteinase	False	True	False	100	1	3	1	1	10	1.275	6.37		7.89323	1
False	IsMasterProtein	S94OB2	de novo complement protein C3-2	False	True	False	100	1	2	1	1	18	1.837	9.99		7.8668	1
False	IsMasterProtein	S94OB2	de novo Cytotoxin Vc-5	False	True	False	100	1	3	1	1	14	1.555	8.84	Acetyl [N-Term]	7.80096	1
False	IsMasterProtein	S94OB2	de novo tyrosine-protein phosphatase non-receptor type 11-like	False	True	False	100	2	13	2	1	10	1.237	8.84		7.79561	2
False	IsMasterProtein	S94OB2	de novo Chain A, Crystal structure of 5'-nucleotidase from venom of Naja atra	False	True	False	100	2	3	2	1	14	1.542	4.75		7.77986	2
False	IsMasterProtein	S94OB2	de novo phosphodiesterase	False	True	False	100	1	3	1	1	10	1.092	6.24		7.69982	1
False	IsMasterProtein	S94OB2	de novo 5-nucleotidase	False	True	False	100	1	2	1	1	12	1.389	7.43		7.67747	1
False	IsMasterProtein	S94OB2	de novo venom factor-like, partial	False	True	False	100	1	3	1	1	8	0.799	6.24		7.65446	1
False	IsMasterProtein	S94OB2	de novo Snake venom serine protease	False	True	False	100	1	2	1	1	13	1.54	5.55		7.6504	1
False	IsMasterProtein	S94OB2	de novo phosphodiesterase	False	True	False	100	1	3	1	1	17	1.865	4.5		7.64631	1
False	IsMasterProtein	S94OB2	de novo Thaicobrin	False	True	False	100	1	2	1	1	14	1.438	6.18		7.59621	1
False	IsMasterProtein	S94OB2	de novo cobra venom factor 1, partial	False	True	False	100	1	11	1	1	9	1.109	6.24		7.58496	1
False	IsMasterProtein	S94OB2	de novo serum albumin precursor	False	True	False	100	1	2	1	1	18	1.991	4.6		7.54967	1
False	IsMasterProtein	S94OB2	de novo L-amino-acid oxidase	False	True	False	100	3	3	3	1	8	1.014	8.84		7.47631	3
False	IsMasterProtein	S94OB2	de novo Tissue-type plasminogen activator, partial	False	True	False	100	1	2	1	1	11	1.4	7.24		7.47466	1
False	IsMasterProtein	S94OB2	de novo Snake venom serine protease	False	True	False	100	1	2	0	0	12	1.54	5.55		7.39796	1
False	IsMasterProtein	S94OB2	de novo kunitz/BPTI-like toxin	False	False	True	100	1	5	1	1	11	1.229	6.18		7.39349	1
False	IsMasterProtein	S94OB2	de novo Cytotoxin 10	False	True	False	100	1	5	1	1	11	1.198	7.99		7.38847	1
False	IsMasterProtein	V8P9G9	Dipeptidyl peptidase 4 OS=Ophiophagus hannah OX=8665 GN=DPP4 PE=3 SV=1	True	False	False	5.30504	4	4	4	1	754	86.311	6.84		7.31582	4
False	IsMasterProtein	S94OB2	de novo Cysteine-rich venom protein natrin-1	False	True	False	100	1	2	1	1	12	1.356	7.18		7.31358	1
False	IsMasterProtein	S94OB2	de novo Cysteine-rich venom protein natrin-1	False	True	False	100	1	3	1	1	10	1.086	7.87		7.29122	1
False	IsMasterProtein	V8NCE3	Endonuclease domain-containing 1 protein (Fragment) OS=Ophiophagus hannah OX=8665 GN=ENDOD1 PE=4 SV=1	True	False	False	4.88889	2	4	2	0	450	51.035	9.06		7.27203	2
False	IsMasterProtein	S94OB2	de novo immunoglobulin Y2 heavy chain, partial	False	True	False	100	1	3	1	1	14	1.65	5.63		7.18114	1
False	IsMasterProtein	S94OB2	de novo Weak neurotoxin 10	False	True	False	100	2	4	2	1	8	0.968	7.99		7.17577	2
False	IsMasterProtein	S94OB2	de novo La-related protein 4B	False	True	False	100	1	3	1	1	8	1.051	8.84		7.13787	1
False	IsMasterProtein	S94OB2	de novo tumor necrosis factor receptor superfamily member 11B	False	False	True	100	1	2	1	1	12	1.212	8.25		7.09461	1
False	IsMasterProtein	S94OB2	de novo venom factor	False	False	True	100	1	2	1	1	13	1.51	6.3	Acetyl [N-Term]	7.07661	1
False	IsMasterProtein	S94OB2	de novo Long neurotoxin 1	False	True	False	100	1	3	1	1	10	1.172	6.13	Acetyl [N-Term]	7.03112	1
False	IsMasterProtein	S94OB2	de novo Snake venom metalloproteinase	False	False	True	100	1	2	1	1	15	1.751	4.28		6.94761	1
False	IsMasterProtein	S94OB2	de novo Cysteine-rich venom protein 1	False	False	True	100	1	2	1	1	13	1.554	4.07		6.93828	1
False	IsMasterProtein	S94OB2	de novo C-type lectin galactose-binding isoform	False	True	False	100	2	3	2	1	9	1.152	8.84		6.92346	2
False	IsMasterProtein	S94OB2	de novo Snake venom metalloproteinase	False	True	False	100	1	2	1	1	12	1.362	8.02		6.91659	1
False	IsMasterProtein	S94OB2	de novo natriuretic peptide PaNP-c precursor, partial	False	False	True	100	1	3	1	1	11	1.022	8.25		6.90673	1
False	IsMasterProtein	S94OB2	de novo long neurotoxin	False	True	False	100	1	2	1	1	11	1.252	4.5		6.90063	1
False	IsMasterProtein	S94OB2	de novo Cobra venom factor	False	True	False	100	2	4	2	1	16	1.775	8.73		6.82787	2
False	IsMasterProtein	S94OB2	de novo Weak toxin CM-11	False	True	False	100	2	4	2	1	9	1.095	6.3		6.79945	2
False	IsMasterProtein	S94OB2	de novo metalloproteinase, partial	False	False	True	100	1	4	1	1	11	1.444	4.5		6.789	1
False	IsMasterProtein	S94OB2	de novo Cobra venom factor	False	False	True	100	1	4	1	1	16	1.781	3.88		6.78003	1
False	IsMasterProtein	S94OB2	de novo long neurotoxin	False	True	False	100	1	2	1	1	11	1.251	6.18		6.74794	1
False	IsMasterProtein	S94OB2	de novo Cardiotoxin-like basic polypeptide ah	False	True	False	100	1	2	1	1	11	1.331	8.84		6.74661	1
False	None	S94OB2	de novo serine palmitoyltransferase small subunit B	False	True	False	100	1	3	1	1	11	1.291	4.5		6.71565	1
False	IsMasterProtein	S94OB2	de novo putative long neurotoxin	False	True	False	100	1	3	1	1	8	0.859	6.18		6.70159	1
False	IsMasterProtein	S94OB2	de novo cobra venom factor 1, partial	False	False	True	100	1	2	1	1	13	1.392	8.84		6.60796	1
False	IsMasterProtein	S94OB2	de novo Venom nerve growth factor 3	False	True	False	100	1	2	1	1	12	1.222	6.13		6.57387	1
False	IsMasterProtein	S94OB2	de novo Cytotoxin 3a	False	True	False	100	1	4	1	1	11	1.197	8.59		6.53523	1
False	None	S94OB2	de novo small serum protein-4	False	True	True	100	1	2	1	1	10	1.085	4.5		6.51202	1
False	IsMasterProtein	S94OB2	de novo Snake venom metalloproteinase	False	True	False	100	1	2	1	1	11	1.258	7.99		6.48407	1
False	IsMasterProtein	S94OB2	de novo long neurotoxin	False	True	False	100	1	2	1	1	12	1.354	6.13		6.48361	1
False	IsMasterProtein	S94OB2	de novo Decorin, partial	False	True	False	100	1	4	1	1	9	0.973	4.5		6.47795	1
False	IsMasterProtein	V8P8K8	Protein disulfide-isomerase OS=Ophiophagus hannah OX=8665 GN=P4HB PE=3 SV=1	True	False	False	6.61479	3	3	3	1	514	58.223	4.74		6.46592	3
False	IsMasterProtein	S94OB2	de novo anionic trypsin-1-like	False	True	False	100	1	2	1	1	19	1.796	4.5		6.42923	1
False	IsMasterProtein	S94OB2	de novo Cardiotoxin 7a	False	False	True	100	1	2	1	1	10	1.26	8.84		6.41097	1
False	IsMasterProtein	S94OB2	de novo Snake venom metalloproteinase	False	True	False	100	1	2	1	1	10	1.04	6.13		6.39554	1
False	IsMasterProtein	S94OB2	de novo 5-nucleotidase	False	True	False	100	1	2	1	1	12	1.306	8.84		6.31642	1
False	IsMasterProtein	S94OB2	de novo Acidic phospholipase A2 1	False	True	False	100	1	3	0	0	10	1.146	4.23	Acetyl [N-Term]	6.31169	1
False	IsMasterProtein	S94OB2	de novo Cobra venom factor	False	True	False	100	1	2	1	1	11	1.338	4.23		6.30612	1
False	IsMasterProtein	V8NCP7	Vascular endothelial growth factor C OS=Ophiophagus hannah OX=8665 GN=VEGFC PE=3 SV=1	True	False	False	5.70071	3	3	3	1	421	47.525	7.72		6.29473	3
False	IsMasterProtein	V8P1Y2	Neuroendocrine convertase 1 (Fragment) OS=Ophiophagus hannah OX=8665 GN=PCSK1 PE=3 SV=1	True	False	False	3.80435	3	3	3	1	736	82.987	6.23		6.2844	3
False	IsMasterProtein	S94OB2	de novo Cobra venom factor	False	True	False	100	1	2	1	1	11	1.304	4.5		6.24922	1
False	IsMasterProtein	S94OB2	de novo Muscarinic toxin-like protein	False	True	False	100	1	2	1	1	11	1.384	8.24		6.22328	1
False	IsMasterProtein	S94OB2	de novo L-amino-acid oxidase	False	True	False	100	2	2	2	1	10	1.215	6.37		6.15107	2
False	IsMasterProtein	S94OB2	de novo Muscarinic toxin-like protein 3	False	True	False	100	1	3	1	1	9	1.12	8.25		6.11001	1
False	IsMasterProtein	S94OB2	de novo Cobra venom factor	False	False	True	100	1	2	1	1	14	1.504	4.23		6.0879	1
False	IsMasterProtein	S94OB2	de novo cytotoxin 17, partial	False	True	False	100	1	3	1	1	8	0.928	8.84		6.06003	1
False	IsMasterProtein	S94OB2	de novo Cytotoxin SP15c	False	True	False	100	2	77	1	1	9	0.988	10.01		6.03406	2
False	IsMasterProtein	S94OB2	de novo venom factor	False	True	True	100	1	3	1	1	8	0.887	6.24		6.02724	1
False	IsMasterProtein	S94OB2	de novo Snake venom metalloproteinase	False	False	True	100	1	2	1	1	11	1.282	4.5		6.01256	1
False	IsMasterProtein	S94OB2	de novo Snake venom metalloproteinase;	False	False	True	100	1	2	1	1	11	1.357	6.23	Acetyl [N-Term]	5.98469	1
False	IsMasterProtein	S94OB2	de novo Chain A, Crystal Structure Of Snake Venom Phosphodiesterase (pde) From Taiwan Cobra	False	True	False	100	1	2	1	1	10	1.202	6.37		5.96551	1
False	IsMasterProtein	S94OB2	de novo guanylate-binding protein 1-like	False	True	False	100	1	3	1	1	9	1.112	4.5		5.95096	1
False	IsMasterProtein	S94OB2	de novo cytotoxin 17, partial	False	True	False	100	1	3	1	1	9	1.059	4.5		5.91568	1
False	IsMasterProtein	S94OB2	de novo tissue-type plasminogen activator-like, partial	False	True	False	100	1	2	1	1	10	1.147	7.18		5.89417	1
False	IsMasterProtein	V8PCI9	Peptidyl-glycine alpha-amidating monooxygenase (Fragment) OS=Ophiophagus hannah OX=8665 GN=Pam PE=4 SV=1	True	False	False	2.95964	2	2	2	1	1115	127.443	8.25		5.82098	2
False	IsMasterProtein	S94OB2	de novo Cobra venom factor	False	True	False	100	1	3	1	1	14	1.504	4.75		5.79613	1
False	IsMasterProtein	S94OB2	de novo ubiquitin carboxyl-terminal hydrolase CYLD	False	True	False	100	1	3	1	1	16	1.597	9		5.78333	1
False	IsMasterProtein	S94OB2	de novo cobra venom factor 1, partial	False	True	False	100	2	3	2	1	9	1.171	8.62	Acetyl [N-Term]	5.77202	2
False	IsMasterProtein	S94OB2	de novo aminopeptidase N	False	True	False	100	1	2	1	1	14	1.601	8.25		5.74807	1
False	IsMasterProtein	S94OB2	de novo phospholipase a2	False	False	True	100	1	2	1	1	15	1.571	4.07		5.74473	1
False	IsMasterProtein	S94OB2	de novo Acidic phospholipase A2 1	False	False	True	100	1	2	1	1	9	1.108	4.5		5.66985	1
False	IsMasterProtein	V8NQ76	Neprilysin OS=Ophiophagus hannah OX=8665 GN=MME PE=4 SV=1	True	False	False	4.74074	2	2	2	1	675	77.632	6		5.62292	2
False	IsMasterProtein	S94OB2	de novo Snake venom metalloproteinase	False	False	True	100	1	2	1	1	12	1.325	6.13		5.60101	1
False	IsMasterProtein	S94OB2	de novo Acidic phospholipase A2 C	False	False	True	100	1	2	0	0	9	1.108	4.5		5.59061	1
False	IsMasterProtein	S94OB2	de novo Ubiquitin carboxyl-terminal hydrolase 24	False	True	False	100	1	4	1	1	12	1.648	9.7	Acetyl [N-Term]	5.57781	1
False	IsMasterProtein	S94OB2	de novo venom factor	False	True	False	100	1	2	1	1	12	1.374	6.24		5.56059	1
False	IsMasterProtein	S94OB2	de novo Snake venom metalloproteinase-disintegrin-like mocarhagin	False	True	False	100	1	1	1	1	18	2.097	4.74		5.49457	1
False	IsMasterProtein	S94OB2	de novo Kunitz inhibitor I	False	True	False	100	1	6	1	1	7	0.849	4.5		5.4767	1
False	None	S94OB2	de novo 5'-nucleotidase, partial	True	True	False	100	1	4	1	1	8	0.905	6.24		5.44237	1
False	None	S94OB2	de novo Cardiotoxin 7a	False	True	False	100	2	3	2	1	9	1.131	11.17		5.43681	2
False	None	S94OB2	de novo cobra venom factor 1, partial	False	True	False	100	1	3	1	1	9	1.025	4.5		5.41293	1
False	IsMasterProtein	S94OB2	de novo Sacsin, partial	False	True	False	100	1	6	1	1	7	0.903	4.5		5.38318	1
False	IsMasterProtein	S94OB2	de novo Cytotoxin SP15c	False	True	False	100	1	3	1	1	8	0.944	6.13		5.36468	1
False	IsMasterProtein	S94OB2	de novo Cytotoxin SP15c	False	True	False	100	2	77	1	1	8	0.959	11		5.32933	2
False	IsMasterProtein	S94OB2	de novo protease inhibitor	False	True	False	100	1	2	1	1	12	1.216	8.24		5.28804	1
False	None	S94OB2	de novo Cobrotoxin-b	False	True	False	100	1	3	1	1	10	1.104	6.13		5.28163	1
False	IsMasterProtein	S94OB2	de novo venom factor	False	True	False	100	1	2	1	1	12	1.311	8.84		5.22973	1
False	IsMasterProtein	S94OB2	de novo Cytotoxin Vc-5	False	True	False	100	1	2	1	1	14	1.554	9.01	Acetyl [N-Term]	5.20863	1
False	IsMasterProtein	S94OB2	de novo Complement receptor type 2, partial	False	True	False	100	1	2	1	1	9	1.073	6.18		5.19496	1
False	IsMasterProtein	S94OB2	de novo L-amino-acid oxidase	False	True	False	100	1	2	1	1	10	1.133	6.37		5.18634	1
False	IsMasterProtein	S94OB2	de novo Adenylate cyclase type 2, partial	False	True	False	100	1	2	1	1	10	1.134	7.12		5.17116	1
False	IsMasterProtein	S94OB2	de novo Neurotoxin II	False	True	False	100	1	2	1	1	11	1.203	8		5.16492	1
False	IsMasterProtein	S94OB2	de novo Cobra venom factor	False	True	False	100	1	2	1	1	10	1.293	4.5		5.1501	1
False	IsMasterProtein	S94OB2	de novo L-amino-acid oxidase, partial	False	True	False	100	1	2	1	1	14	1.62	7.18		5.1083	1
False	IsMasterProtein	S94OB2	de novo Endonuclease domain-containing 1 protein, partial	False	True	False	100	2	2	2	1	10	1.264	8.84		5.07865	2
False	IsMasterProtein	S94OB2	de novo Chain A, Crystal Structure Of Snake Venom Phosphodiesterase	False	True	False	100	1	2	1	1	8	0.943	6.24		5.0504	1
False	IsMasterProtein	V8PIL7	Granulin OS=Ophiophagus hannah OX=8665 GN=GRN PE=4 SV=1	True	False	False	2.61845	2	2	2	1	802	86.178	6.39		5.03111	2
False	IsMasterProtein	S94OB2	de novo Venom nerve growth factor 3	False	True	False	100	2	3	2	1	12	1.308	8.59	Acetyl [N-Term]	5.02158	2
False	IsMasterProtein	S94OB2	de novo L-amino-acid oxidase	False	True	False	100	1	3	1	1	9	1.017	4.5		5.01031	1
False	IsMasterProtein	S94OB2	de novo Ninein-like protein, partial	False	True	False	100	1	3	1	1	9	1.017	4.5		4.99078	1
False	IsMasterProtein	S94OB2	de novo phosphodiesterase	False	True	False	100	1	3	1	1	12	1.434	4.23		4.98186	1
False	IsMasterProtein	S94OB2	de novo Long neurotoxin 1	False	True	False	100	1	2	1	1	9	1.018	7.17		4.98024	1
False	IsMasterProtein	S94OB2	de novo L-amino acid oxidase, partial	False	True	False	100	2	2	1	1	10	1.206	6.37		4.97822	2
False	IsMasterProtein	S94OB2	de novo 5' nucleotidase, partial	False	False	True	100	1	2	1	1	10	1.223	4.5		4.93735	1
False	IsMasterProtein	S94OB2	de novo Homeobox protein cut-like 2, partial	False	True	False	100	1	2	1	1	8	0.856	9.99		4.91104	1
False	IsMasterProtein	S94OB2	de novo POU domain, class 2, transcription factor 1, partial	False	True	False	100	1	2	1	1	10	1.045	9.99		4.90883	1
False	IsMasterProtein	S94OB2	de novo opharin precursor	False	True	False	100	1	2	1	1	10	1.048	6.24		4.89539	1
False	IsMasterProtein	S94OB2	de novo Muscarinic toxin-like protein 3	False	True	False	100	1	2	1	1	9	1.044	9.01	Acetyl [N-Term]	4.89444	1
False	IsMasterProtein	S94OB2	de novo Weak toxin S4C11	False	False	True	100	1	4	1	1	9	1.123	8.02		4.86319	1
False	None	S94OB2	de novo L-amino acid oxidase, partial	False	True	False	100	1	2	1	1	7	0.799	8.84		4.84315	1
False	IsMasterProtein	S94OB2	de novo Atrial natriuretic peptide receptor 2, partial	False	True	False	100	1	2	0	0	8	1.044	9.01	Acetyl [N-Term]	4.75852	1
False	None	S94OB2	de novo Weak neurotoxin 7	False	True	False	100	1	2	1	1	7	0.84	6.13		4.69813	1
False	None	S94OB2	de novo Disintegrin and metalloproteinase domain-containing protein 10, partial	False	True	False	100	1	6	1	1	7	0.837	8.84		4.68055	1
False	IsMasterProtein	S94OB2	de novo Snake venom metalloproteinase	False	False	True	100	1	2	1	1	11	1.344	9.06		4.67758	1
False	IsMasterProtein	S94OB2	de novo Phospholipase A2 inhibitor 31 kDa subunit	False	True	False	100	1	2	1	1	12	1.413	4.5		4.67071	1
False	IsMasterProtein	S94OB2	de novo Cobra venom factor	False	True	False	100	1	2	1	1	8	1.032	9.01		4.64903	1
False	IsMasterProtein	S94OB2	de novo N-acetylgalactosaminyltransferase 7 isoform X1	False	False	True	100	1	2	1	1	8	0.991	8.73	Acetyl [N-Term]	4.6483	1
False	IsMasterProtein	V8PE22	Ribonuclease T2 OS=Ophiophagus hannah OX=8665 GN=RNASET2 PE=3 SV=1	True	False	False	4.34783	1	2	1	1	207	24.445	5.95		4.64407	1
False	IsMasterProtein	S94OB2	de novo Fibroblast growth factor 3, partial	False	True	False	100	1	2	1	1	11	1.202	4.75		4.64237	1
False	IsMasterProtein	S94OB2	de novo Cytotoxin Vc-5	False	True	False	100	1	1	1	1	16	1.555	11	Acetyl [N-Term]	4.62987	1
False	IsMasterProtein	S94OB2	de novo Ohanin	False	True	False	100	1	2	1	1	11	1.296	6.37	Acetyl [N-Term]	4.62724	1
False	None	S94OB2	de novo Chain A, Crystal structure of 5'-nucleotidase from venom of Naja atra	False	True	False	100	1	2	1	1	9	0.986	4.5		4.55814	1
False	IsMasterProteinCandidate	V8N6K3	Major histocompatibility complex class I-related protein (Fragment) OS=Ophiophagus hannah OX=8665 GN=MR1 PE=3 SV=1	True	True	False	4.69799	1	2	1	1	149	17.608	5.47		4.55796	1
False	IsMasterProtein	V8N4I6	Major histocompatibility complex class I-related protein (Fragment) OS=Ophiophagus hannah OX=8665 GN=Mr1 PE=3 SV=1	True	True	False	3.24074	1	2	1	1	216	24.852	5.87		4.55796	1
False	IsMasterProteinCandidate	S94OB2	de novo Major histocompatibility complex class I-related protein, partial	True	True	False	100	1	2	1	1	7	0.866	6.24		4.55796	1
False	IsMasterProtein	S94OB2	de novo Kappa-cobrotoxin	False	True	False	100	1	2	1	1	9	0.977	6.13		4.5557	1
False	IsMasterProtein	S94OB2	de novo Snake venom metalloproteinase	False	True	False	100	1	2	1	1	12	1.449	6.27		4.54728	1
False	IsMasterProtein	S94OB2	de novo L-amino-acid oxidase	False	True	False	100	1	2	1	1	8	0.923	8.84		4.53835	1
False	None	S94OB2	de novo Muscarinic toxin-like protein 1	False	True	False	100	1	2	1	1	10	1.161	4.5		4.53456	1
False	IsMasterProtein	S94OB2	de novo Cobra venom factor	False	True	False	100	1	2	1	1	11	1.371	4.5		4.51944	1
False	IsMasterProtein	S94OB2	de novo Cardiotoxin 7a	False	True	False	100	1	2	1	1	8	1.009	8.84		4.5031	1
False	IsMasterProtein	S94OB2	de novo Long neurotoxin homolog	False	True	False	100	1	2	1	1	10	1.125	4.23		4.45801	1
False	IsMasterProtein	S94OB2	de novo cobra serum albumin	False	True	False	100	1	17	1	1	16	1.819	6.37		4.43404	1
False	IsMasterProtein	S94OB2	de novo Glycerol-3-phosphate acyltransferase 1, mitochondrial, partial	False	True	False	100	2	11	2	1	9	1.002	9.72		4.4238	2
False	IsMasterProtein	S94OB2	de novo Snake venom serine protease 3	False	False	True	100	1	2	1	1	15	1.568	6.13		4.34431	1
False	IsMasterProtein	S94OB2	de novo tissue-type plasminogen activator	False	True	False	100	1	2	1	1	10	1.197	7.25		4.3149	1
False	IsMasterProtein	S94OB2	de novo Acidic phospholipase A2 3	False	True	False	100	1	9	1	1	14	1.513	4.07		4.30967	1
False	IsMasterProtein	S94OB2	de novo Cobra venom factor	False	True	False	100	1	2	1	1	11	1.417	6.46		4.30747	1
False	IsMasterProtein	S94OB2	de novo cobra venom factor, partial	False	True	False	100	1	1	0	0	19	2.221	4.28		4.30018	1
False	IsMasterProtein	S94OB2	de novo snake venom metalloproteinase 27, partial	False	True	False	100	1	2	1	1	9	1.039	6.3		4.28523	1
False	IsMasterProtein	S94OB2	de novo sodium channel protein type 1 subunit alpha	False	True	False	100	1	1	1	1	13	1.391	4.5		4.26131	1
False	IsMasterProtein	S94OB2	de novo Long neurotoxin 4	False	True	False	100	1	3	1	1	9	1.043	6.13		4.26101	1
False	IsMasterProtein	S94OB2	de novo Peroxidasin, partial	False	True	False	100	2	2	2	1	10	1.114	8.84		4.23955	2
False	IsMasterProtein	S94OB2	de novo serine protease 53	False	False	True	100	1	1	1	1	18	1.768	6.13		4.23577	1
False	IsMasterProtein	S94OB2	de novo Natriuretic peptide Na-NP	False	True	False	100	1	3	1	1	8	0.812	8.24		4.20662	1
False	IsMasterProtein	S94OB2	de novo Cobra venom factor gamma chain	False	True	False	100	1	1	1	1	13	1.311	7.18		4.18985	1
False	IsMasterProtein	S94OB2	de novo Cardiotoxin 7a	False	False	True	100	1	2	1	1	11	1.239	8		4.16451	1
False	IsMasterProtein	S94OB2	de novo Snake venom metalloproteinase-disintegrin-like mocarhagin	False	False	True	100	1	1	1	1	15	1.64	4.46		4.16296	1
False	IsMasterProtein	S94OB2	de novo L-amino-acid oxidase	False	True	False	100	2	2	1	1	9	1.121	6.37		4.15862	2
False	IsMasterProtein	S94OB2	de novo Tissue-type plasminogen activator, partial	False	True	False	100	1	1	1	1	11	1.343	6.49		4.15023	1
False	IsMasterProtein	S94OB2	de novo Cobra venom factor	False	True	False	100	1	2	1	1	10	1.211	4.5		4.14932	1
False	IsMasterProtein	S94OB2	de novo Snake venom metalloproteinase	False	True	False	100	1	1	1	1	16	1.589	8.22		4.11016	1
False	IsMasterProtein	S94OB2	de novo Acidic phospholipase A2 1	False	True	False	100	1	2	1	1	10	1.073	4.23		4.0973	1
False	IsMasterProtein	S94OB2	de novo cardiotoxin 1e	False	True	False	100	1	2	1	1	9	0.89	6.13		4.08733	1
False	IsMasterProtein	S94OB2	de novo Beta-2-microglobulin, partial	False	True	False	100	1	1	1	1	12	1.42	4.5		4.08532	1
False	IsMasterProtein	V8NSF3	Carboxylic ester hydrolase (Fragment) OS=Ophiophagus hannah OX=8665 GN=L345_09044 PE=3 SV=1	True	False	False	5.33333	1	1	1	1	225	23.973	6.1		4.08454	1
False	IsMasterProtein	S94OB2	de novo Muscarinic toxin-like protein 2	False	True	False	100	1	1	1	1	19	2.23	4.46		4.07568	1
False	IsMasterProtein	V8NC81	Uncharacterized protein (Fragment) OS=Ophiophagus hannah OX=8665 GN=L345_15013 PE=4 SV=1	True	False	False	2.94695	1	1	1	1	509	58.026	6.47		4.07206	1
False	IsMasterProtein	S94OB2	de novo phospholipase A2I precursor	False	True	False	100	1	2	1	1	7	0.925	8.84		4.07196	1
False	IsMasterProtein	S94OB2	de novo Acidic phospholipase A2 C	False	True	False	100	1	2	1	1	15	1.64	6.13		4.04819	1
False	IsMasterProtein	S94OB2	de novo venom PRY-SPRY domain-containing protein, partial	False	True	False	100	1	1	1	1	13	1.42	6.37		4.04335	1
False	IsMasterProtein	S94OB2	de novo Basic phospholipase A2 homolog 1	False	True	False	100	1	1	1	1	13	1.342	4.23		4.04136	1
False	IsMasterProtein	S94OB2	de novo Short neurotoxin 1	False	True	False	100	1	3	1	1	11	1.259	9.47		4.039	1
False	None	S94OB2	de novo StAR-related lipid transfer protein 13	False	True	False	100	1	2	1	1	7	0.936	6.24		4.02418	1
False	IsMasterProtein	S94OB2	de novo Cysteine-rich venom protein latisemin	False	True	False	100	1	1	1	1	16	1.85	4.5		4.00392	1
False	IsMasterProtein	S94OB2	de novo Long neurotoxin 1	False	True	False	100	1	1	1	1	13	1.231	6.18		3.99629	1
False	IsMasterProtein	V8N7H9	Uncharacterized protein (Fragment) OS=Ophiophagus hannah OX=8665 GN=L345_16405 PE=4 SV=1	True	False	False	2.17918	1	2	1	1	413	46.522	9.83		3.96735	1
False	IsMasterProtein	S94OB2	de novo Glycerol-3-phosphate acyltransferase 4	False	True	False	100	1	1	1	1	13	1.335	9		3.9434	1
False	IsMasterProtein	V8NBS9	Endoplasmic reticulum resident protein 44 OS=Ophiophagus hannah OX=8665 GN=Erp44 PE=4 SV=1	True	False	False	3.45679	1	1	1	1	405	46.585	5.52		3.9287	1
False	IsMasterProtein	S94OB2	de novo cathelicidin-related protein precursor	False	True	False	100	1	2	1	1	9	1.152	6.32	Acetyl [N-Term]	3.92113	1
False	IsMasterProtein	S94OB2	de novo venom PRY-SPRY domain-containing protein, partial	False	True	False	100	1	2	1	1	8	0.913	6.24		3.91431	1
False	IsMasterProtein	S94OB2	de novo Snake venom serine protease catroxase-1	False	True	False	100	1	2	1	1	8	0.906	4.5		3.8696	1
False	IsMasterProtein	S94OB2	de novo Cystatin	False	True	False	100	1	1	1	1	12	1.31	6.24		3.86358	1
False	IsMasterProtein	S94OB2	de novo long neurotoxin	False	True	False	100	1	2	1	1	7	0.833	8.25		3.84426	1
False	IsMasterProtein	S94OB2	de novo tumor necrosis factor receptor superfamily member 11B isoform X2	False	True	False	100	1	2	1	1	11	1.207	4.23		3.82372	1
False	IsMasterProtein	S94OB2	de novo Low molecular weight phosphotyrosine protein phosphatase, partial	False	True	False	100	1	2	1	1	8	0.876	8.02		3.82203	1
False	IsMasterProtein	S94OB2	de novo Cysteine-rich venom protein natrin-2	False	True	False	100	1	1	1	1	10	1.238	6.18		3.80968	1
False	IsMasterProtein	V8NFA2	Uncharacterized protein (Fragment) OS=Ophiophagus hannah OX=8665 GN=L345_13940 PE=3 SV=1	True	False	False	1.77706	1	1	1	1	619	71.65	6.43		3.74432	1
False	IsMasterProtein	V8P2K1	Aminopeptidase (Fragment) OS=Ophiophagus hannah OX=8665 GN=ERAP1 PE=3 SV=1	True	False	False	2.75344	2	2	2	1	799	91.855	6.86		3.74075	2
False	IsMasterProtein	S94OB2	de novo Weak neurotoxin 7	False	True	False	100	1	1	1	1	12	1.428	7.87	Acetyl [N-Term]	3.72641	1
False	IsMasterProtein	S94OB2	de novo long neurotoxin	False	True	False	100	1	1	1	1	12	1.322	6.18		3.71616	1
False	IsMasterProtein	S94OB2	de novo Chain A, Crystal structure of 5'-nucleotidase from venom of Naja atra	False	True	False	100	1	1	1	1	12	1.215	4.5		3.6898	1
False	IsMasterProtein	S94OB2	de novo natriuretic peptide	False	True	False	100	1	4	1	1	8	0.84	8.25		3.6486	1
False	IsMasterProtein	S94OB2	de novo Snake venom metalloproteinase	False	True	False	100	1	2	1	1	8	1.011	6.18		3.64374	1
False	IsMasterProtein	S94OB2	de novo Long neurotoxin 1	False	True	False	100	1	2	1	1	7	0.796	6.18		3.6409	1
False	IsMasterProtein	S94OB2	de novo cytotoxin 17, partial	False	True	False	100	1	2	1	1	8	0.986	4.5	Acetyl [N-Term]	3.63586	1
False	IsMasterProtein	S94OB2	de novo Cobra venom factor gamma chain	False	True	False	100	1	5	1	1	8	0.854	6.24		3.63373	1
False	IsMasterProtein	S94OB2	de novo Cobra venom factor alpha chain	False	False	True	100	1	1	1	1	13	1.534	5.62		3.60613	1
False	IsMasterProtein	S94OB2	de novo bradykinin-potentiating and C-type natriuretic peptides, partial	False	True	False	100	1	2	1	1	10	1.121	9	Acetyl [N-Term]	3.59548	1
False	IsMasterProtein	S94OB2	de novo Kunitz inhibitor b, partial	False	True	False	100	1	1	1	1	14	1.463	8.22		3.58377	1
False	IsMasterProtein	S94OB2	de novo Cystatin	False	True	False	100	1	1	1	1	13	1.343	4.5		3.58286	1
False	IsMasterProtein	S94OB2	de novo Disintegrin and metalloproteinase domain-containing protein 21, partial	False	True	False	100	1	12	1	1	8	0.874	8.84		3.58143	1
False	IsMasterProtein	S94OB2	de novo phosphodiesterase, partial	False	True	False	100	1	1	1	1	11	1.126	8.24		3.53462	1
False	IsMasterProtein	S94OB2	de novo Snake venom metalloproteinase	False	True	False	100	1	1	1	1	12	1.25	4.5		3.53097	1
False	IsMasterProtein	S94OB2	de novo long neurotoxin	False	True	False	100	1	1	1	1	12	1.308	6.18		3.52914	1
False	IsMasterProtein	S94OB2	de novo Keratin, type II cytoskeletal 1, partial	False	True	False	100	1	1	1	1	12	1.475	6.24		3.52868	1
False	IsMasterProtein	S94OB2	de novo Muscarinic toxin-like protein 2	False	False	True	100	1	1	1	1	12	1.262	6.13		3.52813	1
False	IsMasterProtein	V8NQA3	Chitotriosidase-1 (Fragment) OS=Ophiophagus hannah OX=8665 GN=CHIT1 PE=3 SV=1	True	False	False	2.74841	1	1	1	1	473	53.17	8.87		3.52601	1
False	IsMasterProtein	S94OB2	de novo Snake venom metalloproteinase	False	True	False	100	1	2	1	1	11	1.281	6.23		3.48984	1
False	IsMasterProtein	S94OB2	de novo E3 ubiquitin-protein ligase TTC3, partial	False	True	False	100	1	1	1	1	10	1.103	8.22		3.44261	1
False	IsMasterProtein	S94OB2	de novo Tumor necrosis factor receptor superfamily member 11B	False	False	True	100	1	1	1	1	13	1.533	4.07		3.43951	1
False	IsMasterProtein	S94OB2	de novo Snake venom metalloproteinase	False	False	True	100	1	1	1	1	12	1.28	4.5		3.41909	1
False	IsMasterProtein	S94OB2	de novo complement factor B precursor	False	True	False	100	1	1	1	1	11	1.225	5.63		3.397	1
False	IsMasterProtein	S94OB2	de novo 5-nucleotidase	False	True	False	100	1	1	1	1	10	1.026	9		3.39171	1
False	IsMasterProtein	V8N9U5	Coagulation factor IX (Fragment) OS=Ophiophagus hannah OX=8665 GN=F9 PE=3 SV=1	True	False	False	2.09924	1	1	1	1	524	59.418	6.52		3.38627	1
False	IsMasterProtein	S94OB2	de novo cysteine-rich secretory protein	False	True	False	100	1	1	1	1	11	1.204	9		3.38326	1
False	IsMasterProtein	S94OB2	de novo Kunitz-type serine protease inhibitor	False	True	False	100	1	1	1	1	10	1.032	6.18		3.35668	1
False	IsMasterProtein	S94OB2	de novo Glutathione peroxidase 3, partial	False	True	False	100	1	1	1	1	14	1.509	4.5		3.34457	1
False	IsMasterProtein	S94OB2	de novo Neutral phospholipase A2 paradoxin-like beta chain	False	False	True	100	1	1	1	1	11	1.172	4.23	Acetyl [N-Term]	3.33484	1
False	None	S94OB2	de novo Snake venom metalloproteinase	False	True	False	100	1	1	1	1	9	0.898	6.13		3.32402	1
False	None	S94OB2	de novo Cytotoxin SP15c	False	True	True	100	1	76	0	3	7	0.802	9		3.31445	1
False	IsMasterProtein	S94OB2	de novo Long neurotoxin 1	False	True	False	100	1	4	1	1	12	1.472	4.23		3.31408	1
False	IsMasterProtein	S94OB2	de novo Snake venom metalloproteinase	False	True	False	100	1	1	1	1	11	1.196	6.23		3.28672	1
False	IsMasterProtein	V8NI81	Ferritin OS=Ophiophagus hannah OX=8665 GN=L345_12574 PE=3 SV=1	True	False	False	4.18006	1	1	1	1	311	35.835	6.24		3.25989	1
False	IsMasterProtein	S94OB2	de novo Snake venom metalloproteinase	False	True	False	100	1	1	1	1	11	1.115	4.5		3.25823	1
False	IsMasterProtein	S94OB2	de novo Cobra venom factor	False	True	False	100	1	1	1	1	10	1.177	4.5		3.24773	1
False	IsMasterProtein	S94OB2	de novo Glutathione peroxidase 3, partial	False	True	False	100	1	1	1	1	14	1.45	4.5		3.23628	1
False	IsMasterProtein	S94OB2	de novo Thaicobrin	False	True	True	100	1	6	1	1	8	0.912	9		3.23486	1
False	IsMasterProtein	S94OB2	de novo Signal recognition particle receptor subunit beta	False	True	False	100	1	1	1	1	12	1.319	6.18		3.23407	1
False	IsMasterProtein	S94OB2	de novo tissue-type plasminogen activator, partial	False	False	True	100	1	1	1	1	13	1.302	8.24		3.22593	1
False	IsMasterProtein	S94OB2	de novo C4b-binding protein alpha chain-like isoform X1	False	False	True	100	1	1	1	1	14	1.66	6.23		3.21577	1
False	IsMasterProtein	S94OB2	de novo Rac GTPase-activating protein 1, partial	False	True	False	100	1	4	1	1	17	1.871	6.24		3.20991	1
False	IsMasterProtein	S94OB2	de novo M-phase phosphoprotein 8, partial	False	False	True	100	1	1	1	1	13	1.606	4.23		3.19696	1
False	IsMasterProtein	S94OB2	de novo Cysteine-rich venom protein 2	False	False	True	100	1	2	1	1	11	1.239	6.37		3.19652	1
False	IsMasterProtein	S94OB2	de novo tissue-type plasminogen activator-like, partial	False	True	False	100	1	1	1	1	11	1.361	6.3	Acetyl [N-Term]	3.16571	1
False	IsMasterProtein	S94OB2	de novo Cysteine-rich venom protein natrin-1	False	True	False	100	1	1	1	1	15	1.755	6.48		3.15539	1
False	IsMasterProtein	S94OB2	de novo Snake venom metalloproteinase-disintegrin-like mocarhagin	False	True	False	100	1	1	1	1	12	1.403	4.5		3.15286	1
False	IsMasterProtein	S94OB2	de novo vomeronasal type-2 receptor 26-like	False	True	False	100	1	1	1	1	10	1.076	6.13		3.15015	1
False	IsMasterProtein	S94OB2	de novo L-amino acid oxidase, partial	False	False	True	100	1	1	1	1	12	1.401	4.07		3.11207	1
False	IsMasterProtein	S94OB2	de novo Extracellular matrix protein 1, partial	False	True	False	100	1	1	1	1	10	1.108	4.5		3.09475	1
False	IsMasterProtein	S94OB2	de novo Tissue-type plasminogen activator, partial	False	True	False	100	1	1	1	1	12	1.422	4.5		3.0699	1
False	None	S94OB2	de novo serum albumin precursor	False	True	False	100	1	1	1	1	10	1.152	5.63		3.05878	1
False	IsMasterProtein	S94OB2	de novo Toll-like receptor 4, partial	False	True	False	100	1	1	1	1	12	1.369	8		3.00514	1
False	IsMasterProtein	S94OB2	de novo Snake venom metalloproteinase	False	True	False	100	1	1	1	1	13	1.6	9.42		2.99566	1
False	IsMasterProtein	S94OB2	de novo Dapper-like 1, partial	False	True	False	100	1	1	1	1	11	1.088	9		2.99555	1
False	IsMasterProtein	S94OB2	de novo Venom nerve growth factor 2	False	False	True	100	1	1	1	1	13	1.476	4.5		2.99207	1
False	IsMasterProtein	S94OB2	de novo Ubiquitin carboxyl-terminal hydrolase 32, partial	False	True	False	100	1	1	1	1	9	1.103	6.24	Acetyl [N-Term]	2.98958	1
False	IsMasterProtein	S94OB2	de novo Cysteine-rich venom protein mossambin	False	True	False	100	1	1	1	1	10	1.181	5.63	Acetyl [N-Term]	2.97109	1
False	IsMasterProtein	S94OB2	de novo L-amino-acid oxidase	False	True	False	100	1	1	1	1	11	1.264	6.18		2.96112	1
False	None	S94OB2	de novo Cysteine-rich venom protein mossambin	False	True	False	100	1	2	1	1	10	1.196	4.74		2.95902	1
False	IsMasterProtein	S94OB2	de novo K-like metalloprotease precursor, partial	False	True	False	100	1	1	1	1	12	1.263	6.3		2.95023	1
False	IsMasterProtein	S94OB2	de novo Inosine-uridine preferring nucleoside hydrolase, partial	False	True	False	100	1	1	1	1	11	1.126	6.24		2.94916	1
False	IsMasterProtein	S94OB2	de novo Acidic phospholipase A2 1	False	True	False	100	1	1	1	1	9	1.086	8.22	Acetyl [N-Term]	2.94658	1
False	IsMasterProtein	S94OB2	de novo 5-nucleotidase	False	True	False	100	1	1	1	1	10	1.11	8.73		2.93055	1
False	IsMasterProtein	S94OB2	de novo metalloproteinase 7, partial	False	False	True	100	1	1	1	1	10	1.264	4.5		2.92822	1
False	IsMasterProtein	S94OB2	de novo Snake venom metalloproteinase	False	True	False	100	1	1	1	1	12	1.37	8.25		2.92473	1
False	IsMasterProtein	S94OB2	de novo aminopeptidase N	False	True	False	100	1	1	1	1	11	1.288	6.24		2.90859	1
False	IsMasterProtein	S94OB2	de novo keratin, type II cytoskeletal 5-like	False	True	False	100	1	1	1	1	9	1.179	4.5		2.90852	1
False	IsMasterProtein	S94OB2	de novo cysteine rich secretory protein 2, partia	False	True	False	100	1	2	1	1	11	1.104	9		2.90404	1
False	None	S94OB2	de novo L-amino-acid oxidase	False	True	False	100	1	1	1	1	9	1.058	4.5		2.89999	1
False	IsMasterProtein	S94OB2	de novo Acidic phospholipase A2 C	False	False	True	100	1	2	1	1	15	1.828	4.5		2.89666	1
False	IsMasterProtein	S94OB2	de novo Cysteine-rich venom protein natrin-1	False	True	False	100	1	1	1	1	10	1.152	7.25		2.89098	1
False	IsMasterProtein	S94OB2	de novo 5' nucleotidase, partial	False	True	False	100	1	2	1	1	10	1.222	6.24		2.88544	1
False	IsMasterProtein	S94OB2	de novo Cobra venom factor	False	True	False	100	1	1	1	1	10	1.191	8.84	Acetyl [N-Term]	2.88292	1
False	IsMasterProtein	S94OB2	de novo Snake venom 5'-nucleotidase	False	True	False	100	1	1	1	1	9	0.951	8.84		2.86989	1
False	IsMasterProtein	S94OB2	de novo Cardiotoxin 7a;	False	False	True	100	1	1	1	1	11	1.24	6.27		2.8581	1
False	IsMasterProtein	S94OB2	de novo phosphodiesterase, partial	False	True	False	100	1	1	1	1	10	1.134	8.84		2.8581	1
False	IsMasterProtein	V8P3U4	Serine protease 53 (Fragment) OS=Ophiophagus hannah OX=8665 GN=PRSS53 PE=3 SV=1	True	False	False	2.6	1	1	1	1	500	55.738	7.17		2.85532	1
False	IsMasterProtein	S94OB2	de novo Alpha-elapitoxin-Al2b	False	True	False	100	1	1	1	1	10	0.949	8		2.84871	1
False	IsMasterProtein	S94OB2	de novo three-finger toxin precursor, partial	False	True	False	100	1	1	1	1	10	0.949	6.13		2.84453	1
False	IsMasterProtein	S94OB2	de novo Cobra venom factor	False	True	False	100	1	1	1	1	9	1.192	8.73		2.8424	1
False	IsMasterProtein	S94OB2	de novo Cobra venom factor	False	True	False	100	1	1	1	1	10	1.165	7.25		2.83597	1
False	IsMasterProtein	S94OB2	de novo Cysteine-rich venom protein ophanin	False	True	False	100	1	1	1	1	7	0.837	8.22		2.83473	1
False	IsMasterProtein	S94OB2	de novo Glutathione peroxidase 3, partial	False	True	False	100	1	1	1	1	10	1.33	5.72		2.8339	1
False	IsMasterProtein	V8NRR7	39S ribosomal protein L16, mitochondrial (Fragment) OS=Ophiophagus hannah OX=8665 GN=MRPL16 PE=4 SV=1	True	False	False	1.00111	1	1	1	1	899	100.113	8.4		2.82378	1
False	IsMasterProtein	S94OB2	de novo Phospholipase A2 inhibitor subunit gamma A	False	True	False	100	1	1	1	1	9	0.987	8		2.81814	1
False	IsMasterProtein	S94OB2	de novo Transforming growth factor beta-3, partial	False	True	False	100	1	1	1	1	10	1.16	6.24		2.81783	1
False	None	S94OB2	de novo Cardiotoxin 7a	False	True	False	100	1	2	1	1	8	0.975	10.01		2.80385	1
False	IsMasterProtein	S94OB2	de novo serine endopeptidase	False	True	False	100	1	1	1	1	9	1.2	4.5		2.79832	1
False	IsMasterProtein	V8NX10	WD repeat and FYVE domain-containing protein 1 OS=Ophiophagus hannah OX=8665 GN=WDFY1 PE=3 SV=1	True	False	False	1.19904	1	1	1	1	834	92.768	8.62		2.79573	1
False	IsMasterProtein	S94OB2	de novo 5-nucleotidase	False	True	False	100	1	1	1	1	9	1.068	9.54	Acetyl [N-Term]	2.78924	1
False	IsMasterProtein	S94OB2	de novo Coagulation factor X isoform 1, partial	False	True	False	100	1	1	1	1	10	1.115	4.5		2.78328	1
False	IsMasterProtein	S94OB2	de novo Cobra venom factor	False	True	False	100	1	1	1	1	11	1.28	9.72	Acetyl [N-Term]	2.78135	1
False	IsMasterProtein	S94OB2	de novo Snake venom metalloproteinase	False	True	False	100	1	1	1	1	11	1.194	8.02		2.77946	1
False	IsMasterProtein	S94OB2	de novo long neurotoxin	False	True	False	100	1	1	1	1	10	1.164	6.18		2.77739	1
False	IsMasterProtein	S94OB2	de novo cysteine rich secretory protein 2, partial	False	True	False	100	1	1	1	1	11	1.203	11		2.77517	1
False	IsMasterProtein	V8NYG1	Chitinase-3-like protein 2 (Fragment) OS=Ophiophagus hannah OX=8665 GN=CHI3L2 PE=4 SV=1	True	False	False	2.2779	1	1	1	1	439	48.417	9.16		2.7652	1
False	IsMasterProtein	S94OB2	de novo cobra venom factor 1, partial	False	True	False	100	1	1	1	1	9	0.857	6.24		2.76081	1
False	IsMasterProtein	S94OB2	de novo Phospholipase A2 3	False	False	True	100	1	1	1	1	11	1.355	9.72		2.75965	1
False	IsMasterProtein	S94OB2	de novo phosphodiesterase, partial	False	False	True	100	1	1	1	1	10	1.156	6.23		2.75857	1
False	IsMasterProtein	S94OB2	de novo Cysteine-rich venom protein ophanin	False	False	True	100	1	1	1	1	9	0.992	4.5		2.75467	1
False	IsMasterProtein	S94OB2	de novo microlepidotease-1	False	True	False	100	1	1	1	1	9	1.087	4.5		2.75023	1
False	IsMasterProtein	S94OB2	de novo Cobra venom factor	False	True	False	100	1	1	1	1	10	1.111	4.5		2.74907	1
False	IsMasterProtein	S94OB2	de novo BJcuL precursor	False	True	False	100	1	1	1	1	9	1.152	4.5	Acetyl [N-Term]	2.74246	1
False	None	S94OB2	de novo Ophiophagus venom factor	False	True	False	100	1	1	1	1	13	1.502	4.28		2.74057	1
False	IsMasterProtein	S94OB2	de novo Snake venom metalloproteinase	False	False	True	100	1	1	1	1	8	0.952	6.18		2.72585	1
False	IsMasterProtein	S94OB2	de novo venom PRY-SPRY domain-containing protein, partial	False	True	False	100	1	1	1	1	7	0.862	7.25		2.71669	1
False	IsMasterProtein	S94OB2	de novo Aldehyde dehydrogenase family 3 member B1, partial	False	True	False	100	1	1	1	1	8	0.827	6.24		2.71598	1
False	IsMasterProtein	S94OB2	de novo Cobra venom factor	False	False	True	100	1	1	1	1	9	1.069	6.37	Acetyl [N-Term]	2.70629	1
False	IsMasterProtein	S94OB2	de novo Cobra venom factor	False	True	False	100	1	1	1	1	10	1.207	6.3	Acetyl [N-Term]	2.68931	1
False	IsMasterProtein	S94OB2	de novo Chain A, Crystal Structure Of Snake Venom Phosphodiesterase (pde) From Taiwan Cobra (naja Atra Atra)	False	False	True	100	1	1	1	1	10	1.031	9		2.68922	1
False	IsMasterProtein	S94OB2	de novo Snake venom metalloproteinase	False	True	False	100	1	1	1	1	10	1.123	6.24		2.68863	1
False	IsMasterProtein	V8NRE3	Alpha-tectorin OS=Ophiophagus hannah OX=8665 GN=Tecta PE=4 SV=1	True	False	False	3.7594	1	1	1	1	266	29.125	4.68		2.68414	1
False	IsMasterProtein	S94OB2	de novo long neurotoxin	False	True	False	100	1	1	1	1	10	1.211	4.5	Acetyl [N-Term]	2.67723	1
False	IsMasterProtein	S94OB2	de novo Cobra venom factor	False	True	False	100	1	1	1	1	13	1.405	6.18		2.67559	1
False	IsMasterProtein	S94OB2	de novo RalA-binding protein 1, partial	False	True	False	100	1	1	1	1	9	1.151	4.5		2.67048	1
False	IsMasterProtein	S94OB2	de novo Nucleolar complex protein 4-like protein, partial	False	True	False	100	1	2	1	1	15	1.689	4.23		2.66693	1
False	IsMasterProtein	S94OB2	de novo sushi domain-containing protein 2 isoform X1	False	True	False	100	1	1	1	1	11	1.144	9.99		2.66419	1
False	IsMasterProtein	S94OB2	de novo L-amino-acid oxidase	False	False	True	100	1	1	1	1	18	2.02	4.74	Acetyl [N-Term]	2.66352	1
False	IsMasterProtein	S94OB2	de novo Mdm2-binding protein, partial	False	True	False	100	1	1	1	1	10	1.092	6.24		2.66346	1
False	IsMasterProtein	S94OB2	de novo Keratin, type II cytoskeletal 1, partia	False	False	True	100	1	1	1	1	12	1.302	4.23		2.66067	1
False	IsMasterProtein	S94OB2	de novo Weak toxin 2	False	False	True	100	1	1	1	1	9	1.034	8	Acetyl [N-Term]	2.65927	1
False	IsMasterProtein	S94OB2	de novo aminopeptidase N	False	True	False	100	1	1	1	1	9	1.12	4.5		2.65911	1
False	IsMasterProtein	S94OB2	de novo nerve growth factor beta chain precursor	False	True	False	100	1	1	1	1	9	0.955	6.18		2.65066	1
False	IsMasterProtein	S94OB2	de novo Octapeptide-repeat protein T2, partial	False	True	False	100	1	1	1	1	8	0.865	7.25		2.63842	1
False	IsMasterProtein	S94OB2	de novo cobra venom factor 1, partial	False	True	False	100	1	1	1	1	10	1.066	6.18		2.6321	1
False	IsMasterProtein	S94OB2	de novo Alpha-cobratoxin	False	True	False	100	1	1	1	1	11	1.239	4.5		2.62347	1
False	IsMasterProtein	S94OB2	de novo Cysteine-rich venom protein 25	False	True	False	100	1	2	1	1	10	1.126	4.5	Acetyl [N-Term]	2.62195	1
False	IsMasterProtein	S94OB2	de novo Transmembrane protein, partial	False	True	False	100	1	1	1	1	12	1.48	4.07		2.61994	1
False	IsMasterProtein	S94OB2	de novo Extracellular matrix protein 1, partial	False	True	False	100	1	1	1	1	10	1.144	9.01		2.61768	1
False	IsMasterProtein	S94OB2	de novo Glutathione peroxidase 3, partial	False	True	False	100	1	1	1	1	10	1.082	6.24		2.60375	1
False	None	V8NAI3	N(G),N(G)-dimethylarginine dimethylaminohydrolase 1 OS=Ophiophagus hannah OX=8665 GN=DDAH1 PE=4 SV=1	True	True	False	2.50896	1	1	1	1	279	30.243	5.36		2.60262	1
False	IsMasterProtein	S94OB2	de novo Tumor necrosis factor receptor superfamily member 11B	False	True	False	100	1	1	1	1	10	1.159	6.18		2.5937	1
False	IsMasterProtein	S94OB2	de novo Long neurotoxin homolog	False	True	False	100	1	1	1	1	10	1.057	5.63		2.5889	1
False	IsMasterProtein	V8P9R0	Uncharacterized protein OS=Ophiophagus hannah OX=8665 GN=L345_03129 PE=4 SV=1	True	False	False	1	1	1	1	1	1700	190.977	6.57		2.58256	1
False	IsMasterProtein	S94OB2	de novo nerve growth factor, partial	False	False	True	100	1	6	1	1	12	1.42	6.24		2.57897	1
False	IsMasterProtein	S94OB2	de novo Serine/threonine-protein kinase TAO2, partial	False	True	False	100	1	1	1	1	9	0.899	9.99		2.57023	1
False	IsMasterProtein	S94OB2	de novo acetycholinesterase 2, partial	False	True	False	100	1	1	1	1	8	0.975	11	Acetyl [N-Term]	2.5612	1
False	IsMasterProtein	S94OB2	de novo cobra venom factor 1, partia	False	True	False	100	1	1	1	1	9	0.857	6.24		2.55588	1
False	IsMasterProtein	S94OB2	de novo zinc finger protein 609 isoform X1	False	True	False	100	1	1	1	1	11	1.222	9		2.54993	1
False	IsMasterProtein	S94OB2	de novo Muscarinic toxin-like protein	False	False	True	100	1	1	1	1	10	1.06	4.23		2.54504	1
False	IsMasterProtein	V8NEZ7	Uncharacterized protein (Fragment) OS=Ophiophagus hannah OX=8665 GN=L345_13731 PE=4 SV=1	True	False	False	4.7619	2	2	2	1	441	48.727	8.44		2.54337	2
False	IsMasterProtein	V8NHK8	Aminopeptidase N (Fragment) OS=Ophiophagus hannah OX=8665 GN=Anpep PE=4 SV=1	True	False	False	0.793651	1	1	1	1	1008	108.769	9.32		2.542	1
False	IsMasterProtein	S94OB2	de novo 5-nucleotidase	False	True	False	100	1	1	1	1	8	0.858	6.24		2.53737	1
False	IsMasterProtein	S94OB2	de novo Histamine H3 receptor, partial	False	True	False	100	1	1	1	1	7	0.745	9.16		2.53679	1
False	IsMasterProtein	S94OB2	de novo L-amino acid oxidase, partial	False	False	True	100	1	1	1	1	10	1.15	7.25		2.53009	1
False	IsMasterProtein	S94OB2	de novo DmX-like protein 2, partial	False	True	False	100	1	1	1	1	9	1.068	10.01		2.52993	1
False	IsMasterProtein	S94OB2	de novo Cysteine-rich venom protein natrin-1	False	True	False	100	1	1	1	1	11	1.293	4.23		2.52198	1
False	IsMasterProtein	S94OB2	de novo Weak toxin 2	False	True	False	100	1	1	1	1	9	0.973	6.18		2.51434	1
False	IsMasterProtein	S94OB2	de novo aminopeptidase N	False	True	False	100	1	1	1	1	9	0.982	8.24		2.51072	1
False	IsMasterProtein	S94OB2	de novo Acidic phospholipase A2 1	False	True	False	100	1	1	1	1	10	1.144	4.23		2.51027	1
False	IsMasterProtein	S94OB2	de novo acetylcholinesterase	False	True	False	100	1	1	1	1	11	1.196	6.24		2.50538	1
False	IsMasterProtein	S94OB2	de novo Snake venom metalloproteinase	False	True	False	100	1	1	1	1	12	1.448	8		2.50024	1
False	IsMasterProtein	S94OB2	de novo L-amino-acid oxidase	False	True	False	100	1	1	1	1	10	1.284	4.07		2.49963	1
False	IsMasterProtein	S94OB2	de novo C-C chemokine receptor type 10, partial	False	False	True	100	1	1	1	1	7	0.878	10.15		2.49125	1
False	IsMasterProtein	S94OB2	de novo cobra venom factor 1, partial	False	True	False	100	1	1	1	1	12	1.492	4.5	Acetyl [N-Term]	2.46791	1
False	IsMasterProtein	S94OB2	de novo RB1-inducible coiled-coil protein 1, partial	False	True	False	100	1	1	1	1	8	0.911	9.99		2.46524	1
False	IsMasterProtein	S94OB2	de novo cathepsin S	False	True	False	100	1	1	1	1	10	1.186	8.66	Acetyl [N-Term]	2.45904	1
False	IsMasterProtein	V8NVA8	N-acetylglucosamine-6-sulfatase (Fragment) OS=Ophiophagus hannah OX=8665 GN=GNS PE=4 SV=1	True	False	False	1.85185	1	1	1	1	486	55.12	8.06		2.45577	1
False	IsMasterProtein	S94OB2	de novo Retrotransposon-derived protein PEG10, partial	False	True	False	100	1	1	1	1	9	1.085	8		2.45511	1
False	IsMasterProtein	S94OB2	de novo Cobra venom factor	False	False	True	100	1	1	1	1	9	1.016	6.37		2.4386	1
False	IsMasterProtein	S94OB2	de novo Ty3b-i, partial	False	True	False	100	1	1	1	1	8	0.999	5.63		2.43525	1
False	IsMasterProtein	S94OB2	de novo putative G-protein coupled receptor	False	True	False	100	1	1	1	1	8	0.856	9.99		2.43238	1
False	IsMasterProtein	S94OB2	de novo selenocysteine lyase	False	True	False	100	1	1	1	1	7	0.834	6.24		2.43196	1
False	IsMasterProtein	S94OB2	de novo Acidic phospholipase A2 1	False	True	False	100	1	1	0	0	11	1.203	4.07	Acetyl [N-Term]	2.42892	1
False	IsMasterProtein	S94OB2	de novo Zona pellucida sperm-binding protein 3 receptor, partial	False	True	False	100	1	1	1	1	10	1.199	9		2.42663	1
False	IsMasterProtein	S94OB2	de novo protocadherin-23	False	True	False	100	1	1	1	1	8	0.875	6.24		2.40032	1
False	IsMasterProtein	S94OB2	de novo Latrophilin-2, partial	False	True	False	100	1	1	1	1	9	1.064	4.5		2.39909	1
False	None	S94OB2	de novo Endonuclease domain-containing 1 protein, partial	True	True	False	100	1	1	1	1	7	0.856	6.23		2.39069	1
False	IsMasterProtein	S94OB2	de novo Extracellular matrix protein 1, partial	False	True	False	100	1	1	1	1	13	1.502	6.3		2.38733	1
False	IsMasterProtein	S94OB2	de novo Neurotoxin homolog NL1	False	False	True	100	1	1	1	1	10	1.074	6.37	Acetyl [N-Term]	2.3779	1
False	IsMasterProtein	V8P519	Pro-cathepsin H OS=Ophiophagus hannah OX=8665 GN=CTSH PE=3 SV=1	True	False	False	5.22088	1	1	1	1	249	28.026	5.88		2.37734	1
False	IsMasterProtein	S94OB2	de novo glutathione peroxidase 3 isoform X1	False	False	True	100	1	1	1	1	13	1.551	8.84		2.37317	1
False	IsMasterProtein	S94OB2	de novo Ophiophagus venom factor	False	True	False	100	1	1	1	1	9	1.135	7.25		2.36398	1
False	IsMasterProtein	S94OB2	de novo Neutral amino acid transporter A, partial	False	True	False	100	1	1	1	1	11	1.291	4.23		2.36005	1
False	IsMasterProtein	S94OB2	de novo Cytotoxin 8	False	True	False	100	1	1	1	1	8	0.929	6.23		2.35607	1
False	IsMasterProtein	S94OB2	de novo Cystatin	False	True	False	100	1	1	1	1	9	0.973	4.5		2.34687	1
False	IsMasterProtein	S94OB2	de novo Snake venom metalloproteinase	False	True	False	100	1	1	1	1	9	0.973	6.3		2.33112	1
False	IsMasterProtein	S94OB2	de novo transferrin	False	True	False	100	1	1	1	1	8	0.876	8.24		2.32774	1
False	IsMasterProtein	S94OB2	de novo Weak toxin S4C11	False	True	False	100	1	1	1	1	11	1.198	9		2.3241	1
False	IsMasterProtein	S94OB2	de novo L-amino acid oxidase precursor	False	True	False	100	1	1	1	1	7	0.823	9		2.31756	1
False	None	S94OB2	de novo Weak toxin CM-11	False	True	False	100	1	2	1	1	8	0.939	4.5		2.31387	1
False	IsMasterProtein	V8P8Z0	Gamma-glutamyltranspeptidase 1 (Fragment) OS=Ophiophagus hannah OX=8665 GN=GGT1 PE=4 SV=1	True	False	False	2.14286	1	1	1	1	560	60.462	8.47		2.31249	1
False	IsMasterProtein	S94OB2	de novo phosphodiesterase	False	True	False	100	1	2	1	1	8	0.975	8.24		2.30728	1
False	IsMasterProtein	S94OB2	de novo Maleylacetoacetate isomerase	False	True	False	100	1	1	1	1	8	0.898	6.24		2.30528	1
False	IsMasterProtein	S94OB2	de novo Snake venom metalloproteinase	False	False	True	100	1	1	1	1	9	1.156	4.5		2.30004	1
False	IsMasterProtein	S94OB2	de novo Cysteine-rich venom protein 1	False	True	False	100	1	1	1	1	7	1.014	8.84		2.28993	1
False	IsMasterProtein	S94OB2	de novo Epiplakin, partial	False	True	False	100	1	1	1	1	8	0.897	6.13		2.28818	1
False	IsMasterProtein	S94OB2	de novo phospholipase A2	False	False	True	100	1	1	1	1	12	1.245	4.23		2.28187	1
False	IsMasterProtein	S94OB2	de novo G1/S-specific cyclin-E1, partial	False	True	False	100	1	1	1	1	13	1.518	8.25		2.2798	1
False	IsMasterProtein	S94OB2	de novo Alpha-elapitoxin-Al2b	False	True	False	100	1	2	1	1	9	0.86	8.24		2.27646	1
False	IsMasterProtein	S94OB2	de novo cobra venom factor precursor	False	True	False	100	1	1	1	1	7	0.821	8.84		2.27546	1
False	IsMasterProtein	S94OB2	de novo Cysteine-rich venom protein ophanin	False	True	False	100	1	1	1	1	9	1.007	8.22	Acetyl [N-Term]	2.26991	1
False	IsMasterProtein	S94OB2	de novo Weak toxin CM-11	False	True	False	100	1	1	1	1	9	1.094	8.24		2.26982	1
False	IsMasterProtein	S94OB2	de novo Histone-lysine N-methyltransferase SETD1B, partial	False	True	False	100	1	1	1	1	9	1.023	6.24		2.26822	1
False	IsMasterProtein	S94OB2	de novo Venom basic protease inhibitor 2	False	True	False	100	1	1	1	1	9	0.991	6.18		2.26147	1
False	IsMasterProtein	S94OB2	de novo Muscarinic toxin-like protein	False	True	False	100	1	1	1	1	10	1.075	4.75	Acetyl [N-Term]	2.2587	1
False	IsMasterProtein	S94OB2	de novo H(+)/Cl(-) exchange transporter 7, partial	False	True	False	100	1	1	1	1	8	0.89	8.24		2.25506	1
False	IsMasterProtein	S94OB2	de novo Protein patched-like 2, partial	False	True	False	100	1	1	1	1	8	0.937	8.24		2.25122	1
False	IsMasterProtein	S94OB2	de novo Snake venom metalloproteinase	False	False	True	100	1	2	1	1	11	1.206	4.5		2.24659	1
False	IsMasterProtein	S94OB2	de novo Cytotoxin 5	False	True	False	100	1	1	1	1	8	1.003	4.23		2.24648	1
False	IsMasterProtein	S94OB2	de novo cardiotoxin 1e	False	True	False	100	1	1	1	1	9	0.991	6.13		2.24452	1
False	IsMasterProtein	S94OB2	de novo Venom trypsin inhibitor	False	True	False	100	1	1	1	1	7	0.901	8.73		2.24321	1
False	IsMasterProtein	S94OB2	de novo Keratin, type I cytoskeletal 19, partial	False	True	False	100	1	1	1	1	9	1.09	6.24		2.23992	1
False	IsMasterProtein	S94OB2	de novo Muscarinic toxin-like protein 3	False	False	True	100	1	1	1	1	9	1.121	7.18		2.22933	1
False	IsMasterProtein	S94OB2	de novo Interferon-induced transmembrane protein 10, partial	False	True	False	100	1	1	1	1	8	1.036	4.5		2.21969	1
False	IsMasterProtein	V8P5F2	Endoplasmin (Fragment) OS=Ophiophagus hannah OX=8665 GN=HSP90B1 PE=3 SV=1	True	False	False	1.20087	1	1	1	1	916	104.779	4.89		2.21958	1
False	IsMasterProtein	S94OB2	de novo Thioredoxin domain-containing protein 11, partial	False	True	False	100	1	1	1	1	7	0.811	9.99	Acetyl [N-Term]	2.21709	1
False	IsMasterProtein	S94OB2	de novo venom factor	False	True	False	100	1	1	1	1	9	0.902	4.5		2.2081	1
False	IsMasterProtein	S94OB2	de novo Cysteine-rich venom protein 1	False	True	False	100	1	1	1	1	8	0.993	4.5		2.20734	1
False	IsMasterProtein	S94OB2	de novo L-amino acid oxidase precursor	False	True	False	100	1	1	1	1	8	0.906	8.84		2.20419	1
False	IsMasterProtein	S94OB2	de novo Alpha-elapitoxin-Al2b	False	True	False	100	1	1	1	1	8	0.789	8.24		2.1971	1
False	IsMasterProtein	S94OB2	de novo Cysteine-rich venom protein natrin-2	False	True	False	100	1	1	1	1	8	0.859	7.87		2.1912	1
False	IsMasterProtein	S94OB2	de novo Ras GTPase-activating protein 3, partial	False	True	False	100	1	1	1	1	8	0.877	6.13		2.18961	1
False	IsMasterProtein	S94OB2	de novo nerve growth factor	False	True	False	100	1	1	1	1	8	1.018	6.23		2.1891	1
False	IsMasterProtein	S94OB2	de novo G-protein coupled receptor 161	False	True	False	100	1	1	1	1	7	0.852	9.72	Acetyl [N-Term]	2.1679	1
False	IsMasterProtein	S94OB2	de novo leucine-rich repeat neuronal protein 4	False	True	False	100	1	1	1	1	7	0.898	9		2.16321	1
False	IsMasterProtein	S94OB2	de novo Snake venom metalloproteinase	False	True	False	100	1	1	1	1	9	1.083	4.5		2.16298	1
False	IsMasterProtein	S94OB2	de novo Snake venom metalloproteinase	False	True	False	100	1	2	1	1	11	1.338	8.84		2.15636	1
False	IsMasterProtein	V8N4M5	Uncharacterized protein (Fragment) OS=Ophiophagus hannah OX=8665 GN=L345_17676 PE=4 SV=1	True	True	False	7.77778	1	1	1	1	90	10.145	8.91		2.15119	1
False	IsMasterProteinCandidate	S94OB2	de novo snake venom metalloprotease	True	True	False	100	1	1	1	1	7	0.826	6.24		2.15119	1
False	IsMasterProtein	V8NPS7	Heat shock 70 kDa protein 13 OS=Ophiophagus hannah OX=8665 GN=HSPA13 PE=3 SV=1	True	False	False	2.34542	1	1	1	1	469	51.899	6.98		2.14311	1
False	IsMasterProtein	S94OB2	de novo Zinc metalloproteinase mocarhagin	False	True	False	100	1	1	1	1	14	1.625	8.25		2.13037	1
False	None	S94OB2	de novo L-amino acid oxidase, partial	False	True	False	100	1	1	0	2	7	0.865	4.5		2.12807	1
False	None	S94OB2	de novo Three finger toxin W-V	False	True	False	100	1	1	1	1	10	1.097	6.23		2.12733	1
False	IsMasterProtein	S94OB2	de novo phosphodiesterase, partial	False	True	False	100	1	1	1	1	8	1.005	8.24		2.12385	1
False	IsMasterProtein	S94OB2	de novo Alpha-elapitoxin-Nk2a	False	True	False	100	1	1	1	1	9	1.021	6.24		2.12285	1
False	IsMasterProtein	S94OB2	de novo three-finger toxin precursor, partial	False	True	False	100	1	1	1	1	9	0.971	8.24		2.12057	1
False	IsMasterProtein	S94OB2	de novo Homeobox protein prophet of Pit-1, partial	False	True	False	100	1	1	1	1	10	1.198	9.01		2.11304	1
False	IsMasterProtein	S94OB2	de novo peroxisome biogenesis factor 1-like isoform X1	False	True	False	100	1	1	1	1	7	0.894	4.5		2.11272	1
False	IsMasterProtein	S94OB2	de novo cilia- and flagella-associated protein 57-like, partial	False	True	False	100	1	1	1	1	18	1.948	4.5		2.10577	1
False	IsMasterProtein	S94OB2	de novo Ras-related protein Rap-2a, partial	False	True	False	100	1	2	1	1	13	1.533	8.28		2.1056	1
False	IsMasterProtein	S94OB2	de novo Sulfate transporter, partial	False	True	False	100	1	2	1	1	7	0.832	8.25		2.09704	1
False	IsMasterProtein	S94OB2	de novo Long neurotoxin 4	False	True	False	100	1	1	1	1	8	1.013	8		2.09653	1
False	IsMasterProtein	V8NW35	Macrophage colony-stimulating factor 1 OS=Ophiophagus hannah OX=8665 GN=Csf1 PE=4 SV=1	True	False	False	1.46789	1	1	1	1	545	60.722	6.84		2.09518	1
False	IsMasterProtein	S94OB2	de novo Muscarinic toxin-like protein 2	False	True	False	100	1	1	1	1	10	1.111	4.23		2.09492	1
False	IsMasterProtein	V8N9N7	Uncharacterized protein OS=Ophiophagus hannah OX=8665 GN=L345_15308 PE=4 SV=1	True	False	False	9.30233	1	1	1	1	86	9.66	8.25		2.09311	1
False	IsMasterProtein	S94OB2	de novo Cysteine-rich venom protein 25	False	True	False	100	1	1	1	1	9	1.053	4.5		2.07664	1
False	None	S94OB2	de novo L-amino acid oxidase, partial	True	True	False	100	1	1	1	1	7	0.862	6.23		2.07485	1
False	IsMasterProtein	S94OB2	de novo Ankyrin repeat and SOCS box protein 7, partial	False	True	False	100	1	1	1	1	8	0.993	9.16	Acetyl [N-Term]	2.05842	1
False	IsMasterProteinCandidate	S94OB2	de novo Nuclear pore complex protein, partial	True	True	False	100	1	1	1	1	7	0.808	6.23		2.05198	1
False	IsMasterProtein	V8NAN6	Keratin, type I cytoskeletal 42 (Fragment) OS=Ophiophagus hannah OX=8665 GN=Krt42 PE=3 SV=1	True	True	False	1.44033	1	1	1	1	486	52.066	5.02		2.05198	1
False	IsMasterProteinCandidate	V8NYU2	Keratin, type I cytoskeletal 18 (Fragment) OS=Ophiophagus hannah OX=8665 GN=KRT18 PE=3 SV=1	True	True	False	1.5873	1	1	1	1	441	48.934	5.19		2.05198	1
False	IsMasterProtein	S94OB2	de novo Glutathione peroxidase 3, partial	False	True	False	100	1	1	1	1	8	0.947	9		2.04381	1
False	IsMasterProtein	S94OB2	de novo phospholipase a2	False	False	True	100	1	2	1	1	10	1.149	8.24		2.03761	1
False	IsMasterProtein	V8P1N3	Plasminogen (Fragment) OS=Ophiophagus hannah OX=8665 GN=PLG PE=3 SV=1	True	False	False	1.21029	1	1	1	1	661	74.101	6.44		2.03262	1
False	IsMasterProtein	V8P5W4	Putative serine carboxypeptidase CPVL OS=Ophiophagus hannah OX=8665 GN=CPVL PE=3 SV=1	True	False	False	1.87354	1	1	1	1	427	48.931	6.74		2.03159	1
False	IsMasterProtein	S94OB2	de novo Small subunit processome component 20-like protein, partial	False	True	False	100	1	1	1	1	7	0.882	6.23		2.02929	1
False	IsMasterProtein	S94OB2	de novo Cobra venom factor	False	True	False	100	1	1	1	1	9	1.174	8.73		2.02432	1
False	IsMasterProtein	S94OB2	de novo venom factor	False	True	False	100	1	1	1	1	8	0.911	6.13		2.01896	1
False	IsMasterProtein	S94OB2	de novo serine endopeptidase	False	True	False	100	1	1	1	1	7	0.91	8.84		2.01005	1
False	IsMasterProtein	V8PEY8	Uncharacterized protein (Fragment) OS=Ophiophagus hannah OX=8665 GN=L345_01643 PE=4 SV=1	True	False	False	1.19225	1	1	1	1	671	76.759	9.72		2.00323	1
False	IsMasterProtein	S94OB2	de novo E3 ubiquitin-protein ligase RNF19B, partial	False	True	False	100	1	1	1	1	7	0.85	4.23		1.99577	1
False	IsMasterProtein	S94OB2	de novo Protein dispatched-like 2, partial	False	True	False	100	1	1	1	1	9	1.05	10.01		1.9953	1
False	None	S94OB2	de novo L-amino-acid oxidase	False	True	True	100	1	1	1	1	7	0.886	6.37		1.9919	1
False	IsMasterProtein	S94OB2	de novo von Willebrand factor A domain-containing protein 3B, partial	False	True	False	100	1	1	1	1	8	0.984	10.01		1.9896	1
False	IsMasterProtein	S94OB2	de novo Weak toxin CM-11	False	True	False	100	1	1	1	1	8	0.98	8.24		1.98364	1
False	IsMasterProtein	S94OB2	de novo Phosphoinositide 3-kinase regulatory subunit 5, partial	False	True	False	100	1	1	0	0	8	0.842	9.99		1.98146	1
False	IsMasterProtein	S94OB2	de novo NEDD4-binding protein 1, partial	False	True	False	100	1	1	1	1	7	0.851	9		1.95944	1
False	IsMasterProtein	S94OB2	de novo Cysteine-rich venom protein ophanin	False	True	False	100	1	1	1	1	9	1.052	8.22		1.94484	1
False	IsMasterProtein	S94OB2	de novo Alpha-neurotoxin NTX-3	False	True	False	100	1	1	1	1	8	0.777	8.02		1.93983	1
False	IsMasterProtein	S94OB2	de novo Ankyrin repeat domain-containing protein 50, partial	False	True	False	100	1	1	1	1	7	0.851	6.24		1.93276	1
False	None	S94OB2	de novo Nebulin, partial	False	True	False	100	1	1	1	1	8	0.899	6.24		1.91988	1
False	IsMasterProtein	S94OB2	de novo Cobra venom factor alpha chain	False	True	False	100	1	1	1	1	7	0.916	9		1.91417	1
False	IsMasterProtein	S94OB2	de novo nerve growth factor	False	True	False	100	1	1	1	1	8	1.018	6.23		1.91382	1
False	IsMasterProtein	S94OB2	de novo Microtubule-actin cross-linking factor 1, isoforms 1/2/3/5, partial	False	True	False	100	1	1	1	1	8	0.887	6.24		1.90112	1
False	IsMasterProtein	S94OB2	de novo L-amino-acid oxidase	False	False	True	100	1	1	1	1	8	0.875	6.24		1.89253	1
False	IsMasterProtein	S94OB2	de novo Serine/threonine-protein kinase WNK1, partial	False	True	False	100	1	1	1	1	8	0.943	6.37		1.8819	1
False	IsMasterProtein	S94OB2	de novo L-amino acid oxidase, partial	False	False	True	100	1	1	1	1	8	1.002	7.25		1.87998	1
False	IsMasterProtein	S94OB2	de novo GAS2-like protein 2, partial	False	True	False	100	1	1	1	1	7	0.918	6.37	Acetyl [N-Term]	1.87459	1
False	IsMasterProtein	S94OB2	de novo Citrate synthase, mitochondrial	False	True	False	100	1	1	1	1	7	0.842	6.24		1.85785	1
False	IsMasterProtein	S94OB2	de novo phospholipase A2	False	True	False	100	1	1	1	1	7	0.925	8.84		1.85728	1
False	IsMasterProtein	S94OB2	de novo 7-dehydrocholesterol reductase, partial	False	True	False	100	1	1	1	1	7	0.941	8.84		1.85473	1
False	IsMasterProtein	S94OB2	de novo phospholipase A2	False	True	False	100	1	1	1	1	7	0.878	6.23		1.85283	1
False	IsMasterProtein	S94OB2	de novo putative E3 ubiquitin-protein ligase UBR7	False	True	False	100	1	1	1	1	8	0.902	9		1.85043	1
False	IsMasterProtein	S94OB2	de novo Snake venom metalloproteinase	False	True	False	100	1	1	1	1	9	0.989	8.21	Acetyl [N-Term]	1.84499	1
False	IsMasterProtein	S94OB2	de novo Snake venom metalloproteinase	False	True	False	100	1	1	1	1	8	0.913	6.18		1.84416	1
False	IsMasterProtein	S94OB2	de novo cobra serum albumin	False	True	False	100	1	2	1	1	7	0.816	8.84	Acetyl [N-Term]	1.83524	1
False	IsMasterProtein	S94OB2	de novo Protocadherin-15, partial	False	True	False	100	1	1	1	1	7	0.813	9.85		1.83014	1
False	IsMasterProtein	S94OB2	de novo L-amino-acid oxidase	False	True	False	100	1	1	1	1	8	0.939	9.16		1.82002	1
False	IsMasterProtein	S94OB2	de novo Venom C-type lectin galactose binding isoform	False	True	False	100	1	1	1	1	8	1.168	4.5		1.80516	1
False	IsMasterProtein	S94OB2	de novo phospholipase A2 inhibitor beta subunit isoform OMI-2B	False	True	False	100	1	2	1	1	7	0.914	6.24		1.80069	1
False	IsMasterProtein	S94OB2	de novo Deoxyribonuclease-2-alpha, partial	False	True	False	100	1	1	1	1	8	1.098	8.73	Acetyl [N-Term]	1.79298	1
False	IsMasterProtein	S94OB2	de novo WD and tetratricopeptide repeats protein 1	False	False	True	100	1	1	1	1	9	1.084	6.37		1.79091	1
False	IsMasterProtein	S94OB2	de novo putative ATP-dependent RNA helicase DHX40, partial	False	True	False	100	1	1	1	1	8	0.933	6.24		1.79029	1
False	IsMasterProtein	S94OB2	de novo Cysteine-rich venom protein 25	False	True	False	100	1	1	1	1	9	1.054	4.23		1.78944	1
False	IsMasterProtein	S94OB2	de novo cysteine-rich seceretory protein Ts-CRPM	False	True	False	100	1	1	1	1	13	1.54	6.18		1.78047	1
False	IsMasterProtein	S94OB2	de novo Long neurotoxin 1	False	True	False	100	1	1	1	1	8	0.867	6.18		1.77309	1
False	IsMasterProtein	S94OB2	de novo Acidic phospholipase A2 1	False	False	True	100	1	1	1	1	7	0.899	8.22		1.77154	1
False	IsMasterProtein	V8NA37	Moesin (Fragment) OS=Ophiophagus hannah OX=8665 GN=Msn PE=4 SV=1	True	False	False	1.20898	1	1	1	1	579	68.38	6.3		1.76625	1
False	IsMasterProtein	S94OB2	de novo Cobra venom factor alpha chain	False	True	False	100	1	2	1	1	7	0.888	8.84		1.76503	1
False	IsMasterProtein	S94OB2	de novo cardiotoxin 1e	False	True	False	100	1	1	1	1	7	0.776	6.13		1.7593	1
False	IsMasterProtein	S94OB2	de novo Myoferlin, partial	False	True	False	100	1	1	1	1	7	0.898	6.24		1.75228	1
False	IsMasterProtein	S94OB2	de novo Chain A, Putative Ancestral Mamba Toxin 1	False	True	False	100	1	1	1	1	21	2.327	4.46		1.74557	1
False	IsMasterProtein	V8N615	Sodium/potassium-transporting ATPase subunit beta (Fragment) OS=Ophiophagus hannah OX=8665 GN=ATP1B1 PE=3 SV=1	True	False	False	3.0303	1	1	1	1	231	26.315	5.49		1.74226	1
False	IsMasterProtein	S94OB2	de novo Kunitz-type serine protease inhibitor	False	True	False	100	1	1	1	1	9	0.991	6.18		1.73203	1
False	IsMasterProtein	V8NCS7	Multiple inositol polyphosphate phosphatase 1 (Fragment) OS=Ophiophagus hannah OX=8665 GN=MINPP1 PE=3 SV=1	True	False	False	4.34783	1	1	1	1	207	24.177	8.53		1.69212	1
False	IsMasterProtein	S94OB2	de novo zinc finger protein 687 isoform X1	False	True	False	100	1	1	1	1	7	0.812	6.18		1.68777	1
False	None	trS94OB2	39S ribosomal protein L44, mitochondrial, partial OS=Coelognathus flavolineatus OX=166103 GN=COI PE=3 SV=1	False	True	False	100	1	1	1	1	7	0.831	6.24		1.67531	1
False	IsMasterProtein	S94OB2	de novo three-finger toxin precursor, partial	False	True	False	100	1	2	1	1	8	0.9	8.24		1.6735	1
False	IsMasterProtein	S94OB2	de novo Snake venom metalloproteinase	False	True	False	100	1	1	1	1	6	0.77	8.21	Acetyl [N-Term]	1.66668	1
False	IsMasterProtein	S94OB2	de novo Vacuolar protein sorting-associated protein 54	False	True	False	100	1	1	1	1	7	0.804	6.18	Acetyl [N-Term]	1.65969	1
False	IsMasterProtein	S94OB2	de novo Clathrin heavy chain 1, partial	False	True	False	100	1	1	1	1	8	1.072	6.3		1.65661	1
False	IsMasterProtein	S94OB2	de novo C-type lectin Cal	False	False	True	100	1	1	1	1	10	1.248	6.18		1.64236	1
False	IsMasterProtein	S94OB2	de novo Aminopeptidase N, partial	False	True	False	100	1	1	1	1	8	0.83	9		1.63453	1
False	IsMasterProtein	S94OB2	de novo BPTI/Kunitz domain-containing protein-like	False	True	True	100	1	2	1	1	6	0.854	6.23		1.6344	1
False	IsMasterProtein	V8NT01	Uncharacterized protein (Fragment) OS=Ophiophagus hannah OX=8665 GN=L345_09040 PE=4 SV=1	True	False	False	6.86275	1	1	1	1	102	11.65	6.8		1.62542	1
False	IsMasterProtein	S94OB2	de novo protein PRRC2C isoform X7	False	True	False	100	1	1	1	1	8	0.911	10.01		1.62397	1
False	IsMasterProtein	V8NZM8	Protein disulfide-isomerase A6 (Fragment) OS=Ophiophagus hannah OX=8665 GN=Pdia6 PE=3 SV=1	True	False	False	3.10263	1	1	1	1	419	45.768	4.98		1.62064	1
False	IsMasterProtein	V8N4Z1	Cationic trypsin-3 (Fragment) OS=Ophiophagus hannah OX=8665 GN=Try3 PE=3 SV=1	True	False	False	3.30033	1	1	1	1	303	34.12	7.06		1.61493	1
False	IsMasterProtein	S94OB2	de novo C3 and PZP-like alpha-2-macroglobulin domain-containing protein 8, partial	False	True	False	100	1	1	1	1	8	0.875	10.01	Acetyl [N-Term]	1.608	1
False	IsMasterProtein	S94OB2	de novo Zinc phosphodiesterase ELAC protein 2, partial	False	True	True	100	1	14	1	1	7	0.818	10.01	Acetyl [N-Term]	1.60792	1
False	IsMasterProtein	S94OB2	de novo Cytotoxin SP15c	False	True	False	100	1	16	1	1	8	0.86	9		1.60792	1
False	IsMasterProtein	S94OB2	de novo Collagen alpha-4(VI) chain, partial	False	False	True	100	1	1	1	1	8	0.787	6.18		0	1
False	IsMasterProtein	S94OB2	de novo NADH dehydrogenase subunit 4	False	True	False	100	1	1	1	1	6	0.859	6.24		0	1
False	IsMasterProtein	V8ND68	Phospholipase B-like (Fragment) OS=Ophiophagus hannah OX=8665 GN=PLBD1 PE=3 SV=1	True	True	False	1.59681	1	1	1	1	501	58.242	8.05		0	1
False	IsMasterProtein	S94OB2	de novo Chain A, Crystal Structure Of Snake Venom Phosphodiesterase (pde) From Taiwan Cobra (naja Atra Atra)	False	False	True	100	1	1	1	1	7	0.831	6.18		0	1
False	IsMasterProteinCandidate	S94OB2	de novo Muscarinic toxin-like protein 3	False	False	True	100	1	1	1	1	7	0.905	8.25		0	1
False	IsMasterProtein	V8P7P5	Mesencephalic astrocyte-derived neurotrophic factor (Fragment) OS=Ophiophagus hannah OX=8665 GN=MANF PE=4 SV=1	True	False	False	9.44444	1	1	1	1	180	20.339	8.07		0	1
False	IsMasterProtein	S94OB2	de novo lpxK, partial	False	False	True	100	1	1	1	1	8	0.856	6.18		0	1
False	IsMasterProtein	V8N5Q9	Rho guanine nucleotide exchange factor 10-like protein OS=Ophiophagus hannah OX=8665 GN=ARHGEF10L PE=4 SV=1	True	False	False	2.03704	1	5	0	0	540	60.665	5.26		0	1
False	IsMasterProtein	S94OB2	de novo Cystatin	False	True	False	100	1	2	1	1	9	1.189	6.23		0	1
False	IsMasterProtein	S94OB2	de novo Cobra venom factor	False	True	False	100	1	2	1	1	13	1.545	9		0	1
False	IsMasterProtein	V8NF31	alpha-1,2-Mannosidase (Fragment) OS=Ophiophagus hannah OX=8665 GN=MAN1B1 PE=3 SV=1	True	False	False	2.73141	1	1	1	1	659	74.333	7.2		0	1
False	IsMasterProtein	V8N8R5	Platelet-derived growth factor subunit A (Fragment) OS=Ophiophagus hannah OX=8665 GN=Pdgfa PE=3 SV=1	True	False	False	15.0376	1	1	1	1	133	15.43	8.95		0	1
False	IsMasterProtein	S94OB2	de novo Muscarinic toxin-like protein 2	False	True	False	100	1	1	1	1	20	2.213	6.34	Acetyl [N-Term]	0	1
False	IsMasterProtein	S94OB2	de novo Cardiotoxin 7a	False	False	True	100	1	1	1	1	11	1.364	7.17	Acetyl [N-Term]	0	1
False	IsMasterProtein	S94OB2	de novo Muscarinic toxin-like protein 3	False	False	True	87.5	1	1	1	1	8	1.034	9.16		0	1
False	IsMasterProtein	V8NDD7	Rootletin (Fragment) OS=Ophiophagus hannah OX=8665 GN=CROCC PE=4 SV=1	True	False	False	0.853971	1	1	1	1	1171	132.718	9.19		0	1
False	IsMasterProtein	S94OB2	de novo Weak toxin S4C11	False	True	False	100	1	2	1	1	9	1.123	8.62		0	1
False	IsMasterProtein	S94OB2	de novo phospholipase A2	False	False	True	100	1	1	1	1	16	1.829	4.23		0	1
False	None	S94OB2	de novo Exocyst complex component 3, partial	False	True	False	100	1	1	1	1	7	0.879	6.37	Acetyl [N-Term]	0	1
False	IsMasterProtein	S94OB2	de novo cysteine-rich seceretory protein Ts-CRPM	False	True	False	100	1	1	1	1	12	1.521	4.07	Acetyl [N-Term]	0	1
False	IsMasterProtein	S94OB2	de novo Snake venom metalloproteinase	False	True	False	100	1	1	1	1	8	0.912	4.5		0	1
False	IsMasterProtein	V8NK36	Murinoglobulin-2 OS=Ophiophagus hannah OX=8665 GN=Mug2 PE=4 SV=1	True	False	False	1.25098	1	1	1	1	1279	143.742	5.9		0	1
False	IsMasterProtein	S94OB2	de novo Lymphocyte antigen 6 complex locus protein G6d	False	True	False	100	1	1	1	1	8	0.984	7.18		0	1
False	IsMasterProtein	V8NEC1	78 kDa glucose-regulated protein OS=Ophiophagus hannah OX=8665 GN=HSPA5 PE=3 SV=1	True	False	False	1.47783	1	1	1	1	609	67.324	5.07		0	1
False	IsMasterProtein	S94OB2	de novo Long neurotoxin 1	False	True	False	100	1	4	1	1	18	2.021	4.91		0	1
False	IsMasterProtein	S94OB2	de novo cobra venom factor, partial	False	False	True	100	1	1	1	1	8	0.909	5.63		0	1
False	IsMasterProtein	S94OB2	de novo vespryn	False	True	False	100	1	1	1	1	6	0.886	9.99		0	1
False	IsMasterProtein	S94OB2	de novo Acidic phospholipase A2 1	False	True	False	100	1	1	0	0	10	1.205	4.23		0	1
False	IsMasterProtein	S94OB2	de novo Myomesin-1, partial	False	True	False	100	1	1	1	1	7	0.894	9		0	1
False	IsMasterProteinCandidate	S94OB2	de novo Phospholipase B-like 1, partial	True	True	False	100	1	1	1	1	8	1.009	6.24		0	1
False	IsMasterProtein	S94OB2	de novo GRAM domain-containing protein 1B, partial	False	True	False	100	1	2	1	1	6	0.81	8.22		0	1
False	IsMasterProtein	V8NIE1	Uncharacterized protein (Fragment) OS=Ophiophagus hannah OX=8665 GN=L345_12207 PE=4 SV=1	True	False	False	17.0732	2	2	2	1	123	14.324	7.66		0	2
False	IsMasterProtein	S94OB2	de novo Acidic phospholipase A2 1	False	False	True	100	1	1	1	1	14	1.682	4.23		0	1
False	IsMasterProtein	S94OB2	de novo trafficking protein particle complex subunit 3	False	True	False	100	1	3	1	1	14	1.601	8.84		0	1

## Sheet: Target Peptide Group
		Venom_Naja_naja_searched_against_King_Cobra_Denovo_sequences_naja_naja_Denovo_sequences_naja_oxiana_TargetPeptideGroup
Checked	Confidence	Annotated Sequence	Modifications	Modifications in Proteins	King Cobra	de novo sequences Naja naja	de novo sequences Naja oxiana	Qvality PEP	Qvality q-value	# Protein Groups	# Proteins	# PSMs	Master Protein Accessions	Positions in Master Proteins	# Missed Cleavages	Theo. MH+ [Da]	Found in Samples: [S3] F3: Sample	Found in Sample Groups: [S3] F3: Sample	XCorr Sequest HT	Confidence Sequest HT	Percolator q-Value Sequest HT	Percolator PEP Sequest HT
False	High	[K].ADVTFDSNTAFESLVVSPDKK.[T]			True	False	False	1.68197e-09	0	1	1	82	V8NEU2	V8NEU2 [59-79]	1	2270.12	High	High	6.51946	High	0	2.142e-15
False	High	[-].GCLDVCPKDSLLVK.[-]	2×Carbamidomethyl [C2; C6]		False	False	True	1.61568e-05	0	1	1	81	S94OB2	S94OB2 [1-14]	1	1603.82	High	High	4.31564	High	0	3.582e-09
False	High	[-].SKCLNCPEVYCR.[-]	3×Carbamidomethyl [C3; C6; C11]		False	True	False	0.000128063	0	1	1	7	S94OB2	S94OB2 [1-12]	1	1585.69	High	High	2.84826	High	0	2.575e-07
False	High	[K-].FPLKFPVKR.[-]			False	True	False	0.0125949	0	1	2	1	S94OB2	S94OB2 [2-10]	2	1131.7	High	High	2.63296	High	0	0.000248
False	High	[K].FPLKFVKPR.[-]			False	True	False	0.0753893	0	1	1	1	S94OB2	S94OB2 [2-10]	1	1131.7	High	High	2.54978	High	0	0.005225
False	High	[-].VFSYDLR.[-]			False	True	False	0.064166	0	1	1	1	S94OB2	S94OB2 [1-7]	0	899.462	High	High	1.75228	High	0	0.003953
False	High	[K].HVVQEMITQIR.[E]			True	False	False	0.00150547	0	1	1	1	V8NQ76	V8NQ76 [417-427]	0	1353.73	High	High	3.05342	High	0	7.066e-06
False	High	[R].SQYTNFLR.[N]			True	False	False	0.0901158	0	1	1	1	V8P7T9	V8P7T9 [133-140]	0	1028.52	High	High	2.23176	High	0	0.007147
False	High	[K].LVPLFSKTCPQK.[-]	1×Carbamidomethyl [C9]		False	True	False	6.72243e-05	0	1	1	2	S94OB2	S94OB2 [2-13]	1	1417.79	High	High	3.79038	High	0	3.881e-08
False	High	[-].VLEGLQCWSLYMSSNAR.[-]	1×Carbamidomethyl [C7]		False	True	False	9.20616e-06	0	1	1	87	S94OB2	S94OB2 [1-17]	0	2013.95	High	High	4.06614	High	0	5.015e-05
False	High	[-].VLEGLQCWSLYMSSNAR.[-]	1×Oxidation [M12]; 1×Carbamidomethyl [C7]		False	True	False	0.0130936	0	1	1	1	S94OB2	S94OB2 [1-17]	0	2029.95	High	High	2.91146	High	0	0.0002647
False	High	[-].QLAFAVER.[-]			False	True	False	0.0884636	0	1	1	1	S94OB2	S94OB2 [1-8]	0	933.515	High	High	1.79029	High	0	0.006909
False	High	[-].SDALFSYEK.[-R]			False	True	False	0.00376689	0	1	2	1	S94OB2	S94OB2 [1-9]	0	1059.5	High	High	2.89999	High	0	3.282e-05
False	High	[-].KLVPLFSK.[T-]			False	True	False	0.00285551	0	1	2	106	S94OB2	S94OB2 [1-8]	1	931.598	High	High	3.19423	High	0	0.0005206
False	High	[K].QEPGQNSEILQGIK.[H]			True	False	False	0.000361937	0	1	1	1	V8P395	V8P395 [150-163]	0	1540.8	High	High	3.52527	High	0	6.508e-07
False	High	[R].FQPSEPYFASDK.[I]			True	False	False	0.059284	0	1	1	1	V8P9G9	V8P9G9 [347-358]	0	1415.65	High	High	1.58084	High	0	0.003457
False	High	[-].KFPLKFPVK.[R]			False	True	False	0.00944687	0	1	1	1	S94OB2	S94OB2 [1-9]	2	1103.7	High	High	2.71704	High	0	0.0001532
False	High	[-].SCPPVVETFGDTAK.[-]	1×Carbamidomethyl [C2]		False	True	False	1.36055e-05	0	1	1	1	S94OB2	S94OB2 [1-14]	0	1507.71	High	High	3.23628	High	0	2.675e-09
False	High	[-].LNLCENNVLK.[-]	1×Carbamidomethyl [C4]		False	True	False	0.000757187	0	1	1	1	S94OB2	S94OB2 [1-10]	0	1216.64	High	High	2.5937	High	0	2.239e-06
False	High	[K].NSCPPVVETFGDTAK.[L]	1×Carbamidomethyl [C3]		True	False	False	5.81784e-05	0	1	1	2	V8P395	V8P395 [197-211]	0	1621.75	High	High	3.90817	High	0	2.467e-05
False	High	[-].FLTPDLTSK.[-]			False	True	False	0.044604	0	1	1	1	S94OB2	S94OB2 [1-9]	0	1021.56	High	High	2.12285	High	0	0.002123
False	High	[-].QYFFETGK.[-]			False	True	False	0.0868399	0	1	1	1	S94OB2	S94OB2 [1-8]	0	1019.48	High	High	2.1891	High	0	0.006697
False	High	[R].VPTYVPLEMEK.[T]			True	False	False	0.000660452	0	1	1	2	V8NYW9	V8NYW9 [165-175]	0	1305.68	High	High	3.11573	High	0	1.773e-06
False	High	[R].VPTYVPLEMEK.[T]	1×Oxidation [M9]		True	False	False	0.0156517	0	1	1	1	V8NYW9	V8NYW9 [165-175]	0	1321.67	High	High	2.41808	High	0	0.0003595
False	High	[R].HGQGTGELLQVSGIK.[V]			True	False	False	1.96795e-06	0	1	1	2	V8NYW9	V8NYW9 [126-140]	0	1523.82	High	High	5.02257	High	0	0.0001014
False	High	[K].QEPGQNSEILQGIK.[H]	1×Gln->pyro-Glu [N-Term]		True	False	False	0.00064768	0	1	1	1	V8P395	V8P395 [150-163]	0	1523.77	High	High	2.54999	High	0	1.722e-06
False	High	[-].SNMLCYCPVSPR.[-]	2×Carbamidomethyl [C5; C7]		False	True	False	0.000121248	0	1	1	1	S94OB2	S94OB2 [1-12]	0	1483.65	High	High	3.00514	High	0	1.043e-07
False	High	[-].ASVQEALWSDRKR.[-]			False	True	False	0.00107606	0	1	1	2	S94OB2	S94OB2 [1-13]	2	1545.81	High	High	1.90885	High	0	4.017e-06
False	High	[-].KTCLLCPEK.[-]	2×Carbamidomethyl [C3; C6]; 1×Acetyl [N-Term]	S94OB2 1×Acetyl [N-Term]	False	False	True	0.0408564	0	1	1	1	S94OB2	S94OB2 [1-9]	1	1190.59	High	High	2.65927	High	0	0.001823
False	High	[R].IGIGVDYR.[G]			True	False	False	0.0148823	0	1	1	1	V8P1N3	V8P1N3 [7-14]	0	892.489	High	High	2.03262	High	0	0.0003302
False	High	[-K].ELVDLHDSLR.[-]			False	True	False	0.0021476	0	1	2	2	S94OB2	S94OB2 [3-12]	0	1196.63	High	High	2.95902	High	0	1.276e-05
False	High	[-].LPPNPDGLMAEPR.[-]			False	True	False	5.8406e-05	0	1	1	20	S94OB2	S94OB2 [1-13]	0	1406.71	High	High	3.5316	High	0	8.917e-07
False	High	[-].FGPVSGQVLK.[-]			False	False	True	0.0378485	0	1	1	1	S94OB2	S94OB2 [1-10]	0	1031.59	High	High	2.68922	High	0	0.001602
False	High	[-].FGPVSGQVLGK.[-]			False	True	False	0.00291177	0	1	1	1	S94OB2	S94OB2 [1-11]	0	1088.61	High	High	2.99555	High	0	2.126e-05
False	High	[-].VYKQYFFETK.[-]			False	True	False	0.000243006	0	1	1	3	S94OB2	S94OB2 [1-10]	1	1352.69	High	High	3.33666	High	0	2.724e-05
False	High	[K].YGTQREWAVGLAGK.[S]			True	False	False	0.00774638	0	1	1	2	V8NEU2	V8NEU2 [120-133]	1	1535.8	High	High	2.89081	High	0	0.0007778
False	High	[-].FYEGDLLGKR.[-]			False	True	False	0.000536967	0	1	1	4	S94OB2	S94OB2 [1-10]	1	1197.63	High	High	2.95107	High	0	1.258e-06
False	High	[-].KLVPLFGSK.[-]			False	True	False	0.0302986	0	1	1	2	S94OB2	S94OB2 [1-9]	1	988.619	High	High	3.15284	High	0	0.001094
False	High	[-].QLEALCYPSLKK.[-]	1×Carbamidomethyl [C6]		False	False	True	0.000319414	0	1	1	3	S94OB2	S94OB2 [1-12]	1	1449.78	High	High	3.69863	High	0	5.286e-07
False	High	[-].KTCLNCPEVYCR.[-]	3×Carbamidomethyl [C3; C6; C11]; 1×Acetyl [N-Term]	S94OB2 1×Acetyl [N-Term]	False	True	False	1.15922e-05	0	1	1	1	S94OB2	S94OB2 [1-12]	1	1641.72	High	High	3.72641	High	0	2.05e-09
False	High	[K].GVGGTQLEVLK.[-]			False	True	False	0.0312446	0	1	1	2	S94OB2	S94OB2 [3-13]	0	1100.63	High	High	2.10558	High	0	0.001151
False	High	[-].LTCLLCPEKYCDK.[-]	3×Carbamidomethyl [C3; C6; C11]		False	True	False	2.57171e-05	0	1	1	2	S94OB2	S94OB2 [1-13]	1	1699.79	High	High	3.59843	High	0	1.328e-07
False	High	[-].DTCMGTLVVK.[-]	1×Carbamidomethyl [C3]		False	True	False	0.0553852	0	1	1	1	S94OB2	S94OB2 [1-10]	0	1123.55	High	High	2.6321	High	0	0.003062
False	High	[-].MEWYPEAASDAER.[-]			False	False	True	2.43486e-05	0	1	1	2	S94OB2	S94OB2 [1-13]	0	1554.65	High	High	3.68143	High	0	7.094e-09
False	High	[-].LKCDKLLPLAYK.[-]	1×Carbamidomethyl [C3]		False	True	False	4.32353e-05	0	1	1	5	S94OB2	S94OB2 [1-12]	2	1461.85	High	High	4.73895	High	0	1.859e-08
False	High	[-].KDTACVCVLTK.[K]	2×Carbamidomethyl [C5; C7]; 1×Acetyl [N-Term]	S94OB2 1×Acetyl [N-Term]	False	True	False	0.022346	0	1	1	1	S94OB2	S94OB2 [1-11]	1	1336.66	High	High	1.70447	High	0	0.0006555
False	High	[-].GFYEGNLLGKR.[-]			False	True	False	0.00123847	0	1	1	2	S94OB2	S94OB2 [1-11]	1	1253.66	High	High	3.31465	High	0	1.297e-05
False	High	[K].ISCVVNNLQNEQGLK.[I]	1×Carbamidomethyl [C3]		True	False	False	3.09594e-06	0	1	1	1	V8NC81	V8NC81 [256-270]	0	1715.87	High	High	4.07206	High	0	2.252e-10
False	High	[-].LHDLKWDFEK.[-]			False	True	False	0.00105939	0	1	1	1	S94OB2	S94OB2 [1-10]	1	1330.68	High	High	2.8339	High	0	3.926e-06
False	High	[-].VYEMLNAVNTK.[-]			False	True	False	0.00129283	0	1	1	2	S94OB2	S94OB2 [1-11]	0	1281.65	High	High	3.48984	High	0	5.485e-06
False	High	[-].NLCYKMYMVSNK.[-]	1×Carbamidomethyl [C3]		False	False	True	0.00155931	0	1	1	1	S94OB2	S94OB2 [1-12]	1	1550.72	High	High	3.67646	High	0	7.509e-06
False	High	[-].ALTMEGDQASWR.[-]			False	True	False	0.000232786	0	1	1	3	S94OB2	S94OB2 [1-12]	0	1364.63	High	High	3.69612	High	0	1.263e-05
False	High	[-].CNKLLPLAYK.[-]	1×Carbamidomethyl [C1]		False	True	False	0.0209252	0	1	1	1	S94OB2	S94OB2 [1-10]	1	1219.69	High	High	3.10423	High	0	0.0005852
False	High	[R].GGGTICCHDVTIWK.[S]	2×Carbamidomethyl [C6; C7]		True	False	False	8.34967e-06	0	1	1	1	V8PGW5	V8PGW5 [371-384]	0	1603.74	High	High	4.15174	High	0	1.184e-09
False	High	[RK-].QYFFETK.[C-]			True	True	True	0.0165887	0	2	5	92	S94OB2; V8N4D8	S94OB2 [4-10]; V8N4D8 [174-180]	0	962.462	High	High	2.24677	High	0	0.004014
False	High	[-].HSSWDLLGKR.[-]			False	True	False	0.0382855	0	1	1	1	S94OB2	S94OB2 [1-10]	1	1198.63	High	High	2.11304	High	0	0.001628
False	High	[-].GCFDLNMR.[-]	1×Carbamidomethyl [C2]		False	True	False	0.0181344	0	1	1	28	S94OB2	S94OB2 [1-8]	0	1012.43	High	High	2.43408	High	0	0.003105
False	High	[-].LKCHDTQLPFLYK.[-]	1×Carbamidomethyl [C3]		False	False	True	1.10395e-06	0	1	1	8	S94OB2	S94OB2 [1-13]	1	1662.87	High	High	4.17272	High	0	4.018e-11
False	High	[-].ANYFFETK.[-]			False	True	False	0.0959524	0	1	1	1	S94OB2	S94OB2 [1-8]	0	1019.48	High	High	1.91382	High	0	0.007965
False	High	[-].VEQLSNMLVK.[-]			False	True	False	0.0007169	0	1	1	1	S94OB2	S94OB2 [1-10]	0	1160.63	High	High	2.81783	High	0	2.034e-06
False	High	[-].MFMVAAPHVPVK.[R-]			False	True	False	2.15718e-05	0	1	2	103	S94OB2	S94OB2 [1-12]	0	1326.71	High	High	3.8401	High	0	4.748e-07
False	High	[-].MFMVAAPHVPVK.[R-]	1×Oxidation [M]		False	True	False	0.000414954	0	1	2	6	S94OB2	S94OB2 [1-12]	0	1342.7	High	High	3.43133	High	0	8.169e-07
False	High	[-].SKTDFLQWK.[-]			False	True	False	0.0355989	0	1	1	1	S94OB2	S94OB2 [1-9]	1	1152.6	High	High	2.89928	High	0	0.001444
False	High	[-].SYLGHVSLLR.[-]			False	True	False	0.00309935	0	1	1	1	S94OB2	S94OB2 [1-10]	0	1144.65	High	High	2.61768	High	0	2.359e-05
False	High	[R-].CFLTPDLTSK.[-]	1×Carbamidomethyl [C1]		False	True	True	0.000806008	0	1	2	95	S94OB2	S94OB2 [3-12]	0	1181.59	High	High	3.21717	High	0	0.003643
False	High	[-].EQPGQNSELLPGLK.[-]			False	True	False	0.002286	0	1	1	1	S94OB2	S94OB2 [1-14]	0	1509.79	High	High	3.34457	High	0	1.421e-05
False	High	[-].CHNTQLPFLYK.[-]	1×Carbamidomethyl [C1]		False	True	False	0.000700297	0	1	1	5	S94OB2	S94OB2 [1-11]	0	1420.7	High	High	4.20972	High	0	2.328e-06
False	High	[-].AHNTQLPFLYK.[-]			False	True	False	0.00312363	0	1	1	2	S94OB2	S94OB2 [1-11]	0	1331.71	High	High	3.58067	High	0	0.003234
False	High	[-].AFLTPDLTSK.[-]			False	True	False	0.0114738	0	1	1	1	S94OB2	S94OB2 [1-10]	0	1092.59	High	High	2.66346	High	0	0.0002132
False	High	[-].SFTCMVVHEELPMK.[-]	1×Oxidation [M13]; 1×Carbamidomethyl [C4]		False	True	False	0.0852444	0	1	1	1	S94OB2	S94OB2 [1-14]	0	1723.79	High	High	1.81053	High	0	0.006488
False	High	[-].HNTQLPFLYK.[-]			False	False	True	0.00206539	0	1	1	2	S94OB2	S94OB2 [1-10]	0	1260.67	High	High	3.66464	High	0	1.202e-05
False	High	[-].FPLLSARLPNK.[-]			False	True	False	0.000913294	0	1	1	10	S94OB2	S94OB2 [1-11]	1	1255.75	High	High	3.17614	High	0	4.1e-05
False	High	[-].HFDTCSLNHSPDNLR.[-]	1×Carbamidomethyl [C5]		False	True	False	1.74015e-05	0	1	1	1	S94OB2	S94OB2 [1-15]	0	1812.81	High	High	3.15539	High	0	4.039e-09
False	High	[-].SALTCSQPVWLLQR.[-]	1×Carbamidomethyl [C5]		False	True	False	4.78568e-05	0	1	1	2	S94OB2	S94OB2 [1-14]	0	1658.87	High	High	3.37557	High	0	2.205e-08
False	High	[-].TWCDGFCSLR.[-]	2×Carbamidomethyl [C3; C7]		False	True	False	0.000470195	0	1	1	63	S94OB2	S94OB2 [1-10]	0	1301.54	High	High	2.9318	High	0	3.783e-05
False	High	[-].VLFDLDGK.[-]			False	True	False	0.00470457	0	1	1	59	S94OB2	S94OB2 [1-8]	0	906.493	High	High	2.22886	High	0	0.0001682
False	High	[-].CFLTPDLTSDK.[-]	1×Carbamidomethyl [C1]		False	True	False	0.000500514	0	1	1	1	S94OB2	S94OB2 [1-11]	0	1296.61	High	High	2.62347	High	0	1.121e-06
False	High	[-].QEEWCDGFCVTR.[-]	2×Carbamidomethyl [C5; C9]; 1×Gln->pyro-Glu [N-Term]		False	True	False	0.0897831	0	1	1	4	S94OB2	S94OB2 [1-12]	0	1569.61	High	High	1.71344	High	0	0.007124
False	High	[K].VLTEYLLEHGR.[G]			True	False	False	7.04503e-05	0	1	1	1	V8N9U5	V8N9U5 [102-112]	0	1329.72	High	High	3.38627	High	0	4.188e-08
False	High	[-].KWCDGFCR.[-]	2×Carbamidomethyl [C3; C7]		False	True	False	0.0332244	0	1	1	1	S94OB2	S94OB2 [1-8]	1	1128.47	High	High	2.09653	High	0	0.001283
False	High	[-].KCVAEPYELR.[-]	1×Carbamidomethyl [C2]; 1×Acetyl [N-Term]	S94OB2 1×Acetyl [N-Term]	False	True	False	0.00873971	0	1	1	1	S94OB2	S94OB2 [1-10]	1	1306.65	High	High	2.68931	High	0	0.0001348
False	High	[R].INYENALLAR.[T]			True	False	False	0.000413337	0	1	1	15	V8NCP4	V8NCP4 [309-318]	0	1176.64	High	High	2.98294	High	0	1.958e-05
False	High	[-].CFLTPDLTSGK.[-]	1×Carbamidomethyl [C1]		False	True	False	0.00168594	0	1	1	4	S94OB2	S94OB2 [1-11]	0	1238.61	High	High	3.00809	High	0	8.544e-06
False	High	[-].SFTCMVVHEELPMK.[-]	1×Carbamidomethyl [C4]		False	True	False	7.47012e-05	0	1	1	2	S94OB2	S94OB2 [1-14]	0	1707.79	High	High	3.7046	High	0	1.178e-07
False	High	[-].ANPGLVEVLSK.[-]			False	True	False	0.00496848	0	1	1	1	S94OB2	S94OB2 [1-11]	0	1126.65	High	High	2.94916	High	0	5.211e-05
False	High	[-].VPVVSEAFHSEGTTLSDGTAK.[-]			False	False	True	2.38767e-07	0	1	1	9	S94OB2	S94OB2 [1-21]	0	2132.05	High	High	4.50838	High	0	3.097e-12
False	High	[-].TAFESLVVSPDKK.[-]			False	True	False	0.000338686	0	1	1	1	S94OB2	S94OB2 [1-13]	1	1420.77	High	High	4.04335	High	0	5.805e-07
False	High	[-].LSAELLELHK.[-K]			False	True	False	0.000286325	0	1	2	1	S94OB2	S94OB2 [1-10]	0	1152.66	High	High	3.05878	High	0	4.388e-07
False	High	[-].SLGDLECCSTDNCNMLPTR.[-]	3×Carbamidomethyl [C7; C8; C13]		False	True	False	1.53266e-06	0	1	1	21	S94OB2	S94OB2 [1-19]	0	2242.92	High	High	4.36168	High	0	2.218e-10
False	High	[R].EWAVGLAGK.[S]			True	False	False	0.0742711	0	1	1	2	V8NEU2	V8NEU2 [125-133]	0	930.504	High	High	2.4459	High	0	0.00509
False	High	[-].MVCVLLR.[-]	1×Carbamidomethyl [C3]		False	True	False	0.0477678	0	1	1	2	S94OB2	S94OB2 [1-7]	0	890.495	High	High	2.09704	High	0	0.002385
False	High	[-].SSTPLQCCSTDNCNPMVVR.[-]	1×Oxidation [M16]; 3×Carbamidomethyl [C7; C8; C13]		False	True	False	2.45871e-06	0	1	1	148	S94OB2	S94OB2 [1-19]	0	2241.94	High	High	4.51851	High	0	8.295e-07
False	High	[-].SLGNNQCCSTDNCNPFPTR.[-]	3×Carbamidomethyl [C7; C8; C13]		False	True	False	1.05544e-07	0	1	1	14	S94OB2	S94OB2 [1-19]	0	2241.91	High	High	4.71575	High	0	6.73e-11
False	High	[K].GLMDEEDYPYQAK.[N]			True	False	False	0.00175992	0	1	1	1	V8P519	V8P519 [112-124]	0	1558.67	High	High	2.37734	High	0	9.186e-06
False	High	[K].CDKLLPLAYK.[-]	1×Carbamidomethyl [C1]		False	True	False	0.00209789	0	1	1	2	S94OB2	S94OB2 [3-12]	1	1220.67	High	High	4.0345	High	0	1.232e-05
False	High	[-].LRCFLTPDLTSK.[-]	1×Carbamidomethyl [C3]		False	False	True	2.72689e-05	0	1	1	54	S94OB2	S94OB2 [1-12]	1	1450.77	High	High	3.87618	High	0	8.567e-09
False	High	[K].VCLVLPEK.[S]	1×Carbamidomethyl [C2]		True	False	False	0.0644078	0	1	1	1	V8NH29	V8NH29 [344-351]	0	957.544	High	High	2.66202	High	0	0.003995
False	High	[-].SLTVMENVNLDNK.[-]			False	False	True	0.00018272	0	1	1	1	S94OB2	S94OB2 [1-13]	0	1476.74	High	High	2.99207	High	0	2.074e-07
False	High	[K].QPTDLILIHSK.[K]	1×Gln->pyro-Glu [N-Term]		True	False	False	0.00189542	0	1	1	1	V8NGF6	V8NGF6 [71-81]	0	1247.7	High	High	2.97199	High	0	1.039e-05
False	High	[K].QPTDLILIHSK.[K]			True	False	False	0.00853802	0	1	1	1	V8NGF6	V8NGF6 [71-81]	0	1264.73	High	High	2.72306	High	0	0.0001291
False	High	[-].WNLPSPECK.[-]	1×Carbamidomethyl [C8]		False	True	False	0.0112969	0	1	1	2	S94OB2	S94OB2 [1-9]	0	1130.53	High	High	2.63529	High	0	0.0002065
False	High	[-].NTVCDDLWR.[-]	1×Carbamidomethyl [C4]		False	True	False	0.00333783	0	1	1	1	S94OB2	S94OB2 [1-9]	0	1178.53	High	High	2.65911	High	0	2.672e-05
False	High	[-].FYEGNLLGGK.[R-]			False	True	False	0.0341288	0	1	2	1	S94OB2	S94OB2 [1-10]	0	1097.56	High	High	2.12733	High	0	0.001343
False	High	[-].YNLDNEESANYFK.[-]			False	False	True	0.000222127	0	1	1	1	S94OB2	S94OB2 [1-13]	0	1606.7	High	High	3.19696	High	0	2.878e-07
False	High	[-].FYEGNLLGK.[-R]			False	True	False	0.00481592	0	1	2	47	S94OB2	S94OB2 [1-9]	0	1040.54	High	High	2.23035	High	0	0.0001895
False	High	[-].LAFTSQLVSGANK.[-]			False	True	False	1.52669e-06	0	1	1	1	S94OB2	S94OB2 [1-13]	0	1335.73	High	High	3.9434	High	0	6.909e-11
False	High	[-].CPLMTNQCLALR.[-]	2×Carbamidomethyl [C1; C8]		False	True	False	3.5984e-05	0	1	1	2	S94OB2	S94OB2 [1-12]	0	1476.71	High	High	4.06305	High	0	1.362e-08
False	High	[K].AVAFWTK.[T]			True	False	False	0.0904497	0	1	1	1	V8NT01	V8NT01 [81-87]	0	822.451	High	High	1.62542	High	0	0.007185
False	High	[-].LTSFYLR.[-]			False	True	False	0.0378485	0	1	1	1	S94OB2	S94OB2 [1-7]	0	899.499	High	High	2.16321	High	0	0.001595
False	High	[-].EMYPGDLAYNLK.[-]			False	True	False	0.00251047	0	1	1	1	S94OB2	S94OB2 [1-12]	0	1413.67	High	High	2.8558	High	0	1.659e-05
False	High	[-].EMYPGDLAYNLK.[-]	1×Oxidation [M2]		False	True	False	0.00877378	0	1	1	1	S94OB2	S94OB2 [1-12]	0	1429.67	High	High	1.81491	High	0	0.0001358
False	High	[-].NCFDLNMR.[-]	1×Carbamidomethyl [C2]		False	True	False	0.0207641	0	1	1	2	S94OB2	S94OB2 [1-8]	0	1069.46	High	High	1.86182	High	0	0.001871
False	High	[-].LDTACVCVLTGK.[-]	2×Carbamidomethyl [C5; C7]		False	True	False	4.56654e-05	0	1	1	2	S94OB2	S94OB2 [1-12]	0	1336.66	High	High	3.55544	High	0	2.033e-08
False	High	[-].CGSWYPEAANWTR.[-]	1×Carbamidomethyl [C1]		False	True	False	0.0702168	0	1	1	1	S94OB2	S94OB2 [1-13]	0	1597.69	High	High	1.78047	High	0	0.004616
False	High	[-].VASLSLPR.[-]			False	True	False	0.091121	0	0	1	1		S94OB2 [1-8]	0	842.509	High	High	1.98146	High	0	0.007274
False	High	[-].LTDFYPK.[-]			False	True	False	0.0611002	0	1	1	1	S94OB2	S94OB2 [1-7]	0	883.456	High	High	2.02929	High	0	0.003647
False	High	[-].NTNTCSLDHSPDNLR.[-]	1×Carbamidomethyl [C5]; 1×Acetyl [N-Term]	S94OB2 1×Acetyl [N-Term]	False	True	False	3.3935e-07	0	1	1	5	S94OB2	S94OB2 [1-15]	0	1785.78	High	High	4.62451	High	0	5.561e-12
False	High	[-].YQQQFPLK.[-]			False	True	False	0.0248963	0	1	1	3	S94OB2	S94OB2 [1-8]	0	1051.56	High	High	2.59896	High	0	0.000787
False	High	[-].VATVLSPR.[-]			False	True	False	0.0186325	0	1	1	18	S94OB2	S94OB2 [1-8]	0	842.509	High	High	2.14062	High	0	0.004902
False	High	[-].VATVVTPR.[-]			False	True	False	0.0195938	0	1	1	16	S94OB2	S94OB2 [1-8]	0	842.509	High	High	2.12674	High	0	0.003946
False	High	[-].LATVSLPR.[-]			False	True	False	0.0768096	0	1	1	2	S94OB2	S94OB2 [1-8]	0	856.525	High	High	2.51701	High	0	0.005415
False	High	[-].MFMVAAPHVGPVK.[-R]			False	False	True	0.000330842	0	1	2	7	S94OB2	S94OB2 [1-13]	0	1383.73	High	High	3.60882	High	0	3.414e-06
False	High	[-].QTVLLPR.[-]			False	True	True	0.0206041	0	1	1	15	S94OB2	S94OB2 [1-7]	0	826.515	High	High	2.40804	High	0.003418	0.129
False	High	[-].NFCELPAAK.[-]	1×Carbamidomethyl [C3]		False	True	False	0.0622624	0	1	1	1	S94OB2	S94OB2 [1-9]	0	1049.51	High	High	1.73203	High	0	0.00375
False	High	[K-].TGCLVPVSPR.[-]	1×Carbamidomethyl [C3]		False	True	False	0.00100303	0	1	2	5	S94OB2	S94OB2 [2-11]	0	1085.58	High	High	3.01441	High	0	3.581e-06
False	High	[-].LNLLDQAK.[-]			False	True	False	0.0118821	0	1	1	4	S94OB2	S94OB2 [1-8]	0	914.531	High	High	2.81586	High	0	0.0003509
False	High	[-].LSAELLELHKK.[-]			False	True	False	9.35113e-06	0	1	1	2	S94OB2	S94OB2 [1-11]	1	1280.76	High	High	4.38431	High	0	1.427e-09
False	High	[-].SNMLCDCSLSPR.[-]	2×Carbamidomethyl [C5; C7]		False	False	True	0.000130079	0	1	1	2	S94OB2	S94OB2 [1-12]	0	1439.61	High	High	2.83632	High	0	2.457e-07
False	High	[-].WWTCSLNHSPDNLR.[-]	1×Carbamidomethyl [C4]		False	False	True	4.94716e-06	0	1	1	5	S94OB2	S94OB2 [1-14]	0	1785.81	High	High	4.10912	High	0	8.4e-10
False	High	[-].DSCFTLDQR.[-]	1×Carbamidomethyl [C3]		False	True	False	0.0583954	0	1	1	1	S94OB2	S94OB2 [1-9]	0	1141.49	High	High	2.16298	High	0	0.003367
False	High	[-].TWCDGFCR.[-]	2×Carbamidomethyl [C3; C7]		False	True	False	0.00448952	0	1	1	116	S94OB2	S94OB2 [1-8]	0	1101.42	High	High	2.45357	High	0	0.0001279
False	High	[K].DKISYLITK.[N]			True	False	False	0.0123527	0	1	1	1	V8N885	V8N885 [100-108]	1	1080.63	High	High	2.56995	High	0	0.0002402
False	High	[K].YLHYDPITSR.[Q]			True	False	False	0.0355989	0	1	1	2	V8P0T5	V8P0T5 [28-37]	0	1264.63	High	High	3.30538	High	0	0.001438
False	High	[-].KFPLKFVKPR.[-]			False	True	False	0.00404086	0	1	1	10	S94OB2	S94OB2 [1-10]	2	1259.8	High	High	3.89524	High	0	0.0008988
False	High	[-].RWHMLVPGR.[-]			False	True	False	0.0163969	0	1	1	1	S94OB2	S94OB2 [1-9]	1	1151.63	High	High	3.53261	High	0	0.0003881
False	High	[-].KLVPLFSKTCPQK.[-]	1×Carbamidomethyl [C10]		False	True	False	0.000155682	0	1	1	1	S94OB2	S94OB2 [1-13]	2	1545.88	High	High	3.79479	High	0	1.583e-07
False	High	[-].MYMVSDKTVPVK.[R]			False	False	True	6.41461e-05	0	1	1	2	S94OB2	S94OB2 [1-12]	1	1397.72	High	High	3.4872	High	0	3.58e-08
False	High	[-].TFSYECSQGTLTCK.[-]	2×Carbamidomethyl [C6; C13]; 1×Acetyl [N-Term]	S94OB2 1×Acetyl [N-Term]	False	False	True	9.42447e-06	0	1	1	3	S94OB2	S94OB2 [1-14]	0	1723.73	High	High	3.93536	High	0	1.236e-08
False	High	[-].RVHNYWKDLYVR.[-]	1×Acetyl [N-Term]	S94OB2 1×Acetyl [N-Term]	False	True	False	0.00119571	0	1	1	4	S94OB2	S94OB2 [1-12]	2	1690.88	High	High	2.86916	High	0	4.801e-06
False	High	[-].GVATVLPSR.[-]			False	True	False	0.0133502	0	1	1	1	S94OB2	S94OB2 [1-9]	0	899.531	High	High	2.57023	High	0	0.0002742
False	High	[-].ASGNPLLLNK.[-]			False	True	False	0.00125307	0	1	1	1	S94OB2	S94OB2 [1-10]	0	1026.59	High	High	3.39171	High	0	5.197e-06
False	High	[-].VLTPAELR.[-]			False	True	False	0.0327183	0	1	1	1	S94OB2	S94OB2 [1-8]	0	898.536	High	High	2.30528	High	0	0.001245
False	High	[-].QDSCQDDWLK.[-]	1×Carbamidomethyl [C4]		False	True	False	0.000291972	0	1	1	3	S94OB2	S94OB2 [1-10]	0	1294.54	High	High	3.70873	High	0	1.427e-05
False	High	[-].GVGLVAVDK.[-]			False	True	False	0.0253809	0	1	1	1	S94OB2	S94OB2 [1-9]	0	857.509	High	High	2.76081	High	0	0.0008104
False	High	[-].LCLGDVCR.[-]	2×Carbamidomethyl [C2; C7]		False	True	False	0.00727856	0	1	1	1	S94OB2	S94OB2 [1-8]	0	992.465	High	High	2.18961	High	0	9.909e-05
False	High	[-].AGLSHELLCGGVR.[-]	1×Carbamidomethyl [C9]		False	True	False	5.79516e-05	0	1	1	1	S94OB2	S94OB2 [1-13]	0	1368.71	High	High	4.18985	High	0	3.027e-08
False	High	[-].HTACPPGFGVVK.[-]	1×Carbamidomethyl [C4]		False	False	True	2.98321e-05	0	1	1	2	S94OB2	S94OB2 [1-12]	0	1269.64	High	High	3.75135	High	0	9.948e-09
False	High	[-].DPSYGMVEPGTK.[-]			False	False	True	0.000318169	0	1	1	1	S94OB2	S94OB2 [1-12]	0	1280.58	High	High	3.41909	High	0	5.237e-07
False	High	[R].NSEVFQCPVK.[N]	1×Carbamidomethyl [C7]		True	False	False	0.00198632	0	1	1	1	V8NX10	V8NX10 [129-138]	0	1207.58	High	High	2.79573	High	0	1.12e-05
False	High	[R].ESALLYDSEK.[S]			True	False	False	0.0111659	0	1	1	1	V8P2K1	V8P2K1 [322-331]	0	1154.56	High	High	2.07543	High	0	0.0002034
False	High	[-].NPFYNPSPAK.[-]			False	True	False	0.00169254	0	1	1	1	S94OB2	S94OB2 [1-10]	0	1134.56	High	High	2.8581	High	0	8.589e-06
False	High	[-].VDLGCAATGPTVK.[-]	1×Carbamidomethyl [C5]		False	True	False	0.000920455	0	1	1	1	S94OB2	S94OB2 [1-13]	0	1288.66	High	High	3.99629	High	0	3.098e-06
False	High	[-].QKELVDLHDSLR.[-]	1×Gln->pyro-Glu [N-Term]		False	True	False	4.76703e-05	0	1	1	3	S94OB2	S94OB2 [1-12]	1	1435.75	High	High	4.42964	High	0	7.047e-07
False	High	[-].QKELVDLHDSLR.[-]			False	True	False	8.80185e-05	0	1	1	3	S94OB2	S94OB2 [1-12]	1	1452.78	High	High	4.05859	High	0	6.096e-08
False	High	[K].IHDIKWNFEK.[F]			True	False	False	0.00145349	0	1	1	3	V8P395	V8P395 [219-228]	1	1329.69	High	High	2.98169	High	0	0.000165
False	High	[-].DPGYGMVEPGTK.[-]			False	True	False	0.00251047	0	1	1	1	S94OB2	S94OB2 [1-12]	0	1250.57	High	High	3.53097	High	0	1.658e-05
False	High	[-].KYVLDDKYK.[-]	1×Acetyl [N-Term]	S94OB2 1×Acetyl [N-Term]	False	True	False	0.00771628	0	1	1	2	S94OB2	S94OB2 [1-9]	2	1213.65	High	High	2.90121	High	0	0.0004989
False	High	[-].AKGVGGTQLEVLK.[-]			False	True	False	0.000205436	0	1	1	2	S94OB2	S94OB2 [1-13]	1	1299.76	High	High	3.89046	High	0	2.51e-07
False	High	[-].VDLGACLEPAAK.[-]	1×Carbamidomethyl [C6]		False	True	False	0.00375223	0	1	1	60	S94OB2	S94OB2 [1-12]	0	1243.64	High	High	2.80405	High	0	3.262e-05
False	High	[-].WMNLPDTVK.[-]	1×Acetyl [N-Term]	S94OB2 1×Acetyl [N-Term]	False	True	False	0.0127425	0	1	1	1	S94OB2	S94OB2 [1-9]	0	1145.57	High	High	2.98958	High	0	0.0002535
False	High	[-].NLYQFKNMLK.[-]			False	True	False	0.00145917	0	1	1	10	S94OB2	S94OB2 [1-10]	1	1298.69	High	High	3.45415	High	0	7.805e-06
False	High	[-].NLYQFKNMLK.[-]	1×Oxidation [M8]		False	True	False	0.00978341	0	1	1	2	S94OB2	S94OB2 [1-10]	1	1314.69	High	High	2.48572	High	0	0.0001625
False	High	[-].VATVSLPR.[-]			False	True	False	0.0134021	0	1	1	22	S94OB2	S94OB2 [1-8]	0	842.509	High	High	2.43036	High	0.001028	0.04008
False	High	[-].SASQLYQESLR.[K]			False	False	True	9.33296e-05	0	1	1	4	S94OB2	S94OB2 [1-11]	0	1281.64	High	High	3.95998	High	0	1.471e-07
False	High	[-].CPLPNLEDGK.[L-]	1×Carbamidomethyl [C1]		False	True	True	0.00415269	0	1	2	2	S94OB2	S94OB2 [1-10]	0	1142.55	High	High	3.27054	High	0	3.873e-05
False	High	[-].GEFPESWLWLTK.[-]	1×Acetyl [N-Term]	S94OB2 1×Acetyl [N-Term]	False	True	False	0.000344019	0	1	1	1	S94OB2	S94OB2 [1-12]	0	1534.76	High	High	2.46791	High	0	5.953e-07
False	High	[R].QTEDSVLLSR.[F]			True	False	False	0.0114738	0	1	1	1	V8NRE3	V8NRE3 [117-126]	0	1147.6	High	High	2.68414	High	0	0.000213
False	High	[-K].VFPAMEGR.[-M]			True	True	False	0.0644078	0	1	2	4	V8NYW9	V8NYW9 [222-229]	0	906.45	High	High	1.93738	High	0.0002422	0.01746
False	High	[-].VTLLEADTR.[-]			False	True	False	0.0021476	0	1	1	3	S94OB2	S94OB2 [1-9]	0	1017.56	High	High	2.57118	High	0	1.28e-05
False	High	[-].VTLLEASER.[-]			False	True	False	0.00244282	0	1	1	3	S94OB2	S94OB2 [1-9]	0	1017.56	High	High	2.51194	High	0	1.591e-05
False	High	[-].LDKVNLMVDR.[-]			False	True	False	0.00164049	0	1	1	2	S94OB2	S94OB2 [1-10]	1	1202.66	High	High	3.08669	High	0.0001245	0.01135
False	High	[R].TVTENMLCAGDTR.[Q]	1×Carbamidomethyl [C8]		True	False	False	0.000754236	0	1	1	1	V8NYC7	V8NYC7 [212-224]	0	1467.66	High	High	3.39229	High	0	2.215e-06
False	High	[-].LGSLSLDVHER.[-]			False	True	False	0.00076015	0	1	1	1	S94OB2	S94OB2 [1-11]	0	1225.65	High	High	3.397	High	0	2.252e-06
False	High	[K].TIDQEILEK.[M]			True	False	False	0.00765644	0	1	1	1	V8NVA8	V8NVA8 [440-448]	0	1088.58	High	High	2.45577	High	0	0.0001077
False	High	[R].LYPDSFCTSAR.[L]	1×Carbamidomethyl [C7]		True	False	False	0.00565044	0	1	1	1	V8NYC7	V8NYC7 [197-207]	0	1316.59	High	High	2.46303	High	0	6.462e-05
False	High	[K-].TWAQTFEK.[Q-]			True	True	False	0.0881366	0	1	2	1	V8ND68	V8ND68 [300-307]	0	1010.49	High	High	1.59347	High	0	0.006891
False	High	[-].LTWCAVGK.[-]	1×Carbamidomethyl [C4]		False	True	False	0.0168478	0	1	1	1	S94OB2	S94OB2 [1-8]	0	934.481	High	High	2.32774	High	0	0.0004053
False	High	[-].WSNLPPVCQR.[-]	1×Carbamidomethyl [C8]		False	True	False	0.000473882	0	1	1	7	S94OB2	S94OB2 [1-10]	0	1256.62	High	High	3.54869	High	0	7.497e-06
False	High	[-].YEELQLTQR.[-]			False	True	False	0.00210609	0	1	1	1	S94OB2	S94OB2 [1-9]	0	1179.6	High	High	2.90852	High	0	1.239e-05
False	High	[-].LTCLLCPEK.[Y-]	2×Carbamidomethyl [C3; C6]		False	True	False	0.000551849	0	1	2	101	S94OB2	S94OB2 [1-9]	0	1133.57	High	High	2.88625	High	0	6.108e-05
False	High	[-].LPLLDGDGK.[-]			False	True	False	0.00830857	0	1	1	4	S94OB2	S94OB2 [1-9]	0	927.515	High	High	2.35511	High	0	0.004827
False	High	[-].LLTPSGCWQNMLR.[-]	1×Carbamidomethyl [C7]		False	True	False	0.0104927	0	1	1	1	S94OB2	S94OB2 [1-13]	0	1575.78	High	High	2.2798	High	0	0.0001826
False	High	[-].PGFCELPAAK.[-]	1×Carbamidomethyl [C4]		False	True	False	0.00504656	0	1	1	1	S94OB2	S94OB2 [1-10]	0	1089.54	High	High	3.35668	High	0	5.342e-05
False	High	[-].MLDVCPK.[-]	1×Carbamidomethyl [C5]; 1×Acetyl [N-Term]	S94OB2 1×Acetyl [N-Term]	False	True	False	0.0432641	0	1	1	1	S94OB2	S94OB2 [1-7]	0	904.427	High	High	1.65969	High	0	0.002006
False	High	[-].KLLGPLAYK.[-]			False	True	False	0.00640072	0	1	1	1	S94OB2	S94OB2 [1-9]	1	1002.63	High	High	2.75837	High	0	7.984e-05
False	High	[R].ALNEACESVIQTACK.[H]	2×Carbamidomethyl [C6; C14]		True	False	False	0.000118903	0	1	1	1	V8NSK8	V8NSK8 [356-370]	0	1693.79	High	High	2.72265	High	0	1.012e-07
False	High	[-].LDGSYPTLYK.[-]			False	False	True	0.000325713	0	1	1	1	S94OB2	S94OB2 [1-10]	0	1156.59	High	High	2.75857	High	0	5.433e-07
False	High	[-].QPSEGNLLGKR.[-]			False	True	False	0.0529245	0	1	1	1	S94OB2	S94OB2 [1-11]	1	1198.65	High	High	2.3241	High	0	0.002845
False	High	[-].VGLLGYTTK.[-]			False	True	False	0.052326	0	1	1	1	S94OB2	S94OB2 [1-9]	0	951.551	High	High	2.86989	High	0	0.002777
False	High	[-].EEDNCNPFPTR.[-]	1×Carbamidomethyl [C5]		False	True	False	0.000784273	0	1	1	11	S94OB2	S94OB2 [1-11]	0	1378.57	High	High	3.45424	High	0	8.895e-06
False	High	[-].AAKDDCDFPELCTGR.[-]	2×Carbamidomethyl [C6; C12]		False	False	True	1.53866e-06	0	1	1	1	S94OB2	S94OB2 [1-15]	1	1754.75	High	High	4.16296	High	0	7.001e-11
False	High	[-].KCYQDLGDTYR.[-]	1×Carbamidomethyl [C2]; 1×Acetyl [N-Term]	S94OB2 1×Acetyl [N-Term]	False	True	False	0.000303601	0	1	1	1	S94OB2	S94OB2 [1-11]	1	1460.65	High	High	3.16571	High	0	4.856e-07
False	High	[-].LTCLLCPEGK.[-]	2×Carbamidomethyl [C3; C6]		False	True	False	0.00887679	0	1	1	1	S94OB2	S94OB2 [1-10]	0	1190.59	High	High	3.15015	High	0	0.0001379
False	High	[-].LTCLLCSGDGTLMNK.[-]	1×Oxidation [M13]; 2×Carbamidomethyl [C3; C6]		False	False	True	0.00880798	0	1	1	2	S94OB2	S94OB2 [1-15]	0	1698.79	High	High	2.51122	High	0	0.0001367
False	High	[-].VYSYYNLDEK.[-]			False	True	False	0.00123365	0	1	1	2	S94OB2	S94OB2 [1-10]	0	1293.6	High	High	2.62227	High	0	7.801e-06
False	High	[-].VYEMLNAVDTK.[-]			False	False	True	0.000851301	0	1	1	2	S94OB2	S94OB2 [1-11]	0	1282.63	High	High	3.58207	High	0	2.71e-06
False	High	[R].EWAVGLAGKSVK.[R]			True	False	False	0.00309935	0	1	1	2	V8NEU2	V8NEU2 [125-136]	1	1244.7	High	High	3.00367	High	0	0.000193
False	High	[-K].SNVVTCEPWEK.[-]	1×Carbamidomethyl [C6]		False	True	False	0.00678583	0	1	2	3	S94OB2	S94OB2 [2-12]	0	1348.62	High	High	2.47006	High	0	0.0001084
False	High	[-].LMSQLNVDLQK.[-]			False	True	False	0.000350803	0	1	1	1	S94OB2	S94OB2 [1-11]	0	1288.69	High	High	2.90859	High	0	6.159e-07
False	High	[-].MEWYPEAAGQDTR.[-]	1×Oxidation [M1]		False	True	False	0.000775138	0	1	1	2	S94OB2	S94OB2 [1-13]	0	1569.66	High	High	3.422	High	0	2.328e-06
False	High	[-].SELLQGLK.[-]			False	True	False	0.0818311	0	1	1	1	S94OB2	S94OB2 [1-8]	0	887.52	High	High	1.90112	High	0	0.006045
False	High	[K].YDSYSTKEYLIK.[E]			True	False	False	7.81324e-06	0	1	1	2	V8NB97	V8NB97 [182-193]	1	1509.75	High	High	3.6293	High	0	1.061e-09
False	High	[-].SFAEWGR.[-]			False	True	False	0.0762384	0	1	1	1	S94OB2	S94OB2 [1-7]	0	852.4	High	High	1.93276	High	0	0.005326
False	High	[K-].LSYLLTK.[N-]			True	True	False	0.0773848	0	1	2	12	V8N885	V8N885 [102-108]	0	837.508	High	High	2.35449	High	0.001028	0.0402
False	High	[-].NDNYNLDLK.[-]			False	False	True	0.00512586	0	1	1	2	S94OB2	S94OB2 [1-9]	0	1108.53	High	High	2.95322	High	0	0.003966
False	High	[-].DNNYNLDLK.[-]			False	False	True	0.00229494	0	0	1	2		S94OB2 [1-9]	0	1108.53	High	High	2.89247	High	0	0.001218
False	High	[R].VIQSWYDENK.[K]			True	False	False	0.00175306	0	1	1	1	V8NKT2	V8NKT2 [114-123]	0	1281.61	High	High	2.73346	High	0	9.13e-06
False	High	[K].EIVDLHNSLR.[R]			True	False	False	0.00288914	0	1	1	7	V8N8B4	V8N8B4 [17-26]	0	1195.64	High	High	2.70457	High	0	0.001316
False	High	[-].VWYQTYR.[-]			False	True	False	0.0547599	0	1	1	1	S94OB2	S94OB2 [1-7]	0	1015.5	High	High	2.28993	High	0	0.003022
False	High	[-].VWEVKKDPSLLK.[-]			False	True	False	2.86894e-05	0	1	1	2	S94OB2	S94OB2 [1-12]	2	1441.84	High	High	3.8362	High	0	5.862e-07
False	High	[K].TTAIVGNLPSSR.[D]			True	False	False	0.0300666	0	1	1	1	V8PIL7	V8PIL7 [453-464]	0	1215.67	High	High	2.38682	High	0	0.001078
False	High	[-].LTCLNCPEVYCR.[-]	3×Carbamidomethyl [C3; C6; C11]		False	True	False	8.41516e-06	0	1	1	22	S94OB2	S94OB2 [1-12]	0	1584.7	High	High	4.00212	High	0	4.425e-06
False	High	[-].LWDTLEK.[-]			False	True	False	0.0539367	0	1	1	6	S94OB2	S94OB2 [1-7]	0	904.477	High	High	2.07371	High	0	0.005401
False	High	[-].NLYQFKDMLK.[-]			False	True	False	0.00111455	0	1	1	70	S94OB2	S94OB2 [1-10]	1	1299.68	High	High	2.91713	High	0	0.0006266
False	High	[-].AAAFAVQEYNAR.[-]			False	True	False	0.000906189	0	1	1	1	S94OB2	S94OB2 [1-12]	0	1310.65	High	High	3.86358	High	0	3.018e-06
False	High	[-].LLPLAYKTCPQK.[-]	1×Carbamidomethyl [C9]		False	True	False	8.36607e-05	0	1	1	6	S94OB2	S94OB2 [1-12]	1	1431.8	High	High	3.8023	High	0	2.34e-07
False	High	[-].SETEEQLLVEAHGDNTPK.[-]			False	True	False	1.39001e-08	0	1	1	23	S94OB2	S94OB2 [1-18]	0	1996.95	High	High	6.34216	High	0	5.538e-12
False	High	[-].FYEGNLLGGKR.[-]			False	True	False	0.00182285	0	1	1	2	S94OB2	S94OB2 [1-11]	1	1253.66	High	High	3.10758	High	0	9.706e-06
False	High	[-].LLEECCQSEQLVK.[-]	2×Carbamidomethyl [C5; C6]		False	True	False	0.000127066	0	1	1	5	S94OB2	S94OB2 [1-13]	0	1635.77	High	High	4.36565	High	0	2.087e-07
False	High	[-].LTCLLGPEK.[-]	1×Carbamidomethyl [C3]		False	True	False	0.0765235	0	1	1	1	S94OB2	S94OB2 [1-9]	0	1030.56	High	High	2.51434	High	0	0.005364
False	High	[-].LLNATVDPPTR.[-]			False	True	False	0.0109086	0	1	1	1	S94OB2	S94OB2 [1-11]	0	1196.66	High	High	2.50538	High	0	0.0001951
False	High	[-].FYEGNLLGKR.[-]			False	True	False	0.00884232	0	1	1	4	S94OB2	S94OB2 [1-10]	1	1196.64	High	High	2.40548	High	0	0.000137
False	High	[-].FLEQQNQVLQTK.[-]			False	True	False	0.000238306	0	1	1	1	S94OB2	S94OB2 [1-12]	0	1475.79	High	High	3.52868	High	0	3.224e-07
False	High	[-].LSPSSGTLLNR.[-]			False	True	False	0.000571591	0	1	1	1	S94OB2	S94OB2 [1-11]	0	1144.63	High	High	2.66419	High	0	1.397e-06
False	High	[-].DNDYNLDLK.[-]			False	True	False	0.00242382	0	1	1	4	S94OB2	S94OB2 [1-9]	0	1109.51	High	High	2.89217	High	0	2.543e-05
False	High	[-R].LDGFYPR.[-E]			True	True	False	0.0624973	0	1	3	2	V8N4I6	V8N4I6 [163-169]	0	867.436	High	High	2.3087	High	0	0.003779
False	High	[-].MEWYPEAAGQDTR.[-]			False	True	False	0.00277857	0	1	1	39	S94OB2	S94OB2 [1-13]	0	1553.67	High	High	3.02418	High	0	5.037e-05
False	High	[-].SLGDLKCCSTDNCNPMPTR.[-]	1×Oxidation [M16]; 3×Carbamidomethyl [C7; C8; C13]		False	True	False	0.00390148	0	1	1	29	S94OB2	S94OB2 [1-19]	1	2241.94	High	High	2.57111	High	0	0.002426
False	High	[-].GFYEGNLLGK.[R]			False	True	False	0.00727856	0	1	1	1	S94OB2	S94OB2 [1-10]	0	1097.56	High	High	2.52008	High	0	9.91e-05
False	High	[-].VYEMVNYLDTK.[-]			False	False	True	0.000162517	0	1	1	4	S94OB2	S94OB2 [1-11]	0	1374.66	High	High	3.47207	High	0	1.697e-07
False	High	[-].SDDDFFQALDTK.[-]			False	False	True	0.00294606	0	1	1	1	S94OB2	S94OB2 [1-12]	0	1401.62	High	High	3.11207	High	0	2.171e-05
False	High	[K].AASLAGLEILR.[V]			True	False	False	0.00884232	0	1	1	1	V8NPS7	V8NPS7 [189-199]	0	1113.66	High	High	2.14311	High	0	0.0001372
False	High	[-].YFTYLLLNK.[-]			False	True	False	0.00551985	0	1	1	1	S94OB2	S94OB2 [1-9]	0	1174.65	High	High	2.02432	High	0	6.221e-05
False	High	[-].VFEMVNYLTNK.[-]	1×Acetyl [N-Term]	S94OB2 1×Acetyl [N-Term]	False	False	True	9.01057e-05	0	1	1	2	S94OB2	S94OB2 [1-11]	0	1399.69	High	High	3.15593	High	0	6.327e-08
False	High	[R].FGFGLLNAK.[A]			True	False	False	0.00905116	0	1	1	1	V8P1Y2	V8P1Y2 [431-439]	0	966.541	High	High	1.74758	High	0	0.0001423
False	High	[-].LLVFLDYDK.[-G]			False	True	False	0.00152916	0	1	2	10	S94OB2	S94OB2 [1-9]	0	1125.62	High	High	2.63246	High	0	1.023e-05
False	High	[-].ATLDLFGEWREK.[-]			False	True	False	2.80791e-06	0	1	1	10	S94OB2	S94OB2 [1-12]	1	1464.75	High	High	4.32364	High	0	1.916e-10
False	High	[-].ATLDLFGEWKER.[-]			False	True	False	1.28815e-05	0	0	1	8		S94OB2 [1-12]	1	1464.75	High	High	4.13891	High	0	2.442e-09
False	High	[-].LALNFFK.[-]			False	True	False	0.0125949	0	1	1	1	S94OB2	S94OB2 [1-7]	0	852.498	High	High	1.95944	High	0	0.0002489
False	High	[-].DKCTPDLTSK.[-]	1×Carbamidomethyl [C3]		False	False	True	0.00708284	0	1	1	60	S94OB2	S94OB2 [1-10]	1	1164.56	High	High	2.4309	High	0	0.0001984
False	High	[K].DFPELICVR.[K]	1×Carbamidomethyl [C7]		True	False	False	0.0742711	0	1	1	1	V8NIE1	V8NIE1 [103-111]	0	1148.58	High	High	1.52125	High	0	0.005107
False	High	[-].LWNYFHSTLLPK.[-]			False	False	True	9.59166e-05	0	1	1	16	S94OB2	S94OB2 [1-12]	0	1518.81	High	High	4.05965	High	0	2.378e-06
False	High	[-].VSMPVDDLDR.[-]	1×Acetyl [N-Term]	S94OB2 1×Acetyl [N-Term]	False	True	False	0.00144782	0	0	1	3		S94OB2 [1-10]	0	1188.56	High	High	2.31548	High	0	6.616e-06
False	High	[-].ALALCFQAPYDDNDYNLDLK.[-]	1×Carbamidomethyl [C5]		False	False	True	2.0867e-06	0	1	1	5	S94OB2	S94OB2 [1-20]	0	2359.09	High	High	5.65623	High	0	3.38e-09
False	High	[-].FASPFELGAQLEQFKK.[-]			False	True	False	7.35432e-05	0	1	1	2	S94OB2	S94OB2 [1-16]	1	1839.96	High	High	5.01785	High	0	4.516e-08
False	High	[-].FASPFELQQLEQFKK.[-]			False	True	False	2.10721e-05	0	1	1	2	S94OB2	S94OB2 [1-15]	1	1839.96	High	High	5.00181	High	0	5.557e-09
False	High	[-].FLLNTPSNAQSLPLTVR.[-]			False	False	True	5.99071e-06	0	1	1	4	S94OB2	S94OB2 [1-17]	0	1871.04	High	High	4.66691	High	0	6.795e-10
False	High	[R].DIAPICLPFAEHR.[F]	1×Carbamidomethyl [C6]		True	False	False	0.002286	0	1	1	1	V8P3U4	V8P3U4 [119-131]	0	1538.78	High	High	2.85532	High	0	1.424e-05
False	High	[-].VFDYTEWLK.[-]			False	True	False	0.0211693	0	1	1	1	S94OB2	S94OB2 [1-9]	0	1200.59	High	High	2.79832	High	0	0.0005986
False	High	[-].PNGYVPNFQLFQK.[-]			False	False	True	9.78082e-05	0	1	1	1	S94OB2	S94OB2 [1-13]	0	1551.8	High	High	2.37317	High	0	7.291e-08
False	High	[-].DYEEFLELAR.[-]			False	True	False	0.000995224	0	1	1	1	S94OB2	S94OB2 [1-10]	0	1284.61	High	High	2.49963	High	0	3.524e-06
False	High	[K].GGAYSYIESHPWQAGIFVK.[S]			True	False	False	0.0681417	0	1	1	2	V8NYC7	V8NYC7 [86-104]	0	2110.04	High	High	2.23431	High	0	0.004972
False	High	[K].TIVLQSEWEEALK.[N]			True	False	False	4.74844e-05	0	1	1	1	V8P7T9	V8P7T9 [239-251]	0	1545.82	High	High	3.52459	High	0	2.174e-08
False	High	[-].LFLNTPSDAQTVPLLSR.[-]			False	True	False	0.000541177	0	1	1	4	S94OB2	S94OB2 [1-17]	0	1872.02	High	High	3.20991	High	0	1.274e-06
False	High	[R].MAFPCFDEPALK.[A]	1×Carbamidomethyl [C5]		True	False	False	0.0928197	0	1	1	1	V8P2K1	V8P2K1 [182-193]	0	1425.65	High	High	1.66532	High	0	0.00754
False	High	[-].LFWSPLGK.[-]			False	True	False	0.0219185	0	1	1	1	S94OB2	S94OB2 [1-8]	0	947.535	High	High	2.04381	High	0	0.0006326
False	High	[K-].LFWSPLK.[I-]			True	True	True	0.0253809	0	1	2	53	V8P395	V8P395 [212-218]	0	890.513	High	High	2.17795	High	0.002073	0.09416
False	High	[R].QGEALNQLELQFTR.[C]			True	False	False	8.63162e-05	0	1	1	2	V8NL73	V8NL73 [136-149]	0	1646.85	High	High	3.21054	High	0	5.9e-08
False	High	[-].WSCDGFCSLR.[-]	2×Carbamidomethyl [C3; C7]; 1×Acetyl [N-Term]	S94OB2 1×Acetyl [N-Term]	False	True	False	0.000549698	0	1	1	3	S94OB2	S94OB2 [1-10]	0	1329.54	High	High	2.58782	High	0	1.307e-06
False	High	[-].LLKNFEVGFLKPEGGK.[-]			False	True	False	0.00485361	0	1	1	2	S94OB2	S94OB2 [1-16]	1	1776.01	High	High	1.82317	High	0	5.026e-05
False	High	[-].MGNEDDFLADSDLLSR.[-]	1×Acetyl [N-Term]	S94OB2 1×Acetyl [N-Term]	False	True	False	2.66373e-05	0	1	1	4	S94OB2	S94OB2 [1-16]	0	1839.81	High	High	3.39412	High	0	8.271e-09
False	High	[-].YFTYLLMNK.[-]			False	True	False	0.00216443	0	1	1	1	S94OB2	S94OB2 [1-9]	0	1192.61	High	High	2.8424	High	0	1.293e-05
False	High	[K].THILLFLPK.[S]			True	False	False	0.00771628	0	1	1	1	V8P8K8	V8P8K8 [260-268]	0	1081.68	High	High	3.07207	High	0	0.000109
False	High	[-].LSGSWKNMK.[-]	1×Oxidation [M8]		False	True	False	0.0192929	0	1	1	1	S94OB2	S94OB2 [1-9]	1	1066.53	High	High	1.9953	High	0	0.0005094
False	High	[-].SLMGVTTEDCPDGKNLCFKR.[-]	2×Carbamidomethyl [C10; C17]; 1×Acetyl [N-Term]	S94OB2 1×Acetyl [N-Term]	False	True	False	0.0535296	0	1	1	1	S94OB2	S94OB2 [1-20]	2	2370.09	High	High	0.921454	High	0	0.002905
False	High	[R].FPCAQLLEPGVYTK.[V]	1×Carbamidomethyl [C3]		True	False	False	3.46726e-06	0	1	1	3	V8PCT6	V8PCT6 [231-244]	0	1622.82	High	High	5.2264	High	0	2.728e-10
False	High	[-].YLWEWTDR.[-]			False	True	False	0.0499967	0	1	1	1	S94OB2	S94OB2 [1-8]	0	1168.54	High	High	1.80516	High	0	0.002568
False	High	[K].SPADCPVIAIDSFR.[H]	1×Carbamidomethyl [C5]		True	False	False	1.40923e-05	0	1	1	1	V8NBS9	V8NBS9 [313-326]	0	1547.75	High	High	3.9287	High	0	2.836e-09
False	High	[K].GSFSDQGINEFLR.[E]			True	False	False	0.000528643	0	1	1	1	V8NZM8	V8NZM8 [351-363]	0	1469.7	High	High	1.62064	High	0	1.225e-06
False	High	[-].WMLTPDLTSK.[-]	1×Oxidation [M2]		False	False	True	0.00139238	0	1	1	9	S94OB2	S94OB2 [1-10]	0	1207.6	High	High	3.17852	High	0	6.211e-06
False	High	[-].AVMTTELCPDSWYFCYK.[-]	1×Oxidation [M3]; 2×Carbamidomethyl [C8; C15]		False	True	False	2.76983e-05	0	1	1	20	S94OB2	S94OB2 [1-17]	0	2186.92	High	High	3.73078	High	0	1.701e-08
False	High	[-].AVMTTELCPDSWYFCYK.[-]	2×Carbamidomethyl [C8; C15]; 1×Acetyl [N-Term]	S94OB2 1×Acetyl [N-Term]	False	True	False	0.0272039	0	1	1	1	S94OB2	S94OB2 [1-17]	0	2212.94	High	High	1.0802	High	0	0.000915
False	High	[-].SLFGVTTEDCPDGQNLCFK.[-]	2×Carbamidomethyl [C10; C17]		False	False	True	1.48838e-07	0	1	1	57	S94OB2	S94OB2 [1-19]	0	2187.97	High	High	5.30098	High	0	1.405e-12
False	High	[-].FSVEETLCEWLEK.[-]	1×Carbamidomethyl [C8]		False	True	False	1.74696e-05	0	1	1	4	S94OB2	S94OB2 [1-13]	0	1669.78	High	High	3.74007	High	0	4.068e-09
False	High	[K].YVLPFDTVR.[-]			False	True	False	0.0676322	0	1	1	11	S94OB2	S94OB2 [2-10]	0	1109.6	High	High	1.82899	High	0	0.004335
False	High	[-].DFYTFDSEALVK.[-]			False	True	False	0.000338686	0	1	1	3	S94OB2	S94OB2 [1-12]	0	1434.68	High	High	3.26672	High	0	5.826e-07
False	High	[-].TLGMLMEGLK.[-]			False	True	False	0.00309935	0	1	1	3	S94OB2	S94OB2 [1-10]	0	1092.58	High	High	2.63184	High	0	4.631e-05
False	High	[-].SASSWLTAYVVK.[-]			False	True	False	0.000487016	0	1	1	2	S94OB2	S94OB2 [1-12]	0	1311.69	High	High	2.77105	High	0	2.249e-05
False	High	[K].IYTFLKNSCPPVVETFGDTAK.[L]	1×Carbamidomethyl [C9]		True	False	False	0.000126077	0	1	1	1	V8P395	V8P395 [191-211]	1	2387.2	High	High	3.48967	High	0	1.112e-07
False	High	[K].LCTHLIYAFAGMK.[D]	1×Carbamidomethyl [C2]		True	False	False	2.82446e-05	0	1	1	1	V8NQA3	V8NQA3 [322-334]	0	1524.77	High	High	3.52601	High	0	9.097e-09
False	High	[R].AQEEGLGEYLFDR.[L]			True	False	False	1.29319e-05	0	1	1	1	V8NI81	V8NI81 [291-303]	0	1526.71	High	High	3.25989	High	0	2.468e-09
False	High	[R].YLNIEFCLR.[H]	1×Carbamidomethyl [C7]		True	False	False	0.0016341	0	1	1	15	V8P0T5	V8P0T5 [112-120]	0	1227.62	High	High	2.58737	High	0	1.117e-05
False	High	[R].QGEALNQLELQFTR.[C]	1×Gln->pyro-Glu [N-Term]		True	False	False	0.000350803	0	1	1	1	V8NL73	V8NL73 [136-149]	0	1629.82	High	High	3.69974	High	0	6.184e-07
False	High	[-].VPDLFQATYTYQSK.[-]			False	False	True	0.000592039	0	1	1	1	S94OB2	S94OB2 [1-14]	0	1660.82	High	High	3.21577	High	0	1.476e-06
False	High	[K].TDRLVILGFPCNQFGK.[Q]	1×Carbamidomethyl [C11]		True	False	False	0.000864703	0	1	1	2	V8P395	V8P395 [134-149]	1	1864.97	High	High	3.58021	High	0	2.783e-06
False	High	[K].IEEVADWPGITLK.[L]			True	False	False	0.000652759	0	1	1	1	V8PCI9	V8PCI9 [598-610]	0	1470.78	High	High	2.52639	High	0	1.747e-06
False	High	[-].LLTMEEFLR.[-]			False	True	False	0.000562731	0	1	1	1	S94OB2	S94OB2 [1-9]	0	1151.61	High	High	2.67048	High	0	1.356e-06
False	High	[-].YDPDPSDTYDVGREVLYR.[-]			False	True	False	1.08899e-05	0	1	1	4	S94OB2	S94OB2 [1-18]	1	2159.99	High	High	3.71969	High	0	1.849e-09
False	High	[-].SLDLDSLLAEVK.[-]			False	False	True	0.00877378	0	1	1	1	S94OB2	S94OB2 [1-12]	0	1302.72	High	High	2.66067	High	0	0.0001358
False	High	[-].CKMMVNYLNTK.[-]	1×Carbamidomethyl [C1]		False	False	True	0.00504656	0	1	1	2	S94OB2	S94OB2 [1-11]	1	1401.67	High	High	2.73104	High	0	5.367e-05
False	High	[-].LLLQGDPVAQLLENSLDGSK.[-]			False	False	True	5.06427e-08	0	1	1	16	S94OB2	S94OB2 [1-20]	0	2110.14	High	High	5.69366	High	0	2.303e-13
False	High	[-].SLDLFVYDFPR.[-]			False	True	False	0.00185154	0	1	1	2	S94OB2	S94OB2 [1-11]	0	1371.69	High	High	2.34898	High	0	1e-05
False	High	[-].DLVDSFLDLVR.[-]			False	True	False	0.000541177	0	1	1	1	S94OB2	S94OB2 [1-11]	0	1291.69	High	High	2.36005	High	0	1.273e-06
False	High	[-].MMPKAPTSMLLELTEK.[-]	1×Oxidation [M9; M]		False	True	False	0.0167826	0	1	1	17	S94OB2	S94OB2 [1-16]	1	1835.93	High	High	2.63191	High	0	0.0004038
False	High	[-].TCADLVLNDLSLLHDLPK.[-]	1×Carbamidomethyl [C2]		False	False	True	5.86302e-09	0	1	1	32	S94OB2	S94OB2 [1-18]	0	2037.07	High	High	5.98305	High	0	1.158e-13
False	High	[-].MSPGLCFMLNWNGR.[-]	1×Carbamidomethyl [C6]		False	True	False	0.000450423	0	1	1	1	S94OB2	S94OB2 [1-14]	0	1682.76	High	High	2.13037	High	0	9.398e-07
False	High	[K].VLLPSFLAAGGDGYYMLK.[G]			True	False	False	1.82719e-06	0	1	1	22	V8NYW9	V8NYW9 [179-196]	0	1915	High	High	4.34366	High	0	9.339e-11
False	High	[R].CIESLLAVFQR.[Y]	1×Carbamidomethyl [C1]		True	False	False	0.000156291	0	1	1	1	V8NEZ7	V8NEZ7 [69-79]	0	1335.71	High	High	2.54337	High	0	1.596e-07
False	High	[-].SDFPESWLWLTK.[-]			False	True	False	0.00016637	0	1	1	18	S94OB2	S94OB2 [1-12]	0	1508.74	High	High	3.54584	High	0	4.224e-07
False	High	[K].SSTFTLTNIVPQFIK.[L]			True	False	False	0.000587433	0	1	2	3	V8N4Y2	V8NCE3 [134-148]; V8N4Y2 [51-65]	0	1695.93	High	High	3.27049	High	0	1.461e-06
False	High	[K].SILDMLLEATSPK.[M]			True	False	False	6.60522e-06	0	1	1	9	V8NH29	V8NH29 [366-378]	0	1417.76	High	High	3.98769	High	0	1.3e-07
False	High	[K].SILDMLLEATSPK.[M]	1×Oxidation [M5]		True	False	False	0.0531254	0	1	1	1	V8NH29	V8NH29 [366-378]	0	1433.76	High	High	1.55041	High	0	0.002855
False	High	[-].VLVFLDYDKGK.[-]	1×Acetyl [N-Term]	S94OB2 1×Acetyl [N-Term]	False	True	False	0.000652759	0	1	1	2	S94OB2	S94OB2 [1-11]	1	1338.73	High	High	2.37538	High	0	1.743e-06
False	High	[-].LMADNVLNDLSLLHDLPK.[-]	1×Acetyl [N-Term]	S94OB2 1×Acetyl [N-Term]	False	False	True	0.00122884	0	1	1	1	S94OB2	S94OB2 [1-18]	0	2063.08	High	High	2.66352	High	0	5.037e-06
False	High	[R].LDQVALPDFNAGAMENWGLITYR.[E]			True	False	False	0.0058979	0	1	1	1	V8NGF6	V8NGF6 [295-317]	0	2594.27	High	High	1.82705	High	0	6.947e-05
False	High	[-].KVEGVAFVLFGVK.[-]			False	False	True	3.00661e-05	0	1	1	2	S94OB2	S94OB2 [1-13]	1	1392.82	High	High	3.85812	High	0	0.001894
False	High	[-].YLEFYLLVDNR.[-]			False	False	True	0.000192238	0	1	1	4	S94OB2	S94OB2 [1-11]	0	1444.75	High	High	2.61597	High	0	0.0002349
False	High	[K].IYMADLESAVLYSLR.[I]			True	False	False	0.00083484	0	1	1	1	V8P7T9	V8P7T9 [176-190]	0	1743.9	High	High	1.9135	High	0	2.635e-06
False	High	[-].QLSMADQTLGMLMEGLK.[-]			False	True	False	5.24568e-06	0	1	1	3	S94OB2	S94OB2 [1-17]	0	1865.92	High	High	4.53573	High	0	5.424e-10
False	High	[-].KNEQDGNDLYVMDVLVELK.[-]			False	True	False	9.57248e-08	0	1	1	16	S94OB2	S94OB2 [1-19]	1	2222.1	High	High	5.16333	High	0	6.71e-13
False	High	[-].QNEKDGNDLYVMDVLEVLK.[-]			False	True	False	2.62243e-05	0	0	1	1		S94OB2 [1-19]	1	2222.1	High	High	4.30018	High	0	8.019e-09
False	High	[K].NFLYNLDLWLRPK.[T]			True	False	False	0.0227817	0	1	1	1	V8P7T9	V8P7T9 [226-238]	0	1691.93	High	High	1.26366	High	0	0.0006756
False	High	[-].ALDLSETFDLTSFCK.[-]	1×Carbamidomethyl [C14]		False	True	False	1.97183e-05	0	1	1	2	S94OB2	S94OB2 [1-15]	0	1746.83	High	High	2.66693	High	0	4.979e-09
False	High	[-].KLVFLDYDKGK.[-]	1×Acetyl [N-Term]	S94OB2 1×Acetyl [N-Term]	False	True	False	0.000140648	0	1	1	6	S94OB2	S94OB2 [1-11]	2	1367.76	High	High	3.31152	High	0	1.077e-06
False	High	[-].MTFVSSYYYNR.[-]	1×Acetyl [N-Term]	S94OB2 1×Acetyl [N-Term]	False	True	False	0.000341342	0	1	1	8	S94OB2	S94OB2 [1-11]	0	1472.65	High	High	2.37618	High	0	1.95e-06
False	High	[-].SLFGVTTEDCPNWNLCFK.[R]	2×Carbamidomethyl [C10; C16]		False	False	True	0.0226064	0	1	1	2	S94OB2	S94OB2 [1-18]	0	2187.98	High	High	1.78119	High	0	0.0006681
False	High	[R].LFFLQVK.[E]			True	False	False	0.0191442	0	1	1	1	V8NA37	V8NA37 [100-106]	0	894.545	High	High	1.76625	High	0	0.0005049
False	High	[-].CLLEVGQVAFLK.[-]	1×Carbamidomethyl [C1]		False	True	False	8.07709e-05	0	1	1	1	S94OB2	S94OB2 [1-12]	0	1376.76	High	High	3.23407	High	0	5.286e-08
False	High	[K].VALYVLALR.[S]			True	False	False	0.000279693	0	1	1	1	V8NRR7	V8NRR7 [367-375]	0	1017.65	High	High	2.82378	High	0	4.228e-07
False	High	[-].YNCPLDWLPK.[-]	1×Carbamidomethyl [C3]		False	False	True	0.00840615	0	1	1	1	S94OB2	S94OB2 [1-10]	0	1305.63	High	High	1.64236	High	0	0.000126
False	High	[K].LGQVSGLALDPNNNLVIFHR.[G]			True	False	False	4.53101e-05	0	1	1	1	V8PCI9	V8PCI9 [611-630]	0	2177.18	High	High	3.29459	High	0	2.001e-08
False	High	[K].ESFLFTLTR.[N]			True	False	False	0.0175812	0	1	1	2	V8ND09	V8ND09 [327-335]	0	1113.59	High	High	2.06664	High	0	0.0004362
False	High	[K].FPSVLLSGMYTATSQAK.[V]			True	False	False	0.000263778	0	1	1	1	V8P9R0	V8P9R0 [63-79]	0	1800.92	High	High	2.58256	High	0	3.826e-07
False	High	[-].EFGLFFR.[-]			False	True	False	0.0507617	0	1	1	2	S94OB2	S94OB2 [1-7]	0	915.472	High	High	1.80069	High	0	0.002644
False	High	[-].KDWFLVYK.[-]	1×Acetyl [N-Term]	S94OB2 1×Acetyl [N-Term]	False	True	False	0.0195938	0	1	1	1	S94OB2	S94OB2 [1-8]	1	1140.61	High	High	1.79298	High	0	0.0005242
False	High	[-].YYLMMELVK.[-]			False	True	False	0.0305325	0	1	1	2	S94OB2	S94OB2 [1-9]	0	1189.6	High	High	1.5956	High	0	0.001112
False	High	[-].LLGLLSWGVGCGK.[-]	1×Carbamidomethyl [C11]		False	False	True	0.000964614	0	1	1	1	S94OB2	S94OB2 [1-13]	0	1359.75	High	High	3.22593	High	0	3.353e-06
False	High	[R].VVSLNVLCTECRVPTYVPLEMEK.[T]	2×Carbamidomethyl [C8; C11]		True	False	False	2.26955e-05	0	1	1	2	V8NYW9	V8NYW9 [153-175]	1	2736.38	High	High	3.17225	High	0	6.318e-09
False	High	[-].VLFEVDGK.[-]			False	True	False	0.00569465	0	1	1	27	S94OB2	S94OB2 [1-8]	0	906.493	High	High	1.90953	High	0	0.0001255
False	High	[R].LVILGFPCNQFGK.[Q]	1×Carbamidomethyl [C8]		True	False	False	0.000113458	0	1	1	5	V8P395	V8P395 [137-149]	0	1492.8	High	High	3.37209	High	0	9.339e-08
False	High	[-].ATLDLFGEWR.[-E]			False	True	False	5.4017e-05	0	1	2	50	S94OB2	S94OB2 [1-10]	0	1207.61	High	High	3.36574	High	0	2.42e-06
False	High	[-].YPTALSVVLLESTK.[-]			False	True	False	5.77237e-07	0	1	1	10	S94OB2	S94OB2 [1-14]	0	1520.86	High	High	4.84262	High	0	2.142e-11
False	High	[K].IDLNSFLLK.[V]			True	False	False	0.00177371	0	1	1	2	V8PE22	V8PE22 [94-102]	0	1062.62	High	High	2.43996	High	0	2.505e-05
False	High	[-].ATMTLLTFYNAQLQEK.[-]			False	False	True	2.24745e-06	0	1	1	17	S94OB2	S94OB2 [1-16]	0	1871.96	High	High	4.25071	High	0	1.32e-10
False	High	[-].ALYTLLTPDVLR.[-]			False	True	False	0.000132127	0	1	1	2	S94OB2	S94OB2 [1-12]	0	1374.8	High	High	3.19605	High	0	1.207e-07
False	High	[R].ILEFFGLK.[K]			True	False	False	0.0265824	0	1	1	1	V8P8K8	V8P8K8 [306-313]	0	966.566	High	High	1.67951	High	0	0.0008779
False	High	[R].LVILGFPCNQFGKQEPGQNSEILQGIK.[H]	1×Carbamidomethyl [C8]		True	False	False	0.00512586	0	1	1	1	V8P395	V8P395 [137-163]	1	3014.58	High	High	2.34423	High	0	5.495e-05
False	High	[-].VPVVLTDPTMLLR.[-]			False	True	False	1.31355e-05	0	1	1	3	S94OB2	S94OB2 [1-13]	0	1453.84	High	High	3.3737	High	0	2.524e-09
False	High	[-].QTLDLFGEWR.[-]			False	False	True	0.00140879	0	1	1	1	S94OB2	S94OB2 [1-10]	0	1264.63	High	High	2.92822	High	0	6.31e-06
False	High	[R].LLELQYFISR.[D]			True	False	False	0.000622873	0	1	1	2	V8NSK8	V8NSK8 [400-409]	0	1281.72	High	High	2.74444	High	0	2.194e-06
False	High	[-].VTLDLFGEWR.[-]			False	True	False	6.69623e-05	0	1	1	31	S94OB2	S94OB2 [1-10]	0	1235.64	High	High	3.38416	High	0	3.162e-06
False	High	[K].SNQLPLVIEFTEQTAPK.[I]			True	False	False	0.00742165	0	1	1	1	V8P8K8	V8P8K8 [236-252]	0	1915.02	High	High	1.71434	High	0	0.0001023
False	High	[-].MYMVSNKTVVPK.[R]			False	True	False	0.00130806	0	1	1	2	S94OB2	S94OB2 [1-12]	1	1396.73	High	High	2.71641	High	0	7.787e-05
False	High	[-].VDDDYLLWGSR.[-]			False	True	False	0.000307179	0	1	1	2	S94OB2	S94OB2 [1-11]	0	1338.63	High	High	3.34655	High	0	1.456e-06
False	High	[R].GCQQTFAVVGAVPGDTYIAR.[G]	1×Carbamidomethyl [C2]		True	False	False	1.51481e-06	0	1	1	2	V8N4Y2	V8N4Y2 [85-104]	0	2110.04	High	High	4.38715	High	0	6.806e-11
False	High	[-].LSGYLLPYK.[-]			False	True	False	0.00285551	0	1	1	6	S94OB2	S94OB2 [1-9]	0	1053.6	High	High	2.92483	High	0	5.053e-05
False	High	[-].GVMLASTTDTQLELNSLR.[-]			False	True	False	0.00121928	0	1	1	1	S94OB2	S94OB2 [1-18]	0	1949	High	High	2.10577	High	0	4.956e-06
False	High	[-].AFQPYNDNNYNLDLK.[-]			False	False	True	7.39745e-06	0	1	1	2	S94OB2	S94OB2 [1-15]	0	1828.85	High	High	2.89666	High	0	9.691e-10
False	High	[K-].ELVLLPR.[E-]			True	True	False	0.0636849	0	1	2	16	V8NXW6	V8NXW6 [47-53]	0	839.535	High	High	1.89324	High	0.002073	0.08995
False	High	[-].QLQGLVSWGR.[-]	1×Gln->pyro-Glu [N-Term]		False	True	False	0.002286	0	1	1	1	S94OB2	S94OB2 [1-10]	0	1126.6	High	High	2.90202	High	0	1.425e-05
False	High	[-].QLQGLVSWGR.[-]			False	True	False	0.00236772	0	1	1	2	S94OB2	S94OB2 [1-10]	0	1143.63	High	High	2.59182	High	0	1.509e-05
False	High	[-].LDVPLQLEGK.[-]			False	True	False	0.000857976	0	1	1	1	S94OB2	S94OB2 [1-10]	0	1111.64	High	High	2.74907	High	0	2.746e-06
False	High	[-].KYVLPFDTVR.[-]			False	True	False	0.00360868	0	1	1	2	S94OB2	S94OB2 [1-10]	1	1237.69	High	High	3.24804	High	0	3.055e-05
False	High	[-].NLPVVQAYAFGK.[-]			False	True	False	0.00058059	0	1	1	2	S94OB2	S94OB2 [1-12]	0	1306.72	High	High	3.21043	High	0	6.115e-06
False	High	[-].LDVPLQLEK.[-]			False	True	False	0.00363695	0	1	1	40	S94OB2	S94OB2 [1-9]	0	1054.61	High	High	2.34961	High	0	0.005654
False	High	[-].DLVDLHNSLR.[-]	1×Acetyl [N-Term]	S94OB2 1×Acetyl [N-Term]	False	True	False	0.0047414	0	1	1	1	S94OB2	S94OB2 [1-10]	0	1223.64	High	High	2.97109	High	0	4.808e-05
False	High	[-].LSGYLLPYGK.[-]			False	True	False	0.000330842	0	1	1	1	S94OB2	S94OB2 [1-10]	0	1110.62	High	High	2.93055	High	0	5.583e-07
False	High	[-K].FPLKFPVK.[-R]			False	True	False	0.0232258	0	1	3	2	S94OB2	S94OB2 [2-9]	1	975.603	High	High	2.80385	High	0	0.0006973
False	High	[-].KSGYLLPYK.[-]	1×Acetyl [N-Term]	S94OB2 1×Acetyl [N-Term]	False	True	False	0.00853802	0	1	1	1	S94OB2	S94OB2 [1-9]	1	1110.62	High	High	2.78924	High	0	0.0001293
False	High	[R].WQYYDSIYTER.[Y]			True	False	False	0.00111891	0	1	1	1	V8P9G9	V8P9G9 [648-658]	0	1523.68	High	High	2.58973	High	0	4.284e-06
False	High	[-].KEQEALWSDRR.[-]			False	True	False	0.0382855	0	1	1	2	S94OB2	S94OB2 [1-11]	2	1417.72	High	High	2.19031	High	0	0.00163
False	High	[-].EVVQFMDSLR.[-]			False	False	True	0.00457791	0	1	1	2	S94OB2	S94OB2 [1-10]	0	1223.61	High	High	2.47946	High	0	5.661e-05
False	High	[-].FDGSPCVLGSPGFR.[-]	1×Carbamidomethyl [C6]		False	True	False	0.00158385	0	1	1	2	S94OB2	S94OB2 [1-14]	0	1495.7	High	High	3.83074	High	0	7.696e-06
False	High	[-].GLEGLKCGESLYMSSNAR.[-]	1×Carbamidomethyl [C7]; 1×Acetyl [N-Term]	S94OB2 1×Acetyl [N-Term]	False	True	False	0.000171651	0	1	1	14	S94OB2	S94OB2 [1-18]	1	2013.94	High	High	3.94838	High	0	1.099e-05
False	High	[K].LAQLYNVNHVSLFHSDCPRQ.[-]	1×Carbamidomethyl [C17]		True	False	False	1.33682e-06	0	1	1	1	V8N4Y2	V8N4Y2 [141-160]	1	2398.17	High	High	4.97904	High	0	5.536e-11
False	High	[R].NMLQMEWNSNAAQNAK.[R]			True	False	False	2.0867e-06	0	1	1	3	V8NKT2	V8NKT2 [60-75]	0	1849.83	High	High	4.41317	High	0	1.167e-10
False	High	[-].TWCDLCSLR.[-]	2×Carbamidomethyl [C3; C6]		False	True	False	0.00369414	0	1	1	20	S94OB2	S94OB2 [1-9]	0	1210.53	High	High	2.16085	High	0	0.0003464
False	High	[-].SSVTEQLFQVER.[-]			False	True	False	0.000769108	0	1	1	1	S94OB2	S94OB2 [1-12]	0	1422.72	High	High	3.0699	High	0	2.288e-06
False	High	[-].KDVPLQLEK.[-]	1×Acetyl [N-Term]	S94OB2 1×Acetyl [N-Term]	False	False	True	0.0110795	0	1	1	1	S94OB2	S94OB2 [1-9]	1	1111.64	High	High	2.70629	High	0	0.0002009
False	High	[-].NMLQMEWDSNAAQNAK.[-]			False	True	False	4.69296e-07	0	1	1	3	S94OB2	S94OB2 [1-16]	0	1850.82	High	High	4.513	High	0	9.61e-12
False	High	[-].QPAFQFSSCSLR.[-]	1×Carbamidomethyl [C9]		False	True	False	9.26033e-05	0	1	1	1	S94OB2	S94OB2 [1-12]	0	1427.67	High	High	2.92473	High	0	6.634e-08
False	High	[-].CPLPNLEDGKLVSSDDLR.[-]	1×Carbamidomethyl [C1]		False	False	True	3.3935e-07	0	1	1	24	S94OB2	S94OB2 [1-18]	1	2028.01	High	High	5.189	High	0	5.574e-12
False	High	[-].ELQALCYPSLK.[-]	1×Carbamidomethyl [C6]		False	True	False	0.00251047	0	1	1	1	S94OB2	S94OB2 [1-11]	0	1321.68	High	High	2.96112	High	0	1.662e-05
False	High	[-].LTLCTLYCR.[-]	2×Carbamidomethyl [C4; C8]		False	True	False	0.00184432	0	1	1	1	S94OB2	S94OB2 [1-9]	0	1199.59	High	High	2.45511	High	0	9.886e-06
False	High	[-].VAHYLNWLQEK.[-]			False	True	False	0.00294606	0	1	1	2	S94OB2	S94OB2 [1-11]	0	1400.73	High	High	3.7746	High	0	2.176e-05
False	High	[-K].VTFGCDYGFR.[-]	1×Carbamidomethyl [C5]		False	True	False	0.00112769	0	1	2	5	S94OB2	S94OB2 [5-14]	0	1221.54	High	High	2.48034	High	0	2.75e-05
False	High	[-].LSDKPFYEFSSCSVR.[-]	1×Carbamidomethyl [C12]		False	False	True	1.94494e-08	0	1	1	19	S94OB2	S94OB2 [1-15]	0	1821.85	High	High	5.47471	High	0	4.668e-14
False	High	[-].FTLGQLEEK.[-]			False	True	False	0.0217498	0	1	1	1	S94OB2	S94OB2 [1-9]	0	1064.56	High	High	2.39909	High	0	0.0006257
False	High	[-].VYEMVNYLNTK.[-]			False	True	False	4.51334e-05	0	1	1	54	S94OB2	S94OB2 [1-11]	0	1373.68	High	High	3.53894	High	0	1.425e-07
False	High	[-].VYEMYAAALNTK.[-]			False	True	False	0.000448667	0	1	1	48	S94OB2	S94OB2 [1-12]	0	1373.68	High	High	3.13014	High	0	1.166e-06
False	High	[K].SQFITAFCSSQR.[R]	1×Carbamidomethyl [C8]		True	False	False	0.000256663	0	1	1	1	V8NL73	V8NL73 [239-250]	0	1431.67	High	High	3.09438	High	0	3.647e-07
False	High	[-].FYEGDLLGK.[R]			False	True	False	0.0604129	0	1	1	1	S94OB2	S94OB2 [1-9]	0	1041.53	High	High	2.17665	High	0	0.003561
False	High	[-].ATQLVTFGCDYGFR.[-]	1×Carbamidomethyl [C9]		False	True	False	1.55379e-05	0	0	1	17		S94OB2 [1-14]	0	1634.76	High	High	4.27474	High	0	5.294e-07
False	High	[-].GNLYQFKNMLK.[-]			False	False	True	0.00955775	0	1	1	1	S94OB2	S94OB2 [1-11]	1	1355.71	High	High	2.75965	High	0	0.0001563
False	High	[K].LVPLFGSK.[-]			False	True	False	0.0459842	0	1	1	41	S94OB2	S94OB2 [2-9]	0	860.524	High	High	1.8215	High	0.003322	0.1254
False	High	[-].GCFLTPDLTSK.[-]	1×Carbamidomethyl [C2]		False	False	True	0.000793515	0	1	1	13	S94OB2	S94OB2 [1-11]	0	1238.61	High	High	3.21718	High	0	2.413e-06
False	High	[-].AWDLQCCSTDNCNMLPTR.[-]	3×Carbamidomethyl [C6; C7; C12]		False	True	False	6.45222e-06	0	1	1	10	S94OB2	S94OB2 [1-18]	0	2241.91	High	High	3.85439	High	0	7.697e-10
False	High	[R].TQGFWLVHSTPR.[F]			True	False	False	0.000356327	0	1	1	1	V8PGW5	V8PGW5 [172-183]	0	1428.74	High	High	3.13217	High	0	6.346e-07
False	High	[-].ALTDASTTNTAGLELSNLR.[-]			False	True	False	1.81999e-08	0	1	1	2	S94OB2	S94OB2 [1-19]	0	1948	High	High	5.15024	High	0	4.18e-14
False	High	[-].KNYENALLAR.[-]	1×Acetyl [N-Term]	S94OB2 1×Acetyl [N-Term]	False	True	False	0.00121928	0	1	1	1	S94OB2	S94OB2 [1-10]	1	1233.66	High	High	2.88292	High	0	4.949e-06
False	High	[-].KYTPGSPVLYR.[-]	1×Acetyl [N-Term]	S94OB2 1×Acetyl [N-Term]	False	True	False	0.00415269	0	1	1	1	S94OB2	S94OB2 [1-11]	1	1322.71	High	High	2.78135	High	0	3.874e-05
False	High	[R].TLNQLYLEAANR.[Q]			True	False	False	0.000194504	0	1	1	1	V8PGW5	V8PGW5 [125-136]	0	1405.74	High	High	3.34014	High	0	2.298e-07
False	High	[-].NTVLLPR.[-]	1×Acetyl [N-Term]	S94OB2 1×Acetyl [N-Term]	False	True	False	0.0865186	0	1	1	1	S94OB2	S94OB2 [1-7]	0	854.509	High	High	2.21709	High	0	0.006661
False	High	[-].WEFCVELVK.[-]	1×Carbamidomethyl [C4]; 1×Acetyl [N-Term]	S94OB2 1×Acetyl [N-Term]	False	True	False	0.0165887	0	1	1	1	S94OB2	S94OB2 [1-9]	0	1251.61	High	High	2.74246	High	0	0.0003945
False	High	[-].KDSSHWDSYCTETDTFLK.[-]	1×Carbamidomethyl [C10]; 1×Acetyl [N-Term]	S94OB2 1×Acetyl [N-Term]	False	False	True	6.88133e-09	0	1	1	11	S94OB2	S94OB2 [1-18]	1	2261.97	High	High	5.53862	High	0	3.206e-10
False	High	[-].TAPAFQFSSCSLR.[-]	1×Carbamidomethyl [C10]		False	True	False	2.05038e-05	0	1	1	30	S94OB2	S94OB2 [1-13]	0	1471.7	High	High	4.13975	High	0	6.33e-08
False	High	[-].APTAFQFSSCSLR.[-]	1×Carbamidomethyl [C10]		False	True	False	7.49936e-05	0	1	1	39	S94OB2	S94OB2 [1-13]	0	1471.7	High	High	4.04561	High	0	2.532e-07
False	High	[-].KDSSHWNSYCTETDTFLK.[-]	1×Carbamidomethyl [C10]; 1×Acetyl [N-Term]	S94OB2 1×Acetyl [N-Term]	False	False	True	2.98887e-08	0	1	1	66	S94OB2	S94OB2 [1-18]	1	2260.98	High	High	6.23376	High	0	1.139e-10
False	High	[K].LAQLYNVNHVSLFHSDCPR.[Q]	1×Carbamidomethyl [C17]		True	False	False	1.2148e-07	0	1	1	1	V8N4Y2	V8N4Y2 [141-159]	0	2270.11	High	High	5.31072	High	0	9.959e-13
False	High	[-].LNYEDALLAR.[-]			False	True	False	0.00210609	0	1	1	1	S94OB2	S94OB2 [1-10]	0	1177.62	High	High	3.24773	High	0	1.237e-05
False	High	[-].DDFLADSDLLSR.[-]			False	True	False	0.000543295	0	1	1	6	S94OB2	S94OB2 [1-12]	0	1366.65	High	High	3.24692	High	0	1.278e-06
False	High	[-].GDYQEYLLR.[-]			False	False	True	0.0280549	0	1	1	1	S94OB2	S94OB2 [1-9]	0	1156.56	High	High	2.30004	High	0	0.000963
False	High	[-].ELDAFWTR.[-]			False	True	False	0.055176	0	1	1	1	S94OB2	S94OB2 [1-8]	0	1037.51	High	High	2.21969	High	0	0.003051
False	High	[K].TWLEEKTEYLVVK.[L]			True	False	False	0.000363354	0	1	1	1	V8NGF6	V8NGF6 [108-120]	1	1637.88	High	High	3.0923	High	0	6.536e-07
False	High	[K].SILFVPSTAPR.[G]			True	False	False	0.0339982	0	1	1	1	V8P5F2	V8P5F2 [512-522]	0	1187.68	High	High	2.21958	High	0	0.001331
False	High	[K].GLDRETVNLLLR.[S]			True	False	False	0.00335088	0	1	1	1	V8NSF3	V8NSF3 [134-145]	1	1398.81	High	High	4.08454	High	0	2.691e-05
False	High	[-].TDEPKPLQALLDGK.[-]			False	True	False	2.76983e-05	0	1	1	5	S94OB2	S94OB2 [1-14]	0	1524.83	High	High	4.86513	High	0	9.3e-08
False	High	[-].AEFGVTTEDCPNWDLCFKR.[-]	2×Carbamidomethyl [C10; C16]		False	True	False	7.05843e-08	0	1	1	1	S94OB2	S94OB2 [1-19]	1	2345.03	High	High	4.07568	High	0	4.014e-13
False	High	[-].VADLFQATYTYR.[-]			False	True	False	2.65334e-05	0	1	1	6	S94OB2	S94OB2 [1-12]	0	1447.72	High	High	3.81591	High	0	1.946e-08
False	High	[-].KDLFQATYTYR.[-]	1×Acetyl [N-Term]	S94OB2 1×Acetyl [N-Term]	False	True	False	0.000107841	0	0	1	6		S94OB2 [1-11]	1	1447.72	High	High	3.65083	High	0	3.857e-07
False	High	[-].QLDLFVHDFPQK.[-]	1×Gln->pyro-Glu [N-Term]		False	True	False	3.51505e-05	0	1	1	25	S94OB2	S94OB2 [1-12]	0	1469.74	High	High	4.48315	High	0	2.257e-07
False	High	[-].QLDLFVHDFPQK.[-]			False	True	False	2.39711e-05	0	1	1	5	S94OB2	S94OB2 [1-12]	0	1486.77	High	High	3.99523	High	0	2.368e-06
False	High	[-].TPLQALLR.[-]			False	True	False	0.03065	0	1	1	1	S94OB2	S94OB2 [1-8]	0	911.567	High	High	2.46524	High	0	0.001121
False	High	[-].LLDLELLHKEYK.[-]			False	True	False	7.14192e-06	0	1	1	11	S94OB2	S94OB2 [1-12]	1	1513.86	High	High	4.03602	High	0	2.417e-08
False	High	[-].LLDLELLHKYEK.[-]			False	True	False	6.32743e-06	0	1	1	5	S94OB2	S94OB2 [1-12]	1	1513.86	High	High	4.03854	High	0	2.448e-08
False	High	[-].KSCWGPYFK.[-]	1×Carbamidomethyl [C3]; 1×Acetyl [N-Term]	S94OB2 1×Acetyl [N-Term]	False	True	False	0.00179461	0	1	1	24	S94OB2	S94OB2 [1-9]	1	1214.57	High	High	2.56599	High	0	0.0001837
False	High	[-K].LLDLELLHK.[EY]			True	True	False	0.00220709	0	3	3	2	S94OB2; V8ND09; S94OB2	S94OB2 [1-9]; V8ND09 [343-351]; S94OB2 [1-9]	0	1093.66	High	High	2.65063	High	0	1.339e-05
False	High	[-].LYFEPPLPPK.[-]			False	True	False	0.000778171	0	1	1	11	S94OB2	S94OB2 [1-10]	0	1200.67	High	High	2.64346	High	0	2.34e-06
False	High	[-].DDNEDGFLADSDLLSR.[-]			False	False	True	1.20539e-05	0	1	1	4	S94OB2	S94OB2 [1-16]	0	1781.78	High	High	4.67495	High	0	2.192e-09
False	High	[-].AEYLETWDTLMPNLNK.[-]			False	True	False	1.89997e-06	0	1	1	4	S94OB2	S94OB2 [1-16]	0	1937.93	High	High	3.84777	High	0	1.492e-05
False	High	[-].VNDDYLLWGSR.[-]			False	True	False	6.85501e-05	0	1	1	24	S94OB2	S94OB2 [1-11]	0	1337.65	High	High	3.87976	High	0	4.005e-08
False	High	[-].KVLLYLDK.[-]	1×Acetyl [N-Term]	S94OB2 1×Acetyl [N-Term]	False	False	True	0.0220885	0	1	1	2	S94OB2	S94OB2 [1-8]	1	1033.63	High	High	2.54637	High	0	0.0006423
False	High	[K].IILGIPAYGR.[S]			True	False	False	0.00421798	0	1	1	1	V8NYG1	V8NYG1 [17-26]	0	1072.65	High	High	2.7652	High	0	3.97e-05
False	High	[-].TFVTADYVLVCSTSR.[-]	1×Carbamidomethyl [C11]		False	True	False	1.80939e-07	0	1	1	29	S94OB2	S94OB2 [1-15]	0	1718.84	High	High	4.44653	High	0	1.946e-12
False	High	[-].TFVTADYVLVCTSSR.[-]	1×Carbamidomethyl [C11]		False	True	False	2.54166e-07	0	1	1	26	S94OB2	S94OB2 [1-15]	0	1718.84	High	High	4.33812	High	0	3.443e-12
False	High	[-].YVLPSFEVR.[-]			False	True	False	0.0187048	0	1	1	11	S94OB2	S94OB2 [1-9]	0	1109.6	High	High	2.14081	High	0	0.0004847
False	High	[K].NFEVGFLKPEGGK.[-]			False	True	False	0.0278398	0	1	1	2	S94OB2	S94OB2 [4-16]	0	1421.74	High	High	2.53187	High	0	0.0009501
False	High	[-].DLVQFMNSLR.[-]			False	True	False	0.00834097	0	1	1	2	S94OB2	S94OB2 [1-10]	0	1222.62	High	High	2.88544	High	0	0.0001247
False	High	[R].KLDLHVLPVWQK.[G]			True	False	False	0.00287788	0	1	1	1	V8P1Y2	V8P1Y2 [143-154]	1	1475.87	High	High	2.86151	High	0	2.085e-05
False	High	[-].GAVLNTPSNAQSLPLTVR.[-]			False	True	False	5.42266e-07	0	1	1	2	S94OB2	S94OB2 [1-18]	0	1838.01	High	High	4.07324	High	0	1.22e-11
False	High	[-].VFLDDYKGK.[-]			False	False	True	0.0153512	0	1	1	1	S94OB2	S94OB2 [1-9]	1	1084.57	High	High	1.79091	High	0	0.000347
False	High	[-].NHLEPLSEFSSCSVQEHR.[-]	1×Carbamidomethyl [C12]		False	True	False	1.66368e-06	0	1	1	2	S94OB2	S94OB2 [1-18]	0	2155.98	High	High	4.08901	High	0	7.986e-11
False	High	[-].QTDGENEQKLYTFLK.[-]	1×Acetyl [N-Term]	S94OB2 1×Acetyl [N-Term]	False	True	False	2.76438e-06	0	1	1	6	S94OB2	S94OB2 [1-15]	1	1855.91	High	High	3.88774	High	0	2.611e-10
False	High	[-].LSYEPLSEFSSCSVQEHR.[-]	1×Carbamidomethyl [C12]		False	True	False	5.909e-09	0	1	1	1	S94OB2	S94OB2 [1-18]	0	2154.98	High	High	5.49457	High	0	6.348e-15
False	High	[R].VVSLNVLCTECR.[V]	2×Carbamidomethyl [C8; C11]		True	False	False	2.52197e-05	0	1	1	8	V8NYW9	V8NYW9 [153-164]	0	1449.72	High	High	3.67534	High	0	7.537e-09
False	High	[-].EADALTLDNHLFTAGK.[-]			False	True	False	2.81334e-07	0	1	1	2	S94OB2	S94OB2 [1-16]	0	1715.86	High	High	4.7738	High	0	4.075e-12
False	High	[-].LGDLFQATYTYQNK.[-]			False	True	False	6.2416e-05	0	1	1	10	S94OB2	S94OB2 [1-14]	0	1661.82	High	High	4.41626	High	0	7.456e-08
False	High	[-].LLVFLDYSVNK.[-]			False	True	False	0.000705788	0	1	1	65	S94OB2	S94OB2 [1-11]	0	1310.74	High	High	2.99032	High	0	2.555e-05
False	High	[-].LLVFLDYDKGK.[-]			False	True	False	0.000895634	0	1	1	74	S94OB2	S94OB2 [1-11]	1	1310.74	High	High	3.05617	High	0	3.388e-05
False	High	[-].KVPLFSGK.[-]	1×Acetyl [N-Term]	S94OB2 1×Acetyl [N-Term]	False	True	False	0.0505694	0	1	1	1	S94OB2	S94OB2 [1-8]	1	917.545	High	High	1.608	High	0	0.002624
False	High	[-].SSWLDNEMELEK.[-]			False	True	False	0.00405665	0	1	1	1	S94OB2	S94OB2 [1-12]	0	1480.66	High	High	2.61994	High	0	3.723e-05
False	High	[K].NLYLDLAR.[C]			True	False	False	0.0202096	0	1	1	1	V8NW35	V8NW35 [101-108]	0	977.541	High	High	2.09518	High	0	0.0005507
False	High	[-].NMLQMEWNSDAAQGQK.[-]			False	True	False	3.12022e-06	0	1	1	1	S94OB2	S94OB2 [1-16]	0	1850.82	High	High	4.00392	High	0	2.287e-10
False	High	[-].SCAAAGTECLLSGWGNTK.[-]	2×Carbamidomethyl [C2; C9]		False	False	True	2.99477e-07	0	1	1	1	S94OB2	S94OB2 [1-18]	0	1882.84	High	High	4.23577	High	0	4.515e-12
False	High	[-].LFFDESNLK.[-]			False	True	False	0.0068389	0	1	1	3	S94OB2	S94OB2 [1-9]	0	1112.56	High	High	2.11271	High	0	0.0006027
False	High	[-].SLFGVTTEDCPNWNLCFKR.[-]	2×Carbamidomethyl [C10; C16]		False	False	True	1.26318e-07	0	1	1	72	S94OB2	S94OB2 [1-19]	1	2344.08	High	High	4.61296	High	0	7.918e-11
False	High	[-].SCAAAGTECLLSGDAQATK.[-]	2×Carbamidomethyl [C2; C9]		False	True	False	0.0111226	0	1	1	2	S94OB2	S94OB2 [1-19]	0	1910.86	High	High	3.51839	High	0.001768	0.06511
False	High	[-].KCVAEPYELTVMK.[-]	1×Carbamidomethyl [C2]; 1×Acetyl [N-Term]	S94OB2 1×Acetyl [N-Term]	False	False	True	0.000122199	0	1	1	2	S94OB2	S94OB2 [1-13]	1	1609.8	High	High	3.6953	High	0	9.988e-05
False	High	[-].TLDNDLALLK.[-]			False	True	False	0.00203339	0	1	1	1	S94OB2	S94OB2 [1-10]	0	1115.63	High	High	2.78328	High	0	1.167e-05
False	High	[-].TVPAFQFSSCSLR.[-]	1×Carbamidomethyl [C10]		False	True	False	0.000108687	0	1	1	4	S94OB2	S94OB2 [1-13]	0	1499.73	High	High	3.5564	High	0	9.7e-08
False	High	[-].DLYQFKDPFK.[-]			False	True	False	0.00926491	0	1	1	3	S94OB2	S94OB2 [1-10]	1	1300.66	High	High	2.71971	High	0.0001245	0.00912
False	High	[-].KVLLYLNK.[-]	1×Acetyl [N-Term]	S94OB2 1×Acetyl [N-Term]	False	True	False	0.0262769	0	1	1	3	S94OB2	S94OB2 [1-8]	1	1032.65	High	High	2.70563	High	0	0.0008606
False	High	[-].LSGCWPYFGK.[-]	1×Carbamidomethyl [C4]		False	True	False	0.000979799	0	1	1	6	S94OB2	S94OB2 [1-10]	0	1214.57	High	High	2.78524	High	0	3.45e-06
False	High	[K].GGLSIAVPGEIR.[G]			True	False	False	0.0513429	0	1	1	1	V8P8Z0	V8P8Z0 [127-138]	0	1168.67	High	High	2.31249	High	0	0.002697
False	High	[-].TQLPFLYK.[-]			False	True	False	0.0360105	0	1	1	2	S94OB2	S94OB2 [1-8]	0	1009.57	High	High	2.44438	High	0	0.006708
False	High	[-].VTLTCLLK.[-]	1×Carbamidomethyl [C5]		False	True	False	0.0320961	0	1	1	1	S94OB2	S94OB2 [1-8]	0	947.559	High	High	2.25506	High	0	0.001206
False	High	[-K].TDFLQWK.[-]			False	True	False	0.0710104	0	1	2	2	S94OB2	S94OB2 [3-9]	0	937.478	High	High	2.28859	High	0	0.004723
False	High	[-].MYMVSNKTVPVK.[R]			False	True	False	0.00127279	0	1	1	2	S94OB2	S94OB2 [1-12]	1	1396.73	High	High	2.77553	High	0	7.551e-06
False	High	[-].SDALFSYEKR.[-]			False	True	False	0.0052064	0	1	1	1	S94OB2	S94OB2 [1-10]	1	1215.6	High	High	3.25108	High	0	5.639e-05
False	High	[-].LSLADGDDVR.[-]			False	False	True	0.0126439	0	1	1	1	S94OB2	S94OB2 [1-10]	0	1060.53	High	High	2.54504	High	0	0.0002511
False	High	[-].DCPDGHVYCTK.[-]	2×Carbamidomethyl [C2; C9]		False	True	False	0.00192525	0	1	1	72	S94OB2	S94OB2 [1-11]	0	1351.54	High	High	3.34764	High	0	2.182e-05
False	High	[-].MYMVSNGK.[-]			False	True	False	0.0154109	0	1	1	6	S94OB2	S94OB2 [1-8]	0	929.422	High	High	2.2302	High	0.0008151	0.02698
False	High	[-].MYMVSNGK.[-]	1×Oxidation [M3]		False	True	False	0.0577374	0	1	1	1	S94OB2	S94OB2 [1-8]	0	945.417	High	High	1.93708	High	0	0.003309
False	High	[-].ELVECCSTDK.[-]	2×Carbamidomethyl [C5; C6]		False	True	False	0.00385609	0	1	1	2	S94OB2	S94OB2 [1-10]	0	1240.52	High	High	2.37115	High	0	3.41e-05
False	High	[-].VTMQNLNDR.[-]			False	True	False	0.0125949	0	1	1	1	S94OB2	S94OB2 [1-9]	0	1090.53	High	High	2.23992	High	0	0.0002482
False	High	[-].VKPGVNLNCCR.[-]	2×Carbamidomethyl [C9; C10]		False	True	False	0.000642641	0	1	1	48	S94OB2	S94OB2 [1-11]	0	1316.66	High	High	3.14361	High	0	1.694e-06
False	High	[-].FECCNTDR.[-]	2×Carbamidomethyl [C3; C4]; 1×Acetyl [N-Term]	S94OB2 1×Acetyl [N-Term]	False	True	False	0.00908644	0	1	1	2	S94OB2	S94OB2 [1-8]	0	1143.42	High	High	1.81886	High	0	0.000193
False	High	[-].NDNNACAASVCDCDR.[-]	3×Carbamidomethyl [C6; C11; C13]		False	True	False	6.43971e-05	0	1	1	3	S94OB2	S94OB2 [1-15]	0	1741.63	High	High	4.25479	High	0	4.392e-08
False	High	[-].PKVGVNLNCCR.[-]	2×Carbamidomethyl [C9; C10]		False	True	False	0.00347062	0	1	1	20	S94OB2	S94OB2 [1-11]	1	1316.66	High	High	2.69031	High	0	0.0003666
False	High	[-].SAPETDTVCER.[-]	1×Carbamidomethyl [C9]		False	True	False	0.00183714	0	1	1	2	S94OB2	S94OB2 [1-11]	0	1264.55	High	High	1.94283	High	0	9.832e-06
False	High	[K].HSICTMTPK.[G]	1×Carbamidomethyl [C4]		True	False	False	0.0347895	0	1	1	1	V8PIL7	V8PIL7 [272-280]	0	1074.51	High	High	2.64429	High	0	0.001387
False	High	[-].WGDACAAWCDCDR.[-]	3×Carbamidomethyl [C5; C9; C11]; 1×Acetyl [N-Term]	S94OB2 1×Acetyl [N-Term]	False	True	False	0.00239561	0	1	1	14	S94OB2	S94OB2 [1-13]	0	1684.59	High	High	2.42957	High	0	3.926e-05
False	High	[-].LYCTENKTMSCR.[-]	2×Carbamidomethyl [C3; C11]		False	True	False	0.000338686	0	1	1	1	S94OB2	S94OB2 [1-12]	1	1562.68	High	High	2.50024	High	0	5.824e-07
False	High	[-R].VSPTASNMLK.[-R]			False	True	False	0.00335088	0	2	3	32	S94OB2; S94OB2	S94OB2 [2-11]; S94OB2 [1-10]	0	1047.55	High	High	2.51455	High	0	0.0004058
False	High	[-].PTVLADGR.[-]			False	True	False	0.00678583	0	1	1	1	S94OB2	S94OB2 [1-8]	0	828.457	High	High	2.71598	High	0	8.826e-05
False	High	[-].STQLTNTPEQER.[-]			False	True	False	0.000259689	0	1	1	1	S94OB2	S94OB2 [1-12]	0	1403.68	High	High	3.15286	High	0	3.732e-07
False	High	[-].QHKPAFYYNK.[-]			False	True	False	0.00179461	0	1	1	6	S94OB2	S94OB2 [1-10]	0	1295.65	High	High	3.67008	High	0	9.502e-06
False	High	[-].QSCLDVCPK.[-]	2×Carbamidomethyl [C3; C7]		False	True	False	0.00311146	0	1	1	1	S94OB2	S94OB2 [1-9]	0	1106.5	High	High	2.24452	High	0	2.387e-05
False	High	[-].MRCQMAEER.[-]	1×Carbamidomethyl [C3]; 1×Acetyl [N-Term]	S94OB2 1×Acetyl [N-Term]	False	True	False	0.0286001	0	1	1	2	S94OB2	S94OB2 [1-9]	1	1252.52	High	High	2.10321	High	0	0.0009929
False	High	[-].MEWYPEAASDQAR.[-]			False	True	False	3.99863e-05	0	1	1	62	S94OB2	S94OB2 [1-13]	0	1553.67	High	High	3.75852	High	0	0.0004488
False	High	[-].MEWYPEAASDQAR.[-]	1×Oxidation [M1]		False	True	False	0.000714106	0	1	1	2	S94OB2	S94OB2 [1-13]	0	1569.66	High	High	3.34139	High	0	2.026e-06
False	High	[-].AHKPAFYYNK.[-]			False	True	False	0.00139238	0	1	1	20	S94OB2	S94OB2 [1-10]	0	1238.63	High	High	3.89821	High	0	0.0006675
False	High	[-].VKPGVNLDCCR.[-]	2×Carbamidomethyl [C9; C10]		False	True	False	0.000333436	0	1	1	9	S94OB2	S94OB2 [1-11]	0	1317.64	High	High	3.32077	High	0	0.0001264
False	High	[K].EIQMPSKR.[L]			True	False	False	0.0977352	0	1	1	1	V8P9G9	V8P9G9 [495-502]	1	988.524	High	High	1.79506	High	0	0.008262
False	High	[-].CGPEVYCK.[-]	2×Carbamidomethyl [C1; C7]		False	True	False	0.0149401	0	1	1	1	S94OB2	S94OB2 [1-8]	0	1012.42	High	High	2.28818	High	0	0.0003312
False	High	[R].FCPEADAK.[N]	1×Carbamidomethyl [C2]		True	False	False	0.0809229	0	1	1	1	V8NSK8	V8NSK8 [718-725]	0	937.408	High	High	2.03472	High	0	0.005914
False	High	[-].VDFASESSNKR.[-]			False	False	True	0.00140879	0	1	1	2	S94OB2	S94OB2 [1-11]	1	1239.6	High	High	3.19652	High	0	6.305e-06
False	High	[-].SLNHSPDNLR.[-]			False	True	False	0.00130806	0	1	1	1	S94OB2	S94OB2 [1-10]	0	1152.58	High	High	2.89098	High	0	5.592e-06
False	High	[-].NMLKCTVPSR.[-]	1×Carbamidomethyl [C5]		False	True	False	0.00565044	0	1	1	4	S94OB2	S94OB2 [1-10]	1	1205.61	High	High	3.34319	High	0	0.0001135
False	High	[-].NMLKCTVPSR.[-]	1×Oxidation [M2]; 1×Carbamidomethyl [C5]		False	True	False	0.0938532	0	1	1	1	S94OB2	S94OB2 [1-10]	1	1221.61	High	High	1.51205	High	0	0.007688
False	High	[-].MNLKCTVPSR.[-]	1×Carbamidomethyl [C5]		False	True	False	0.00545569	0	1	1	4	S94OB2	S94OB2 [1-10]	1	1205.61	High	High	3.33753	High	0	0.0001157
False	High	[-].MNLKCTVPSR.[-]	1×Oxidation [M1]; 1×Carbamidomethyl [C5]		False	True	False	0.0963065	0	1	1	1	S94OB2	S94OB2 [1-10]	1	1221.61	High	High	1.49934	High	0	0.008026
False	High	[-].CCQVHDDCYNEAEK.[-]	3×Carbamidomethyl [C1; C2; C8]		False	True	False	3.32131e-08	0	1	1	5	S94OB2	S94OB2 [1-14]	0	1827.67	High	High	5.32743	High	0	1.195e-13
False	High	[-].GCAATCPTVK.[-]	2×Carbamidomethyl [C2; C6]		False	True	False	0.00283331	0	1	1	1	S94OB2	S94OB2 [1-10]	0	1064.49	High	High	2.84871	High	0	2.035e-05
False	High	[R].LKQECFSQQQSK.[D]	1×Carbamidomethyl [C5]		True	False	False	0.00713822	0	1	1	1	V8NIE1	V8NIE1 [91-102]	1	1510.73	High	High	1.17996	High	0	9.61e-05
False	High	[K-].LQYDAEK.[-V]			False	True	False	0.0440969	0	2	3	1	S94OB2; S94OB2	S94OB2 [4-10]; S94OB2 [1-7]	0	866.425	High	High	2.12807	High	0	0.002077
False	High	[K].ADPDRNECVLSHK.[I]	1×Carbamidomethyl [C8]		True	False	False	0.0121151	0	1	1	4	V8ND09	V8ND09 [121-133]	1	1540.72	High	High	1.96928	High	0	0.0002335
False	High	[-].SLVQCCSTDK.[C]	2×Carbamidomethyl [C5; C6]; 1×Acetyl [N-Term]	S94OB2 1×Acetyl [N-Term]	False	False	True	0.00337713	0	1	1	6	S94OB2	S94OB2 [1-10]	0	1239.53	High	High	2.4913	High	0	0.0001125
False	High	[-].ELVQCCSTDK.[-]	2×Carbamidomethyl [C5; C6]		False	True	False	0.00337713	0	0	1	6		S94OB2 [1-10]	0	1239.53	High	High	2.4913	High	0	0.0001125
False	High	[-].TCPAGKNLCYK.[-]	2×Carbamidomethyl [C2; C9]		False	True	False	0.00423446	0	1	1	4	S94OB2	S94OB2 [1-11]	1	1311.62	High	High	2.76264	High	0	0.0004617
False	High	[-].TLEKDSVGEPK.[-]			False	True	False	0.00603741	0	1	1	2	S94OB2	S94OB2 [1-11]	1	1202.63	High	High	2.71978	High	0	7.238e-05
False	High	[-].AGTGNACAAWCDCDR.[-]	3×Carbamidomethyl [C7; C11; C13]		False	True	False	0.0345237	0	1	1	10	S94OB2	S94OB2 [1-15]	0	1684.63	High	High	2.57726	High	0	0.001366
False	High	[-].DLGDACAAWCDCDR.[-]	3×Carbamidomethyl [C6; C10; C12]		False	True	False	0.0116083	0	1	1	9	S94OB2	S94OB2 [1-14]	0	1684.61	High	High	2.52092	High	0	0.0002169
False	High	[-].CPEVYCK.[K-]	2×Carbamidomethyl [C1; C6]		False	True	False	0.0686549	0	1	2	2	S94OB2	S94OB2 [1-7]	0	955.401	High	High	2.45254	High	0.001028	0.04335
False	High	[-].VTYQTPAK.[-]			False	True	False	0.0751082	0	1	1	1	S94OB2	S94OB2 [1-8]	0	907.488	High	High	2.20419	High	0	0.00521
False	High	[-].VVPEGVQK.[-]			False	True	False	0.083057	0	1	1	5	S94OB2	S94OB2 [1-8]	0	855.493	High	High	1.85135	High	0	0.006216
False	High	[-].KVLEELKR.[-]			False	True	False	0.0171109	0	1	1	1	S94OB2	S94OB2 [1-8]	2	1014.63	High	High	2.88179	High	0	0.0004161
False	High	[-].DCPDGHVCYTK.[-]	2×Carbamidomethyl [C2; C8]		False	True	False	0.000271089	0	1	1	137	S94OB2	S94OB2 [1-11]	0	1351.54	High	High	3.522	High	0	6.756e-07
False	High	[-].PDGHVCYTK.[-]	1×Carbamidomethyl [C6]		False	True	False	0.00140879	0	1	1	2	S94OB2	S94OB2 [1-9]	0	1076.48	High	High	2.61794	High	0	6.322e-06
False	High	[-].CPYDKYER.[-]	1×Carbamidomethyl [C1]		False	True	False	0.00937367	0	1	1	1	S94OB2	S94OB2 [1-8]	1	1130.49	High	High	1.65661	High	0	0.0001516
False	High	[-].NSGFGQKLDR.[-]	1×Acetyl [N-Term]	S94OB2 1×Acetyl [N-Term]	False	True	False	0.0120214	0	1	1	2	S94OB2	S94OB2 [1-10]	1	1163.58	High	High	1.94669	High	0.0002422	0.01475
False	High	[R].AKVDCYDSVK.[G]	1×Carbamidomethyl [C5]		True	False	False	0.000386784	0	1	1	1	V8P395	V8P395 [102-111]	1	1184.56	High	High	3.2714	High	0	7.249e-07
False	High	[-].VSGCWPYFK.[-]	1×Carbamidomethyl [C4]; 1×Acetyl [N-Term]	S94OB2 1×Acetyl [N-Term]	False	True	False	0.00168594	0	1	1	1	S94OB2	S94OB2 [1-9]	0	1185.54	High	High	2.94658	High	0	8.549e-06
False	High	[-].CAASCFCR.[-]	3×Carbamidomethyl [C1; C5; C7]		False	True	False	0.0432641	0	1	1	1	S94OB2	S94OB2 [1-8]	0	1031.39	High	High	2.1912	High	0	0.002011
False	High	[K-].KDPSLLK.[-]			False	True	False	0.0942	0	1	2	2	S94OB2	S94OB2 [6-12]	1	800.488	High	High	2.49178	High	0	0.007714
False	High	[-].TVDFASESSNKR.[-]			False	True	False	0.000348074	0	1	1	4	S94OB2	S94OB2 [1-12]	1	1340.64	High	High	3.34527	High	0	6.085e-07
False	High	[-].DLMFCCSTDKCNR.[-]	3×Carbamidomethyl [C5; C6; C11]		False	True	False	5.33878e-05	0	1	1	2	S94OB2	S94OB2 [1-13]	1	1706.68	High	High	3.11889	High	0	2.644e-08
False	High	[-].KGCAEQLNLK.[-]	1×Carbamidomethyl [C3]		False	True	False	0.0083735	0	1	1	1	S94OB2	S94OB2 [1-10]	1	1160.61	High	High	3.44261	High	0	0.000125
False	High	[R].KCQEALNLK.[VL]	1×Carbamidomethyl [C2]		True	False	False	0.014316	0	2	2	2	V8N885; V8NCP4	V8N885 [73-81]; V8NCP4 [547-555]	1	1103.59	High	High	3.77209	High	0	0.0004356
False	High	[-].KWWSDHR.[-]			False	True	False	0.0527242	0	1	1	1	S94OB2	S94OB2 [1-7]	1	1014.49	High	High	2.41422	High	0	0.002826
False	High	[-].QSPCTLYNK.[-]	1×Carbamidomethyl [C4]		False	True	False	0.0377039	0	1	1	1	S94OB2	S94OB2 [1-9]	0	1110.52	High	High	1.94484	High	0	0.00159
False	High	[K].SIDNEWRK.[T]			True	False	False	0.0297217	0	1	1	1	V8NCP7	V8NCP7 [122-129]	1	1047.52	High	High	1.88166	High	0	0.001062
False	High	[-].RYEMLNAVNTK.[-]			False	True	False	0.00705532	0	1	1	2	S94OB2	S94OB2 [1-11]	1	1338.68	High	High	2.15636	High	0	9.422e-05
False	High	[-].FATLYDKHNR.[-]			False	True	False	0.000847983	0	1	1	1	S94OB2	S94OB2 [1-10]	1	1264.64	High	High	2.68796	High	0	2.694e-06
False	High	[-].VDFNSESTR.[-]			False	True	False	0.0948974	0	1	1	1	S94OB2	S94OB2 [1-9]	0	1054.48	High	High	2.07664	High	0	0.007825
False	High	[-].MEDGTKLPCAAK.[-]	1×Carbamidomethyl [C9]		False	True	False	0.00293458	0	1	1	1	S94OB2	S94OB2 [1-12]	1	1320.63	High	High	2.95023	High	0	2.164e-05
False	High	[-].VVYDLSQKPGKR.[-]			False	True	False	0.00105939	0	1	1	2	S94OB2	S94OB2 [1-12]	1	1389.78	High	High	3.44904	High	0	8.953e-06
False	High	[-].GLAYNHLTR.[-]	1×Acetyl [N-Term]	S94OB2 1×Acetyl [N-Term]	False	True	False	0.0505694	0	1	1	2	S94OB2	S94OB2 [1-9]	0	1086.57	High	High	2.56256	High	0	0.002621
False	High	[-].NCAATCPLAENR.[-]	2×Carbamidomethyl [C2; C6]		False	False	True	0.00147636	0	1	1	1	S94OB2	S94OB2 [1-12]	0	1376.6	High	High	3.52813	High	0	6.812e-06
False	High	[-].NSMLCNCSLSPR.[-]	1×Oxidation [M3]; 2×Carbamidomethyl [C5; C7]		False	True	False	0.0149982	0	1	1	1	S94OB2	S94OB2 [1-12]	0	1454.62	High	High	1.46528	High	0	0.0003342
False	High	[-].NSMLCNCSLSPR.[-]	1×Oxidation [M3]; 2×Carbamidomethyl [C5; C7]; 1×Acetyl [N-Term]	S94OB2 1×Acetyl [N-Term]	False	True	False	0.0824419	0	1	1	2	S94OB2	S94OB2 [1-12]	0	1496.63	High	High	1.74163	High	0	0.006129
False	High	[-].EVTEKPDSQGLSSK.[-]			False	True	False	0.000854632	0	1	1	3	S94OB2	S94OB2 [1-14]	0	1504.75	High	High	3.41253	High	0	2.743e-06
False	High	[-].RKPGVNLNCCR.[-]	2×Carbamidomethyl [C9; C10]		False	True	False	0.0213336	0	1	1	3	S94OB2	S94OB2 [1-11]	1	1373.69	High	High	2.42788	High	0.0009227	0.03595
False	High	[K-].WWSDHR.[-]			False	True	True	0.0928197	0	1	2	36	S94OB2	S94OB2 [2-7]	0	886.395	High	High	1.83629	High	0.001028	0.04086
False	High	[-].FHADRPDALR.[-]			False	True	False	0.0225193	0	1	1	2	S94OB2	S94OB2 [1-10]	0	1197.61	High	High	2.47002	High	0	0.0006647
False	High	[-].LLNVGSEK.[-]			False	True	False	0.0461596	0	1	1	1	S94OB2	S94OB2 [1-8]	0	859.488	High	High	2.53737	High	0	0.002246
False	High	[-].SAECPSESLQR.[-]	1×Carbamidomethyl [C4]		False	False	True	0.0182047	0	1	1	2	S94OB2	S94OB2 [1-11]	0	1263.56	High	High	2.24659	High	0	0.0004614
False	High	[-].VVEAQSQVVAGEK.[-]			False	True	False	1.5417e-05	0	1	1	1	S94OB2	S94OB2 [1-13]	0	1343.72	High	High	3.58286	High	0	3.3e-09
False	High	[-].NVDFNSESTR.[-]			False	True	False	0.00278943	0	1	1	9	S94OB2	S94OB2 [1-10]	0	1168.52	High	High	2.78924	High	0	5.719e-05
False	High	[K].AEAESLYQSK.[-]			False	True	False	0.061331	0	1	1	1	S94OB2	S94OB2 [3-12]	0	1125.54	High	High	1.62529	High	0	0.003651
False	High	[-].NSMLCNCSLSPR.[-]	2×Carbamidomethyl [C5; C7]		False	True	False	6.04958e-05	0	1	1	4	S94OB2	S94OB2 [1-12]	0	1438.62	High	High	3.58596	High	0	2.925e-06
False	High	[-].QSVHDNCYNEAEK.[-]	1×Carbamidomethyl [C7]; 1×Gln->pyro-Glu [N-Term]		False	True	False	9.62919e-05	0	1	1	4	S94OB2	S94OB2 [1-13]	0	1576.63	High	High	3.4935	High	0	1.639e-07
False	High	[K].YGINDCCAK.[A]	2×Carbamidomethyl [C6; C7]		True	False	False	0.00353898	0	1	1	1	V8ND09	V8ND09 [112-120]	0	1100.45	High	High	2.75087	High	0	2.954e-05
False	High	[R].LSSDCEDQIR.[V]	1×Carbamidomethyl [C5]		True	False	False	0.000342678	0	1	1	1	V8NSK8	V8NSK8 [795-804]	0	1222.54	High	High	2.51874	High	0	5.944e-07
False	High	[-].LYCTEKDTMSCR.[-]	2×Carbamidomethyl [C3; C11]		False	True	False	0.000161883	0	1	1	2	S94OB2	S94OB2 [1-12]	1	1563.66	High	High	2.67889	High	0	1.687e-07
False	High	[-].SLQEDPAVK.[-A]			False	True	False	0.0153512	0	1	2	2	S94OB2	S94OB2 [1-9]	0	986.515	High	High	2.31176	High	0	0.0003466
False	High	[-].DLTEKPNSQGLSSK.[-]			False	False	True	9.55427e-05	0	1	1	5	S94OB2	S94OB2 [1-14]	0	1503.76	High	High	3.57411	High	0	7.016e-08
False	High	[-].DNDNACAASVCDCDR.[-]	3×Carbamidomethyl [C6; C11; C13]		False	False	True	7.04503e-05	0	1	1	2	S94OB2	S94OB2 [1-15]	0	1742.62	High	High	3.0034	High	0	4.208e-08
False	High	[-].EFSSCSVR.[-]	1×Carbamidomethyl [C5]		False	True	False	0.0232258	0	1	1	1	S94OB2	S94OB2 [1-8]	0	971.425	High	High	1.84416	High	0	0.0006989
False	High	[-].GDNDACAASVCDCDR.[-]	3×Carbamidomethyl [C6; C11; C13]		False	True	False	5.69411e-06	0	1	1	6	S94OB2	S94OB2 [1-15]	0	1685.59	High	High	4.7199	High	0	2.644e-08
False	High	[K].VYVDCCAR.[D]	2×Carbamidomethyl [C5; C6]		True	False	False	0.0120214	0	1	1	1	V8N9N7	V8N9N7 [74-81]	0	1042.44	High	High	2.09311	High	0	0.0002293
False	High	[-].CSGEDCYGGVAR.[-]	2×Carbamidomethyl [C1; C6]		False	True	False	7.76768e-05	0	1	1	1	S94OB2	S94OB2 [1-12]	0	1330.52	High	High	3.6898	High	0	4.948e-08
False	High	[-].TCPAGKDLCYK.[-]	2×Carbamidomethyl [C2; C9]		False	True	False	0.000657877	0	1	1	5	S94OB2	S94OB2 [1-11]	1	1312.6	High	High	3.03525	High	0	1.769e-06
False	High	[-K].LVSSDDLR.[-]			False	True	True	0.0205246	0	1	2	7	S94OB2	S94OB2 [11-18]	0	904.473	High	High	2.26749	High	0.0002422	0.01707
False	High	[-].VFSMDHNTSK.[-]			False	True	False	0.00124818	0	1	1	1	S94OB2	S94OB2 [1-10]	0	1165.53	High	High	2.83597	High	0	5.143e-06
False	High	[-].CPTDSFQR.[-]	1×Carbamidomethyl [C1]		False	False	True	0.0413273	0	1	1	1	S94OB2	S94OB2 [1-8]	0	1010.44	High	High	2.72585	High	0	0.001855
False	High	[-].HEMSSPFHSER.[-]			False	True	False	3.00661e-05	0	1	1	1	S94OB2	S94OB2 [1-11]	0	1343.58	High	High	4.15023	High	0	1.009e-08
False	High	[-].QLTMEGNQASWR.[-]	1×Oxidation [M4]; 1×Gln->pyro-Glu [N-Term]		False	False	True	0.00635105	0	1	1	1	S94OB2	S94OB2 [1-12]	0	1419.63	High	High	2.57897	High	0	7.856e-05
False	High	[-].QLTMEGNQASWR.[-]			False	False	True	0.0346564	0	1	1	5	S94OB2	S94OB2 [1-12]	0	1420.66	High	High	1.83672	High	0.0009227	0.03764
False	High	[-].LQYDAEKVR.[-]			False	True	False	0.00966992	0	1	1	1	S94OB2	S94OB2 [1-9]	1	1121.59	High	High	2.03054	High	0	0.0001594
False	High	[-].MYMVSNKTVPVKR.[-]			False	True	False	1.36319e-06	0	1	1	5	S94OB2	S94OB2 [1-13]	2	1552.83	High	High	4.88942	High	0	1.739e-09
False	High	[-].MYMVSNKTVPVKR.[-]	1×Oxidation [M3]; 1×Acetyl [N-Term]	S94OB2 1×Acetyl [N-Term]	False	True	False	0.0105335	0	1	1	2	S94OB2	S94OB2 [1-13]	2	1610.84	High	High	3.02117	High	0	0.0001835
False	High	[-].GCAATCPLAENR.[-]	2×Carbamidomethyl [C2; C6]		False	False	True	0.000502473	0	1	1	4	S94OB2	S94OB2 [1-12]	0	1319.58	High	High	3.38871	High	0	1.126e-06
False	High	[-].DVLECCSTDK.[-]	2×Carbamidomethyl [C5; C6]		False	True	False	0.00970761	0	1	1	1	S94OB2	S94OB2 [1-10]	0	1226.5	High	High	2.09492	High	0	0.0001607
False	High	[-].FTYGGCGGNANR.[-]	1×Carbamidomethyl [C6]		False	True	False	0.000678756	0	1	1	2	S94OB2	S94OB2 [1-12]	0	1273.54	High	High	2.89741	High	0	2.29e-06
False	High	[-K].KVLEELK.[RL]			True	True	False	0.0498071	0	1	2	1	S94OB2	S94OB2 [1-7]	1	858.529	High	High	2.60262	High	0	0.002556
False	High	[-].TSAAVVQDYSKSTR.[-]			False	True	False	1.29064e-06	0	1	1	2	S94OB2	S94OB2 [1-14]	1	1512.77	High	High	4.84405	High	0	5.215e-11
False	High	[-].TCSLNHSPDNLR.[-]	1×Carbamidomethyl [C2]		False	True	False	3.65506e-05	0	1	1	2	S94OB2	S94OB2 [1-12]	0	1413.65	High	High	4.06445	High	0	1.405e-08
False	High	[K].CPASCFCR.[T]	3×Carbamidomethyl [C1; C5; C7]		True	False	False	0.0301824	0	1	1	1	V8NKT2	V8NKT2 [233-240]	0	1057.4	High	High	2.16431	High	0	0.001091
False	High	[-].DCPDGHVCYTGK.[-]	2×Carbamidomethyl [C2; C8]		False	True	False	0.000400622	0	1	1	16	S94OB2	S94OB2 [1-12]	0	1408.56	High	High	3.395	High	0	8.02e-07
False	High	[-].GCADNCPKDSALLK.[-]	2×Carbamidomethyl [C2; C6]		False	False	True	5.59478e-07	0	1	1	9	S94OB2	S94OB2 [1-14]	1	1548.71	High	High	4.37929	High	0	1.286e-11
False	High	[K].QIVDKHNALR.[R]			True	False	False	0.00267223	0	1	1	1	V8NKT2	V8NKT2 [42-51]	1	1193.67	High	High	2.80004	High	0	1.845e-05
False	High	[-].AKYLQEGDACK.[-]	1×Carbamidomethyl [C10]		False	True	False	0.00108027	0	1	1	2	S94OB2	S94OB2 [1-11]	1	1282.61	High	High	2.4001	High	0	4.063e-06
False	High	[-].GCADNCPK.[D]	2×Carbamidomethyl [C2; C6]		False	False	True	0.0620282	0	1	1	2	S94OB2	S94OB2 [1-8]	0	921.355	High	High	1.18892	High	0	0.00373
False	High	[-].EKLPPHKR.[-]			False	True	False	0.0206041	0	1	1	14	S94OB2	S94OB2 [1-8]	2	1004.6	High	High	1.95368	High	0	0.00112
False	High	[-].TCSGETDCYKK.[-]	2×Carbamidomethyl [C2; C8]		False	True	False	1.08899e-05	0	1	1	6	S94OB2	S94OB2 [1-11]	1	1348.55	High	High	4.40603	High	0	1.847e-09
False	High	[-].AGSTPEQER.[-]			False	True	False	0.0082763	0	1	1	4	S94OB2	S94OB2 [1-9]	0	974.454	High	High	2.26296	High	0	0.0007198
False	High	[-].TCSGETNCYKK.[-]	2×Carbamidomethyl [C2; C8]		False	True	False	3.74174e-05	0	1	1	4	S94OB2	S94OB2 [1-11]	1	1347.57	High	High	4.12634	High	0	1.454e-08
False	High	[-].SGSKSLQDGSSGFGQR.[-]			False	True	False	0.0704804	0	1	1	3	S94OB2	S94OB2 [1-16]	1	1597.76	High	High	3.06353	High	0	0.006791
False	High	[-].YCNKVHTCR.[-]	2×Carbamidomethyl [C2; C8]		False	True	False	0.0102507	0	1	1	2	S94OB2	S94OB2 [1-9]	1	1237.56	High	High	1.72271	High	0	0.0001758
False	High	[-].QSGETNCYKK.[-]	1×Carbamidomethyl [C7]; 1×Acetyl [N-Term]	S94OB2 1×Acetyl [N-Term]	False	True	False	0.000668235	0	1	1	4	S94OB2	S94OB2 [1-10]	1	1256.56	High	High	2.67074	High	0	1.815e-06
False	High	[-].YCDKVHTCR.[-]	2×Carbamidomethyl [C2; C8]		False	False	True	0.000953379	0	1	1	4	S94OB2	S94OB2 [1-9]	1	1238.54	High	High	2.88213	High	0	3.296e-06
False	High	[-].YECCNTDR.[-]	2×Carbamidomethyl [C3; C4]		False	True	False	0.00926491	0	1	1	28	S94OB2	S94OB2 [1-8]	0	1117.4	High	High	2.1991	High	0.0001245	0.01166
False	High	[-].HVDDQHSTLR.[-]			False	True	False	0.0142054	0	1	1	5	S94OB2	S94OB2 [1-10]	0	1207.58	High	High	3.10999	High	0	0.0005911
False	High	[-].MFMVAAPHVPVKR.[-]	1×Oxidation [M3]; 1×Acetyl [N-Term]	S94OB2 1×Acetyl [N-Term]	False	True	False	0.00496848	0	1	1	2	S94OB2	S94OB2 [1-13]	1	1540.81	High	High	2.45747	High	0	9.538e-05
False	High	[-].DLMFCCSTDK.[C-]	2×Carbamidomethyl [C5; C6]		False	True	False	0.0265824	0	1	2	2	S94OB2	S94OB2 [1-10]	0	1276.5	High	High	2.27359	High	0	0.0008781
False	High	[-].MYMVGSNK.[-]			False	True	False	0.0177866	0	1	1	3	S94OB2	S94OB2 [1-8]	0	929.422	High	High	2.18811	High	0	0.008437
False	High	[-].MSPGLCFMLNWDGR.[-]	1×Carbamidomethyl [C6]		False	False	True	4.28145e-06	0	1	1	20	S94OB2	S94OB2 [1-14]	0	1683.74	High	High	3.41391	High	0	7.579e-09
False	High	[-].AACQMHTDCR.[-]	2×Carbamidomethyl [C3; C9]		False	True	False	0.000573828	0	1	1	2	S94OB2	S94OB2 [1-10]	0	1249.49	High	High	2.89189	High	0	1.666e-06
False	High	[-].TLDECNR.[-]	1×Carbamidomethyl [C5]		False	True	False	0.0418034	0	1	1	6	S94OB2	S94OB2 [1-7]	0	907.394	High	High	1.91739	High	0.0005992	0.0212
False	High	[-].YVCCNTDK.[-]	2×Carbamidomethyl [C3; C4]		False	True	False	0.020684	0	1	1	3	S94OB2	S94OB2 [1-8]	0	1059.42	High	High	1.85677	High	0	0.0005754
False	High	[-].SALDECNR.[-]	1×Carbamidomethyl [C6]		False	True	False	0.0768096	0	1	1	2	S94OB2	S94OB2 [1-8]	0	964.415	High	High	2.19142	High	0.0008151	0.03063
False	High	[-].YEGCCNTDR.[-]	2×Carbamidomethyl [C4; C5]		False	True	False	0.00860473	0	1	1	3	S94OB2	S94OB2 [1-9]	0	1174.43	High	High	2.1056	High	0	0.0001314
False	High	[-].FKGAQECR.[-]	1×Carbamidomethyl [C7]		False	True	False	0.0533271	0	1	1	1	S94OB2	S94OB2 [1-8]	1	995.473	High	High	2.25122	High	0	0.002882
False	High	[-].TCSGETNCYK.[K-]	2×Carbamidomethyl [C2; C8]		False	True	False	0.00121453	0	1	2	3	S94OB2	S94OB2 [1-10]	0	1219.47	High	High	2.68318	High	0	2.827e-05
False	High	[-].SKAEAESLYQSK.[-]			False	True	False	6.85501e-05	0	1	1	2	S94OB2	S94OB2 [1-12]	1	1340.67	High	High	3.37938	High	0	0.0006681
False	High	[-].TCPEAKPR.[-]	1×Carbamidomethyl [C2]		False	True	False	0.0547599	0	1	1	2	S94OB2	S94OB2 [1-8]	0	958.477	High	High	1.6735	High	0	0.003018
False	High	[-].MGYMVSNK.[-]			False	True	False	0.0145964	0	1	1	8	S94OB2	S94OB2 [1-8]	0	929.422	High	High	2.39827	High	0	0.0004128
False	High	[-].YECCNTDNCR.[-]	3×Carbamidomethyl [C3; C4; C9]		False	True	False	0.00140879	0	1	1	6	S94OB2	S94OB2 [1-10]	0	1391.48	High	High	2.76293	High	0	6.319e-06
False	High	[-].MFMVAAPHVPVKR.[-]	1×Acetyl [N-Term]	S94OB2 1×Acetyl [N-Term]	False	True	False	0.000275357	0	1	1	2	S94OB2	S94OB2 [1-13]	1	1524.82	High	High	3.05978	High	0	4.113e-07
False	High	[-].MFMVAAPHVPVKR.[-]			False	True	False	2.37377e-06	0	1	1	129	S94OB2	S94OB2 [1-13]	1	1482.81	High	High	4.4705	High	0	2.524e-08
False	High	[-].GCLDVCPK.[-D]	2×Carbamidomethyl [C2; C6]		False	True	True	0.00596725	0	1	2	150	S94OB2	S94OB2 [1-8]	0	948.428	High	High	2.31549	High	0.0008151	0.02608
False	High	[-].KDLFQATYTYQSK.[-]	1×Acetyl [N-Term]	S94OB2 1×Acetyl [N-Term]	False	True	False	1.79538e-05	0	1	1	16	S94OB2	S94OB2 [1-13]	1	1634.81	High	High	4.16194	High	0	4.539e-09
False	High	[-].VADLFQATYTSGAYK.[-]			False	True	False	1.94126e-05	0	1	1	24	S94OB2	S94OB2 [1-15]	0	1634.81	High	High	4.32744	High	0	3.274e-08
False	High	[-].KDLFQATYTSGAYK.[-]	1×Acetyl [N-Term]	S94OB2 1×Acetyl [N-Term]	False	True	False	8.94045e-05	0	0	1	23		S94OB2 [1-14]	1	1634.81	High	High	4.26616	High	0	6.273e-08
False	High	[-].KDLFQATYTGSAYK.[-]	1×Acetyl [N-Term]	S94OB2 1×Acetyl [N-Term]	False	True	False	8.94045e-05	0	1	1	23	S94OB2	S94OB2 [1-14]	1	1634.81	High	High	4.26729	High	0	6.25e-08
False	High	[-].LSGCWPYFK.[-]	1×Carbamidomethyl [C4]		False	True	False	0.000246832	0	1	1	83	S94OB2	S94OB2 [1-9]	0	1157.54	High	High	2.96996	High	0	1.452e-05
False	High	[-].VLEGLECGESLYMSSNAR.[-]	1×Carbamidomethyl [C7]		False	True	False	1.41196e-06	0	1	1	14	S94OB2	S94OB2 [1-18]	0	2014.92	High	High	3.98343	High	0	6.034e-11
False	High	[-].VLEGLECGESLYMSSNAR.[-]	1×Oxidation [M13]; 1×Carbamidomethyl [C7]		False	True	False	8.58112e-06	0	1	1	1	S94OB2	S94OB2 [1-18]	0	2030.92	High	High	3.88208	High	0	1.243e-09
False	High	[-].LDTACVCVLTK.[GK-]	2×Carbamidomethyl [C5; C7]		False	True	False	9.09891e-06	0	2	3	96	S94OB2; S94OB2	S94OB2 [1-11]; S94OB2 [1-11]	0	1279.64	High	High	3.8461	High	0	1.025e-05
False	High	[-].SWWDFADYGCYCGR.[-]	2×Carbamidomethyl [C10; C12]		False	True	False	6.82807e-07	0	1	1	74	S94OB2	S94OB2 [1-14]	0	1842.7	High	High	4.39694	High	0	9.935e-09
False	High	[-].AAMWDFADYGCYCGR.[-]	2×Carbamidomethyl [C11; C13]		False	False	True	1.37388e-06	0	1	1	74	S94OB2	S94OB2 [1-15]	0	1842.7	High	High	4.30268	High	0	4.191e-08
False	High	[-].MFMVAAPHVPVKR.[-]	1×Oxidation [M]		False	True	False	5.20486e-06	0	1	1	10	S94OB2	S94OB2 [1-13]	1	1498.8	High	High	4.40674	High	0	5.367e-10
False	High	[-].AAMWDFADYGCYCGR.[-]	1×Oxidation [M3]; 2×Carbamidomethyl [C11; C13]		False	False	True	7.19793e-06	0	1	1	4	S94OB2	S94OB2 [1-15]	0	1858.7	High	High	2.972	High	0	9.264e-10
False	High	[-].GNTVTVMQDVNLDNK.[-]			False	True	False	5.90945e-05	0	1	1	18	S94OB2	S94OB2 [1-15]	0	1647.8	High	High	3.93823	High	0	3.122e-08
False	High	[K].GNTVTVMENVLNDNK.[-]			False	False	True	0.00530886	0	1	1	12	S94OB2	S94OB2 [8-22]	0	1647.8	High	High	2.37665	High	0	5.839e-05
False	High	[-].GNTVTVMENVNLDNK.[-]			False	True	False	7.99852e-06	0	1	1	25	S94OB2	S94OB2 [1-15]	0	1647.8	High	High	4.12079	High	0	1.105e-09
False	High	[-].LGDKVTFGCDYGFR.[-]	1×Carbamidomethyl [C9]		False	True	False	2.01072e-05	0	1	1	47	S94OB2	S94OB2 [1-14]	1	1634.76	High	High	4.39789	High	0	1.13e-08
False	High	[-K].NLYQFK.[N-D]			False	True	True	0.0461596	0	4	5	69	S94OB2; S94OB2; S94OB2; S94OB2	S94OB2 [1-6]; S94OB2 [2-7]; S94OB2 [1-6]; S94OB2 [1-6]	0	812.43	High	High	1.84896	High	0.00146	0.05671
False	High	[-].NSGTPVDDLDR.[-]			False	True	False	0.000411726	0	1	1	105	S94OB2	S94OB2 [1-11]	0	1188.55	High	High	3.42772	High	0	0.002618
False	High	[-K].MYMVSNK.[-T]			False	True	True	0.0128418	0	3	4	90	S94OB2; S94OB2; S94OB2	S94OB2 [6-12]; S94OB2 [1-7]; S94OB2 [1-7]	0	872.4	High	High	1.98682	High	0.0009227	0.03839
False	High	[-K].MYMVSNK.[-T]	1×Oxidation [M3; M]		False	True	True	0.0731686	0	3	4	10	S94OB2; S94OB2; S94OB2	S94OB2 [6-12]; S94OB2 [1-7]; S94OB2 [1-7]	0	888.395	High	High	1.84726	High	0	0.00497
False	High	[-].VDLGCAATCPTVK.[R-]	2×Carbamidomethyl [C5; C9]		False	True	False	1.53866e-06	0	1	2	134	S94OB2	S94OB2 [1-13]	0	1391.67	High	High	4.33563	High	0	2.093e-08
False	High	[-].MFMVAAPHVPVKR.[-]	1×Met-loss [N-Term]	S94OB2 1×Met-loss [N-Term]	False	True	False	0.00115442	0	1	1	2	S94OB2	S94OB2 [1-13]	1	1351.77	High	High	3.54029	High	0	4.517e-06
False	High	[-].MFMVAAPHVPVKR.[-]	1×Oxidation [M3]; 1×Met-loss [N-Term]	S94OB2 1×Met-loss [N-Term]	False	True	False	0.0668747	0	1	1	1	S94OB2	S94OB2 [1-13]	1	1367.76	High	High	1.71117	High	0	0.004258
False	High	[-].AAMWDFADYGCYCGR.[-]	1×Oxidation [M3]; 2×Carbamidomethyl [C11; C13]; 1×Acetyl [N-Term]	S94OB2 1×Acetyl [N-Term]	False	False	True	9.17027e-06	0	1	1	4	S94OB2	S94OB2 [1-15]	0	1900.71	High	High	2.49765	High	0	0.0002992
False	High	[-].VVTYHNDR.[-]			False	False	True	0.0492427	0	1	1	1	S94OB2	S94OB2 [1-8]	0	1003.5	High	High	1.87998	High	0	0.00251
False	High	[-].CCQVHDNCYNK.[-]	3×Carbamidomethyl [C1; C2; C8]		False	False	True	0.000106169	0	1	1	6	S94OB2	S94OB2 [1-11]	0	1497.57	High	High	4.05566	High	0	8.317e-08
False	High	[-].KSVAVVQDHSK.[-]			False	True	False	8.81899e-06	0	1	1	1	S94OB2	S94OB2 [1-11]	1	1197.66	High	High	3.9952	High	0	1.295e-09
False	High	[-].LTNTPEQER.[-]			False	True	False	0.00283331	0	1	1	1	S94OB2	S94OB2 [1-9]	0	1087.54	High	High	2.75023	High	0	2.039e-05
False	High	[-].MGYMVSDK.[-]			False	True	False	0.0465124	0	1	1	1	S94OB2	S94OB2 [1-8]	0	930.406	High	High	2.35607	High	0	0.002283
False	High	[-].VHTCLDGEGK.[-]	1×Carbamidomethyl [C4]		False	True	False	0.00222438	0	1	1	1	S94OB2	S94OB2 [1-10]	0	1115.51	High	High	2.5889	High	0	1.359e-05
False	High	[-].VHTCLDGEK.[-]	1×Carbamidomethyl [C4]		False	True	False	0.0081168	0	1	1	4	S94OB2	S94OB2 [1-9]	0	1058.49	High	High	2.78623	High	0	0.001338
False	High	[-].HPVSLGEK.[-]			False	True	False	0.0249925	0	1	1	1	S94OB2	S94OB2 [1-8]	0	866.473	High	High	2.63842	High	0	0.0007885
False	High	[K].SVAVVQDHSK.[-]			False	True	False	0.00660332	0	1	1	2	S94OB2	S94OB2 [2-11]	0	1069.56	High	High	2.47734	High	0	8.381e-05
False	High	[-K].CGDGMVCSK.[-]	2×Carbamidomethyl [C1; C7]		False	True	False	0.00249095	0	1	2	1	S94OB2	S94OB2 [3-11]	0	1013.38	High	High	3.32402	High	0	1.636e-05
False	High	[-].NCADTCPVR.[-]	2×Carbamidomethyl [C2; C6]		False	True	False	0.0229583	0	1	1	2	S94OB2	S94OB2 [1-9]	0	1092.46	High	High	2.37837	High	0	0.001565
False	High	[-].CGDGMVCSNR.[-]	2×Carbamidomethyl [C1; C7]		False	True	False	0.000261725	0	1	1	2	S94OB2	S94OB2 [1-10]	0	1155.43	High	High	3.55622	High	0	4.945e-07
False	High	[-].CCQVHDNCYNEAEK.[-]	3×Carbamidomethyl [C1; C2; C8]		False	False	True	6.31496e-07	0	1	1	8	S94OB2	S94OB2 [1-14]	0	1826.69	High	High	5.58307	High	0	1.577e-11
False	High	[-].CCQVHDNCYNEAEK.[-]	3×Carbamidomethyl [C1; C2; C8]; 1×Acetyl [N-Term]	S94OB2 1×Acetyl [N-Term]	False	False	True	0.00966992	0	1	1	1	S94OB2	S94OB2 [1-14]	0	1868.7	High	High	1.62997	High	0	0.0001593
False	High	[-].CAGETCSSLNHQER.[-]	2×Carbamidomethyl [C1; C6]		False	True	False	5.81764e-07	0	1	1	2	S94OB2	S94OB2 [1-14]	0	1648.68	High	High	5.05942	High	0	1.377e-11
False	High	[-].GDDGSFCR.[-]	1×Carbamidomethyl [C7]		False	True	False	0.0575196	0	1	1	6	S94OB2	S94OB2 [1-8]	0	913.347	High	High	2.29661	High	0.001563	0.05815
False	High	[-].DGENQCFK.[-R]	1×Carbamidomethyl [C6]		False	True	False	0.0241397	0	1	2	2	S94OB2	S94OB2 [1-8]	0	997.404	High	High	2.31387	High	0	0.0007447
False	High	[-].YPVKPSEEGK.[-]			False	True	False	0.000257668	0	1	1	2	S94OB2	S94OB2 [1-10]	0	1133.58	High	High	2.82658	High	0	3.673e-07
False	High	[-].SLVQCCSTDKCNR.[-]	3×Carbamidomethyl [C5; C6; C11]; 1×Acetyl [N-Term]	S94OB2 1×Acetyl [N-Term]	False	False	True	1.06792e-05	0	1	1	3	S94OB2	S94OB2 [1-13]	1	1669.71	High	High	3.74295	High	0	1.792e-09
False	High	[K-].YLQEGDACK.[-]	1×Carbamidomethyl [C8]		False	True	False	0.0144836	0	1	2	3	S94OB2	S94OB2 [3-11]	0	1083.48	High	High	1.9638	High	0	0.0003149
False	High	[-].SVSDPDVQK.[-]			False	True	False	0.029268	0	1	1	1	S94OB2	S94OB2 [1-9]	0	974.479	High	High	2.34687	High	0	0.001035
False	High	[R].YCKQEFSTK.[T]	1×Carbamidomethyl [C2]		True	False	False	0.00922894	0	1	1	1	V8NL73	V8NL73 [173-181]	1	1190.55	High	High	2.29266	High	0	0.0001475
False	High	[R].VCECVEGR.[Y]	2×Carbamidomethyl [C2; C4]		True	False	False	0.00573921	0	1	1	2	V8P0T5	V8P0T5 [104-111]	0	1008.42	High	High	2.49039	High	0	0.001236
False	High	[-].CCVQTEEAAR.[-]	2×Carbamidomethyl [C1; C2]		False	True	False	0.000487016	0	1	1	1	S94OB2	S94OB2 [1-10]	0	1223.51	High	High	3.09475	High	0	1.067e-06
False	High	[-K].LLDTSQR.[-I]			True	True	False	0.0496183	0	1	2	2	V8P1Y2	V8P1Y2 [563-569]	0	832.452	High	High	1.67531	High	0	0.002549
False	High	[R].YHTIEECQR.[Y]	1×Carbamidomethyl [C7]		True	False	False	0.00821213	0	1	1	2	V8N7H9	V8N7H9 [386-394]	0	1235.55	High	High	2.19258	High	0	0.0001214
False	High	[-].DCPNGHVCYTK.[-]	2×Carbamidomethyl [C2; C8]		False	True	False	0.000349436	0	1	1	8	S94OB2	S94OB2 [1-11]	0	1350.56	High	High	3.37276	High	0	3.891e-05
False	High	[-].AAATCPTVK.[-]	1×Carbamidomethyl [C5]		False	True	False	0.0836765	0	1	1	2	S94OB2	S94OB2 [1-9]	0	918.471	High	High	2.27646	High	0.0001245	0.01352
False	High	[R].QAFEHSVHR.[H]			True	False	False	0.00431783	0	1	1	1	V8NYW9	V8NYW9 [117-125]	0	1110.54	High	High	2.53733	High	0	4.111e-05
False	High	[-].GCADTCPVR.[-]	2×Carbamidomethyl [C2; C6]		False	True	False	0.00824415	0	1	1	11	S94OB2	S94OB2 [1-9]	0	1035.43	High	High	2.72043	High	0	0.005723
False	High	[-].LQKPQAVK.[-]			False	True	False	0.0273089	0	1	1	1	S94OB2	S94OB2 [1-8]	0	911.567	High	High	1.62397	High	0	0.0009202
False	High	[-].PNPEPSGCR.[-]	1×Carbamidomethyl [C8]		False	True	False	0.00558477	0	1	1	1	S94OB2	S94OB2 [1-9]	0	1013.45	High	High	2.65066	High	0	6.341e-05
False	High	[-].NGENQCFKR.[-]	1×Carbamidomethyl [C6]		False	True	False	0.0346564	0	1	1	1	S94OB2	S94OB2 [1-9]	1	1152.52	High	High	2.26982	High	0	0.001377
False	High	[-].LPCAAKDEK.[-]	1×Carbamidomethyl [C3]		False	True	False	0.020684	0	1	1	1	S94OB2	S94OB2 [1-9]	1	1031.52	High	High	2.33112	High	0	0.0005727
False	High	[-].APNSQPTPDR.[-]			False	True	False	0.00340358	0	1	1	1	S94OB2	S94OB2 [1-10]	0	1082.52	High	High	2.60375	High	0	2.763e-05
False	High	[-].GCAATCPEAK.[-]	2×Carbamidomethyl [C2; C6]		False	True	False	0.0179249	0	1	1	1	S94OB2	S94OB2 [1-10]	0	1064.45	High	High	2.84453	High	0	0.0004508
False	High	[-].GCAATCPEAKPR.[-]	2×Carbamidomethyl [C2; C6]		False	True	False	2.62243e-05	0	1	1	32	S94OB2	S94OB2 [1-12]	0	1317.6	High	High	3.96137	High	0	2.3e-06
False	High	[-].YEVDNNMAQK.[-]			False	True	False	0.00402513	0	1	1	2	S94OB2	S94OB2 [1-10]	0	1211.54	High	High	2.33202	High	0	3.657e-05
False	High	[-].GTWCDGFCR.[-]	2×Carbamidomethyl [C4; C8]		False	True	False	0.01602	0	1	1	3	S94OB2	S94OB2 [1-9]	0	1158.45	High	High	2.23075	High	0	0.0004764
False	High	[-].CCQVHDDCYNK.[-]	3×Carbamidomethyl [C1; C2; C8]		False	True	False	7.19793e-06	0	1	1	5	S94OB2	S94OB2 [1-11]	0	1498.55	High	High	4.67985	High	0	9.244e-10
False	High	[-].KPCAAKDEK.[-]	1×Carbamidomethyl [C3]; 1×Acetyl [N-Term]	S94OB2 1×Acetyl [N-Term]	False	True	False	0.0189966	0	1	1	1	S94OB2	S94OB2 [1-9]	1	1088.54	High	High	1.84499	High	0	0.0004957
False	High	[-].FKGAETECR.[-]	1×Carbamidomethyl [C8]		False	True	False	0.0100925	0	1	1	2	S94OB2	S94OB2 [1-9]	1	1097.5	High	High	2.36089	High	0.0001245	0.01266
False	High	[-].GSSCFGQK.[-]	1×Carbamidomethyl [C4]		False	True	False	0.0945481	0	1	1	3	S94OB2	S94OB2 [1-8]	0	870.377	High	High	2.12339	High	0.0001245	0.008921
False	High	[-].TKCGDGMVCSK.[-]	2×Carbamidomethyl [C3; C9]		False	True	False	0.0017259	0	1	1	2	S94OB2	S94OB2 [1-11]	1	1242.53	High	High	2.72367	High	0	8.888e-06
False	High	[-].ATCPEAKPR.[-]	1×Carbamidomethyl [C3]		False	True	False	0.0663742	0	1	1	1	S94OB2	S94OB2 [1-9]	0	1029.51	High	High	2.12057	High	0	0.00419
False	High	[-].LQHEAQCDSEECCEK.[-]	3×Carbamidomethyl [C7; C12; C13]		False	False	True	9.95419e-06	0	1	1	2	S94OB2	S94OB2 [1-15]	0	1922.73	High	High	3.93539	High	0	4.442e-08
False	High	[K].HQPLNPTK.[C]			True	False	False	0.0928197	0	1	1	1	V8NCP7	V8NCP7 [352-359]	0	934.51	High	High	2.31366	High	0	0.007521
False	High	[R].NPNPEPSGCR.[G]	1×Carbamidomethyl [C9]		True	False	False	0.0265824	0	1	1	3	V8N4D8	V8N4D8 [183-192]	0	1127.49	High	High	2.11689	High	0.0008151	0.02634
False	High	[-].YECCDTDNCR.[-]	3×Carbamidomethyl [C3; C4; C9]		False	True	False	0.0313649	0	1	1	3	S94OB2	S94OB2 [1-10]	0	1392.46	High	High	3.09488	High	0	0.001811
False	High	[-].TCSGETDCYK.[K]	2×Carbamidomethyl [C2; C8]		False	True	False	0.0317285	0	1	1	1	S94OB2	S94OB2 [1-10]	0	1220.46	High	High	2.31275	High	0	0.001182
False	High	[-].DGENQCFKR.[-]	1×Carbamidomethyl [C6]		False	True	False	0.0313649	0	1	1	2	S94OB2	S94OB2 [1-9]	1	1153.51	High	High	2.295	High	0	0.001161
False	High	[-].LYCTEGK.[-]	1×Carbamidomethyl [C3]		False	True	False	0.0407006	0	1	1	1	S94OB2	S94OB2 [1-7]	0	870.403	High	High	1.68777	High	0	0.001808
False	High	[-].CPEVYCKK.[-]	2×Carbamidomethyl [C1; C6]		False	True	False	0.022346	0	1	1	2	S94OB2	S94OB2 [1-8]	1	1083.5	High	High	2.47764	High	0	0.0006558
False	High	[-].AATCPTVK.[-]	1×Carbamidomethyl [C4]		False	True	False	0.0543468	0	1	1	1	S94OB2	S94OB2 [1-8]	0	847.434	High	High	2.1971	High	0	0.002967
False	High	[-].LECHDQQSSQPPTTK.[-]	1×Carbamidomethyl [C3]		False	False	True	2.94846e-05	0	1	1	7	S94OB2	S94OB2 [1-15]	0	1755.8	High	High	4.7218	High	0	9.792e-09
False	High	[-].GSSCFGQR.[-]	1×Carbamidomethyl [C4]		False	True	False	0.0742711	0	1	1	4	S94OB2	S94OB2 [1-8]	0	898.384	High	High	1.8611	High	0.0001245	0.008585
False	High	[-].ACAASVCDCDR.[-]	3×Carbamidomethyl [C2; C7; C9]		False	True	False	0.000305982	0	1	1	3	S94OB2	S94OB2 [1-11]	0	1284.48	High	High	3.02673	High	0	4.906e-07
False	High	[K].HADKLTTLGVNK.[I]			True	False	False	0.00103082	0	1	1	4	V8NYW9	V8NYW9 [15-26]	1	1296.73	High	High	4.94337	High	0	1.552e-05
False	High	[-].LQYNHLTR.[-]	1×Acetyl [N-Term]	S94OB2 1×Acetyl [N-Term]	False	True	False	0.0414854	0	0	1	2		S94OB2 [1-8]	0	1086.57	High	High	2.50717	High	0	0.00187
False	High	[-].CLDVCPK.[-]	2×Carbamidomethyl [C1; C5]		False	True	False	0.0858792	0	1	1	1	S94OB2	S94OB2 [1-7]	0	891.406	High	High	1.7593	High	0	0.006582
False	High	[R].AALSQYVCEHK.[D]	1×Carbamidomethyl [C8]		True	False	False	0.00318516	0	1	1	1	V8ND09	V8ND09 [257-267]	0	1305.63	High	High	2.75939	High	0	2.482e-05
False	High	[-].LTPSGCGEQNMLR.[-]	1×Carbamidomethyl [C6]		False	True	False	6.96295e-05	0	1	1	1	S94OB2	S94OB2 [1-13]	0	1462.68	High	High	2.67559	High	0	4.119e-08
False	High	[-].VDLGCAATCPTVGK.[-]	2×Carbamidomethyl [C5; C9]		False	True	False	3.67648e-06	0	1	1	15	S94OB2	S94OB2 [1-14]	0	1448.69	High	High	4.09882	High	0	6.871e-09
False	High	[-].KFWEADGLHNK.[-]			False	True	False	1.34996e-05	0	1	1	3	S94OB2	S94OB2 [1-11]	1	1344.67	High	High	4.78489	High	0	2.648e-09
False	High	[-].HFEVGFLQPGSVK.[-]			False	True	False	2.0584e-05	0	1	1	4	S94OB2	S94OB2 [1-13]	0	1444.76	High	High	4.06264	High	0	5.37e-09
False	High	[-].SVAVVQDYSR.[-]			False	True	False	0.00700058	0	1	1	1	S94OB2	S94OB2 [1-10]	0	1123.57	High	High	2.68863	High	0	9.273e-05
False	High	[R].VIQSWYDENKK.[F]			True	False	False	0.00127279	0	1	1	2	V8NKT2	V8NKT2 [114-124]	1	1409.71	High	High	3.52334	High	0	5.33e-06
False	High	[-].SATDNCNPFPTR.[-]	1×Carbamidomethyl [C6]		False	True	False	8.73336e-05	0	1	1	1	S94OB2	S94OB2 [1-12]	0	1379.6	High	High	3.71616	High	0	6.008e-08
False	High	[-].SCTDNCNPFPTR.[-]	2×Carbamidomethyl [C2; C6]		False	True	False	4.71149e-05	0	1	1	2	S94OB2	S94OB2 [1-12]	0	1468.59	High	High	3.74848	High	0	1.633e-06
False	High	[-].VLKLQYDAEK.[-]			False	True	False	0.0121151	0	1	1	1	S94OB2	S94OB2 [1-10]	1	1206.67	High	High	2.85015	High	0	0.0002336
False	High	[-].GSTDNCNPFPTR.[-]	1×Carbamidomethyl [C6]		False	True	False	9.89611e-05	0	1	1	1	S94OB2	S94OB2 [1-12]	0	1365.59	High	High	3.52914	High	0	7.413e-08
False	High	[-].VDLGCAATCPTVKR.[-]	2×Carbamidomethyl [C5; C9]		False	True	False	7.87452e-06	0	1	1	1	S94OB2	S94OB2 [1-14]	1	1547.77	High	High	5.07267	High	0	1.072e-09
False	High	[-].ADGFCSLR.[-]	1×Carbamidomethyl [C5]		False	True	False	0.0663742	0	1	1	1	S94OB2	S94OB2 [1-8]	0	925.42	High	High	1.77309	High	0	0.004192
False	High	[-].QNACQTEWMK.[-]	1×Carbamidomethyl [C4]		False	True	False	0.0031481	0	1	1	1	S94OB2	S94OB2 [1-10]	0	1295.55	High	High	3.80968	High	0	2.436e-05
False	High	[-].VSPTASNMLGK.[-]			False	True	False	0.00324791	0	1	1	2	S94OB2	S94OB2 [1-11]	0	1104.57	High	High	2.90404	High	0	2.55e-05
False	High	[-].DGFCSLR.[-]	1×Carbamidomethyl [C4]		False	True	False	0.0704804	0	1	1	2	S94OB2	S94OB2 [1-7]	0	854.383	High	High	1.96399	High	0	0.004645
False	High	[-].FDDCNPFPTR.[-]	1×Carbamidomethyl [C4]; 1×Acetyl [N-Term]	S94OB2 1×Acetyl [N-Term]	False	True	False	0.000216982	0	1	1	1	S94OB2	S94OB2 [1-10]	0	1310.55	High	High	2.67723	High	0	2.757e-07
False	High	[-].DHQEYLLR.[-]			False	True	False	0.0710104	0	1	1	13	S94OB2	S94OB2 [1-8]	0	1073.54	High	High	2.75875	High	0.0009227	0.03643
False	High	[-].SNVAVVQDYSR.[-]			False	True	False	0.000673475	0	1	1	3	S94OB2	S94OB2 [1-11]	0	1237.62	High	High	3.1673	High	0	1.837e-06
False	High	[K].AVYVLNDKYK.[I]			True	False	False	0.0076863	0	1	1	3	V8N3L4	V8N3L4 [93-102]	1	1212.66	High	High	2.91917	High	0	0.0001083
False	High	[-].GSMELMNSR.[-]			False	True	False	0.0273089	0	1	1	1	S94OB2	S94OB2 [1-9]	0	1024.46	High	High	2.26822	High	0	0.0009212
False	High	[-].MYMVSDKTVPVKR.[-]			False	False	True	1.20302e-06	0	1	1	2	S94OB2	S94OB2 [1-13]	2	1553.82	High	High	4.90242	High	0	4.616e-11
False	High	[-].STDDCNPFPTR.[-]	1×Carbamidomethyl [C5]		False	True	False	0.00223308	0	1	1	2	S94OB2	S94OB2 [1-11]	0	1309.55	High	High	3.56511	High	0	1.777e-05
False	High	[-].LSLADGNDVR.[-]			False	True	False	0.00136546	0	1	1	29	S94OB2	S94OB2 [1-10]	0	1059.54	High	High	2.99695	High	0	0.0001104
False	High	[R].VLQSNEELVK.[Q]			True	False	False	0.00155931	0	1	1	1	V8P7T9	V8P7T9 [94-103]	0	1158.64	High	High	2.72789	High	0	7.484e-06
False	High	[-].QPLSETLR.[-]			False	True	False	0.0182047	0	1	1	1	S94OB2	S94OB2 [1-8]	0	943.521	High	High	2.71409	High	0	0.0004633
False	High	[-].QPLSETLR.[-]	1×Gln->pyro-Glu [N-Term]		False	True	False	0.0258749	0	1	1	1	S94OB2	S94OB2 [1-8]	0	926.494	High	High	2.33631	High	0	0.000841
False	High	[-].KTQTGWVR.[-]	1×Acetyl [N-Term]	S94OB2 1×Acetyl [N-Term]	False	True	False	0.0198993	0	1	1	1	S94OB2	S94OB2 [1-8]	1	1017.55	High	High	2.5612	High	0	0.0005371
False	High	[-].YTSYECSQGTLTCK.[-]	2×Carbamidomethyl [C6; C13]		False	True	False	2.0867e-06	0	1	1	43	S94OB2	S94OB2 [1-14]	0	1697.71	High	High	4.02262	High	0	3.533e-10
False	High	[-].LHFANNLR.[-]			False	True	False	0.0955995	0	1	1	1	S94OB2	S94OB2 [1-8]	0	984.537	High	High	1.9896	High	0	0.007942
False	High	[K].KQKEIVDLHNSLR.[R]			True	False	False	1.47395e-06	0	1	1	2	V8N8B4	V8N8B4 [14-26]	2	1579.89	High	High	4.60209	High	0	6.505e-11
False	High	[-].LTDCDSLVK.[-]	1×Carbamidomethyl [C4]		False	False	True	0.00725027	0	1	1	1	S94OB2	S94OB2 [1-9]	0	1050.51	High	High	2.75467	High	0	9.807e-05
False	High	[-].NCFSSSLCK.[-]	2×Carbamidomethyl [C2; C8]		False	True	False	0.0130936	0	1	1	1	S94OB2	S94OB2 [1-9]	0	1102.47	High	High	2.81814	High	0	0.0002648
False	High	[K].ALTMEGNQASWR.[F]			True	False	False	0.000149135	0	1	1	42	V8N4D8	V8N4D8 [212-223]	0	1363.64	High	High	3.41678	High	0	2.474e-07
False	High	[K].ALTMEGNQASWR.[F]	1×Oxidation [M4]		True	False	False	0.00115893	0	1	1	3	V8N4D8	V8N4D8 [212-223]	0	1379.64	High	High	3.15103	High	0	4.571e-06
False	High	[-].VSHSEDECLQFK.[-]	1×Carbamidomethyl [C8]		False	False	True	0.00101882	0	1	1	2	S94OB2	S94OB2 [1-12]	0	1478.66	High	High	4.43943	High	0	9.445e-06
False	High	[-].VFSMDHNMR.[-]			False	True	False	0.0131956	0	1	1	1	S94OB2	S94OB2 [1-9]	0	1136.5	High	High	2.36398	High	0	0.0002691
False	High	[K].QKEIVDLHNSLRR.[S]			True	False	False	0.0245151	0	1	1	3	V8N8B4	V8N8B4 [15-27]	2	1607.9	High	High	3.56772	High	0	0.0007657
False	High	[-].PDGLMAEPGTK.[-]			False	True	False	0.000775138	0	1	1	1	S94OB2	S94OB2 [1-11]	0	1115.54	High	High	3.25823	High	0	2.328e-06
False	High	[K].LVATTQMQAADAR.[K]			True	False	False	1.02702e-05	0	1	1	1	V8NGF6	V8NGF6 [161-173]	0	1375.7	High	High	3.83459	High	0	1.676e-09
False	High	[-].GSVAVVQDYSR.[-]			False	True	False	0.00043999	0	1	1	16	S94OB2	S94OB2 [1-11]	0	1180.6	High	High	3.38188	High	0	8.997e-07
False	High	[-].LHFAGEYTGR.[-]			False	False	True	0.0123527	0	1	1	1	S94OB2	S94OB2 [1-10]	0	1150.56	High	High	2.53009	High	0	0.0002403
False	High	[-].WHMLVGPR.[-]			False	True	False	0.00808527	0	1	1	88	S94OB2	S94OB2 [1-8]	0	995.524	High	High	2.57289	High	0	0.00261
False	High	[-R].WHMLVPGR.[-]			False	True	False	0.0156517	0	1	2	87	S94OB2	S94OB2 [2-9]	0	995.524	High	High	2.62212	High	0.0001245	0.01222
False	High	[-].FLYGGCNDANR.[-]	1×Carbamidomethyl [C6]		False	False	True	0.00506627	0	1	1	5	S94OB2	S94OB2 [1-11]	0	1286.56	High	High	2.55767	High	0	5.402e-05
False	High	[-].LTLLHTNDVHAR.[-]			False	True	False	7.28277e-06	0	1	1	2	S94OB2	S94OB2 [1-12]	0	1389.76	High	High	4.56971	High	0	9.401e-10
False	High	[-].TNVSTVKDDLLR.[-]			False	True	False	4.28989e-05	0	1	1	3	S94OB2	S94OB2 [1-12]	1	1360.74	High	High	3.91096	High	0	1.837e-08
False	High	[-].TSDNCNPFPTR.[-]	1×Carbamidomethyl [C5]		False	True	False	0.000366203	0	1	1	2	S94OB2	S94OB2 [1-11]	0	1308.56	High	High	3.55865	High	0	7.433e-06
False	High	[R].YTVGPTETER.[C]			True	False	False	0.091121	0	1	1	1	V8NEZ7	V8NEZ7 [59-68]	0	1152.55	High	High	1.5321	High	0	0.00728
False	High	[-].DTNCNPFPTR.[-]	1×Carbamidomethyl [C4]		False	True	False	0.00169254	0	1	1	1	S94OB2	S94OB2 [1-10]	0	1221.53	High	High	2.77739	High	0	8.561e-06
False	High	[-].TYSYECSQGTLTCGK.[-]	2×Carbamidomethyl [C6; C13]		False	True	False	6.94929e-06	0	1	1	2	S94OB2	S94OB2 [1-15]	0	1754.74	High	High	4.04819	High	0	8.687e-10
False	High	[-].KTGCLVPVSPR.[-]	1×Carbamidomethyl [C4]		False	True	False	0.000136321	0	1	1	2	S94OB2	S94OB2 [1-11]	1	1213.67	High	High	3.8365	High	0	1.266e-07
False	High	[R].ALEQALER.[T]			True	False	False	0.0286001	0	1	1	1	V8NHK8	V8NHK8 [127-134]	0	929.505	High	High	2.542	High	0	0.0009914
False	High	[-].TTATDLKGNTVTVMENVLNDNK.[-]			False	False	True	5.57297e-07	0	1	1	34	S94OB2	S94OB2 [1-22]	1	2378.19	High	High	5.97576	High	0	4.323e-10
False	High	[-].TPLNCPPGSLK.[-]	1×Carbamidomethyl [C5]		False	True	False	0.00171917	0	1	1	1	S94OB2	S94OB2 [1-11]	0	1183.61	High	High	3.53462	High	0	8.831e-06
False	High	[-].SLQEDPAVKAELSR.[-]			False	True	False	0.000131612	0	1	1	1	S94OB2	S94OB2 [1-14]	1	1542.81	High	High	3.22172	High	0	1.198e-07
False	High	[-].SLPDSLTR.[-]			False	True	True	0.0959524	0	1	1	3	S94OB2	S94OB2 [1-8]	0	888.479	High	High	2.04535	High	0.001137	0.0455
False	High	[-].YTTLCYNHLTR.[-]	1×Carbamidomethyl [C5]		False	True	False	0.000110398	0	1	1	2	S94OB2	S94OB2 [1-11]	0	1441.69	High	High	3.27078	High	0	6.383e-07
False	High	[-].GPNSGTPVDDLDR.[-]			False	True	False	4.23991e-05	0	1	1	1	S94OB2	S94OB2 [1-13]	0	1342.62	High	High	4.04136	High	0	1.796e-08
False	High	[-].DSCFTLNQR.[-]	1×Carbamidomethyl [C3]		False	True	False	0.0136118	0	1	1	5	S94OB2	S94OB2 [1-9]	0	1140.51	High	High	2.65335	High	0.0001245	0.009185
False	High	[-].VGLVAVDGK.[-]			False	True	False	0.0228698	0	1	1	1	S94OB2	S94OB2 [1-9]	0	857.509	High	High	2.55588	High	0	0.0006824
False	High	[R].TNVSTVKNDIIR.[F]			True	False	False	8.87088e-05	0	1	1	2	V8P395	V8P395 [245-256]	1	1359.76	High	High	4.17795	High	0	6.181e-08
False	High	[-].LCLGNVCR.[-]	2×Carbamidomethyl [C2; C7]		False	True	False	0.0220034	0	1	1	2	S94OB2	S94OB2 [1-8]	0	991.481	High	High	2.12384	High	0.0001245	0.01081
False	High	[-].ATNYLLK.[-]			False	True	False	0.0723521	0	1	1	1	S94OB2	S94OB2 [1-7]	0	822.472	High	High	2.27546	High	0	0.00487
False	High	[-].AMLCNCSLSPR.[-]	1×Oxidation [M2]; 2×Carbamidomethyl [C4; C6]		False	True	False	0.00060136	0	1	1	1	S94OB2	S94OB2 [1-11]	0	1324.58	High	High	2.77946	High	0	1.522e-06
False	High	[-].KDTACVCVLTKK.[-]	2×Carbamidomethyl [C5; C7]; 1×Acetyl [N-Term]	S94OB2 1×Acetyl [N-Term]	False	True	False	0.000113016	0	1	1	2	S94OB2	S94OB2 [1-12]	2	1464.75	High	High	3.31711	High	0	9.284e-08
False	High	[-].QNSCQDDWLK.[-]	1×Carbamidomethyl [C4]; 1×Gln->pyro-Glu [N-Term]		False	True	False	0.0126931	0	1	1	1	S94OB2	S94OB2 [1-10]	0	1276.53	High	High	3.01965	High	0	0.0002527
False	High	[-].QNSCQDDWLK.[-]	1×Carbamidomethyl [C4]		False	True	False	0.00210609	0	1	1	3	S94OB2	S94OB2 [1-10]	0	1293.55	High	High	2.84111	High	0	0.000107
False	High	[-].KSLADGDDVR.[-]	1×Acetyl [N-Term]	S94OB2 1×Acetyl [N-Term]	False	True	False	0.0179945	0	1	1	1	S94OB2	S94OB2 [1-10]	1	1117.55	High	High	2.2587	High	0	0.0004536
False	High	[-K].FWEADGLHNK.[-]			False	True	False	0.00195554	0	1	2	3	S94OB2	S94OB2 [2-11]	0	1216.57	High	High	3.19474	High	0	0.0001325
False	High	[-].VSPTASDMLK.[-]			False	True	False	0.00436864	0	1	1	2	S94OB2	S94OB2 [1-10]	0	1048.53	High	High	2.66143	High	0	4.216e-05
False	High	[-].SAPVGLAYLGTVCNPK.[-]	1×Carbamidomethyl [C13]		False	True	False	9.59166e-05	0	1	1	1	S94OB2	S94OB2 [1-16]	0	1646.86	High	High	4.11016	High	0	7.055e-08
False	High	[-].VGLVAVDK.[-]			False	True	False	0.00966992	0	1	1	3	S94OB2	S94OB2 [1-8]	0	800.488	High	High	2.64556	High	0	0.0001592
False	High	[-].SALYCSALR.[-]	1×Carbamidomethyl [C5]		False	True	False	0.00982153	0	1	1	1	S94OB2	S94OB2 [1-9]	0	1040.52	High	High	2.51072	High	0	0.0001633
False	High	[-].SCQDDWLK.[-]	1×Carbamidomethyl [C2]		False	True	False	0.0272039	0	1	1	1	S94OB2	S94OB2 [1-8]	0	1051.45	High	High	2.20734	High	0	0.000911
False	High	[-].PSDSCQDDWLK.[-]	1×Carbamidomethyl [C5]		False	True	False	0.00263084	0	1	1	1	S94OB2	S94OB2 [1-11]	0	1350.56	High	High	2.52198	High	0	1.797e-05
False	High	[-].YYNYDKPALGLRK.[-]			False	True	False	0.00702789	0	1	1	1	S94OB2	S94OB2 [1-13]	1	1600.85	High	High	2.99566	High	0	9.317e-05
False	High	[-].SCEPFLYHGCGNPR.[-]	2×Carbamidomethyl [C2; C10]		False	True	False	0.000459305	0	1	1	3	S94OB2	S94OB2 [1-14]	0	1693.72	High	High	3.30323	High	0	9.672e-07
False	High	[-].LPESEQTLCAQRK.[-]	1×Carbamidomethyl [C9]		False	True	False	0.000781216	0	1	1	1	S94OB2	S94OB2 [1-13]	1	1559.78	High	High	2.38733	High	0	2.354e-06
False	High	[-].LDTACVCVLTKGK.[-]	2×Carbamidomethyl [C5; C7]		False	True	False	2.07046e-06	0	1	1	2	S94OB2	S94OB2 [1-13]	1	1464.75	High	High	4.67088	High	0	1.145e-10
False	High	[-].LDQSPEVQVYSR.[-]			False	True	False	0.000226508	0	1	1	1	S94OB2	S94OB2 [1-12]	0	1420.71	High	High	4.08532	High	0	2.96e-07
False	High	[-].FTYGGCAGNANNFK.[-]	1×Carbamidomethyl [C6]		False	True	False	6.26603e-05	0	1	1	1	S94OB2	S94OB2 [1-14]	0	1520.66	High	High	3.58377	High	0	3.449e-08
False	High	[-].LPPNPDGLMAEPGTK.[-]	1×Oxidation [M9]		False	True	False	0.0144836	0	1	1	1	S94OB2	S94OB2 [1-15]	0	1552.77	High	High	1.71375	High	0	0.0003143
False	High	[-].KNSEASYPYK.[-]	1×Acetyl [N-Term]	S94OB2 1×Acetyl [N-Term]	False	True	False	0.0017058	0	1	1	1	S94OB2	S94OB2 [1-10]	1	1228.58	High	High	2.45904	High	0	8.7e-06
False	High	[-].LPPNPDGLMAEPGTK.[-]			False	True	False	9.99315e-06	0	1	1	12	S94OB2	S94OB2 [1-15]	0	1536.77	High	High	4.27762	High	0	5.153e-07
False	High	[-].PHGSSTAAPHVGPVKR.[-]			False	True	False	0.00353898	0	1	1	3	S94OB2	S94OB2 [1-16]	1	1597.86	High	High	4.50701	High	0	2.945e-05
False	High	[-].GFCELPAAK.[-]	1×Carbamidomethyl [C3]		False	True	True	0.0402368	0	1	1	8	S94OB2	S94OB2 [1-9]	0	992.487	High	High	2.13863	High	0	0.001782
False	High	[K].FYHPDKGTGLLNK.[I]			True	False	False	9.74269e-05	0	1	1	3	V8NCP4	V8NCP4 [450-462]	1	1489.78	High	High	3.61639	High	0	7.206e-08
False	High	[-].KSNVVTCEPWEK.[-]	1×Carbamidomethyl [C7]		False	True	False	1.91865e-05	0	1	1	4	S94OB2	S94OB2 [1-12]	1	1476.72	High	High	4.14393	High	0	2.733e-05
False	High	[K].CLNCPEVYCR.[-]	3×Carbamidomethyl [C1; C4; C9]		False	True	False	0.00319761	0	1	1	1	S94OB2	S94OB2 [3-12]	0	1370.56	High	High	2.60269	High	0	2.492e-05
False	High	[-].WANTCSLNHSPDNLR.[-]	1×Carbamidomethyl [C5]		False	True	False	1.99885e-08	0	1	1	16	S94OB2	S94OB2 [1-15]	0	1784.81	High	High	4.52929	High	0	5.051e-11
False	High	[-].WANTCSLNHSPDNLR.[-]	1×Carbamidomethyl [C5]; 1×Acetyl [N-Term]	S94OB2 1×Acetyl [N-Term]	False	True	False	9.35113e-06	0	1	1	2	S94OB2	S94OB2 [1-15]	0	1826.82	High	High	4.09286	High	0	1.436e-09
False	High	[-].WAGGTCSLNHSPDNLR.[-]	1×Carbamidomethyl [C6]		False	True	False	5.20465e-08	0	1	1	16	S94OB2	S94OB2 [1-16]	0	1784.81	High	High	4.52691	High	0	6.134e-11
False	High	[-].WAGGTCSLNHSPDNLR.[-]	1×Carbamidomethyl [C6]; 1×Acetyl [N-Term]	S94OB2 1×Acetyl [N-Term]	False	True	False	7.25438e-06	0	1	1	2	S94OB2	S94OB2 [1-16]	0	1826.82	High	High	4.08979	High	0	9.339e-10
False	High	[-].ACETNVDYVYK.[-]	1×Carbamidomethyl [C2]		False	True	False	0.00060136	0	1	1	2	S94OB2	S94OB2 [1-11]	0	1361.6	High	High	3.34393	High	0	1.523e-06
False	High	[K].AVYVLNDK.[Y]			True	False	False	0.0263783	0	1	1	1	V8N3L4	V8N3L4 [93-100]	0	921.504	High	High	2.40196	High	0	0.0008678
False	High	[-].TSVAVVQDYSK.[-]			False	True	False	0.00200972	0	1	1	1	S94OB2	S94OB2 [1-11]	0	1196.62	High	High	3.28672	High	0	1.146e-05
False	High	[-].KSLADGNDVR.[-]	1×Acetyl [N-Term]	S94OB2 1×Acetyl [N-Term]	False	False	True	0.0426089	0	1	1	1	S94OB2	S94OB2 [1-10]	1	1116.56	High	High	2.3779	High	0	0.001964
False	High	[K].FLVNPQGKPVMR.[W]			True	False	False	6.41461e-05	0	1	1	22	V8P395	V8P395 [229-240]	0	1385.77	High	High	2.94636	High	0	6.117e-06
False	High	[K].CCNLDSNHQVSCALENTDK.[V]	3×Carbamidomethyl [C1; C2; C12]		True	False	False	3.52867e-07	0	1	1	1	V8ND09	V8ND09 [436-454]	0	2264.93	High	High	4.09995	High	0	5.942e-12
False	High	[-].GQGTPVDDLDR.[-]	1×Acetyl [N-Term]	S94OB2 1×Acetyl [N-Term]	False	False	True	0.00867196	0	1	1	1	S94OB2	S94OB2 [1-11]	0	1214.56	High	High	3.33484	High	0	0.0001325
False	High	[-].NTDWKPSVPR.[-]			False	True	False	0.0248004	0	1	1	1	S94OB2	S94OB2 [1-10]	0	1199.62	High	High	2.42663	High	0	0.0007798
False	High	[-].AAFLECCR.[-]	2×Carbamidomethyl [C6; C7]		False	True	False	0.0753893	0	1	1	1	S94OB2	S94OB2 [1-8]	0	1026.45	High	High	2.01896	High	0	0.005239
False	High	[-].LDTACVCVLTKK.[-]	2×Carbamidomethyl [C5; C7]		False	True	False	2.05038e-05	0	1	1	37	S94OB2	S94OB2 [1-12]	1	1407.73	High	High	4.44518	High	0	6.819e-08
False	High	[K-].LDDKVPDTELETK.[-]			False	True	False	0.00171917	0	1	2	1	S94OB2	S94OB2 [2-14]	1	1502.76	High	High	2.74057	High	0	8.795e-06
False	High	[-].CPEGYFSADTSSK.[-]	1×Carbamidomethyl [C1]		False	True	False	1.03103e-05	0	1	1	1	S94OB2	S94OB2 [1-13]	0	1448.6	High	High	4.26131	High	0	1.684e-09
False	High	[-].DDEECNYCNVVCK.[-]	3×Carbamidomethyl [C5; C8; C12]		False	False	True	0.000253674	0	1	1	1	S94OB2	S94OB2 [1-13]	0	1704.63	High	High	3.43951	High	0	3.585e-07
False	High	[-].GVVVAVAAPHVGPVKR.[-]	1×Acetyl [N-Term]	S94OB2 1×Acetyl [N-Term]	False	True	False	0.0017668	0	1	1	1	S94OB2	S94OB2 [1-16]	1	1597.95	High	High	4.62987	High	0	9.219e-06
False	High	[K].QKEIVDLHNSLR.[R]	1×Gln->pyro-Glu [N-Term]		True	False	False	4.78568e-05	0	1	1	25	V8N8B4	V8N8B4 [15-26]	1	1434.77	High	High	4.57795	High	0	8.459e-07
False	High	[K].QKEIVDLHNSLR.[R]			True	False	False	8.31712e-06	0	1	1	20	V8N8B4	V8N8B4 [15-26]	1	1451.8	High	High	4.09239	High	0	1.174e-09
False	High	[-].MFMVAAPHVGPVKR.[-]			False	False	True	1.85962e-05	0	1	1	49	S94OB2	S94OB2 [1-14]	1	1539.83	High	High	4.23279	High	0	4.511e-09
False	High	[K].EIVDLHNSLRR.[S]			True	False	False	0.0648941	0	1	1	2	V8N8B4	V8N8B4 [17-27]	1	1351.74	High	High	2.44478	High	0	0.004407
False	High	[K].ITNEVSKPLSHHIPVEK.[I]			True	False	False	0.0653839	0	1	1	1	V8P7P5	V8P7P5 [86-102]	0	1928.06	High	High	2.38443	High	0	0.004088
False	High	[-].LNQDLTVTASGDGK.[-]			False	True	False	2.30528e-05	0	1	1	8	S94OB2	S94OB2 [1-14]	0	1418.71	High	High	4.19176	High	0	8.483e-08
False	High	[-].YSNTCHSFTYSGCGGNANR.[-]	2×Carbamidomethyl [C5; C13]		False	True	False	7.29656e-09	0	1	1	6	S94OB2	S94OB2 [1-19]	0	2152.86	High	High	5.54348	High	0	1.078e-10
False	High	[-].QCETCSSLNHQER.[-]	2×Carbamidomethyl [C2; C5]; 1×Gln->pyro-Glu [N-Term]		False	False	True	9.42447e-06	0	1	1	1	S94OB2	S94OB2 [1-13]	0	1631.65	High	High	3.60613	High	0	1.45e-09
False	High	[-].TSAAVVQDYSK.[-S]			False	True	False	0.000571591	0	1	2	6	S94OB2	S94OB2 [1-11]	0	1168.58	High	High	2.92944	High	0	4.469e-05
False	High	[-].LLGGFECNEHEHR.[-]	1×Carbamidomethyl [C7]		False	True	False	5.07445e-05	0	1	1	2	S94OB2	S94OB2 [1-13]	0	1597.72	High	High	4.10454	High	0	3.518e-08
False	High	[-].LLNFECNEHEHR.[-]	1×Carbamidomethyl [C6]		False	True	False	5.9791e-05	0	0	1	2		S94OB2 [1-12]	0	1597.72	High	High	3.98003	High	0	3.192e-08
False	High	[R].CSFAHSPPHLR.[T]	1×Carbamidomethyl [C1]		True	False	False	0.0270994	0	1	1	1	V8NKT2	V8NKT2 [81-91]	0	1308.63	High	High	1.93664	High	0	0.0009043
False	High	[-].VVYDLSQKPGK.[R]			False	True	False	0.00203339	0	1	1	2	S94OB2	S94OB2 [1-11]	0	1233.68	High	High	2.90123	High	0	1.165e-05
False	High	[-].SNCPASCFCR.[-]	3×Carbamidomethyl [C3; C7; C9]		False	True	False	0.00227709	0	1	1	3	S94OB2	S94OB2 [1-10]	0	1258.48	High	High	2.7018	High	0	1.41e-05
False	High	[-].LSSPATLNSR.[-]			False	True	False	0.0053713	0	1	1	2	S94OB2	S94OB2 [1-10]	0	1045.56	High	High	2.58951	High	0	0.0003553
False	High	[-].RDLGCAATCPTVK.[-]	2×Carbamidomethyl [C5; C9]		False	False	True	0.000239239	0	1	1	9	S94OB2	S94OB2 [1-13]	1	1448.7	High	High	2.9331	High	0	0.0002065
False	High	[-].YYDYDKPALK.[-]			False	True	False	0.000265846	0	1	1	3	S94OB2	S94OB2 [1-10]	0	1275.63	High	High	3.34899	High	0	3.87e-07
False	High	[-].DVNFDSESTR.[-]			False	True	False	0.0138247	0	1	1	5	S94OB2	S94OB2 [1-10]	0	1169.51	High	High	2.36749	High	0	0.0002903
False	High	[-].KLDDKVPDTELETK.[-]			False	True	False	9.40589e-07	0	1	1	8	S94OB2	S94OB2 [1-14]	2	1630.85	High	High	5.25754	High	0	5.433e-08
False	High	[-].LTNCDSLVK.[-]	1×Carbamidomethyl [C4]		False	True	False	0.00119105	0	1	1	11	S94OB2	S94OB2 [1-9]	0	1049.53	High	High	2.95562	High	0	1.853e-05
False	High	[-].TLCYNHLTR.[-]	1×Carbamidomethyl [C3]		False	True	False	0.0126931	0	1	1	3	S94OB2	S94OB2 [1-9]	0	1177.58	High	High	2.27871	High	0	0.001502
False	High	[-].VSPTASNRMLK.[-]			False	True	False	0.00240498	0	1	1	1	S94OB2	S94OB2 [1-11]	1	1203.65	High	High	2.77517	High	0	1.543e-05
False	High	[-].DPNYGMVEPGTK.[-]			False	True	False	0.000878316	0	1	1	6	S94OB2	S94OB2 [1-12]	0	1307.59	High	High	3.8082	High	0	1.353e-05
False	High	[K].AGAINPTIR.[L]			True	False	False	0.00292316	0	1	1	1	V8P9G9	V8P9G9 [254-262]	0	912.526	High	High	2.93102	High	0	2.147e-05
False	High	[-].DPNYGMVEPGTK.[-]	1×Oxidation [M6]		False	True	False	0.00191775	0	1	1	2	S94OB2	S94OB2 [1-12]	0	1323.59	High	High	2.45557	High	0	1.058e-05
False	High	[-].TCPEGKNLCFK.[-]	2×Carbamidomethyl [C2; C9]		False	False	True	0.00873971	0	1	1	2	S94OB2	S94OB2 [1-11]	1	1353.63	High	High	2.50999	High	0	0.0001595
False	High	[K].LTTLGVNK.[I]			True	False	False	0.0305325	0	1	1	1	V8NYW9	V8NYW9 [19-26]	0	845.509	High	High	2.16902	High	0	0.001114
False	High	[-].TLCYDHLTR.[-]	1×Carbamidomethyl [C3]		False	False	True	0.0350573	0	1	1	1	S94OB2	S94OB2 [1-9]	0	1178.56	High	High	2.22933	High	0	0.001408
False	High	[-].VSPTASNMLKR.[-]			False	True	False	0.000558353	0	1	1	1	S94OB2	S94OB2 [1-11]	1	1203.65	High	High	3.62301	High	0	1.346e-06
False	High	[-].NLYQFKNMLGK.[-]			False	True	False	0.00601393	0	1	1	3	S94OB2	S94OB2 [1-11]	1	1355.71	High	High	2.72418	High	0	7.193e-05
False	High	[-].LLETCCAEADKDACLHEK.[-]	3×Carbamidomethyl [C5; C6; C14]		False	True	False	2.89132e-07	0	1	1	2	S94OB2	S94OB2 [1-18]	1	2162.95	High	High	4.8571	High	0	4.248e-12
False	High	[-].SAMVTVMMQPK.[-]			False	True	False	0.00125797	0	1	1	1	S94OB2	S94OB2 [1-11]	0	1222.6	High	High	2.54993	High	0	5.235e-06
False	High	[-].YYNYDKPALK.[-]			False	True	False	0.000571591	0	1	1	6	S94OB2	S94OB2 [1-10]	0	1274.64	High	High	3.0971	High	0	2.793e-05
False	High	[-].ESGTPVDDLDR.[-]	1×Acetyl [N-Term]	S94OB2 1×Acetyl [N-Term]	False	True	False	0.00149376	0	0	1	1		S94OB2 [1-11]	0	1245.56	High	High	2.42892	High	0	6.952e-06
False	High	[-].GNSGTPVDDLDR.[-]			False	False	True	0.000253674	0	1	1	4	S94OB2	S94OB2 [1-12]	0	1245.57	High	High	3.66165	High	0	3.594e-07
False	High	[-].VTYQTLAK.[-]			False	True	False	0.0082763	0	1	1	2	S94OB2	S94OB2 [1-8]	0	923.52	High	High	2.48069	High	0	0.0001225
False	High	[-].GVDPAPWPHVPVKR.[-]	1×Acetyl [N-Term]	S94OB2 1×Acetyl [N-Term]	False	True	False	0.0827489	0	1	1	2	S94OB2	S94OB2 [1-14]	1	1596.86	High	High	2.72162	High	0	0.006154
False	High	[R].EVQLLQEK.[L]			True	False	False	0.045289	0	1	1	1	V8PEY8	V8PEY8 [439-446]	0	986.552	High	High	2.00323	High	0	0.002172
False	High	[-].CGTLYCTELKK.[-]	2×Carbamidomethyl [C1; C6]		False	True	False	0.000668235	0	1	1	2	S94OB2	S94OB2 [1-11]	1	1372.66	High	High	3.45728	High	0	8.412e-05
False	High	[-].ATDFNSETSR.[-]	1×Acetyl [N-Term]	S94OB2 1×Acetyl [N-Term]	False	True	False	0.00329899	0	1	1	2	S94OB2	S94OB2 [1-10]	0	1169.51	High	High	2.62195	High	0	2.618e-05
False	High	[-].VDFDSESTR.[-]			False	True	False	0.0494302	0	1	1	1	S94OB2	S94OB2 [1-9]	0	1055.46	High	High	1.78944	High	0	0.002525
False	High	[-].RVSPTASNMLK.[-]			False	True	False	0.00254004	0	1	1	8	S94OB2	S94OB2 [1-11]	1	1203.65	High	High	3.74447	High	0	0.007235
False	High	[-].QHSYECSQGTLTCK.[-]	2×Carbamidomethyl [C6; C13]		False	False	True	8.2524e-06	0	1	1	6	S94OB2	S94OB2 [1-14]	0	1698.72	High	High	3.1327	High	0	1.994e-09
False	High	[-].TDHEVFPR.[-]			False	True	False	0.0410128	0	1	1	1	S94OB2	S94OB2 [1-8]	0	1000.48	High	High	2.43525	High	0	0.001835
False	High	[-].TCPEGKDLCFK.[-]	2×Carbamidomethyl [C2; C9]		False	False	True	0.00551985	0	1	1	1	S94OB2	S94OB2 [1-11]	1	1354.61	High	High	2.8581	High	0	6.238e-05
False	High	[-].LGLGDHNYCR.[-]	1×Carbamidomethyl [C9]		False	True	False	0.000421488	0	1	1	2	S94OB2	S94OB2 [1-10]	0	1204.55	High	High	3.43803	High	0	8.361e-07
False	High	[-].MYMVSNKTVVPKR.[-]			False	True	False	0.000112137	0	1	1	3	S94OB2	S94OB2 [1-13]	2	1552.83	High	High	3.34261	High	0	9.13e-08
False	High	[-].YCLLHQTK.[-]	1×Carbamidomethyl [C2]		False	True	False	0.033868	0	1	1	1	S94OB2	S94OB2 [1-8]	0	1062.54	High	High	2.12385	High	0	0.001327
False	High	[-].GSTPVDDLDR.[-]			False	True	False	0.0189232	0	1	1	2	S94OB2	S94OB2 [1-10]	0	1074.51	High	High	2.31059	High	0	0.003712
False	High	[-].SKTPQELLAK.[-]			False	True	False	0.00580669	0	1	1	1	S94OB2	S94OB2 [1-10]	1	1114.65	High	High	2.31967	High	0	6.773e-05
False	High	[-].SAGHCELYQESLKR.[-]	1×Carbamidomethyl [C5]		False	True	False	0.00485361	0	1	1	2	S94OB2	S94OB2 [1-14]	1	1677.8	High	High	2.66328	High	0	5.011e-05
False	High	[-].TKPAYQFSSCSVR.[-]	1×Carbamidomethyl [C10]		False	True	False	0.000120304	0	1	1	5	S94OB2	S94OB2 [1-13]	0	1530.74	High	High	4.14189	High	0	1.032e-07
False	High	[R].EVTVDVGK.[E]			True	False	False	0.0527242	0	1	1	1	V8NCP7	V8NCP7 [136-143]	0	846.457	High	High	2.09941	High	0	0.002817
False	High	[-].NSNPVDDLDR.[-]			False	True	False	0.00905116	0	1	1	1	S94OB2	S94OB2 [1-10]	0	1144.52	High	High	2.51027	High	0	0.0001424
False	High	[-].VSPTASDMLRK.[-]			False	True	False	0.000126077	0	1	1	1	S94OB2	S94OB2 [1-11]	1	1204.64	High	High	3.38326	High	0	1.115e-07
False	High	[-].KTNCDSLVK.[-]	1×Carbamidomethyl [C4]; 1×Acetyl [N-Term]	S94OB2 1×Acetyl [N-Term]	False	True	False	0.0076863	0	1	1	1	S94OB2	S94OB2 [1-9]	1	1106.55	High	High	2.26991	High	0	0.0001085
False	High	[-K].TPQELLAK.[-]			False	True	False	0.0205246	0	1	2	1	S94OB2	S94OB2 [3-10]	0	899.52	High	High	1.91988	High	0	0.0005675
False	High	[-].FLYGGCNNANR.[-]	1×Carbamidomethyl [C6]		False	True	False	0.000256663	0	1	1	16	S94OB2	S94OB2 [1-11]	0	1285.57	High	High	2.89268	High	0	6.02e-05
False	High	[-].NCLDMAGPK.[-]	1×Carbamidomethyl [C2]		False	True	False	0.0123048	0	1	1	23	S94OB2	S94OB2 [1-9]	0	1005.45	High	High	2.37457	High	0	0.0003937
False	High	[-].NCLDVCPK.[-]	2×Carbamidomethyl [C2; C6]		False	True	False	0.0121623	0	1	1	21	S94OB2	S94OB2 [1-8]	0	1005.45	High	High	2.31106	High	0.0002422	0.01506
False	High	[-].DLTEEPNSQGLSSK.[-]			False	False	True	0.000119368	0	1	1	2	S94OB2	S94OB2 [1-14]	0	1504.71	High	High	3.44997	High	0	1.014e-07
False	High	[K].VGKEDPQYWDR.[N]			True	False	False	0.00195554	0	1	1	1	V8NFA2	V8NFA2 [49-59]	1	1392.65	High	High	3.74432	High	0	1.091e-05
False	High	[-].YYHYDKPALK.[-]			False	True	False	0.00171247	0	1	1	3	S94OB2	S94OB2 [1-10]	0	1297.66	High	High	2.936	High	0	8.744e-06
False	High	[-].GVDFYAAPHVPVKR.[-]	1×Acetyl [N-Term]	S94OB2 1×Acetyl [N-Term]	False	True	False	0.0839879	0	1	1	3	S94OB2	S94OB2 [1-14]	1	1597.85	High	High	2.95161	High	0	0.008292
False	High	[-].SASQLYQESLRK.[-]			False	False	True	0.00016637	0	1	1	4	S94OB2	S94OB2 [1-12]	1	1409.74	High	High	3.19485	High	0	1.775e-07
False	High	[-].EAGDLQCRTDNCNMLPTR.[-]	2×Carbamidomethyl [C7; C12]		False	True	False	0.032468	0	1	1	14	S94OB2	S94OB2 [1-18]	1	2150.94	High	High	2.74457	High	0.0002422	0.01717
False	High	[-].LGSVSGMGCGR.[-]	1×Carbamidomethyl [C9]		False	False	True	0.00657765	0	1	1	3	S94OB2	S94OB2 [1-11]	0	1080.49	High	High	2.63338	High	0	8.33e-05
False	High	[-].DMLKCTVPSR.[-]	1×Carbamidomethyl [C5]		False	False	True	0.0220034	0	1	1	2	S94OB2	S94OB2 [1-10]	1	1206.6	High	High	2.03761	High	0	0.0006391
False	High	[-].VKPGVDLNCCR.[-]	2×Carbamidomethyl [C9; C10]		False	True	False	0.00292316	0	1	1	2	S94OB2	S94OB2 [1-11]	0	1317.64	High	High	2.99331	High	0	2.151e-05
False	High	[-].YCLLHQAK.[-]	1×Carbamidomethyl [C2]		False	True	False	0.00541333	0	1	1	2	S94OB2	S94OB2 [1-8]	0	1032.53	High	High	2.30728	High	0	6.008e-05
False	High	[-].SVAVVQDYNR.[-]			False	True	False	0.00230391	0	1	1	3	S94OB2	S94OB2 [1-10]	0	1150.59	High	High	2.88953	High	0	1.436e-05
False	High	[-].KVPLFSK.[-]	1×Acetyl [N-Term]	S94OB2 1×Acetyl [N-Term]	False	True	True	0.102893	0.000985218	1	1	14	S94OB2	S94OB2 [1-7]	1	860.524	High	High	1.60792	High	0.0001245	0.01111
False	High	[-].TLDECDR.[-]	1×Carbamidomethyl [C5]		False	True	False	0.129359	0.000985218	1	1	1	S94OB2	S94OB2 [1-7]	0	908.378	High	High	1.99577	High	0.0001245	0.01359
False	High	[-].TMSFYLR.[-]			False	True	False	0.0999153	0.000985218	1	1	1	S94OB2	S94OB2 [1-7]	0	917.455	High	High	1.91417	High	0.0001245	0.008553
False	High	[K].TLPFHCCR.[A]	2×Carbamidomethyl [C6; C7]		True	False	False	0.114387	0.000985218	1	1	3	V8NL73	V8NL73 [182-189]	0	1090.49	High	High	1.75997	High	0.0001245	0.01086
False	High	[-].GLVPLFSK.[-]			False	True	False	0.113146	0.000985218	1	1	16	S94OB2	S94OB2 [1-8]	0	860.524	High	High	1.60792	High	0.0001245	0.01066
False	High	[K].FLVNPQGKPVMR.[W]	1×Oxidation [M11]		True	False	False	0.125684	0.000985218	1	1	1	V8P395	V8P395 [229-240]	0	1401.77	High	High	2.21429	High	0.0001245	0.0129
False	High	[K-].CYNHLTR.[-]	1×Carbamidomethyl [C1]		False	False	True	0.102141	0.000985218	1	2	1	S94OB2	S94OB2 [2-8]	0	963.447	High	High	1.03643	High	0.0001245	0.008902
False	High	[-].QAPYDNNDYNLDLK.[-]			False	False	True	0.112325	0.000985218	1	1	1	S94OB2	S94OB2 [1-14]	0	1682.77	High	High	1.31357	High	0.0001245	0.01055
False	High	[-].GFCELPAQK.[-]	1×Carbamidomethyl [C3]		False	True	False	0.108302	0.000985218	1	1	1	S94OB2	S94OB2 [1-9]	0	1049.51	High	High	2.26147	High	0.0001245	0.009915
False	High	[-].LFLTCSKK.[-]	1×Carbamidomethyl [C5]		False	True	False	0.122546	0.000985218	1	1	1	S94OB2	S94OB2 [1-8]	1	996.555	High	High	1.82002	High	0.0001245	0.01235
False	High	[K].EIASITTKDEDRNDPLLLYHK.[M]			True	False	False	0.101394	0.000985218	1	1	1	V8NQ76	V8NQ76 [261-281]	2	2471.28	High	High	2.5695	High	0.0001245	0.008812
False	High	[-].MYMVSNK.[-T]	1×Acetyl [N-Term]	S94OB2 1×Acetyl [N-Term]; S94OB2 1×Acetyl [N-Term]; S94OB2 1×Acetyl [N-Term]	False	True	False	0.119914	0.000985218	3	3	1	S94OB2; S94OB2	S94OB2 [1-7]; S94OB2 [1-7]	0	914.411	High	High	2.08832	High	0.0001245	0.01184
False	High	[-].WFYDPK.[-]			False	True	True	0.114804	0.000985218	1	1	2	S94OB2	S94OB2 [1-6]	0	855.404	High	High	1.6344	High	0.0001245	0.01099
False	High	[-].SPPGDWQK.[-]			False	True	False	0.125684	0.000985218	1	1	2	S94OB2	S94OB2 [1-8]	0	914.437	High	High	2.02867	High	0.0001245	0.01287
False	High	[K].EIALPVTIPDTITEWK.[A]			True	False	False	0.112734	0.000985218	1	1	1	V8NK36	V8NK36 [613-628]	0	1825.99	High	High	1.22434	High	0.0001245	0.01058
False	High	[R].SGKHFFEVK.[Y]			True	False	False	0.10327	0.000985218	1	1	4	V8NEU2	V8NEU2 [111-119]	1	1078.57	High	High	2.59322	High	0.0001245	0.01309
False	High	[K-].LLPLAYK.[-T]			False	True	True	0.130762	0.000985218	3	5	28	S94OB2; S94OB2; S94OB2	S94OB2 [6-12]; S94OB2 [4-10]; S94OB2 [1-7]	0	817.518	High	High	1.70068	High	0.004952	0.1701
False	High	[K-R].LVPLFSK.[T-]			False	True	True	0.107121	0.000985218	3	5	76	S94OB2; S94OB2; S94OB2	S94OB2 [2-8]; S94OB2 [3-9]; S94OB2 [2-8]	0	803.503	High	High	1.68621	High	0.0008151	0.03126
False	High	[-].TTATDLKGNTVTVMENVLNDNK.[-]	1×Oxidation [M14]; 1×Acetyl [N-Term]	S94OB2 1×Acetyl [N-Term]	False	False	True	0.123435	0.000985218	1	1	2	S94OB2	S94OB2 [1-22]	1	2436.19	High	High	1.7216	High	0.0001245	0.01249
False	High	[-].THQYLSQR.[-]			False	True	False	0.129359	0.000985218	1	1	2	S94OB2	S94OB2 [1-8]	0	1032.52	High	High	2.3644	High	0.0001245	0.01352
False	High	[-R].VSPTASNMLK.[-R]	1×Oxidation [M8]		False	True	False	0.123882	0.000985218	2	3	1	S94OB2; S94OB2	S94OB2 [2-11]; S94OB2 [1-10]	0	1063.55	High	High	1.74075	High	0.0001245	0.01253
False	High	[R].TLDNDIMLIK.[X]			True	False	False	0.114387	0.000985218	1	1	1	V8N4Z1	V8N4Z1 [136-145]	0	1175.63	High	High	1.61493	High	0.0001245	0.01091
False	High	[-].YLYSLQR.[-]			False	True	False	0.112325	0.000985218	1	1	1	S94OB2	S94OB2 [1-7]	0	942.504	High	High	1.85473	High	0.0001245	0.01053
False	High	[-].KWDTLEK.[-]	1×Acetyl [N-Term]	S94OB2 1×Acetyl [N-Term]	False	True	False	0.126138	0.000985218	1	1	1	S94OB2	S94OB2 [1-7]	1	961.499	High	High	1.87459	High	0.0001245	0.01296
False	High	[-].KSYLLTK.[-]	1×Acetyl [N-Term]	S94OB2 1×Acetyl [N-Term]	False	True	False	0.10365	0.000985218	1	1	1	S94OB2	S94OB2 [1-7]	1	894.529	High	High	2.1679	High	0.0001245	0.009154
False	High	[-].LNLYQFK.[-]			False	True	False	0.11948	0.000985218	1	1	1	S94OB2	S94OB2 [1-7]	0	925.514	High	High	1.85728	High	0.0001245	0.01175
False	High	[-].KNLYQFK.[-]	1×Acetyl [N-Term]	S94OB2 1×Acetyl [N-Term]	False	True	False	0.11948	0.000985218	1	1	1	S94OB2	S94OB2 [1-7]	1	982.536	High	High	1.66455	High	0.0001245	0.01179
False	High	[R-].ETVLLPR.[K-]			True	True	False	0.108698	0.000985218	1	2	1	V8N4M5	V8N4M5 [46-52]	0	827.499	High	High	2.15119	High	0.0001245	0.009974
False	High	[K].LLPFTYSGK.[T]			True	False	False	0.118617	0.000985218	1	1	1	V8NCS7	V8NCS7 [167-175]	0	1025.57	High	High	1.69212	High	0.0001245	0.01159
False	High	[-].KSSHNYCR.[-]	1×Carbamidomethyl [C7]; 1×Acetyl [N-Term]	S94OB2 1×Acetyl [N-Term]	False	True	False	0.116485	0.000985218	1	1	1	S94OB2	S94OB2 [1-8]	1	1093.48	High	High	2.05842	High	0.0001245	0.01122
False	High	[-].CHDTQLPFLYK.[-]	1×Carbamidomethyl [C1]; 1×Acetyl [N-Term]	S94OB2 1×Acetyl [N-Term]	False	False	True	0.12478	0.000985218	1	1	1	S94OB2	S94OB2 [1-11]	0	1463.7	High	High	1.15107	High	0.0001245	0.01274
False	High	[-].GCLDVCPGK.[-]	2×Carbamidomethyl [C2; C6]		False	True	False	0.12797	0.000985218	1	1	2	S94OB2	S94OB2 [1-9]	0	1005.45	High	High	2.08129	High	0.0001245	0.01334
False	High	[-].QMHMLVPGR.[-]			False	True	False	0.10365	0.000985218	1	1	1	S94OB2	S94OB2 [1-9]	0	1068.54	High	High	2.52993	High	0.0001245	0.009153
False	High	[-].SLMGVTTEDCPDGKNLYVETR.[-]	1×Oxidation [M3]; 1×Carbamidomethyl [C10]		False	True	False	0.12478	0.000985218	1	1	1	S94OB2	S94OB2 [1-21]	1	2401.1	High	High	1.74557	High	0.0001245	0.01275
False	High	[-].NLYQFKDMLK.[-]	1×Oxidation [M8]		False	True	False	0.118188	0.000985218	1	1	1	S94OB2	S94OB2 [1-10]	1	1315.67	High	High	1.92177	High	0.0001245	0.01154
False	High	[R].LSYLLMCLESAVHR.[G]	1×Carbamidomethyl [C7]		True	False	False	0.131705	0.0019318	1	1	1	V8NSK8	V8NSK8 [252-265]	0	1691.86	High	High	1.22032	High	0.0002422	0.01404
False	High	[-].HLDCTLQR.[-]	1×Carbamidomethyl [C4]		False	True	False	0.147651	0.0019318	1	1	1	S94OB2	S94OB2 [1-8]	0	1042.51	High	High	1.36181	High	0.0002422	0.01715
False	High	[-].GHFFEVK.[-]			False	True	False	0.13848	0.0019318	1	1	1	S94OB2	S94OB2 [1-7]	0	863.441	High	High	2.71669	High	0.0002422	0.0153
False	High	[-].NVLLEQK.[-]			False	True	False	0.154608	0.0019318	1	1	1	S94OB2	S94OB2 [1-7]	0	843.493	High	High	1.85785	High	0.0002422	0.01866
False	High	[-].DYQEYLLR.[-]			False	True	False	0.155155	0.0019318	1	1	6	S94OB2	S94OB2 [1-8]	0	1099.54	High	High	2.0035	High	0.0002422	0.01877
False	High	[-].TMSFYLK.[-]			False	True	False	0.139473	0.0019318	1	1	2	S94OB2	S94OB2 [1-7]	0	889.449	High	High	1.76503	High	0.0008151	0.03257
False	High	[-].DEWYPEAPDLMR.[-]	1×Oxidation [M11]; 1×Acetyl [N-Term]	S94OB2 1×Acetyl [N-Term]	False	True	False	0.149761	0.0019318	1	1	1	S94OB2	S94OB2 [1-12]	0	1579.67	High	High	1.11764	High	0.0002422	0.01761
False	High	[-].PCTLYNK.[-]	1×Carbamidomethyl [C2]		False	True	False	0.140473	0.0019318	1	1	1	S94OB2	S94OB2 [1-7]	0	895.434	High	High	2.83473	High	0.0002422	0.01571
False	High	[-].SDLLPTKDK.[-]			False	False	True	0.13361	0.0019318	1	1	1	S94OB2	S94OB2 [1-9]	1	1016.56	High	High	2.4386	High	0.0002422	0.01439
False	High	[-].NYNLDLK.[-]			False	True	False	0.143	0.0019318	1	1	1	S94OB2	S94OB2 [1-7]	0	879.457	High	High	1.85283	High	0.0002422	0.01626
False	High	[-].QPLESCR.[-]	1×Carbamidomethyl [C6]		False	False	True	0.145567	0.0019318	1	1	1	S94OB2	S94OB2 [1-7]	0	889.42	High	High	1.1672	High	0.0002422	0.01678
False	High	[-].QFTPVDDLDR.[-]	1×Gln->pyro-Glu [N-Term]		False	True	False	0.13361	0.0019318	0	1	1		S94OB2 [1-10]	0	1188.55	High	High	1.24575	High	0.0002422	0.01434
False	High	[-].TDHGDLPR.[-]			False	False	True	0.155155	0.0019318	1	1	1	S94OB2	S94OB2 [1-8]	0	910.438	High	High	1.55382	High	0.0002422	0.01878
False	High	[-].GENQCFKR.[-]	1×Carbamidomethyl [C5]		False	True	False	0.137493	0.0019318	1	1	1	S94OB2	S94OB2 [1-8]	1	1038.48	High	High	1.98364	High	0.0002422	0.0151
False	High	[-].VHTCLNHQPMPTR.[-]	1×Oxidation [M10]; 1×Carbamidomethyl [C4]		False	True	False	0.137003	0.0019318	1	1	2	S94OB2	S94OB2 [1-13]	0	1606.76	High	High	2.1056	High	0.0002422	0.01503
False	High	[-].RPGESLR.[-]			False	True	False	0.137986	0.0019318	1	1	1	S94OB2	S94OB2 [1-7]	0	814.453	High	High	1.83014	High	0.0002422	0.01526
False	High	[-].EAGDLKCTVNDCNPMPTR.[-]	1×Oxidation [M15]; 2×Carbamidomethyl [C7; C12]		False	True	False	0.149761	0.0019318	1	1	32	S94OB2	S94OB2 [1-18]	1	2093.9	High	High	1.78263	High	0.0008151	0.02807
False	High	[-].ALAFALDR.[-]			False	True	False	0.142491	0.0019318	1	1	1	S94OB2	S94OB2 [1-8]	0	876.494	High	High	2.40032	High	0.0002422	0.01617
False	High	[-].SASQLYR.[-]			False	True	False	0.15736	0.00289455	1	1	1	S94OB2	S94OB2 [1-7]	0	824.426	High	High	2.31756	High	0.0003628	0.0193
False	High	[-].NYTLWSK.[-]			False	True	False	0.162424	0.00384267	1	1	1	S94OB2	S94OB2 [1-7]	0	911.462	High	High	2.01005	High	0.0004821	0.02043
False	High	[R].VTLYGLMDMLK.[N]	1×Oxidation [M7]		True	False	False	0.161286	0.00384267	0	1	5		V8N5Q9 [422-432]	0	1299.67	High	High	1.16188	High	0.001768	0.0693
False	High	[K].LLGPLAYK.[-]			False	True	False	0.159032	0.00384267	1	1	10	S94OB2	S94OB2 [2-9]	0	874.54	High	High	1.66543	High	0.001028	0.04407
False	High	[-].GELVSDGVK.[-]			False	True	False	0.160156	0.00384267	1	1	1	S94OB2	S94OB2 [1-9]	0	903.478	High	High	2.2081	High	0.0004821	0.0199
False	High	[K].NMLQCLK.[Q]	1×Carbamidomethyl [C5]		True	False	False	0.164143	0.00476718	1	1	1	V8NSK8	V8NSK8 [726-732]	0	906.454	High	High	1.88859	High	0.0005992	0.02083
False	High	[-].DPTCPTVK.[-]	1×Carbamidomethyl [C4]		False	True	False	0.166461	0.00476718	1	1	3	S94OB2	S94OB2 [1-8]	0	917.44	High	High	2.2759	High	0.001975	0.08354
False	High	[K].ITITNDQNR.[L]			True	False	False	0.164143	0.00476718	1	1	1	V8NEC1	V8NEC1 [479-487]	0	1074.55	High	High	1.32313	High	0.0005992	0.02087
False	High	[-].ALSNMPAK.[-]			False	True	False	0.16472	0.00476718	1	1	1	S94OB2	S94OB2 [1-8]	0	831.439	High	High	1.63453	High	0.0005992	0.02092
False	High	[K].QKEIVDLHNSLRR.[S]	1×Gln->pyro-Glu [N-Term]		True	False	False	0.168807	0.00476718	1	1	1	V8N8B4	V8N8B4 [15-27]	2	1590.87	High	High	3.10606	High	0.0005992	0.02193
False	High	[R].SQIDPTSANFLIWPPCVEVK.[R]	1×Carbamidomethyl [C16]		True	False	False	0.164143	0.00476718	1	1	1	V8N8R5	V8N8R5 [48-67]	0	2301.16	High	High	1.25981	High	0.0005992	0.02083
False	High	[K].RFCPEADAK.[N]	1×Carbamidomethyl [C3]		True	False	False	0.16472	0.00476718	1	1	1	V8NSK8	V8NSK8 [717-725]	1	1093.51	High	High	2.4671	High	0.0005992	0.02102
False	High	[-].KLSELVK.[-]	1×Acetyl [N-Term]	S94OB2 1×Acetyl [N-Term]	False	True	False	0.17602	0.00569003	1	1	2	S94OB2	S94OB2 [1-7]	1	858.529	High	High	1.83524	High	0.0007133	0.02365
False	High	[-].CNPFPTR.[-]	1×Carbamidomethyl [C1]		False	True	False	0.177864	0.00569003	1	1	2	S94OB2	S94OB2 [1-7]	0	891.414	High	High	2.16067	High	0.0007133	0.02416
False	High	[-].GCGCPSVR.[-]	2×Carbamidomethyl [C2; C4]		False	True	False	0.177864	0.00569003	1	1	1	S94OB2	S94OB2 [1-8]	0	892.376	High	High	1.93983	High	0.0007133	0.02404
False	High	[-].LGVDYLR.[-]			False	True	False	0.177248	0.00569003	1	1	1	S94OB2	S94OB2 [1-7]	0	835.467	High	High	2.43196	High	0.0007133	0.02395
False	High	[-].NLYQFNK.[-]			False	True	False	0.184134	0.00569003	1	1	2	S94OB2	S94OB2 [1-7]	0	926.473	High	High	2.10201	High	0.005948	0.1985
False	High	[-].SLPFYLR.[-]			False	True	False	0.195898	0.00654043	1	1	1	S94OB2	S94OB2 [1-7]	0	895.504	High	High	1.52812	High	0.0008151	0.02883
False	High	[-].FCELDLR.[-]	1×Carbamidomethyl [C2]		False	True	False	0.202706	0.00654043	1	1	1	S94OB2	S94OB2 [1-7]	0	952.456	High	High	2.11272	High	0.0008151	0.03063
False	High	[-].RGFQLCR.[-]	1×Carbamidomethyl [C6]		False	False	True	0.202016	0.00654043	1	1	1	S94OB2	S94OB2 [1-7]	1	936.483	High	High	2.49125	High	0.0008151	0.03054
False	High	[-].GVLEEKLR.[-]			False	True	False	0.197244	0.00654043	1	1	1	S94OB2	S94OB2 [1-8]	1	943.557	High	High	1.8819	High	0.0008151	0.02913
False	High	[-].PAFYYNK.[-]			False	True	False	0.204787	0.00654043	1	1	1	S94OB2	S94OB2 [1-7]	0	902.441	High	High	2.24321	High	0.0008151	0.03115
False	High	[-].SPPGNWQK.[-]			False	True	True	0.199278	0.00654043	1	1	6	S94OB2	S94OB2 [1-8]	0	913.453	High	High	1.62288	High	0.001243	0.05206
False	High	[-].KYCTEK.[-]	1×Carbamidomethyl [C3]; 1×Acetyl [N-Term]	S94OB2 1×Acetyl [N-Term]	False	True	False	0.193894	0.00654043	1	1	1	S94OB2	S94OB2 [1-6]	1	870.403	High	High	1.66668	High	0.0008151	0.02829
False	High	[-].RLVPLFSK.[-]			False	True	False	0.195898	0.00654043	1	1	1	S94OB2	S94OB2 [1-8]	1	959.604	High	High	2.01488	High	0.0008151	0.02875
False	High	[-].SNGTPVDDLDGR.[-]			False	False	True	0.205484	0.00654043	1	1	1	S94OB2	S94OB2 [1-12]	0	1245.57	High	High	2.28187	High	0.0008151	0.03154
False	High	[-].NAPEVCPK.[-]	1×Carbamidomethyl [C6]		False	False	True	0.211852	0.00654043	1	1	1	S94OB2	S94OB2 [1-8]	0	914.44	High	High	1.47247	High	0.0008151	0.03323
False	High	[-].FYLDFR.[-]			False	True	False	0.214735	0.00654043	1	1	1	S94OB2	S94OB2 [1-6]	0	860.43	High	High	1.4319	High	0.0008151	0.0341
False	High	[K].LLSLPNIR.[K]			True	False	False	0.204091	0.00654043	1	1	1	V8P5W4	V8P5W4 [281-288]	0	925.583	High	High	2.03159	High	0.0008151	0.03106
False	High	[K].CQLAETEAQR.[D]	1×Carbamidomethyl [C1]		True	False	False	0.214011	0.00654043	1	1	1	V8NDD7	V8NDD7 [591-600]	0	1205.56	High	High	0.995231	High	0.0008151	0.03397
False	High	[-].YECCDTDR.[-]	2×Carbamidomethyl [C3; C4]		False	True	False	0.188635	0.00654043	1	1	1	S94OB2	S94OB2 [1-8]	0	1118.39	High	High	2.24648	High	0.0008151	0.02683
False	High	[-].EAGDLKCRTDDCNPMPTR.[-]	1×Oxidation [M15]; 2×Carbamidomethyl [C7; C12]		False	True	False	0.246999	0.00736611	1	1	4	S94OB2	S94OB2 [1-18]	2	2151.92	High	High	1.53436	High	0.00146	0.05561
False	High	[-].KLLCAAK.[-]	1×Carbamidomethyl [C4]		False	True	False	0.235834	0.00736611	1	1	1	S94OB2	S94OB2 [1-7]	1	803.481	High	High	2.53679	High	0.001028	0.04057
False	High	[-].LLPLAYGK.[-]			False	True	False	0.227351	0.00736611	1	1	12	S94OB2	S94OB2 [1-8]	0	874.54	High	High	1.81676	High	0.001563	0.05975
False	High	[-].LATVVPTR.[-]			False	True	False	0.246188	0.00736611	1	1	1	S94OB2	S94OB2 [1-8]	0	856.525	High	High	2.43238	High	0.001028	0.044
False	High	[-K].YDSYSTK.[-E]			True	True	False	0.243766	0.00736611	1	2	1	V8NB97	V8NB97 [182-188]	0	863.378	High	High	2.07485	High	0.001028	0.04316
False	High	[-].FAGAPYNDDNYNLDLK.[-]			False	False	True	0.225836	0.00736611	1	1	1	S94OB2	S94OB2 [1-16]	0	1829.83	High	High	1.33594	High	0.0009227	0.03741
False	High	[-].LEKCYR.[-]	1×Carbamidomethyl [C4]		False	True	False	0.233495	0.00736611	1	1	2	S94OB2	S94OB2 [1-6]	1	868.435	High	High	1.42275	High	0.001563	0.05749
False	High	[-].GNTVTVMQDVNLDNK.[-]	1×Oxidation [M7]; 1×Acetyl [N-Term]	S94OB2 1×Acetyl [N-Term]	False	True	False	0.237404	0.00736611	1	1	1	S94OB2	S94OB2 [1-15]	0	1705.81	High	High	1.4801	High	0.001028	0.04121
False	High	[-].GKLVPLFSK.[-]			False	True	False	0.228875	0.00736611	1	1	1	S94OB2	S94OB2 [1-9]	1	988.619	High	High	2.71961	High	0.0009227	0.03848
False	High	[-].NDDGSFCR.[-]	1×Carbamidomethyl [C7]		False	True	False	0.228112	0.00736611	1	1	1	S94OB2	S94OB2 [1-8]	0	970.368	High	High	1.12768	High	0.0009227	0.03831
False	High	[-].NLWWLR.[-]			False	True	False	0.240568	0.00736611	1	1	1	S94OB2	S94OB2 [1-6]	0	887.489	High	High	1.49755	High	0.001028	0.04228
False	High	[-].KYVLDDK.[Y-]	1×Acetyl [N-Term]	S94OB2 1×Acetyl [N-Term]; S94OB2 1×Acetyl [N-Term]	False	True	False	0.218384	0.00736611	1	2	1	S94OB2	S94OB2 [1-7]	1	922.488	High	High	1.46902	High	0.0009227	0.03525
False	High	[-].GCLDVGPK.[-]	1×Carbamidomethyl [C2]		False	False	True	0.225836	0.00736611	1	1	1	S94OB2	S94OB2 [1-8]	0	845.419	High	High	1.52009	High	0.0009227	0.03742
False	High	[-].FLVNPANK.[-]			False	True	False	0.243766	0.00736611	1	1	1	S94OB2	S94OB2 [1-8]	0	902.509	High	High	1.85043	High	0.001028	0.04336
False	High	[-R].FATLYDK.[-HQ]			True	True	False	0.249446	0.00824407	1	3	1	S94OB2	S94OB2 [1-7]; V8NCE3 [40-46]	0	857.44	High	High	2.39069	High	0.001137	0.04518
False	High	[R].QLHDACK.[G]	1×Carbamidomethyl [C6]; 1×Gln->pyro-Glu [N-Term]		True	False	False	0.253566	0.00824407	1	1	1	V8NYC7	V8NYC7 [225-231]	0	854.383	High	High	2.08415	High	0.001137	0.0466
False	High	[-].GNTVTVMENVNLDNK.[-]	1×Oxidation [M7]; 1×Acetyl [N-Term]	S94OB2 1×Acetyl [N-Term]	False	True	False	0.251912	0.00824407	1	1	1	S94OB2	S94OB2 [1-15]	0	1705.81	High	High	1.45523	High	0.001137	0.04611
False	High	[K].ELQYEK.[I]			True	False	False	0.25523	0.00824407	1	1	1	V8P0T5	V8P0T5 [89-94]	0	809.404	High	High	1.3936	High	0.001137	0.04722
False	High	[-].MHLMSSPNLPLAYK.[-]	2×Oxidation [M1; M4]		False	True	False	0.253566	0.00824407	1	1	3	S94OB2	S94OB2 [1-14]	0	1633.81	High	High	1.10913	High	0.001137	0.04672
False	High	[-K].VLEELKR.[-]			False	True	True	0.266252	0.00910365	1	2	1	S94OB2	S94OB2 [2-8]	1	886.536	High	High	1.9919	High	0.001243	0.05103
False	High	[-].GCWPYFK.[-]	1×Carbamidomethyl [C2]		False	False	True	0.257741	0.00910365	1	1	1	S94OB2	S94OB2 [1-7]	0	957.429	High	High	1.77154	High	0.001243	0.04807
False	High	[R].VYNVEQLAFQDPATSFFSTSDHSK.[W]			True	False	False	0.266252	0.00910365	1	1	1	V8PGW5	V8PGW5 [321-344]	0	2718.27	High	High	1.21425	High	0.001243	0.05105
False	High	[K].ELDFQKDVDVNLFESAIR.[I]			True	False	False	0.261119	0.00910365	1	1	1	V8NF31	V8NF31 [277-294]	1	2138.08	High	High	1.2288	High	0.001243	0.04923
False	High	[R].ILGYIPK.[A]			True	False	False	0.265391	0.00910365	1	1	1	V8N615	V8N615 [97-103]	0	803.503	High	High	1.74226	High	0.001243	0.05098
False	High	[-].STTDLPSR.[-]			False	False	True	0.265391	0.00910365	1	1	1	S94OB2	S94OB2 [1-8]	0	876.442	High	High	1.89253	High	0.001243	0.0508
False	High	[K].GLWWLR.[R]			True	False	False	0.274981	0.0099935	1	1	12	V8NEU2	V8NEU2 [153-158]	0	830.467	High	High	1.27519	High	0.005251	0.181
False	High	[R-].LASYLDK.[V-]			True	True	False	0.274099	0.0099935	1	3	1	V8NAN6	V8NAN6 [200-206]	0	809.44	High	High	2.05198	High	0.001351	0.05397

## Sheet: Target Peptide Spectrum Match
		Venom_Naja_naja_searched_against_King_Cobra_Denovo_sequences_naja_naja_Denovo_sequences_naja_oxiana_TargetPeptideSpectrumMatch
Checked	Confidence	Identifying Node	PSM Ambiguity	Annotated Sequence	Modifications	King Cobra	de novo sequences Naja naja	de novo sequences Naja oxiana	# Protein Groups	# Proteins	Master Protein Accessions	Protein Accessions	# Missed Cleavages	Charge	DeltaScore	DeltaCn	Rank	Search Engine Rank	m/z [Da]	MH+ [Da]	DeltaM [ppm]	Deltam/z [Da]	Activation Type	MS Order	Isolation Interference [%]	Ion Inject Time [ms]	RT [min]	First Scan	Spectrum File	Ions Matched	XCorr	Percolator q-Value	Percolator PEP
False	High	Sequest HT (A2)	Unambiguous	TWcDGFcR	C3(Carbamidomethyl); C7(Carbamidomethyl)	False	True	False	1	1	S94OB2	S94OB2	0	2	0.682	0	1	1	551.217	1101.43	2.8242	0.00155532	HCD	MS2	47.1041	50	50.3377	23059	180918_AB_Venom_Naja_naja.raw	0/0	2.39387	0	0.0002153
False	High	Sequest HT (A2)	Unambiguous	MFMVAAPHVPVK		False	True	False	1	2	S94OB2	S94OB2; S94OB2	0	3	0.7214	0	1	1	442.907	1326.71	-0.327289	-0.000144739	HCD	MS2	9.77236	50	55.9865	26211	180918_AB_Venom_Naja_naja.raw	0/0	3.23351	0	8.549e-07
False	High	Sequest HT (A2)	Unambiguous	QYFFETK		True	True	True	2	5	S94OB2; V8N4D8	V8PAN4; S94OB2; V8N4D8; S94OB2; V8NP13	0	2	0.4699	0	1	1	481.735	962.462	-0.0319745	-1.53871e-05	HCD	MS2	0	50	55.9602	26197	180918_AB_Venom_Naja_naja.raw	0/0	1.66361	0	0.005571
False	High	Sequest HT (A2)	Unambiguous	GcLDVcPK	C2(Carbamidomethyl); C6(Carbamidomethyl)	False	True	True	1	2	S94OB2	S94OB2; S94OB2	0	2	0.7512	0	1	1	474.717	948.427	-0.287436	-0.000136306	HCD	MS2	0	50	55.9587	26196	180918_AB_Venom_Naja_naja.raw	0/0	2.0466	0	0.00353
False	High	Sequest HT (A2)	Unambiguous	SLGNNQccSTDNcNPFPTR	C7(Carbamidomethyl); C8(Carbamidomethyl); C13(Carbamidomethyl)	False	True	False	1	1	S94OB2	S94OB2	0	3	0.0895	0	1	1	747.981	2241.93	8.93255	0.00667532	HCD	MS2	7.95769	50	55.9474	26190	180918_AB_Venom_Naja_naja.raw	0/0	1.90247	0	0.001192
False	High	Sequest HT (A2)	Unambiguous	cFLTPDLTSK	C1(Carbamidomethyl)	False	True	True	1	2	S94OB2	S94OB2; S94OB2	0	2	0.5897	0	1	1	591.298	1181.59	1.13418	0.000670068	HCD	MS2	18.7543	3.89365	55.9458	26189	180918_AB_Venom_Naja_naja.raw	0/0	2.33801	0	0.003982
False	High	Sequest HT (A2)	Unambiguous	LFLNTPSDAQTVPLLSR		False	True	False	1	1	S94OB2	S94OB2	0	2	0.7508	0	1	1	936.512	1872.02	-3.27633	-0.00306668	HCD	MS2	28.1433	50	55.9387	26186	180918_AB_Venom_Naja_naja.raw	0/0	3.20991	0	1.274e-06
False	High	Sequest HT (A2)	Unambiguous	VDLGcAATcPTVK	C5(Carbamidomethyl); C9(Carbamidomethyl)	False	True	False	1	2	S94OB2	S94OB2; S94OB2	0	2	0.6873	0	1	1	696.335	1391.66	-1.79066	-0.001246	HCD	MS2	24.319	44.452	55.9373	26185	180918_AB_Venom_Naja_naja.raw	0/0	3.87061	0	6.495e-08
False	High	Sequest HT (A2)	Unambiguous	LSGcWPYFK	C4(Carbamidomethyl)	False	True	False	1	1	S94OB2	S94OB2	0	2	0.7045	0	1	1	579.276	1157.55	0.333365	0.000192942	HCD	MS2	4.53734	14.804	55.9359	26184	180918_AB_Venom_Naja_naja.raw	0/0	2.47285	0	3.287e-05
False	High	Sequest HT (A2)	Unambiguous	SLFGVTTEDcPDGQNLcFK	C10(Carbamidomethyl); C17(Carbamidomethyl)	False	False	True	1	1	S94OB2	S94OB2	0	3	0.2914	0	1	1	729.995	2187.97	0.869017	0.000633794	HCD	MS2	42.7556	50	55.9261	26179	180918_AB_Venom_Naja_naja.raw	0/0	1.51297	0	0.0001687
False	High	Sequest HT (A2)	Unambiguous	VALYVLALR		True	False	False	1	1	V8NRR7	V8NRR7	0	2	0.805	0	1	1	509.326	1017.65	-0.152759	-7.77271e-05	HCD	MS2	36.114	50	55.9248	26178	180918_AB_Venom_Naja_naja.raw	0/0	2.82378	0	4.228e-07
False	High	Sequest HT (A2)	Unambiguous	VLEGLEcGESLYMSSNAR	C7(Carbamidomethyl)	False	True	False	1	1	S94OB2	S94OB2	0	2	0.8091	0	1	1	1007.97	2014.93	3.01525	0.00303774	HCD	MS2		50	55.9191	26174	180918_AB_Venom_Naja_naja.raw	0/0	3.09156	0	3.839e-07
False	High	Sequest HT (A2)	Rejected	VYEMYAAALNTK		False	True	False	1	1	S94OB2	S94OB2	0	2		0	2	2	687.341	1373.67	-1.62586	-0.0011167	HCD	MS2	17.5754	50	55.9046	26168	180918_AB_Venom_Naja_naja.raw	0/0	2.31539	0	3.882e-05
False	High	Sequest HT (A2)	Selected	VYEMVNYLNTK		False	True	False	1	1	S94OB2	S94OB2	0	2	0	0	1	1	687.341	1373.67	-1.62586	-0.0011167	HCD	MS2	17.5754	50	55.9046	26168	180918_AB_Venom_Naja_naja.raw	0/0	2.31554	0	7.22e-07
False	High	Sequest HT (A2)	Unambiguous	AVmTTELcPDSWYFcYK	M3(Oxidation); C8(Carbamidomethyl); C15(Carbamidomethyl)	False	True	False	1	1	S94OB2	S94OB2	0	2	0.5645	0	1	1	1093.96	2186.91	-7.48771	-0.00818753	HCD	MS2	0	50	55.9032	26167	180918_AB_Venom_Naja_naja.raw	0/0	1.86104	0	8.136e-05
False	High	Sequest HT (A2)	Unambiguous	TWcDGFcR	C3(Carbamidomethyl); C7(Carbamidomethyl)	False	True	False	1	1	S94OB2	S94OB2	0	2	0.622	0	1	1	551.215	1101.42	-0.389856	-0.000214698	HCD	MS2	37.3181	50	55.8742	26154	180918_AB_Venom_Naja_naja.raw	0/0	2.08825	0	6.663e-05
False	High	Sequest HT (A2)	Unambiguous	LTcLLcPEK	C3(Carbamidomethyl); C6(Carbamidomethyl)	False	True	False	1	2	S94OB2	S94OB2; S94OB2	0	2	0.6008	0	1	1	567.288	1133.57	-0.81266	-0.000460603	HCD	MS2	0	50	55.8485	26140	180918_AB_Venom_Naja_naja.raw	0/0	2.58436	0	4.598e-05
False	High	Sequest HT (A2)	Rejected	LLVFLDYSVNK		False	True	False	1	1	S94OB2	S94OB2	0	3		0.0343	2	2	437.583	1310.73	-0.688979	-0.000301023	HCD	MS2	41.4408	50	55.8032	26122	180918_AB_Venom_Naja_naja.raw	0/0	1.97236	0	5.252e-05
False	High	Sequest HT (A2)	Selected	LLVFLDYDKGK		False	True	False	1	1	S94OB2	S94OB2	1	3	0.0343	0	1	1	437.583	1310.73	-0.688979	-0.000301023	HCD	MS2	41.4408	50	55.8032	26122	180918_AB_Venom_Naja_naja.raw	0/0	2.04386	0	5.066e-05
False	High	Sequest HT (A2)	Unambiguous	FYEGNLLGK		False	True	False	1	2	S94OB2	S94OB2; S94OB2	0	2	0.6122	0	1	1	520.774	1040.54	-0.40865	-0.000212609	HCD	MS2	22.8751	50	55.7817	26111	180918_AB_Venom_Naja_naja.raw	0/0	1.46793	0	0.004669
False	High	Sequest HT (A2)	Unambiguous	TWcDGFcSLR	C3(Carbamidomethyl); C7(Carbamidomethyl)	False	True	False	1	1	S94OB2	S94OB2	0	2	0.7959	0	1	1	651.273	1301.54	-0.426326	-0.00027744	HCD	MS2	23.4926	50	55.7803	26110	180918_AB_Venom_Naja_naja.raw	0/0	2.44863	0	4.434e-05
False	High	Sequest HT (A2)	Unambiguous	MYMVSNK		False	True	True	3	4	S94OB2; S94OB2; S94OB2	S94OB2; S94OB2; S94OB2; S94OB2	0	2	0.6264	0	1	1	436.704	872.4	-0.597807	-0.000260764	HCD	MS2	25.6612	50	55.7559	26099	180918_AB_Venom_Naja_naja.raw	0/0	1.82492	0	0.005078
False	High	Sequest HT (A2)	Unambiguous	SLGDLEccSTDNcNMLPTR	C7(Carbamidomethyl); C8(Carbamidomethyl); C13(Carbamidomethyl)	False	True	False	1	1	S94OB2	S94OB2	0	2	0.8665	0	1	1	1121.97	2242.93	2.80001	0.00314009	HCD	MS2	14.1079	50	55.9951	26215	180918_AB_Venom_Naja_naja.raw	0/0	3.36783	0	4.993e-10
False	High	Sequest HT (A2)	Unambiguous	SLFGVTTEDcPDGQNLcFK	C10(Carbamidomethyl); C17(Carbamidomethyl)	False	False	True	1	1	S94OB2	S94OB2	0	2	0.1383	0	1	1	1094.49	2187.98	3.69264	0.00403969	HCD	MS2	0	50	55.998	26217	180918_AB_Venom_Naja_naja.raw	0/0	2.52701	0	1.02e-06
False	High	Sequest HT (A2)	Unambiguous	LDTAcVcVLTK	C5(Carbamidomethyl); C7(Carbamidomethyl)	False	True	False	2	3	S94OB2; S94OB2	S94OB2; S94OB2; S94OB2	0	2	0.6328	0	1	1	640.322	1279.64	-1.71315	-0.00109611	HCD	MS2	28.8649	50	56.0137	26226	180918_AB_Venom_Naja_naja.raw	0/0	2.56258	0	1.184e-07
False	High	Sequest HT (A2)	Unambiguous	kDSSHWDSYcTETDTFLK	N-Term(Prot)(Acetyl); C10(Carbamidomethyl)	False	False	True	1	1	S94OB2	S94OB2	1	3	0.7711	0	1	1	754.666	2261.98	7.52633	0.00567477	HCD	MS2	53.5853	50	56.0151	26227	180918_AB_Venom_Naja_naja.raw	0/0	2.48903	0	1.265e-06
False	High	Sequest HT (A2)	Unambiguous	TWcDGFcSLR	C3(Carbamidomethyl); C7(Carbamidomethyl)	False	True	False	1	1	S94OB2	S94OB2	0	2	0.8046	0	1	1	651.274	1301.54	0.605355	0.000393947	HCD	MS2	41.657	50	56.1804	26313	180918_AB_Venom_Naja_naja.raw	0/0	2.6102	0	1.607e-05
False	High	Sequest HT (A2)	Unambiguous	YTSYEcSQGTLTcK	C6(Carbamidomethyl); C13(Carbamidomethyl)	False	True	False	1	1	S94OB2	S94OB2	0	2	0.8	0	1	1	849.355	1697.7	-6.70048	-0.00568775	HCD	MS2	0	50	56.1659	26307	180918_AB_Venom_Naja_naja.raw	0/0	1.60056	0	0.0006832
False	High	Sequest HT (A2)	Rejected	VLEGLQcWSLYMSSNAR	C7(Carbamidomethyl)	False	True	False	1	1	S94OB2	S94OB2	0	2		0.006	2	2	1007.47	2013.93	-9.58601	-0.00965289	HCD	MS2	27.706	50	56.1561	26300	180918_AB_Venom_Naja_naja.raw	0/0	1.65017	0	0.001214
False	High	Sequest HT (A2)	Selected	gLEGLKcGESLYMSSNAR	N-Term(Prot)(Acetyl); C7(Carbamidomethyl)	False	True	False	1	1	S94OB2	S94OB2	1	2	0.006	0	1	1	1007.47	2013.93	-2.01094	-0.00202496	HCD	MS2	27.706	50	56.1561	26300	180918_AB_Venom_Naja_naja.raw	0/0	1.65718	0	0.004567
False	High	Sequest HT (A2)	Rejected	TFVTADYVLVcTSSR	C11(Carbamidomethyl)	False	True	False	1	1	S94OB2	S94OB2	0	2		0	2	2	859.928	1718.85	3.72048	0.00319745	HCD	MS2	0	50	56.1531	26298	180918_AB_Venom_Naja_naja.raw	0/0	1.6799	0	2.53e-05
False	High	Sequest HT (A2)	Selected	TFVTADYVLVcSTSR	C11(Carbamidomethyl)	False	True	False	1	1	S94OB2	S94OB2	0	2	0	0	1	1	859.928	1718.85	3.72048	0.00319745	HCD	MS2	0	50	56.1531	26298	180918_AB_Venom_Naja_naja.raw	0/0	1.68238	0	2.507e-05
False	High	Sequest HT (A2)	Rejected	kDLFQATYTSGAYK	N-Term(Prot)(Acetyl)	False	True	False	0	1		S94OB2	1	2		0.0196	3	3	817.908	1634.81	1.05404	0.000861573	HCD	MS2	22.1784	50	56.1474	26296	180918_AB_Venom_Naja_naja.raw	0/0	2.99997	0	4.858e-07
False	High	Sequest HT (A2)	Rejected	kDLFQATYTGSAYK	N-Term(Prot)(Acetyl)	False	True	False	1	1	S94OB2	S94OB2	1	2		0.0196	2	2	817.908	1634.81	1.05404	0.000861573	HCD	MS2	22.1784	50	56.1474	26296	180918_AB_Venom_Naja_naja.raw	0/0	3.00055	0	4.849e-07
False	High	Sequest HT (A2)	Selected	VADLFQATYTSGAYK		False	True	False	1	1	S94OB2	S94OB2	0	2	0.0196	0	1	1	817.908	1634.81	1.05425	0.000861743	HCD	MS2	22.1784	50	56.1474	26296	180918_AB_Venom_Naja_naja.raw	0/0	3.05521	0	1.523e-07
False	High	Sequest HT (A2)	Unambiguous	LWNYFHSTLLPK		False	False	True	1	1	S94OB2	S94OB2	0	3	0.3684	0	1	1	506.942	1518.81	1.4107	0.000714195	HCD	MS2	64.7468	50	56.1359	26290	180918_AB_Venom_Naja_naja.raw	0/0	1.32681	0	0.006979
False	High	Sequest HT (A2)	Unambiguous	VLFDLDGK		False	True	False	1	1	S94OB2	S94OB2	0	2	0.219	0	1	1	453.75	906.493	-0.425894	-0.000193035	HCD	MS2	48.7306	50	55.7532	26097	180918_AB_Venom_Naja_naja.raw	0/0	1.37472	0	0.0002187
False	High	Sequest HT (A2)	Unambiguous	MFMVAAPHVPVK		False	True	False	1	2	S94OB2	S94OB2; S94OB2	0	2	0.7035	0	1	1	663.856	1326.7	-1.6513	-0.00109539	HCD	MS2	85.1157	50	56.1116	26277	180918_AB_Venom_Naja_naja.raw	0/0	1.71533	0	0.001555
False	High	Sequest HT (A2)	Unambiguous	VLFDLDGK		False	True	False	1	1	S94OB2	S94OB2	0	2	0.1562	0	1	1	453.75	906.493	0.112755	5.11056e-05	HCD	MS2	53.8133	50	56.0928	26268	180918_AB_Venom_Naja_naja.raw	0/0	1.59926	0	0.001059
False	High	Sequest HT (A2)	Unambiguous	LGDKVTFGcDYGFR	C9(Carbamidomethyl)	False	True	False	1	1	S94OB2	S94OB2	1	3	0.1245	0	1	1	545.591	1634.76	-2.42459	-0.00132121	HCD	MS2	75.3203	50	56.0766	26259	180918_AB_Venom_Naja_naja.raw	0/0	2.64761	0	1.82e-06
False	High	Sequest HT (A2)	Unambiguous	ALTMEGNQASWR		True	False	False	1	1	V8N4D8	V8N4D8	0	2	0.6985	0	1	1	682.326	1363.64	1.57471	0.00107367	HCD	MS2	54.5549	50	56.0752	26258	180918_AB_Venom_Naja_naja.raw	0/0	2.61629	0	1.723e-05
False	High	Sequest HT (A2)	Unambiguous	NLYQFKDMLK		False	True	False	1	1	S94OB2	S94OB2	1	3	0.4148	0	1	1	433.898	1299.68	1.74419	0.000755628	HCD	MS2	48.4535	50	56.0724	26256	180918_AB_Venom_Naja_naja.raw	0/0	1.7582	0	0.001478
False	High	Sequest HT (A2)	Unambiguous	SLFGVTTEDcPNWNLcFKR	C10(Carbamidomethyl); C16(Carbamidomethyl)	False	False	True	1	1	S94OB2	S94OB2	1	3	0.5296	0	1	1	782.028	2344.07	-6.49405	-0.0050742	HCD	MS2	28.9843	50	56.0623	26251	180918_AB_Venom_Naja_naja.raw	0/0	2.69773	0	6.293e-10
False	High	Sequest HT (A2)	Unambiguous	YLNIEFcLR	C7(Carbamidomethyl)	True	False	False	1	1	V8P0T5	V8P0T5	0	2	0.4069	0	1	1	614.313	1227.62	-0.985468	-0.00060489	HCD	MS2	69.993	50	56.0494	26244	180918_AB_Venom_Naja_naja.raw	0/0	2.04091	0	0.0006537
False	High	Sequest HT (A2)	Rejected	WHMLVGPR		False	True	False	1	1	S94OB2	S94OB2	0	2		0	2	2	498.266	995.525	0.156557	7.79282e-05	HCD	MS2	9.25138	50	56.048	26243	180918_AB_Venom_Naja_naja.raw	0/0	1.90012	0	0.002411
False	High	Sequest HT (A2)	Selected	WHMLVPGR		False	True	False	1	2	S94OB2	S94OB2; S94OB2	0	2	0	0	1	1	498.266	995.525	0.156557	7.79282e-05	HCD	MS2	9.25138	50	56.048	26243	180918_AB_Venom_Naja_naja.raw	0/0	1.90017	0	0.00241
False	High	Sequest HT (A2)	Unambiguous	MFMVAAPHVPVKR		False	True	False	1	1	S94OB2	S94OB2	1	3	0.779	0	1	1	494.941	1482.81	1.04073	0.000514401	HCD	MS2	25.0571	50	56.0279	26234	180918_AB_Venom_Naja_naja.raw	0/0	3.61908	0	1.3e-08
False	High	Sequest HT (A2)	Unambiguous	GcLDVcPKDSLLVK	C2(Carbamidomethyl); C6(Carbamidomethyl)	False	False	True	1	1	S94OB2	S94OB2	1	3	0.6475	0	1	1	535.278	1603.82	1.36068	0.000727429	HCD	MS2	52.6952	50	56.0179	26229	180918_AB_Venom_Naja_naja.raw	0/0	2.61438	0	2.123e-05
False	High	Sequest HT (A2)	Unambiguous	VLEGLEcGESLYMSSNAR	C7(Carbamidomethyl)	False	True	False	1	1	S94OB2	S94OB2	0	3	0.5746	0	1	1	672.316	2014.93	6.76473	0.00454346	HCD	MS2	80.8385	50	56.0958	26270	180918_AB_Venom_Naja_naja.raw	0/0	2.28343	0	0.006841
False	High	Sequest HT (A2)	Unambiguous	LLVFLDYDK		False	True	False	1	2	S94OB2	S94OB2; S94OB2	0	2	0.307	0	1	1	563.314	1125.62	0.675553	0.000380208	HCD	MS2	28.9172	50	55.7445	26093	180918_AB_Venom_Naja_naja.raw	0/0	1.13702	0	0.003418
False	High	Sequest HT (A2)	Unambiguous	YTSYEcSQGTLTcK	C6(Carbamidomethyl); C13(Carbamidomethyl)	False	True	False	1	1	S94OB2	S94OB2	0	2	0.7536	0	1	1	849.359	1697.71	-1.73919	-0.00147632	HCD	MS2	0	50	55.7431	26092	180918_AB_Venom_Naja_naja.raw	0/0	1.3837	0	0.001162
False	High	Sequest HT (A2)	Rejected	DcPDGHVYcTK	C2(Carbamidomethyl); C9(Carbamidomethyl)	False	True	False	1	1	S94OB2	S94OB2	0	3		0	2	2	451.184	1351.54	-2.72152	-0.00122608	HCD	MS2	20.4838	50	55.7375	26088	180918_AB_Venom_Naja_naja.raw	0/0	2.10649	0	0.0001567
False	High	Sequest HT (A2)	Unambiguous	ADVTFDSNTAFESLVVSPDKK		True	False	False	1	1	V8NEU2	V8NEU2	1	3	0.6979	0	1	1	757.38	2270.12	2.74398	0.00207639	HCD	MS2	5.38567	50	55.5095	25961	180918_AB_Venom_Naja_naja.raw	0/0	4.69903	0	5.055e-08
False	High	Sequest HT (A2)	Unambiguous	SALTcSQPVWLLQR	C5(Carbamidomethyl)	False	True	False	1	1	S94OB2	S94OB2	0	3	0.5781	0	1	1	553.628	1658.87	0.0201735	1.11551e-05	HCD	MS2	15.8119	50	55.5023	25958	180918_AB_Venom_Naja_naja.raw	0/0	2.3725	0	0.002659
False	High	Sequest HT (A2)	Unambiguous	LFWSPLK		True	True	True	1	2	V8P395	V8P395; S94OB2	0	2	0.436	0	1	1	445.761	890.514	0.507044	0.000225765	HCD	MS2	19.828	50	55.5009	25957	180918_AB_Venom_Naja_naja.raw	0/0	1.71693	0	0.0008835
False	High	Sequest HT (A2)	Unambiguous	LTcLLcPEK	C3(Carbamidomethyl); C6(Carbamidomethyl)	False	True	False	1	2	S94OB2	S94OB2; S94OB2	0	2	0.6176	0	1	1	567.29	1133.57	2.63331	0.00149252	HCD	MS2	26.1025	50	55.4994	25956	180918_AB_Venom_Naja_naja.raw	0/0	2.3826	0	0.000175
False	High	Sequest HT (A2)	Unambiguous	SALTcSQPVWLLQR	C5(Carbamidomethyl)	False	True	False	1	1	S94OB2	S94OB2	0	2	0.716	0	1	1	829.938	1658.87	0.101866	8.44909e-05	HCD	MS2	21.7337	50	55.4937	25954	180918_AB_Venom_Naja_naja.raw	0/0	3.37557	0	2.205e-08
False	High	Sequest HT (A2)	Unambiguous	SLFGVTTEDcPDGQNLcFK	C10(Carbamidomethyl); C17(Carbamidomethyl)	False	False	True	1	1	S94OB2	S94OB2	0	3	0.1905	0	1	1	729.994	2187.97	-0.553669	-0.000403804	HCD	MS2	75.5798	50	55.4622	25936	180918_AB_Venom_Naja_naja.raw	0/0	2.72618	0	3.956e-05
False	High	Sequest HT (A2)	Unambiguous	DKcTPDLTSK	C3(Carbamidomethyl)	False	False	True	1	1	S94OB2	S94OB2	1	2	0.6126	0	1	1	582.784	1164.56	3.71312	0.00216207	HCD	MS2	43.4796	50	55.4393	25924	180918_AB_Venom_Naja_naja.raw	0/0	2.21709	0	0.001042
False	High	Sequest HT (A2)	Unambiguous	APTAFQFSScSLR	C10(Carbamidomethyl)	False	True	False	1	1	S94OB2	S94OB2	0	2	0.1949	0	1	1	736.359	1471.71	7.0028	0.00515301	HCD	MS2	32.8873	50	55.4178	25913	180918_AB_Venom_Naja_naja.raw	0/0	1.18158	0	0.006044
False	High	Sequest HT (A2)	Unambiguous	AVmTTELcPDSWYFcYK	M3(Oxidation); C8(Carbamidomethyl); C15(Carbamidomethyl)	False	True	False	1	1	S94OB2	S94OB2	0	2	0.4211	0	1	1	1093.96	2186.91	-6.81789	-0.0074551	HCD	MS2	34.6894	50	55.4149	25911	180918_AB_Venom_Naja_naja.raw	0/0	1.13823	0	0.0002817
False	High	Sequest HT (A2)	Unambiguous	vFEMVNYLTNK	N-Term(Prot)(Acetyl)	False	False	True	1	1	S94OB2	S94OB2	0	2	0.0671	0	1	1	700.35	1399.69	-0.21839	-0.00015284	HCD	MS2	43.1847	50	55.4034	25905	180918_AB_Venom_Naja_naja.raw	0/0	2.82876	0	7.606e-08
False	High	Sequest HT (A2)	Unambiguous	VNDDYLLWGSR		False	True	False	1	1	S94OB2	S94OB2	0	2	0.6489	0	1	1	669.331	1337.65	4.86985	0.00325707	HCD	MS2	9.47421	50	55.5153	25965	180918_AB_Venom_Naja_naja.raw	0/0	1.87536	0	9.765e-05
False	High	Sequest HT (A2)	Unambiguous	DKcTPDLTSK	C3(Carbamidomethyl)	False	False	True	1	1	S94OB2	S94OB2	1	2	0.7037	0	1	1	582.787	1164.57	8.22043	0.00478658	HCD	MS2	38.4469	50	55.4006	25903	180918_AB_Venom_Naja_naja.raw	0/0	2.4309	0	0.0001984
False	High	Sequest HT (A2)	Unambiguous	VLEGLQcWSLYMSSNAR	C7(Carbamidomethyl)	False	True	False	1	1	S94OB2	S94OB2	0	3	0.1624	0	1	1	671.99	2013.96	1.83273	0.00123034	HCD	MS2	73.2581	50	55.3819	25894	180918_AB_Venom_Naja_naja.raw	0/0	1.96971	0	0.001975
False	High	Sequest HT (A2)	Unambiguous	TWcDGFcSLR	C3(Carbamidomethyl); C7(Carbamidomethyl)	False	True	False	1	1	S94OB2	S94OB2	0	2	0.7671	0	1	1	651.274	1301.54	-0.238747	-0.00015537	HCD	MS2	35.5668	50	55.3676	25886	180918_AB_Venom_Naja_naja.raw	0/0	2.18732	0	3.947e-05
False	High	Sequest HT (A2)	Unambiguous	LRcFLTPDLTSK	C3(Carbamidomethyl)	False	False	True	1	1	S94OB2	S94OB2	1	3	0.5205	0	1	1	484.262	1450.77	-0.259532	-0.000125507	HCD	MS2	62.1359	50	55.3575	25881	180918_AB_Venom_Naja_naja.raw	0/0	2.1872	0	0.0003531
False	High	Sequest HT (A2)	Unambiguous	LGDKVTFGcDYGFR	C9(Carbamidomethyl)	False	True	False	1	1	S94OB2	S94OB2	1	3	0.0552	0	1	1	545.591	1634.76	-2.20058	-0.00119914	HCD	MS2	36.6338	50	55.3547	25879	180918_AB_Venom_Naja_naja.raw	0/0	2.89817	0	4.293e-07
False	High	Sequest HT (A2)	Unambiguous	SLFGVTTEDcPNWNLcFKR	C10(Carbamidomethyl); C16(Carbamidomethyl)	False	False	True	1	1	S94OB2	S94OB2	1	3	0.5067	0	1	1	782.026	2344.06	-8.60313	-0.00672215	HCD	MS2	43.7191	50	55.3533	25878	180918_AB_Venom_Naja_naja.raw	0/0	2.99909	0	3.789e-09
False	High	Sequest HT (A2)	Unambiguous	VLFDLDGK		False	True	False	1	1	S94OB2	S94OB2	0	2	0.1649	0	1	1	453.75	906.492	-0.695218	-0.000315105	HCD	MS2	0	50	55.3519	25877	180918_AB_Venom_Naja_naja.raw	0/0	1.88318	0	4.773e-05
False	High	Sequest HT (A2)	Rejected	LLVFLDYSVNK		False	True	False	1	1	S94OB2	S94OB2	0	3		0.0239	2	2	437.583	1310.74	0.288898	0.000126223	HCD	MS2	80.2127	50	55.3433	25873	180918_AB_Venom_Naja_naja.raw	0/0	2.04014	0	0.0001986
False	High	Sequest HT (A2)	Selected	LLVFLDYDKGK		False	True	False	1	1	S94OB2	S94OB2	1	3	0.0239	0	1	1	437.583	1310.74	0.288898	0.000126223	HCD	MS2	80.2127	50	55.3433	25873	180918_AB_Venom_Naja_naja.raw	0/0	2.09391	0	0.0002188
False	High	Sequest HT (A2)	Unambiguous	GcLDVcPKDSLLVK	C2(Carbamidomethyl); C6(Carbamidomethyl)	False	False	True	1	1	S94OB2	S94OB2	1	3	0.6475	0	1	1	535.279	1603.82	3.07321	0.00164296	HCD	MS2	43.2739	50	55.3345	25869	180918_AB_Venom_Naja_naja.raw	0/0	2.4426	0	0.0001356
False	High	Sequest HT (A2)	Rejected	TFVTADYVLVcTSSR	C11(Carbamidomethyl)	False	True	False	1	1	S94OB2	S94OB2	0	2		0	2	2	859.924	1718.84	-0.753717	-0.00064776	HCD	MS2	0	50	55.3274	25866	180918_AB_Venom_Naja_naja.raw	0/0	1.29904	0	0.0003968
False	High	Sequest HT (A2)	Unambiguous	DcPDGHVcYTK	C2(Carbamidomethyl); C8(Carbamidomethyl)	False	True	False	1	1	S94OB2	S94OB2	0	3	0.0591	0	1	1	451.185	1351.54	-0.824818	-0.000371591	HCD	MS2	64.0423	50	55.3847	25896	180918_AB_Venom_Naja_naja.raw	0/0	2.36756	0	0.0001236
False	High	Sequest HT (A2)	Unambiguous	ADVTFDSNTAFESLVVSPDKK		True	False	False	1	1	V8NEU2	V8NEU2	1	3	0.7569	0	1	1	757.378	2270.12	0.727506	0.000550508	HCD	MS2	7.42823	50	56.1988	26324	180918_AB_Venom_Naja_naja.raw	0/0	5.46758	0	2.937e-12
False	High	Sequest HT (A2)	Unambiguous	TWcDGFcR	C3(Carbamidomethyl); C7(Carbamidomethyl)	False	True	False	1	1	S94OB2	S94OB2	0	2	0.6193	0	1	1	551.215	1101.42	-0.500686	-0.000275734	HCD	MS2	28.1628	50	55.5254	25970	180918_AB_Venom_Naja_naja.raw	0/0	1.96692	0	0.0005574
False	High	Sequest HT (A2)	Unambiguous	kDSSHWNSYcTETDTFLK	N-Term(Prot)(Acetyl); C10(Carbamidomethyl)	False	False	True	1	1	S94OB2	S94OB2	1	3	0.8102	0	1	1	754.33	2260.98	-2.75248	-0.00207444	HCD	MS2	26.1488	50	55.5543	25988	180918_AB_Venom_Naja_naja.raw	0/0	3.32069	0	1.695e-08
False	High	Sequest HT (A2)	Selected	DcPDGHVcYTK	C2(Carbamidomethyl); C8(Carbamidomethyl)	False	True	False	1	1	S94OB2	S94OB2	0	3	0	0	1	1	451.184	1351.54	-2.72152	-0.00122608	HCD	MS2	20.4838	50	55.7375	26088	180918_AB_Venom_Naja_naja.raw	0/0	2.10923	0	0.0001552
False	High	Sequest HT (A2)	Unambiguous	VLEGLQcWSLYMSSNAR	C7(Carbamidomethyl)	False	True	False	1	1	S94OB2	S94OB2	0	3	0.524	0	1	1	671.992	2013.96	5.37855	0.00361072	HCD	MS2		50	55.7361	26087	180918_AB_Venom_Naja_naja.raw	0/0	2.08404	0	0.0007399
False	High	Sequest HT (A2)	Unambiguous	KLVPLFSK		False	True	False	1	2	S94OB2	S94OB2; S94OB2	1	2	0.375	0	1	1	466.302	931.598	0.00618645	2.88164e-06	HCD	MS2	49.8612	50	55.7204	26078	180918_AB_Venom_Naja_naja.raw	0/0	2.32342	0	0.0001949
False	High	Sequest HT (A2)	Rejected	ATQLVTFGcDYGFR	C9(Carbamidomethyl)	False	True	False	0	1		S94OB2	0	3		0.016	2	2	545.592	1634.76	-0.632475	-0.000344649	HCD	MS2	29.2029	50	55.712	26074	180918_AB_Venom_Naja_naja.raw	0/0	3.07299	0	1.987e-06
False	High	Sequest HT (A2)	Selected	LGDKVTFGcDYGFR	C9(Carbamidomethyl)	False	True	False	1	1	S94OB2	S94OB2	1	3	0.016	0	1	1	545.592	1634.76	-0.632475	-0.000344649	HCD	MS2	29.2029	50	55.712	26074	180918_AB_Venom_Naja_naja.raw	0/0	3.12317	0	3.984e-06
False	High	Sequest HT (A2)	Unambiguous	SLFGVTTEDcPNWNLcFKR	C10(Carbamidomethyl); C16(Carbamidomethyl)	False	False	True	1	1	S94OB2	S94OB2	1	3	0.3491	0	1	1	782.027	2344.07	-8.13444	-0.00635594	HCD	MS2	58.1405	50	55.7106	26073	180918_AB_Venom_Naja_naja.raw	0/0	2.11937	0	1.392e-06
False	High	Sequest HT (A2)	Unambiguous	cLLEVGQVAFLK	C1(Carbamidomethyl)	False	True	False	1	1	S94OB2	S94OB2	0	2	0.7337	0	1	1	688.884	1376.76	-0.33017	-0.000227283	HCD	MS2	3.69926	50	55.6872	26059	180918_AB_Venom_Naja_naja.raw	0/0	3.23407	0	5.286e-08
False	High	Sequest HT (A2)	Unambiguous	aVMTTELcPDSWYFcYK	N-Term(Prot)(Acetyl); C8(Carbamidomethyl); C15(Carbamidomethyl)	False	True	False	1	1	S94OB2	S94OB2	0	2	0.7778	0	1	1	1106.97	2212.93	-4.54255	-0.0050262	HCD	MS2	0	50	55.6785	26056	180918_AB_Venom_Naja_naja.raw	0/0	1.0802	0	0.000915
False	High	Sequest HT (A2)	Unambiguous	SSTPLQccSTDNcNPmVVR	C7(Carbamidomethyl); C8(Carbamidomethyl); C13(Carbamidomethyl); M16(Oxidation)	False	True	False	1	1	S94OB2	S94OB2	0	2	0.0606	0	1	1	1121.47	2241.94	0.136099	0.000152562	HCD	MS2	0	50	55.6541	26043	180918_AB_Venom_Naja_naja.raw	0/0	2.9726	0	6.752e-09
False	High	Sequest HT (A2)	Unambiguous	ALTMEGNQASWR		True	False	False	1	1	V8N4D8	V8N4D8	0	2	0.5779	0	1	1	682.324	1363.64	-0.842274	-0.00057428	HCD	MS2	45.9378	50	55.6398	26035	180918_AB_Venom_Naja_naja.raw	0/0	1.98754	0	4.34e-06
False	High	Sequest HT (A2)	Unambiguous	LFFLQVK		True	False	False	1	1	V8NA37	V8NA37	0	2	0.2373	0	1	1	447.776	894.545	0.312269	0.000139669	HCD	MS2	36.6265	50	55.5501	25985	180918_AB_Venom_Naja_naja.raw	0/0	1.76625	0	0.0005049
False	High	Sequest HT (A2)	Unambiguous	MFMVAAPHVPVK		False	True	False	1	2	S94OB2	S94OB2; S94OB2	0	3	0.7393	0	1	1	442.907	1326.71	0.362787	0.000160437	HCD	MS2	15.3576	50	55.6356	26032	180918_AB_Venom_Naja_naja.raw	0/0	2.10955	0	2.635e-06
False	High	Sequest HT (A2)	Unambiguous	cFLTPDLTSGK	C1(Carbamidomethyl)	False	True	False	1	1	S94OB2	S94OB2	0	2	0.25	0	1	1	619.808	1238.61	-0.379648	-0.000235117	HCD	MS2	56.6132	50	55.6255	26027	180918_AB_Venom_Naja_naja.raw	0/0	1.68189	0	0.0003344
False	High	Sequest HT (A2)	Unambiguous	QYFFETK		True	True	True	2	5	S94OB2; V8N4D8	V8PAN4; S94OB2; V8N4D8; S94OB2; V8NP13	0	2	0.5	0	1	1	481.734	962.462	-0.222221	-0.00010694	HCD	MS2	40.0197	50	55.6184	26024	180918_AB_Venom_Naja_naja.raw	0/0	1.5409	0	0.006661
False	High	Sequest HT (A2)	Unambiguous	LDTAcVcVLTK	C5(Carbamidomethyl); C7(Carbamidomethyl)	False	True	False	2	3	S94OB2; S94OB2	S94OB2; S94OB2; S94OB2	0	2	0.5249	0	1	1	640.321	1279.63	-2.76249	-0.00176749	HCD	MS2	53.9405	50	55.6098	26020	180918_AB_Venom_Naja_naja.raw	0/0	2.20709	0	3.552e-07
False	High	Sequest HT (A2)	Unambiguous	cFLTPDLTSK	C1(Carbamidomethyl)	False	True	True	1	2	S94OB2	S94OB2; S94OB2	0	2	0.6852	0	1	1	591.299	1181.59	3.3037	0.00195181	HCD	MS2	36.5739	29.6849	55.6082	26019	180918_AB_Venom_Naja_naja.raw	0/0	3.04815	0	2.455e-05
False	High	Sequest HT (A2)	Unambiguous	SSTPLQccSTDNcNPmVVR	C7(Carbamidomethyl); C8(Carbamidomethyl); C13(Carbamidomethyl); M16(Oxidation)	False	True	False	1	1	S94OB2	S94OB2	0	3	0.0651	0	1	1	747.982	2241.93	-1.34001	-0.00100141	HCD	MS2	30.2881	50	55.5892	26008	180918_AB_Venom_Naja_naja.raw	0/0	2.61209	0	4.185e-05
False	High	Sequest HT (A2)	Unambiguous	VDLGcAATcPTVK	C5(Carbamidomethyl); C9(Carbamidomethyl)	False	True	False	1	2	S94OB2	S94OB2; S94OB2	0	2	0.6966	0	1	1	696.337	1391.67	0.13908	9.67767e-05	HCD	MS2	14.6733	50	55.5878	26007	180918_AB_Venom_Naja_naja.raw	0/0	3.78976	0	7.97e-08
False	High	Sequest HT (A2)	Unambiguous	LSGcWPYFK	C4(Carbamidomethyl)	False	True	False	1	1	S94OB2	S94OB2	0	2	0.7179	0	1	1	579.276	1157.54	0.122452	7.08719e-05	HCD	MS2	4.65435	26.204	55.5863	26006	180918_AB_Venom_Naja_naja.raw	0/0	2.73149	0	2.915e-06
False	High	Sequest HT (A2)	Unambiguous	MFMVAAPHVPVKR		False	True	False	1	1	S94OB2	S94OB2	1	3	0.7762	0	1	1	494.941	1482.81	0.423302	0.000209225	HCD	MS2	12.2942	50	55.5707	25997	180918_AB_Venom_Naja_naja.raw	0/0	3.43574	0	2.575e-07
False	High	Sequest HT (A2)	Rejected	VYEMVNYLNTK		False	True	False	1	1	S94OB2	S94OB2	0	2		0.014	2	2	687.341	1373.68	-1.00381	-0.000689456	HCD	MS2	7.6585	50	55.5557	25989	180918_AB_Venom_Naja_naja.raw	0/0	2.11831	0	1.306e-05
False	High	Sequest HT (A2)	Selected	VYEMYAAALNTK		False	True	False	1	1	S94OB2	S94OB2	0	2	0.014	0	1	1	687.341	1373.68	-1.00381	-0.000689456	HCD	MS2	7.6585	50	55.5557	25989	180918_AB_Venom_Naja_naja.raw	0/0	2.14834	0	1.984e-05
False	High	Sequest HT (A2)	Unambiguous	NLYQFKDMLK		False	True	False	1	1	S94OB2	S94OB2	1	3	0.3015	0	1	1	433.897	1299.68	0.264893	0.000114758	HCD	MS2	37.8651	50	55.627	26028	180918_AB_Venom_Naja_naja.raw	0/0	1.36349	0	0.002544
False	High	Sequest HT (A2)	Selected	TFVTADYVLVcSTSR	C11(Carbamidomethyl)	False	True	False	1	1	S94OB2	S94OB2	0	2	0	0	1	1	859.924	1718.84	-0.753717	-0.00064776	HCD	MS2	0	50	55.3274	25866	180918_AB_Venom_Naja_naja.raw	0/0	1.30084	0	0.0003944
False	High	Sequest HT (A2)	Unambiguous	LTcLLcPEK	C3(Carbamidomethyl); C6(Carbamidomethyl)	False	True	False	1	2	S94OB2	S94OB2; S94OB2	0	2	0.6272	0	1	1	567.289	1133.57	1.77182	0.00100424	HCD	MS2	18.4749	50	56.2003	26325	180918_AB_Venom_Naja_naja.raw	0/0	2.78752	0	1.851e-06
False	High	Sequest HT (A2)	Selected	LLVFLDYDKGK		False	True	False	1	1	S94OB2	S94OB2	1	3	0	0	1	1	437.584	1310.74	1.75571	0.000767092	HCD	MS2	64.9855	50	56.2103	26330	180918_AB_Venom_Naja_naja.raw	0/0	1.98362	0	0.0001021
False	High	Sequest HT (A2)	Unambiguous	LDVPLQLEK		False	True	False	1	1	S94OB2	S94OB2	0	2	0.5738	0	1	1	527.812	1054.62	1.52207	0.000802598	HCD	MS2	54.3747	50	56.7499	26638	180918_AB_Venom_Naja_naja.raw	0/0	1.8344	0	0.0004554
False	High	Sequest HT (A2)	Unambiguous	kScWGPYFK	N-Term(Prot)(Acetyl); C3(Carbamidomethyl)	False	True	False	1	1	S94OB2	S94OB2	1	2	0.1368	0	1	1	607.787	1214.57	0.334465	0.000203115	HCD	MS2	21.5918	50	56.7485	26637	180918_AB_Venom_Naja_naja.raw	0/0	2.11653	0	0.0002962
False	High	Sequest HT (A2)	Unambiguous	ALALcFQAPYDDNDYNLDLK	C5(Carbamidomethyl)	False	False	True	1	1	S94OB2	S94OB2	0	3	0.7597	0	1	1	787.039	2359.1	5.12709	0.00403176	HCD	MS2	21.8073	9.41228	56.74	26631	180918_AB_Venom_Naja_naja.raw	0/0	5.65623	0	3.38e-09
False	High	Sequest HT (A2)	Unambiguous	GcLDVcPKDSLLVK	C2(Carbamidomethyl); C6(Carbamidomethyl)	False	False	True	1	1	S94OB2	S94OB2	1	3	0.603	0	1	1	535.279	1603.82	1.81736	0.00097157	HCD	MS2	38.2208	50	56.7342	26629	180918_AB_Venom_Naja_naja.raw	0/0	2.66827	0	1.039e-05
False	High	Sequest HT (A2)	Unambiguous	kDSSHWNSYcTETDTFLK	N-Term(Prot)(Acetyl); C10(Carbamidomethyl)	False	False	True	1	1	S94OB2	S94OB2	1	3	0.806	0	1	1	754.334	2260.99	2.1876	0.00164871	HCD	MS2	77.1001	50	56.7213	26622	180918_AB_Venom_Naja_naja.raw	0/0	3.34867	0	1.045e-06
False	High	Sequest HT (A2)	Unambiguous	SSTPLQccSTDNcNPmVVR	C7(Carbamidomethyl); C8(Carbamidomethyl); C13(Carbamidomethyl); M16(Oxidation)	False	True	False	1	1	S94OB2	S94OB2	0	2	0.2232	0	1	1	1121.47	2241.93	-1.27957	-0.00143435	HCD	MS2	0	50	56.7054	26615	180918_AB_Venom_Naja_naja.raw	0/0	2.32627	0	8.088e-06
False	High	Sequest HT (A2)	Unambiguous	MFMVAAPHVPVKR		False	True	False	1	1	S94OB2	S94OB2	1	3	0.7458	0	1	1	494.943	1482.81	4.12787	0.00204028	HCD	MS2	16.7932	50	56.7039	26614	180918_AB_Venom_Naja_naja.raw	0/0	3.54496	0	1.288e-07
False	High	Sequest HT (A2)	Unambiguous	MFMVAAPHVPVK		False	True	False	1	2	S94OB2	S94OB2; S94OB2	0	3	0.7808	0	1	1	442.908	1326.71	1.81195	0.000801306	HCD	MS2	27.4349	50	56.6897	26606	180918_AB_Venom_Naja_naja.raw	0/0	2.92413	0	3.714e-06
False	High	Sequest HT (A2)	Unambiguous	KLVPLFSK		False	True	False	1	2	S94OB2	S94OB2; S94OB2	1	2	0.3765	0	1	1	466.303	931.599	1.31652	0.000613233	HCD	MS2	19.5223	50	56.6711	26595	180918_AB_Venom_Naja_naja.raw	0/0	2.54982	0	0.0007053
False	High	Sequest HT (A2)	Unambiguous	GcLDVcPK	C2(Carbamidomethyl); C6(Carbamidomethyl)	False	True	True	1	2	S94OB2	S94OB2; S94OB2	0	2	0.75	0	1	1	474.718	948.429	1.19271	0.000565598	HCD	MS2	6.7514	50	56.6697	26594	180918_AB_Venom_Naja_naja.raw	0/0	2.08433	0	0.005339
False	High	Sequest HT (A2)	Unambiguous	LGQVSGLALDPNNNLVIFHR		True	False	False	1	1	V8PCI9	V8PCI9	0	3	0.696	0	1	1	726.4	2177.19	1.94774	0.00141353	HCD	MS2	47.2038	50	56.6549	26586	180918_AB_Venom_Naja_naja.raw	0/0	3.29459	0	2.001e-08
False	High	Sequest HT (A2)	Unambiguous	MFMVAAPHVGPVKR		False	False	True	1	1	S94OB2	S94OB2	1	3	0.6011	0	1	1	513.949	1539.83	2.40294	0.00123337	HCD	MS2	76.3603	50	56.645	26579	180918_AB_Venom_Naja_naja.raw	0/0	1.88483	0	0.004929
False	High	Sequest HT (A2)	Unambiguous	SLGDLEccSTDNcNMLPTR	C7(Carbamidomethyl); C8(Carbamidomethyl); C13(Carbamidomethyl)	False	True	False	1	1	S94OB2	S94OB2	0	3	0.5941	0	1	1	748.317	2242.94	7.22963	0.00540516	HCD	MS2	33.0501	50	56.642	26577	180918_AB_Venom_Naja_naja.raw	0/0	2.70589	0	0.004187
False	High	Sequest HT (A2)	Unambiguous	SLFGVTTEDcPDGQNLcFK	C10(Carbamidomethyl); C17(Carbamidomethyl)	False	False	True	1	1	S94OB2	S94OB2	0	3	0.1906	0	1	1	729.996	2187.97	2.54277	0.0018545	HCD	MS2	41.42	50	56.6363	26575	180918_AB_Venom_Naja_naja.raw	0/0	2.7788	0	7.901e-05
False	High	Sequest HT (A2)	Unambiguous	VDLGcAATcPTVK	C5(Carbamidomethyl); C9(Carbamidomethyl)	False	True	False	1	2	S94OB2	S94OB2; S94OB2	0	2	0.7804	0	1	1	696.337	1391.67	1.19166	0.000829199	HCD	MS2	9.38533	50	56.6349	26574	180918_AB_Venom_Naja_naja.raw	0/0	4.27812	0	3.38e-10
False	High	Sequest HT (A2)	Unambiguous	cFLTPDLTSK	C1(Carbamidomethyl)	False	True	True	1	2	S94OB2	S94OB2; S94OB2	0	2	0.6448	0	1	1	591.299	1181.59	3.71694	0.00219595	HCD	MS2	39.4648	25.9082	56.6334	26573	180918_AB_Venom_Naja_naja.raw	0/0	2.895	0	3.492e-05
False	High	Sequest HT (A2)	Unambiguous	LSGcWPYFK	C4(Carbamidomethyl)	False	True	False	1	1	S94OB2	S94OB2	0	2	0.7295	0	1	1	579.277	1157.55	1.80975	0.00104743	HCD	MS2	6.28363	23.989	56.6321	26572	180918_AB_Venom_Naja_naja.raw	0/0	2.91697	0	1.312e-05
False	High	Sequest HT (A2)	Rejected	ATLDLFGEWKER		False	True	False	0	1		S94OB2	1	3		0.0282	2	2	488.921	1464.75	0.428921	0.000209421	HCD	MS2	67.3246	50	56.6258	26570	180918_AB_Venom_Naja_naja.raw	0/0	1.72438	0	0.000318
False	High	Sequest HT (A2)	Selected	ATLDLFGEWREK		False	True	False	1	1	S94OB2	S94OB2	1	3	0.0282	0	1	1	488.921	1464.75	0.428921	0.000209421	HCD	MS2	67.3246	50	56.6258	26570	180918_AB_Venom_Naja_naja.raw	0/0	1.77232	0	0.0002673
False	High	Sequest HT (A2)	Rejected	kDLFQATYTYQSK	N-Term(Prot)(Acetyl)	False	True	False	1	1	S94OB2	S94OB2	1	2		0.0284	4	4	817.91	1634.81	3.74214	0.00305884	HCD	MS2	49.7406	50	56.6244	26569	180918_AB_Venom_Naja_naja.raw	0/0	2.74184	0	5.365e-08
False	High	Sequest HT (A2)	Rejected	kDLFQATYTSGAYK	N-Term(Prot)(Acetyl)	False	True	False	0	1		S94OB2	1	2		0.0177	3	3	817.91	1634.81	3.74214	0.00305884	HCD	MS2	49.7406	50	56.6244	26569	180918_AB_Venom_Naja_naja.raw	0/0	2.76716	0	8.715e-07
False	High	Sequest HT (A2)	Unambiguous	LLVFLDYDKGK		False	True	False	1	1	S94OB2	S94OB2	1	2	0.0802	0	1	1	655.87	1310.73	-2.4715	-0.00161974	HCD	MS2	61.3748	50	56.7513	26639	180918_AB_Venom_Naja_naja.raw	0/0	1.61856	0	0.006355
False	High	Sequest HT (A2)	Unambiguous	ALALcFQAPYDDNDYNLDLK	C5(Carbamidomethyl)	False	False	True	1	1	S94OB2	S94OB2	0	2	0.7262	0	1	1	1180.05	2359.1	4.25313	0.00501676	HCD	MS2	14.2699	25.9895	56.7599	26643	180918_AB_Venom_Naja_naja.raw	0/0	4.30565	0	1.021e-09
False	High	Sequest HT (A2)	Rejected	WHMLVGPR		False	True	False	1	1	S94OB2	S94OB2	0	2	0	0	1	1	498.266	995.526	1.32144	0.000657762	HCD	MS2	37.1609	50	56.7628	26645	180918_AB_Venom_Naja_naja.raw	0/0	1.7449	0	0.001939
False	High	Sequest HT (A2)	Selected	WHMLVPGR		False	True	False	1	2	S94OB2	S94OB2; S94OB2	0	2		0	2	2	498.266	995.526	1.32144	0.000657762	HCD	MS2	37.1609	50	56.7628	26645	180918_AB_Venom_Naja_naja.raw	0/0	1.7439	0	0.001946
False	High	Sequest HT (A2)	Unambiguous	LTcLLcPEK	C3(Carbamidomethyl); C6(Carbamidomethyl)	False	True	False	1	2	S94OB2	S94OB2; S94OB2	0	2	0.6052	0	1	1	567.29	1133.57	2.31025	0.00130942	HCD	MS2	15.2915	50	56.914	26732	180918_AB_Venom_Naja_naja.raw	0/0	2.70606	0	0.0001273
False	High	Sequest HT (A2)	Unambiguous	LFWSPLK		True	True	True	1	2	V8P395	V8P395; S94OB2	0	2	0.4286	0	1	1	445.761	890.515	1.26098	0.000561458	HCD	MS2	10.1512	50	56.9126	26731	180918_AB_Venom_Naja_naja.raw	0/0	1.88613	0	0.001614
False	High	Sequest HT (A2)	Unambiguous	TWcDGFcR	C3(Carbamidomethyl); C7(Carbamidomethyl)	False	True	False	1	1	S94OB2	S94OB2	0	2	0.6275	0	1	1	551.217	1101.43	1.71591	0.00094497	HCD	MS2	40.0355	50	56.9081	26728	180918_AB_Venom_Naja_naja.raw	0/0	2.04466	0	0.0001515
False	High	Sequest HT (A2)	Unambiguous	APTAFQFSScSLR	C10(Carbamidomethyl)	False	True	False	1	1	S94OB2	S94OB2	0	2	0.087	0	1	1	736.352	1471.7	-2.37	-0.00174396	HCD	MS2	34.4982	50	56.8905	26718	180918_AB_Venom_Naja_naja.raw	0/0	1.83834	0	0.001192
False	High	Sequest HT (A2)	Rejected	MEWYPEAAGQDTR		False	True	False	1	1	S94OB2	S94OB2	0	2		0.0256	2	2	777.338	1553.67	-0.108935	-8.46247e-05	HCD	MS2	47.0062	50	56.8891	26717	180918_AB_Venom_Naja_naja.raw	0/0	1.89956	0	0.0004444
False	High	Sequest HT (A2)	Selected	MEWYPEAASDQAR		False	True	False	1	1	S94OB2	S94OB2	0	2	0.0256	0	1	1	777.338	1553.67	-0.108935	-8.46247e-05	HCD	MS2	47.0062	50	56.8891	26717	180918_AB_Venom_Naja_naja.raw	0/0	1.95147	0	0.0003714
False	High	Sequest HT (A2)	Unambiguous	ADVTFDSNTAFESLVVSPDKK		True	False	False	1	1	V8NEU2	V8NEU2	1	3	0.7862	0	1	1	757.38	2270.12	2.66332	0.00201535	HCD	MS2	5.73295	50	56.8761	26710	180918_AB_Venom_Naja_naja.raw	0/0	5.66057	0	4.045e-14
False	High	Sequest HT (A2)	Unambiguous	VLEGLQcWSLYMSSNAR	C7(Carbamidomethyl)	False	True	False	1	1	S94OB2	S94OB2	0	2	0.1105	0	1	1	1007.47	2013.94	-6.43417	-0.00647906	HCD	MS2	25.6658	50	56.8605	26701	180918_AB_Venom_Naja_naja.raw	0/0	1.90201	0	3.372e-05
False	High	Sequest HT (A2)	Unambiguous	WmLTPDLTSK	M2(Oxidation)	False	False	True	1	1	S94OB2	S94OB2	0	2	0.5801	0	1	1	604.306	1207.61	2.30194	0.00138991	HCD	MS2	74.6584	50	56.8383	26688	180918_AB_Venom_Naja_naja.raw	0/0	2.30631	0	0.001295
False	High	Sequest HT (A2)	Unambiguous	VLFDLDGK		False	True	False	1	1	S94OB2	S94OB2	0	2	0.1562	0	1	1	453.751	906.495	1.66137	0.00075301	HCD	MS2	23.0728	50	56.8354	26686	180918_AB_Venom_Naja_naja.raw	0/0	1.59777	0	0.0002172
False	High	Sequest HT (A2)	Rejected	kDLFQATYTGSAYK	N-Term(Prot)(Acetyl)	False	True	False	1	1	S94OB2	S94OB2	1	2		0.0177	2	2	817.91	1634.81	3.74214	0.00305884	HCD	MS2	49.7406	50	56.6244	26569	180918_AB_Venom_Naja_naja.raw	0/0	2.76716	0	8.715e-07
False	High	Sequest HT (A2)	Unambiguous	AAmWDFADYGcYcGR	M3(Oxidation); C11(Carbamidomethyl); C13(Carbamidomethyl)	False	False	True	1	1	S94OB2	S94OB2	0	2	1	0	1	1	929.851	1858.69	-1.98061	-0.00184068	HCD	MS2	0	50	56.8182	26678	180918_AB_Venom_Naja_naja.raw	0/0	1.83225	0	2.451e-06
False	High	Sequest HT (A2)	Unambiguous	DKcTPDLTSK	C3(Carbamidomethyl)	False	False	True	1	1	S94OB2	S94OB2	1	2	0.6062	0	1	1	582.785	1164.56	4.76133	0.00277242	HCD	MS2	10.2887	15.6083	56.8083	26671	180918_AB_Venom_Naja_naja.raw	0/0	2.25513	0	0.004818
False	High	Sequest HT (A2)	Unambiguous	VLEGLQcWSLYMSSNAR	C7(Carbamidomethyl)	False	True	False	1	1	S94OB2	S94OB2	0	3	0.2883	0	1	1	671.989	2013.95	0.74171	0.000497923	HCD	MS2	41.0837	50	56.8026	26669	180918_AB_Venom_Naja_naja.raw	0/0	2.22324	0	0.00218
False	High	Sequest HT (A2)	Unambiguous	LRcFLTPDLTSK	C3(Carbamidomethyl)	False	False	True	1	1	S94OB2	S94OB2	1	3	0.4615	0	1	1	484.263	1450.78	2.0754	0.00100364	HCD	MS2	33.4021	50	56.7925	26664	180918_AB_Venom_Naja_naja.raw	0/0	2.21283	0	0.001118
False	High	Sequest HT (A2)	Rejected	kDLFQATYTYQSK	N-Term(Prot)(Acetyl)	False	True	False	1	1	S94OB2	S94OB2	1	2		0.0323	4	4	817.908	1634.81	1.95007	0.001594	HCD	MS2	25.7551	50	56.7841	26658	180918_AB_Venom_Naja_naja.raw	0/0	2.70371	0	3.275e-07
False	High	Sequest HT (A2)	Rejected	kDLFQATYTSGAYK	N-Term(Prot)(Acetyl)	False	True	False	0	1		S94OB2	1	2		0.0251	3	3	817.908	1634.81	1.95007	0.001594	HCD	MS2	25.7551	50	56.7841	26658	180918_AB_Venom_Naja_naja.raw	0/0	2.7226	0	3.208e-06
False	High	Sequest HT (A2)	Rejected	kDLFQATYTGSAYK	N-Term(Prot)(Acetyl)	False	True	False	1	1	S94OB2	S94OB2	1	2		0.0251	2	2	817.908	1634.81	1.95007	0.001594	HCD	MS2	25.7551	50	56.7841	26658	180918_AB_Venom_Naja_naja.raw	0/0	2.7226	0	3.208e-06
False	High	Sequest HT (A2)	Selected	VADLFQATYTSGAYK		False	True	False	1	1	S94OB2	S94OB2	0	2	0.0251	0	1	1	817.908	1634.81	1.95028	0.00159417	HCD	MS2	25.7551	50	56.7841	26658	180918_AB_Venom_Naja_naja.raw	0/0	2.78618	0	9.77e-07
False	High	Sequest HT (A2)	Unambiguous	SLFGVTTEDcPNWNLcFKR	C10(Carbamidomethyl); C16(Carbamidomethyl)	False	False	True	1	1	S94OB2	S94OB2	1	3	0.3248	0	1	1	782.03	2344.07	-4.38498	-0.00342626	HCD	MS2	27.3027	50	56.7813	26656	180918_AB_Venom_Naja_naja.raw	0/0	2.73624	0	6.666e-08
False	High	Sequest HT (A2)	Unambiguous	YLNIEFcLR	C7(Carbamidomethyl)	True	False	False	1	1	V8P0T5	V8P0T5	0	2	0.36	0	1	1	614.313	1227.62	0.00889807	5.46172e-06	HCD	MS2	22.3514	50	56.7799	26655	180918_AB_Venom_Naja_naja.raw	0/0	1.99779	0	5.376e-05
False	High	Sequest HT (A2)	Unambiguous	ESFLFTLTR		True	False	False	1	1	V8ND09	V8ND09	0	2	0.7246	0	1	1	557.302	1113.6	2.11295	0.00117648	HCD	MS2	35.6746	50	56.7642	26646	180918_AB_Venom_Naja_naja.raw	0/0	1.67224	0	0.002227
False	High	Sequest HT (A2)	Unambiguous	MYMVSNK		False	True	True	3	4	S94OB2; S94OB2; S94OB2	S94OB2; S94OB2; S94OB2; S94OB2	0	2	0.5966	0	1	1	436.704	872.402	1.29118	0.000563211	HCD	MS2	54.1186	50	56.8112	26673	180918_AB_Venom_Naja_naja.raw	0/0	1.76488	0	0.003722
False	High	Sequest HT (A2)	Selected	VADLFQATYTSGAYK		False	True	False	1	1	S94OB2	S94OB2	0	2	0.0177	0	1	1	817.91	1634.81	3.74235	0.00305901	HCD	MS2	49.7406	50	56.6244	26569	180918_AB_Venom_Naja_naja.raw	0/0	2.82208	0	4.451e-07
False	High	Sequest HT (A2)	Unambiguous	NSGTPVDDLDR		False	True	False	1	1	S94OB2	S94OB2	0	2	0.1717	0	1	1	594.779	1188.55	1.4373	0.000854149	HCD	MS2	41.9076	50	56.6102	26559	180918_AB_Venom_Naja_naja.raw	0/0	2.33021	0	0.000491
False	High	Sequest HT (A2)	Unambiguous	VNDDYLLWGSR		False	True	False	1	1	S94OB2	S94OB2	0	2	0.6667	0	1	1	669.328	1337.65	0.306979	0.000205315	HCD	MS2	56.0746	50	56.5954	26551	180918_AB_Venom_Naja_naja.raw	0/0	1.80013	0	3.426e-05
False	High	Sequest HT (A2)	Unambiguous	FYEGNLLGK		False	True	False	1	2	S94OB2	S94OB2; S94OB2	0	2	0.5542	0	1	1	520.776	1040.54	3.22809	0.00167948	HCD	MS2	47.4484	50	56.3876	26433	180918_AB_Venom_Naja_naja.raw	0/0	1.65931	0	0.0006568
False	High	Sequest HT (A2)	Unambiguous	kDSSHWNSYcTETDTFLK	N-Term(Prot)(Acetyl); C10(Carbamidomethyl)	False	False	True	1	1	S94OB2	S94OB2	1	3	0.7433	0	1	1	754.334	2260.99	3.15942	0.00238113	HCD	MS2	41.0076	50	56.382	26429	180918_AB_Venom_Naja_naja.raw	0/0	2.61269	0	4.323e-05
False	High	Sequest HT (A2)	Unambiguous	MFMVAAPHVPVKR		False	True	False	1	1	S94OB2	S94OB2	1	3	0.8214	0	1	1	494.942	1482.81	2.21384	0.00109423	HCD	MS2	14.8228	50	56.369	26422	180918_AB_Venom_Naja_naja.raw	0/0	3.92418	0	2.899e-09
False	High	Sequest HT (A2)	Unambiguous	SSTPLQccSTDNcNPmVVR	C7(Carbamidomethyl); C8(Carbamidomethyl); C13(Carbamidomethyl); M16(Oxidation)	False	True	False	1	1	S94OB2	S94OB2	0	2	0.2097	0	1	1	1121.47	2241.94	1.00728	0.00112912	HCD	MS2	0	50	56.3542	26414	180918_AB_Venom_Naja_naja.raw	0/0	2.66647	0	1.188e-07
False	High	Sequest HT (A2)	Unambiguous	MFMVAAPHVPVK		False	True	False	1	2	S94OB2	S94OB2; S94OB2	0	3	0.8021	0	1	1	442.907	1326.71	1.19088	0.000526648	HCD	MS2	33.8634	50	56.3457	26408	180918_AB_Venom_Naja_naja.raw	0/0	2.87602	0	6.407e-07
False	High	Sequest HT (A2)	Unambiguous	mFmVAAPHVPVKR	N-Term(Prot)(Met-loss); M3(Oxidation)	False	True	False	1	1	S94OB2	S94OB2	1	3	0.5263	0	1	1	456.588	1367.75	-9.5539	-0.00435582	HCD	MS2	67.6452	50	56.3364	26404	180918_AB_Venom_Naja_naja.raw	0/0	1.71117	0	0.004258
False	High	Sequest HT (A2)	Unambiguous	KLVPLFSK		False	True	False	1	2	S94OB2	S94OB2; S94OB2	1	2	0.3663	0	1	1	466.303	931.599	1.6441	0.000765821	HCD	MS2	31.8036	50	56.3252	26396	180918_AB_Venom_Naja_naja.raw	0/0	2.72673	0	0.0004787
False	High	Sequest HT (A2)	Unambiguous	GcLDVcPK	C2(Carbamidomethyl); C6(Carbamidomethyl)	False	True	True	1	2	S94OB2	S94OB2; S94OB2	0	2	0.7613	0	1	1	474.718	948.429	0.935291	0.000443528	HCD	MS2	6.85236	38.9954	56.3094	26387	180918_AB_Venom_Naja_naja.raw	0/0	2.21947	0	0.001018
False	High	Sequest HT (A2)	Unambiguous	SSTPLQccSTDNcNPmVVR	C7(Carbamidomethyl); C8(Carbamidomethyl); C13(Carbamidomethyl); M16(Oxidation)	False	True	False	1	1	S94OB2	S94OB2	0	3	0.3441	0	1	1	747.984	2241.94	0.783484	0.000585507	HCD	MS2	29.7515	50	56.2966	26380	180918_AB_Venom_Naja_naja.raw	0/0	2.47361	0	0.0005802
False	High	Sequest HT (A2)	Unambiguous	VDLGcAATcPTVK	C5(Carbamidomethyl); C9(Carbamidomethyl)	False	True	False	1	2	S94OB2	S94OB2; S94OB2	0	2	0.7003	0	1	1	696.338	1391.67	1.80567	0.00125644	HCD	MS2	5.94143	40.4344	56.2924	26377	180918_AB_Venom_Naja_naja.raw	0/0	3.87372	0	7.404e-09
False	High	Sequest HT (A2)	Unambiguous	GcLDVcPKDSLLVK	C2(Carbamidomethyl); C6(Carbamidomethyl)	False	False	True	1	1	S94OB2	S94OB2	1	3	0.6114	0	1	1	535.279	1603.82	2.61654	0.00139882	HCD	MS2	29.6391	50	56.3904	26435	180918_AB_Venom_Naja_naja.raw	0/0	2.28678	0	7.015e-05
False	High	Sequest HT (A2)	Unambiguous	LSGcWPYFK	C4(Carbamidomethyl)	False	True	False	1	1	S94OB2	S94OB2	0	2	0.722	0	1	1	579.277	1157.55	1.80975	0.00104743	HCD	MS2	4.24727	17.0617	56.291	26376	180918_AB_Venom_Naja_naja.raw	0/0	2.76766	0	2.629e-06
False	High	Sequest HT (A2)	Unambiguous	SLFGVTTEDcPDGQNLcFK	C10(Carbamidomethyl); C17(Carbamidomethyl)	False	False	True	1	1	S94OB2	S94OB2	0	3	0.202	0	1	1	729.997	2187.98	4.21651	0.0030752	HCD	MS2	44.742	50	56.2784	26369	180918_AB_Venom_Naja_naja.raw	0/0	3.02376	0	2.452e-05
False	High	Sequest HT (A2)	Rejected	VYEMVNYLNTK		False	True	False	1	1	S94OB2	S94OB2	0	2		0.0398	2	2	687.344	1373.68	2.9062	0.00199609	HCD	MS2	28.9818	50	56.2756	26367	180918_AB_Venom_Naja_naja.raw	0/0	1.93342	0	1.746e-06
False	High	Sequest HT (A2)	Selected	VYEMYAAALNTK		False	True	False	1	1	S94OB2	S94OB2	0	2	0.0398	0	1	1	687.344	1373.68	2.9062	0.00199609	HCD	MS2	28.9818	50	56.2756	26367	180918_AB_Venom_Naja_naja.raw	0/0	2.00607	0	8.496e-05
False	High	Sequest HT (A2)	Unambiguous	VNDDYLLWGSR		False	True	False	1	1	S94OB2	S94OB2	0	2	0.5714	0	1	1	669.328	1337.65	0.489494	0.000327385	HCD	MS2	9.43235	50	56.2463	26351	180918_AB_Venom_Naja_naja.raw	0/0	1.82167	0	1.527e-06
False	High	Sequest HT (A2)	Rejected	DcPDGHVYcTK	C2(Carbamidomethyl); C9(Carbamidomethyl)	False	True	False	1	1	S94OB2	S94OB2	0	3		0.041	2	2	451.186	1351.54	1.47833	0.000666006	HCD	MS2	9.16484	50	56.2449	26350	180918_AB_Venom_Naja_naja.raw	0/0	2.34087	0	0.0001217
False	High	Sequest HT (A2)	Selected	DcPDGHVcYTK	C2(Carbamidomethyl); C8(Carbamidomethyl)	False	True	False	1	1	S94OB2	S94OB2	0	3	0.041	0	1	1	451.186	1351.54	1.47833	0.000666006	HCD	MS2	9.16484	50	56.2449	26350	180918_AB_Venom_Naja_naja.raw	0/0	2.43772	0	1.893e-05
False	High	Sequest HT (A2)	Rejected	LSGcWPYFGK	C4(Carbamidomethyl)	False	True	False	1	1	S94OB2	S94OB2	0	2		0	2	2	607.787	1214.57	1.03828	0.000630531	HCD	MS2	49.8874	50	56.2388	26346	180918_AB_Venom_Naja_naja.raw	0/0	1.4161	0	0.0002471
False	High	Sequest HT (A2)	Selected	kScWGPYFK	N-Term(Prot)(Acetyl); C3(Carbamidomethyl)	False	True	False	1	1	S94OB2	S94OB2	1	2	0	0	1	1	607.787	1214.57	1.038	0.000630361	HCD	MS2	49.8874	50	56.2388	26346	180918_AB_Venom_Naja_naja.raw	0/0	1.42076	0	0.0008332
False	High	Sequest HT (A2)	Unambiguous	TWcDGFcR	C3(Carbamidomethyl); C7(Carbamidomethyl)	False	True	False	1	1	S94OB2	S94OB2	0	2	0.5698	0	1	1	551.216	1101.42	0.60761	0.000334618	HCD	MS2	42.0831	50	56.2259	26339	180918_AB_Venom_Naja_naja.raw	0/0	1.71834	0	0.0002234
False	High	Sequest HT (A2)	Rejected	LLVFLDYSVNK		False	True	False	1	1	S94OB2	S94OB2	0	3		0	2	2	437.584	1310.74	1.75571	0.000767092	HCD	MS2	64.9855	50	56.2103	26330	180918_AB_Venom_Naja_naja.raw	0/0	1.9795	0	6.712e-05
False	High	Sequest HT (A2)	Unambiguous	cFLTPDLTSK	C1(Carbamidomethyl)	False	True	True	1	2	S94OB2	S94OB2; S94OB2	0	2	0.6255	0	1	1	591.301	1181.59	5.78315	0.00341665	HCD	MS2	41.9737	8.43817	56.2898	26375	180918_AB_Venom_Naja_naja.raw	0/0	2.5074	0	0.0002182
False	High	Sequest HT (A2)	Unambiguous	LFWSPLK		True	True	True	1	2	V8P395	V8P395; S94OB2	0	2	0.4725	0	1	1	445.761	890.515	2.01491	0.000897151	HCD	MS2	27.4785	50	56.2089	26329	180918_AB_Venom_Naja_naja.raw	0/0	1.81592	0	0.001111
False	High	Sequest HT (A2)	Unambiguous	ALALcFQAPYDDNDYNLDLK	C5(Carbamidomethyl)	False	False	True	1	1	S94OB2	S94OB2	0	3	0.726	0	1	1	787.039	2359.1	4.2733	0.00336037	HCD	MS2	17.2534	6.85544	56.4024	26441	180918_AB_Venom_Naja_naja.raw	0/0	4.99763	0	2.009e-06
False	High	Sequest HT (A2)	Selected	WHMLVPGR		False	True	False	1	2	S94OB2	S94OB2; S94OB2	0	2	0	0	1	1	498.266	995.525	0.892272	0.000444139	HCD	MS2	58.6467	50	56.4066	26444	180918_AB_Venom_Naja_naja.raw	0/0	1.7873	0	0.001976
False	High	Sequest HT (A2)	Unambiguous	LDTAcVcVLTK	C5(Carbamidomethyl); C7(Carbamidomethyl)	False	True	False	2	3	S94OB2; S94OB2	S94OB2; S94OB2; S94OB2	0	2	0.5287	0	1	1	640.324	1279.64	2.29341	0.00146737	HCD	MS2	71.8579	50	56.5869	26545	180918_AB_Venom_Naja_naja.raw	0/0	2.44082	0	1.226e-05
False	High	Sequest HT (A2)	Rejected	DcPDGHVYcTK	C2(Carbamidomethyl); C9(Carbamidomethyl)	False	True	False	1	1	S94OB2	S94OB2	0	3		0	2	2	451.185	1351.54	0.800931	0.00036083	HCD	MS2	10.5933	50	56.5854	26544	180918_AB_Venom_Naja_naja.raw	0/0	2.24197	0	0.0001143
False	High	Sequest HT (A2)	Selected	DcPDGHVcYTK	C2(Carbamidomethyl); C8(Carbamidomethyl)	False	True	False	1	1	S94OB2	S94OB2	0	3	0	0	1	1	451.185	1351.54	0.800931	0.00036083	HCD	MS2	10.5933	50	56.5854	26544	180918_AB_Venom_Naja_naja.raw	0/0	2.24338	0	0.0001137
False	High	Sequest HT (A2)	Rejected	LLVFLDYSVNK		False	True	False	1	1	S94OB2	S94OB2	0	3		0.0255	2	2	437.583	1310.74	0.288898	0.000126223	HCD	MS2	47.8972	50	56.5667	26535	180918_AB_Venom_Naja_naja.raw	0/0	2.29331	0	0.0002673
False	High	Sequest HT (A2)	Selected	LLVFLDYDKGK		False	True	False	1	1	S94OB2	S94OB2	1	3	0.0255	0	1	1	437.583	1310.74	0.288898	0.000126223	HCD	MS2	47.8972	50	56.5667	26535	180918_AB_Venom_Naja_naja.raw	0/0	2.34772	0	2.032e-05
False	High	Sequest HT (A2)	Unambiguous	TWcDGFcSLR	C3(Carbamidomethyl); C7(Carbamidomethyl)	False	True	False	1	1	S94OB2	S94OB2	0	2	0.7895	0	1	1	651.274	1301.54	-0.144958	-9.43345e-05	HCD	MS2	37.311	50	56.5653	26534	180918_AB_Venom_Naja_naja.raw	0/0	2.66047	0	4.198e-06
False	High	Sequest HT (A2)	Unambiguous	LTcLLcPEK	C3(Carbamidomethyl); C6(Carbamidomethyl)	False	True	False	1	2	S94OB2	S94OB2; S94OB2	0	2	0.5946	0	1	1	567.288	1133.57	0.264207	0.000149748	HCD	MS2	7.77433	50	56.5625	26532	180918_AB_Venom_Naja_naja.raw	0/0	2.58524	0	4.395e-05
False	High	Sequest HT (A2)	Unambiguous	TWcDGFcR	C3(Carbamidomethyl); C7(Carbamidomethyl)	False	True	False	1	1	S94OB2	S94OB2	0	2	0.634	0	1	1	551.216	1101.42	-0.168197	-9.26281e-05	HCD	MS2	31.0181	50	56.561	26531	180918_AB_Venom_Naja_naja.raw	0/0	1.93728	0	0.0001312
False	High	Sequest HT (A2)	Unambiguous	LFWSPLK		True	True	True	1	2	V8P395	V8P395; S94OB2	0	2	0.4066	0	1	1	445.762	890.516	2.83738	0.00126336	HCD	MS2	24.7145	50	56.5524	26527	180918_AB_Venom_Naja_naja.raw	0/0	1.81633	0	0.001372
False	High	Sequest HT (A2)	Unambiguous	YNcPLDWLPK	C3(Carbamidomethyl)	False	False	True	1	1	S94OB2	S94OB2	0	2	0.6098	0	1	1	653.319	1305.63	0.611814	0.000399401	HCD	MS2	56.5683	50	56.5424	26522	180918_AB_Venom_Naja_naja.raw	0/0	1.64236	0	0.000126
False	High	Sequest HT (A2)	Unambiguous	ALALcFQAPYDDNDYNLDLK	C5(Carbamidomethyl)	False	False	True	1	1	S94OB2	S94OB2	0	2	0.7146	0	1	1	1180.05	2359.1	3.32173	0.00391813	HCD	MS2	12.3525	17.9486	56.4037	26442	180918_AB_Venom_Naja_naja.raw	0/0	4.17028	0	1.167e-10
False	High	Sequest HT (A2)	Unambiguous	ADVTFDSNTAFESLVVSPDKK		True	False	False	1	1	V8NEU2	V8NEU2	1	3	0.7674	0	1	1	757.378	2270.12	-0.0790837	-5.98431e-05	HCD	MS2	4.10019	50	56.5367	26518	180918_AB_Venom_Naja_naja.raw	0/0	5.76457	0	3.934e-15
False	High	Sequest HT (A2)	Unambiguous	VLEGLQcWSLYMSSNAR	C7(Carbamidomethyl)	False	True	False	1	1	S94OB2	S94OB2	0	2	0.1183	0	1	1	1007.48	2013.95	-2.91866	-0.00293902	HCD	MS2		50	56.5181	26509	180918_AB_Venom_Naja_naja.raw	0/0	1.68715	0	0.0001804
False	High	Sequest HT (A2)	Unambiguous	APTAFQFSScSLR	C10(Carbamidomethyl)	False	True	False	1	1	S94OB2	S94OB2	0	2	0.0675	0	1	1	736.356	1471.7	3.18732	0.00234539	HCD	MS2	12.2529	50	56.4757	26484	180918_AB_Venom_Naja_naja.raw	0/0	1.62853	0	0.0004178
False	High	Sequest HT (A2)	Unambiguous	VLFDLDGK		False	True	False	1	1	S94OB2	S94OB2	0	2	0.1493	0	1	1	453.752	906.496	3.27732	0.00148543	HCD	MS2	58.3899	50	56.4743	26483	180918_AB_Venom_Naja_naja.raw	0/0	1.3361	0	0.0004883
False	High	Sequest HT (A2)	Unambiguous	SETEEQLLVEAHGDNTPK		False	True	False	1	1	S94OB2	S94OB2	0	3	0.4882	0	1	1	666.318	1996.94	-2.91869	-0.00194282	HCD	MS2	74.7521	50	56.4614	26476	180918_AB_Venom_Naja_naja.raw	0/0	1.69795	0	0.001137
False	High	Sequest HT (A2)	Unambiguous	LRcFLTPDLTSK	C3(Carbamidomethyl)	False	False	True	1	1	S94OB2	S94OB2	1	3	0.455	0	1	1	484.264	1450.78	3.71616	0.0017971	HCD	MS2	43.2318	50	56.4324	26458	180918_AB_Venom_Naja_naja.raw	0/0	2.11348	0	0.0003814
False	High	Sequest HT (A2)	Unambiguous	YLNIEFcLR	C7(Carbamidomethyl)	True	False	False	1	1	V8P0T5	V8P0T5	0	2	0.5337	0	1	1	614.315	1227.62	3.09143	0.00189755	HCD	MS2	40.5849	50	56.4296	26456	180918_AB_Venom_Naja_naja.raw	0/0	2.07833	0	9.571e-06
False	High	Sequest HT (A2)	Unambiguous	SLFGVTTEDcPNWNLcFKR	C10(Carbamidomethyl); C16(Carbamidomethyl)	False	False	True	1	1	S94OB2	S94OB2	1	3	0.3775	0	1	1	782.03	2344.08	-3.99441	-0.00312108	HCD	MS2	32.9398	50	56.4282	26455	180918_AB_Venom_Naja_naja.raw	0/0	3.01891	0	6.993e-10
False	High	Sequest HT (A2)	Unambiguous	NLYQFKDMLK		False	True	False	1	1	S94OB2	S94OB2	1	3	0.3947	0	1	1	433.898	1299.68	2.73039	0.00118287	HCD	MS2	27.6043	50	56.421	26452	180918_AB_Venom_Naja_naja.raw	0/0	1.51844	0	0.0014
False	High	Sequest HT (A2)	Unambiguous	LGDKVTFGcDYGFR	C9(Carbamidomethyl)	False	True	False	1	1	S94OB2	S94OB2	1	3	0.224	0	1	1	545.593	1634.77	1.15964	0.000631914	HCD	MS2	46.4179	50	56.4194	26451	180918_AB_Venom_Naja_naja.raw	0/0	2.49728	0	2.49e-06
False	High	Sequest HT (A2)	Rejected	WHMLVGPR		False	True	False	1	1	S94OB2	S94OB2	0	2		0	2	2	498.266	995.525	0.892272	0.000444139	HCD	MS2	58.6467	50	56.4066	26444	180918_AB_Venom_Naja_naja.raw	0/0	1.78723	0	0.001976
False	High	Sequest HT (A2)	Unambiguous	YTSYEcSQGTLTcK	C6(Carbamidomethyl); C13(Carbamidomethyl)	False	True	False	1	1	S94OB2	S94OB2	0	2	0.5755	0	1	1	849.36	1697.71	-0.732553	-0.000621833	HCD	MS2	18.6902	50	56.5209	26511	180918_AB_Venom_Naja_naja.raw	0/0	1.06099	0	0.0004084
False	High	Sequest HT (A2)	Unambiguous	LDTAcVcVLTK	C5(Carbamidomethyl); C7(Carbamidomethyl)	False	True	False	2	3	S94OB2; S94OB2	S94OB2; S94OB2; S94OB2	0	2	0.572	0	1	1	640.325	1279.64	3.81972	0.00244393	HCD	MS2	56.5411	50	56.9254	26738	180918_AB_Venom_Naja_naja.raw	0/0	2.56972	0	2.983e-07
False	High	Sequest HT (A2)	Unambiguous	KLVPLFSK		False	True	False	1	2	S94OB2	S94OB2; S94OB2	1	2	0.3713	0	1	1	466.303	931.598	0.33377	0.00015547	HCD	MS2	29.366	50	55.319	25860	180918_AB_Venom_Naja_naja.raw	0/0	2.71607	0	2.665e-05
False	High	Sequest HT (A2)	Rejected	WHMLVGPR		False	True	False	1	1	S94OB2	S94OB2	0	2	0	0	1	1	498.266	995.525	0.156557	7.79282e-05	HCD	MS2	37.6352	50	55.309	25855	180918_AB_Venom_Naja_naja.raw	0/0	1.76913	0	0.006218
False	High	Sequest HT (A2)	Unambiguous	qKEIVDLHNSLR	N-Term(Gln->pyro-Glu)	True	False	False	1	1	V8N8B4	V8N8B4	1	3	0.5374	0	1	1	478.928	1434.77	-0.780501	-0.00037328	HCD	MS2	56.9904	50	54.2162	25262	180918_AB_Venom_Naja_naja.raw	0/0	2.14122	0	0.004682
False	High	Sequest HT (A2)	Rejected	TFVTADYVLVcTSSR	C11(Carbamidomethyl)	False	True	False	1	1	S94OB2	S94OB2	0	2		0	2	2	859.927	1718.85	2.37112	0.00203779	HCD	MS2	52.7709	50	54.2106	25258	180918_AB_Venom_Naja_naja.raw	0/0	2.44559	0	5.805e-08
False	High	Sequest HT (A2)	Selected	TFVTADYVLVcSTSR	C11(Carbamidomethyl)	False	True	False	1	1	S94OB2	S94OB2	0	2	0	0	1	1	859.927	1718.85	2.37112	0.00203779	HCD	MS2	52.7709	50	54.2106	25258	180918_AB_Venom_Naja_naja.raw	0/0	2.44877	0	5.739e-08
False	High	Sequest HT (A2)	Unambiguous	VDLGAcLEPAAK	C6(Carbamidomethyl)	False	True	False	1	1	S94OB2	S94OB2	0	2	0.3415	0	1	1	622.323	1243.64	2.4203	0.00150499	HCD	MS2	26.5642	50	54.1976	25251	180918_AB_Venom_Naja_naja.raw	0/0	1.63913	0	0.003196
False	High	Sequest HT (A2)	Unambiguous	MFMVAAPHVPVKR		False	True	False	1	1	S94OB2	S94OB2	1	3	0.8073	0	1	1	494.941	1482.81	1.65816	0.000819577	HCD	MS2	21.705	50	54.1905	25248	180918_AB_Venom_Naja_naja.raw	0/0	4.36224	0	2.888e-09
False	High	Sequest HT (A2)	Unambiguous	ADVTFDSNTAFESLVVSPDKK		True	False	False	1	1	V8NEU2	V8NEU2	1	2	0.8457	0	1	1	1135.57	2270.12	2.1584	0.00244992	HCD	MS2	0	50	54.1762	25240	180918_AB_Venom_Naja_naja.raw	0/0	4.99132	0	4.123e-13
False	High	Sequest HT (A2)	Unambiguous	DFPELIcVR	C7(Carbamidomethyl)	True	False	False	1	1	V8NIE1	V8NIE1	0	2	0.375	0	1	1	574.794	1148.58	4.12205	0.00236724	HCD	MS2	41.796	50	54.1748	25239	180918_AB_Venom_Naja_naja.raw	0/0	1.52125	0	0.005107
False	High	Sequest HT (A2)	Unambiguous	VDLGcAATcPTVK	C5(Carbamidomethyl); C9(Carbamidomethyl)	False	True	False	1	2	S94OB2	S94OB2; S94OB2	0	2	0.6562	0	1	1	696.338	1391.67	2.06882	0.00143955	HCD	MS2	12.5967	50	54.1705	25236	180918_AB_Venom_Naja_naja.raw	0/0	3.81127	0	1.385e-09
False	High	Sequest HT (A2)	Rejected	TAPAFQFSScSLR	C10(Carbamidomethyl)	False	True	False	1	1	S94OB2	S94OB2	0	2		0.0447	2	2	736.356	1471.7	2.93849	0.00216229	HCD	MS2	51.8068	50	54.1557	25228	180918_AB_Venom_Naja_naja.raw	0/0	1.7116	0	0.003762
False	High	Sequest HT (A2)	Unambiguous	LWNYFHSTLLPK		False	False	True	1	1	S94OB2	S94OB2	0	3	0.4869	0	1	1	506.943	1518.81	2.13405	0.00108041	HCD	MS2	33.5944	50	54.1543	25227	180918_AB_Venom_Naja_naja.raw	0/0	1.90902	0	0.0001882
False	High	Sequest HT (A2)	Rejected	WHMLVGPR		False	True	False	1	1	S94OB2	S94OB2	0	2		0	2	2	498.266	995.525	0.463105	0.000230516	HCD	MS2	34.2604	50	54.1513	25225	180918_AB_Venom_Naja_naja.raw	0/0	2.00648	0	0.006805
False	High	Sequest HT (A2)	Selected	WHMLVPGR		False	True	False	1	2	S94OB2	S94OB2; S94OB2	0	2	0	0	1	1	498.266	995.525	0.463105	0.000230516	HCD	MS2	34.2604	50	54.1513	25225	180918_AB_Venom_Naja_naja.raw	0/0	2.00656	0	0.006803
False	High	Sequest HT (A2)	Unambiguous	SLGDLEccSTDNcNMLPTR	C7(Carbamidomethyl); C8(Carbamidomethyl); C13(Carbamidomethyl)	False	True	False	1	1	S94OB2	S94OB2	0	3	0.695	0	1	1	748.317	2242.94	7.14799	0.00534412	HCD	MS2	28.8365	50	54.1499	25224	180918_AB_Venom_Naja_naja.raw	0/0	2.8202	0	0.001749
False	High	Sequest HT (A2)	Unambiguous	ADVTFDSNTAFESLVVSPDKK		True	False	False	1	1	V8NEU2	V8NEU2	1	3	0.7914	0	1	1	757.378	2270.12	0.969483	0.000733614	HCD	MS2	2.05754	16.2416	54.1412	25220	180918_AB_Venom_Naja_naja.raw	0/0	6.03934	0	1.241e-12
False	High	Sequest HT (A2)	Unambiguous	VLFDLDGK		False	True	False	1	1	S94OB2	S94OB2	0	2	0.1244	0	1	1	453.752	906.497	4.55661	0.00206527	HCD	MS2	47.5764	50	54.1215	25208	180918_AB_Venom_Naja_naja.raw	0/0	2.00962	0	0.0001732
False	High	Sequest HT (A2)	Rejected	VYEMYAAALNTK		False	True	False	1	1	S94OB2	S94OB2	0	2		0.0397	2	2	687.345	1373.68	3.52825	0.00242334	HCD	MS2	37.943	50	54.12	25207	180918_AB_Venom_Naja_naja.raw	0/0	2.4181	0	3.585e-05
False	High	Sequest HT (A2)	Selected	VYEMVNYLNTK		False	True	False	1	1	S94OB2	S94OB2	0	2	0.0397	0	1	1	687.345	1373.68	3.52825	0.00242334	HCD	MS2	37.943	50	54.12	25207	180918_AB_Venom_Naja_naja.raw	0/0	2.51657	0	2.785e-07
False	High	Sequest HT (A2)	Unambiguous	LFWSPLK		True	True	True	1	2	V8P395	V8P395; S94OB2	0	2	0.4474	0	1	1	445.761	890.515	1.32952	0.000591976	HCD	MS2	35.002	50	54.1114	25203	180918_AB_Venom_Naja_naja.raw	0/0	1.89884	0	0.00492
False	High	Sequest HT (A2)	Unambiguous	YTSYEcSQGTLTcK	C6(Carbamidomethyl); C13(Carbamidomethyl)	False	True	False	1	1	S94OB2	S94OB2	0	2	0.6228	0	1	1	849.36	1697.71	-1.59539	-0.00135425	HCD	MS2	38.6168	50	54.1008	25198	180918_AB_Venom_Naja_naja.raw	0/0	1.13659	0	0.0001165
False	High	Sequest HT (A2)	Unambiguous	VSPTASNMLK		False	True	False	2	3	S94OB2; S94OB2	S94OB2; S94OB2; S94OB2	0	2	0.383	0	1	1	524.279	1047.55	0.265408	0.000139014	HCD	MS2	50.9355	50	54.0937	25193	180918_AB_Venom_Naja_naja.raw	0/0	1.41295	0	0.005296
False	High	Sequest HT (A2)	Unambiguous	QYFFETK		True	True	True	2	5	S94OB2; V8N4D8	V8PAN4; S94OB2; V8N4D8; S94OB2; V8NP13	0	2	0.5276	0	1	1	481.735	962.464	1.80708	0.000869623	HCD	MS2	32.1784	50	54.0909	25191	180918_AB_Venom_Naja_naja.raw	0/0	1.62945	0	0.0009174
False	High	Sequest HT (A2)	Unambiguous	LSGcWPYFK	C4(Carbamidomethyl)	False	True	False	1	1	S94OB2	S94OB2	0	2	0.7253	0	1	1	579.277	1157.55	2.02066	0.0011695	HCD	MS2	7.41808	9.51245	54.2296	25269	180918_AB_Venom_Naja_naja.raw	0/0	2.73045	0	4.592e-05
False	High	Sequest HT (A2)	Unambiguous	LLVFLDYDK		False	True	False	1	2	S94OB2	S94OB2; S94OB2	0	2	0.6324	0	1	1	563.314	1125.62	1.97692	0.00111263	HCD	MS2	13.2031	20.149	54.2309	25270	180918_AB_Venom_Naja_naja.raw	0/0	2.03952	0	0.0001866
False	High	Sequest HT (A2)	Selected	ATLDLFGEWREK		False	True	False	1	1	S94OB2	S94OB2	1	3	0.0417	0	1	1	488.922	1464.75	1.6165	0.000789255	HCD	MS2	10.6377	50	54.2324	25271	180918_AB_Venom_Naja_naja.raw	0/0	4.32364	0	1.916e-10
False	High	Sequest HT (A2)	Rejected	ATLDLFGEWKER		False	True	False	0	1		S94OB2	1	3		0.0417	2	2	488.922	1464.75	1.6165	0.000789255	HCD	MS2	10.6377	50	54.2324	25271	180918_AB_Venom_Naja_naja.raw	0/0	4.13891	0	2.442e-09
False	High	Sequest HT (A2)	Unambiguous	GcLDVcPKDSLLVK	C2(Carbamidomethyl); C6(Carbamidomethyl)	False	False	True	1	1	S94OB2	S94OB2	1	3	0.6667	0	1	1	535.28	1603.83	4.5574	0.00243641	HCD	MS2	70.6568	50	54.4116	25374	180918_AB_Venom_Naja_naja.raw	0/0	3.06062	0	2.514e-07
False	High	Sequest HT (A2)	Unambiguous	LDTAcVcVLTK	C5(Carbamidomethyl); C7(Carbamidomethyl)	False	True	False	2	3	S94OB2; S94OB2	S94OB2; S94OB2; S94OB2	0	2	0.6	0	1	1	640.325	1279.64	2.96117	0.00189462	HCD	MS2	50.5817	50	54.3959	25365	180918_AB_Venom_Naja_naja.raw	0/0	3.10308	0	2.205e-08
False	High	Sequest HT (A2)	Unambiguous	LRcFLTPDLTSK	C3(Carbamidomethyl)	False	False	True	1	1	S94OB2	S94OB2	1	3	0.4667	0	1	1	484.263	1450.77	0.87638	0.000423809	HCD	MS2	29.6657	50	54.3853	25360	180918_AB_Venom_Naja_naja.raw	0/0	2.85418	0	0.0002395
False	High	Sequest HT (A2)	Rejected	MEWYPEAAGQDTR		False	True	False	1	1	S94OB2	S94OB2	0	2		0.0231	2	2	777.337	1553.67	-1.91602	-0.00148843	HCD	MS2	54.3302	50	54.3811	25357	180918_AB_Venom_Naja_naja.raw	0/0	2.54223	0	2.248e-05
False	High	Sequest HT (A2)	Selected	MEWYPEAASDQAR		False	True	False	1	1	S94OB2	S94OB2	0	2	0.0231	0	1	1	777.337	1553.67	-1.91602	-0.00148843	HCD	MS2	54.3302	50	54.3811	25357	180918_AB_Venom_Naja_naja.raw	0/0	2.59674	0	1.858e-05
False	High	Sequest HT (A2)	Rejected	DcPDGHVYcTK	C2(Carbamidomethyl); C9(Carbamidomethyl)	False	True	False	1	1	S94OB2	S94OB2	0	3		0.031	2	2	451.185	1351.54	0.597713	0.000269278	HCD	MS2	47.3406	50	54.3726	25351	180918_AB_Venom_Naja_naja.raw	0/0	2.50284	0	0.0001108
False	High	Sequest HT (A2)	Selected	DcPDGHVcYTK	C2(Carbamidomethyl); C8(Carbamidomethyl)	False	True	False	1	1	S94OB2	S94OB2	0	3	0.031	0	1	1	451.185	1351.54	0.597713	0.000269278	HCD	MS2	47.3406	50	54.3726	25351	180918_AB_Venom_Naja_naja.raw	0/0	2.57945	0	8.666e-06
False	High	Sequest HT (A2)	Unambiguous	LTcLLcPEK	C3(Carbamidomethyl); C6(Carbamidomethyl)	False	True	False	1	2	S94OB2	S94OB2; S94OB2	0	2	0.677	0	1	1	567.29	1133.57	3.71018	0.00210287	HCD	MS2	27.4612	50	54.3697	25349	180918_AB_Venom_Naja_naja.raw	0/0	2.57267	0	0.001171
False	High	Sequest HT (A2)	Rejected	LLVFLDYSVNK		False	True	False	1	1	S94OB2	S94OB2	0	3		0.0219	2	2	437.584	1310.74	1.61602	0.000706057	HCD	MS2	51.8138	50	54.354	25340	180918_AB_Venom_Naja_naja.raw	0/0	2.22972	0	0.0001198
False	High	Sequest HT (A2)	Selected	LLVFLDYDKGK		False	True	False	1	1	S94OB2	S94OB2	1	3	0.0219	0	1	1	437.584	1310.74	1.61602	0.000706057	HCD	MS2	51.8138	50	54.354	25340	180918_AB_Venom_Naja_naja.raw	0/0	2.28461	0	0.0001451
False	High	Sequest HT (A2)	Unambiguous	LSLADGNDVR		False	True	False	1	1	S94OB2	S94OB2	0	2	0.5365	0	1	1	530.277	1059.55	2.86253	0.00151649	HCD	MS2	36.0889	50	54.0752	25182	180918_AB_Venom_Naja_naja.raw	0/0	1.92449	0	0.0003341
False	High	Sequest HT (A2)	Unambiguous	AVmTTELcPDSWYFcYK	M3(Oxidation); C8(Carbamidomethyl); C15(Carbamidomethyl)	False	True	False	1	1	S94OB2	S94OB2	0	2	0.5749	0	1	1	1093.96	2186.91	-6.81789	-0.0074551	HCD	MS2	19.777	50	54.3511	25338	180918_AB_Venom_Naja_naja.raw	0/0	2.4669	0	8.811e-09
False	High	Sequest HT (A2)	Unambiguous	SLFGVTTEDcPNWNLcFKR	C10(Carbamidomethyl); C16(Carbamidomethyl)	False	False	True	1	1	S94OB2	S94OB2	1	3	0.4545	0	1	1	782.027	2344.07	-7.9001	-0.00617284	HCD	MS2	2.02124	50	54.3282	25326	180918_AB_Venom_Naja_naja.raw	0/0	3.62893	0	5.435e-09
False	High	Sequest HT (A2)	Unambiguous	MAFPcFDEPALK	C5(Carbamidomethyl)	True	False	False	1	1	V8P2K1	V8P2K1	0	2	0.503	0	1	1	713.332	1425.66	1.44179	0.00102775	HCD	MS2	63.4705	50	54.3211	25323	180918_AB_Venom_Naja_naja.raw	0/0	1.66532	0	0.00754
False	High	Sequest HT (A2)	Rejected	vSMPVDDLDR	N-Term(Prot)(Acetyl)	False	True	False	0	1		S94OB2	0	2		0.0128	2	2	594.78	1188.55	-3.96203	-0.00235455	HCD	MS2	48.5998	50	54.3141	25318	180918_AB_Venom_Naja_naja.raw	0/0	2.31548	0	6.616e-06
False	High	Sequest HT (A2)	Selected	NSGTPVDDLDR		False	True	False	1	1	S94OB2	S94OB2	0	2	0.0128	0	1	1	594.78	1188.55	2.25894	0.00134243	HCD	MS2	48.5998	50	54.3141	25318	180918_AB_Venom_Naja_naja.raw	0/0	2.34797	0	9.766e-06
False	High	Sequest HT (A2)	Unambiguous	TWcDGFcSLR	C3(Carbamidomethyl); C7(Carbamidomethyl)	False	True	False	1	1	S94OB2	S94OB2	0	2	0.7904	0	1	1	651.275	1301.54	1.63704	0.00106533	HCD	MS2	33.992	40.8434	54.3113	25316	180918_AB_Venom_Naja_naja.raw	0/0	2.7181	0	3.751e-06
False	High	Sequest HT (A2)	Unambiguous	KLVPLFSK		False	True	False	1	2	S94OB2	S94OB2; S94OB2	1	2	0.4062	0	1	1	466.303	931.599	1.90617	0.000887891	HCD	MS2	18.1142	50	54.3028	25312	180918_AB_Venom_Naja_naja.raw	0/0	2.87813	0	0.0007558
False	High	Sequest HT (A2)	Unambiguous	SSTPLQccSTDNcNPmVVR	C7(Carbamidomethyl); C8(Carbamidomethyl); C13(Carbamidomethyl); M16(Oxidation)	False	True	False	1	1	S94OB2	S94OB2	0	2	0.2827	0	1	1	1121.47	2241.94	1.55176	0.00173948	HCD	MS2	19.544	50	54.2828	25300	180918_AB_Venom_Naja_naja.raw	0/0	3.28711	0	1.122e-06
False	High	Sequest HT (A2)	Rejected	ATQLVTFGcDYGFR	C9(Carbamidomethyl)	False	True	False	0	1		S94OB2	0	3		0.033	2	2	545.593	1634.76	1.04764	0.000570878	HCD	MS2	38.8111	50	54.2658	25290	180918_AB_Venom_Naja_naja.raw	0/0	3.22083	0	5.956e-07
False	High	Sequest HT (A2)	Selected	LGDKVTFGcDYGFR	C9(Carbamidomethyl)	False	True	False	1	1	S94OB2	S94OB2	1	3	0.033	0	1	1	545.593	1634.76	1.04764	0.000570878	HCD	MS2	38.8111	50	54.2658	25290	180918_AB_Venom_Naja_naja.raw	0/0	3.3259	0	8.978e-07
False	High	Sequest HT (A2)	Unambiguous	MFMVAAPHVPVK		False	True	False	1	2	S94OB2	S94OB2; S94OB2	0	3	0.8	0	1	1	442.908	1326.71	1.74294	0.000770789	HCD	MS2	30.7688	50	54.2338	25272	180918_AB_Venom_Naja_naja.raw	0/0	2.95237	0	1.627e-06
False	High	Sequest HT (A2)	Unambiguous	ALALcFQAPYDDNDYNLDLK	C5(Carbamidomethyl)	False	False	True	1	1	S94OB2	S94OB2	0	2	0.6481	0	1	1	1180.06	2359.11	8.28921	0.0097775	HCD	MS2	21.3446	50	54.3298	25327	180918_AB_Venom_Naja_naja.raw	0/0	2.16308	0	1.34e-05
False	High	Sequest HT (A2)	Unambiguous	LDVPLQLEK		False	True	False	1	1	S94OB2	S94OB2	0	2	0.5882	0	1	1	527.81	1054.61	-1.2559	-0.000662246	HCD	MS2	55.8903	50	54.0724	25180	180918_AB_Venom_Naja_naja.raw	0/0	1.69827	0	0.00285
False	High	Sequest HT (A2)	Unambiguous	AVmTTELcPDSWYFcYK	M3(Oxidation); C8(Carbamidomethyl); C15(Carbamidomethyl)	False	True	False	1	1	S94OB2	S94OB2	0	3	0.5793	0	1	1	729.64	2186.91	-8.07995	-0.00589008	HCD	MS2		50	54.0709	25179	180918_AB_Venom_Naja_naja.raw	0/0	3.0901	0	0.0001329
False	High	Sequest HT (A2)	Unambiguous	FYEGNLLGK		False	True	False	1	2	S94OB2	S94OB2; S94OB2	0	2	0.5329	0	1	1	520.775	1040.54	1.70301	0.000886024	HCD	MS2	61.5099	50	54.0609	25174	180918_AB_Venom_Naja_naja.raw	0/0	1.67033	0	0.002685
False	High	Sequest HT (A2)	Unambiguous	LGDKVTFGcDYGFR	C9(Carbamidomethyl)	False	True	False	1	1	S94OB2	S94OB2	1	3	0.183	0	1	1	545.593	1634.77	1.15964	0.000631914	HCD	MS2	28.5924	50	53.9055	25084	180918_AB_Venom_Naja_naja.raw	0/0	3.06006	0	2.103e-06
False	High	Sequest HT (A2)	Rejected	cFLTPDLTSGK	C1(Carbamidomethyl)	False	True	False	1	1	S94OB2	S94OB2	0	2		0.0227	2	2	619.81	1238.61	3.46397	0.00214525	HCD	MS2	64.4003	50	53.8982	25081	180918_AB_Venom_Naja_naja.raw	0/0	1.71577	0	6.013e-05
False	High	Sequest HT (A2)	Selected	GcFLTPDLTSK	C2(Carbamidomethyl)	False	False	True	1	1	S94OB2	S94OB2	0	2	0.0227	0	1	1	619.81	1238.61	3.46397	0.00214525	HCD	MS2	64.4003	50	53.8982	25081	180918_AB_Venom_Naja_naja.raw	0/0	1.75593	0	0.002301
False	High	Sequest HT (A2)	Rejected	ATLDLFGEWKER		False	True	False	0	1		S94OB2	1	3		0.0267	2	2	488.922	1464.75	1.92902	0.000941842	HCD	MS2	12.9694	50	53.8911	25076	180918_AB_Venom_Naja_naja.raw	0/0	3.63957	0	2.393e-08
False	High	Sequest HT (A2)	Selected	ATLDLFGEWREK		False	True	False	1	1	S94OB2	S94OB2	1	3	0.0267	0	1	1	488.922	1464.75	1.92902	0.000941842	HCD	MS2	12.9694	50	53.8911	25076	180918_AB_Venom_Naja_naja.raw	0/0	3.73643	0	1.856e-08
False	High	Sequest HT (A2)	Unambiguous	LLVFLDYDK		False	True	False	1	2	S94OB2	S94OB2; S94OB2	0	2	0.5932	0	1	1	563.314	1125.62	1.76003	0.000990559	HCD	MS2	24.4932	50	53.8898	25075	180918_AB_Venom_Naja_naja.raw	0/0	2.63246	0	1.023e-05
False	High	Sequest HT (A2)	Unambiguous	MFMVAAPHVPVK		False	True	False	1	2	S94OB2	S94OB2; S94OB2	0	3	0.7855	0	1	1	442.908	1326.71	1.53591	0.000679236	HCD	MS2	20.5146	50	53.8811	25071	180918_AB_Venom_Naja_naja.raw	0/0	3.16921	0	7.101e-08
False	High	Sequest HT (A2)	Unambiguous	LSGcWPYFK	C4(Carbamidomethyl)	False	True	False	1	1	S94OB2	S94OB2	0	2	0.7243	0	1	1	579.277	1157.55	1.80975	0.00104743	HCD	MS2	3.82009	16.4779	53.8782	25069	180918_AB_Venom_Naja_naja.raw	0/0	2.72154	0	3.289e-05
False	High	Sequest HT (A2)	Unambiguous	LWNYFHSTLLPK		False	False	True	1	1	S94OB2	S94OB2	0	2	0.4427	0	1	1	759.913	1518.82	4.89566	0.00371779	HCD	MS2	90.0294	50	53.8641	25061	180918_AB_Venom_Naja_naja.raw	0/0	1.31095	0	0.0002542
False	High	Sequest HT (A2)	Unambiguous	LDTAcVcVLTKK	C5(Carbamidomethyl); C7(Carbamidomethyl)	False	True	False	1	1	S94OB2	S94OB2	1	3	0.5103	0	1	1	469.917	1407.74	1.47368	0.000691515	HCD	MS2	49.0352	50	53.8627	25060	180918_AB_Venom_Naja_naja.raw	0/0	1.94114	0	3.025e-05
False	High	Sequest HT (A2)	Selected	VADLFQATYTSGAYK		False	True	False	1	1	S94OB2	S94OB2	0	2	0.0135	0	1	1	817.912	1634.82	6.20645	0.00507317	HCD	MS2	62.8069	50	53.9155	25089	180918_AB_Venom_Naja_naja.raw	0/0	2.96368	0	1.994e-06
False	High	Sequest HT (A2)	Unambiguous	QTVLLPR		False	True	True	1	1	S94OB2	S94OB2	0	2	0.4359	0	1	1	413.761	826.516	1.40221	0.000579474	HCD	MS2	36.6723	50	53.8613	25059	180918_AB_Venom_Naja_naja.raw	0/0	1.55518	0	0.001562
False	High	Sequest HT (A2)	Unambiguous	MFMVAAPHVPVKR		False	True	False	1	1	S94OB2	S94OB2	1	3	0.7704	0	1	1	494.943	1482.81	4.06613	0.00200976	HCD	MS2	21.8289	50	53.8513	25054	180918_AB_Venom_Naja_naja.raw	0/0	4.04542	0	1.44e-10
False	High	Sequest HT (A2)	Unambiguous	VDLGcAATcPTVK	C5(Carbamidomethyl); C9(Carbamidomethyl)	False	True	False	1	2	S94OB2	S94OB2; S94OB2	0	2	0.7469	0	1	1	696.341	1391.67	6.19143	0.0043082	HCD	MS2	11.7219	50	53.8326	25044	180918_AB_Venom_Naja_naja.raw	0/0	3.98582	0	2.918e-09
False	High	Sequest HT (A2)	Unambiguous	ADVTFDSNTAFESLVVSPDKK		True	False	False	1	1	V8NEU2	V8NEU2	1	2	0.8388	0	1	1	1135.56	2270.11	-3.97168	-0.00450809	HCD	MS2	0	50	53.8255	25041	180918_AB_Venom_Naja_naja.raw	0/0	4.84451	0	4.084e-13
False	High	Sequest HT (A2)	Unambiguous	FGFGLLNAK		True	False	False	1	1	V8P1Y2	V8P1Y2	0	2	0.4514	0	1	1	483.774	966.541	-0.0324427	-1.56786e-05	HCD	MS2	72.3527	50	53.8126	25034	180918_AB_Venom_Naja_naja.raw	0/0	1.74758	0	0.0001423
False	High	Sequest HT (A2)	Rejected	WHMLVGPR		False	True	False	1	1	S94OB2	S94OB2	0	2		0.0303	2	2	498.266	995.524	0.033938	1.6893e-05	HCD	MS2	18.821	50	53.8097	25032	180918_AB_Venom_Naja_naja.raw	0/0	1.92173	0	0.006958
False	High	Sequest HT (A2)	Selected	WHMLVPGR		False	True	False	1	2	S94OB2	S94OB2; S94OB2	0	2	0.0303	0	1	1	498.266	995.524	0.033938	1.6893e-05	HCD	MS2	18.821	50	53.8097	25032	180918_AB_Venom_Naja_naja.raw	0/0	1.98246	0	0.005647
False	High	Sequest HT (A2)	Unambiguous	SSTPLQccSTDNcNPmVVR	C7(Carbamidomethyl); C8(Carbamidomethyl); C13(Carbamidomethyl); M16(Oxidation)	False	True	False	1	1	S94OB2	S94OB2	0	3	0.1286	0	1	1	747.983	2241.93	-0.931647	-0.000696231	HCD	MS2	26.3258	50	53.804	25030	180918_AB_Venom_Naja_naja.raw	0/0	2.80357	0	0.000321
False	High	Sequest HT (A2)	Unambiguous	TWcDGFcR	C3(Carbamidomethyl); C7(Carbamidomethyl)	False	True	False	1	1	S94OB2	S94OB2	0	2	0.6203	0	1	1	551.216	1101.42	0.718439	0.000395653	HCD	MS2	40.8925	50	53.8026	25029	180918_AB_Venom_Naja_naja.raw	0/0	1.86585	0	0.002875
False	High	Sequest HT (A2)	Unambiguous	LWNYFHSTLLPK		False	False	True	1	1	S94OB2	S94OB2	0	3	0.7763	0	1	1	506.942	1518.81	0.988745	0.000500572	HCD	MS2	1.22038	9.05043	53.8011	25028	180918_AB_Venom_Naja_naja.raw	0/0	3.7968	0	7.047e-08
False	High	Sequest HT (A2)	Unambiguous	ADVTFDSNTAFESLVVSPDKK		True	False	False	1	1	V8NEU2	V8NEU2	1	3	0.8294	0	1	1	757.378	2270.12	0.485529	0.000367403	HCD	MS2	0	4.94924	53.7882	25021	180918_AB_Venom_Naja_naja.raw	0/0	6.38725	0	1.963e-12
False	High	Sequest HT (A2)	Unambiguous	VDLGAcLEPAAK	C6(Carbamidomethyl)	False	True	False	1	1	S94OB2	S94OB2	0	2	0.5866	0	1	1	622.324	1243.64	4.48158	0.00278672	HCD	MS2	28.2841	50	53.8527	25055	180918_AB_Venom_Naja_naja.raw	0/0	1.7942	0	0.0006285
False	High	Sequest HT (A2)	Selected	FASPFELGAQLEQFKK		False	True	False	1	1	S94OB2	S94OB2	1	3	0.004	0	1	1	613.994	1839.97	1.22814	0.000753245	HCD	MS2	14.138	50	54.4382	25388	180918_AB_Venom_Naja_naja.raw	0/0	5.01785	0	4.516e-08
False	High	Sequest HT (A2)	Rejected	kDLFQATYTGSAYK	N-Term(Prot)(Acetyl)	False	True	False	1	1	S94OB2	S94OB2	1	2		0.0135	2	2	817.912	1634.82	6.20624	0.005073	HCD	MS2	62.8069	50	53.9155	25089	180918_AB_Venom_Naja_naja.raw	0/0	2.91688	0	6.171e-06
False	High	Sequest HT (A2)	Rejected	GNTVTVMENVNLDNK		False	True	False	1	1	S94OB2	S94OB2	0	2	0	0	1	1	824.404	1647.8	0.546735	0.000450455	HCD	MS2	25.9927	50	53.924	25095	180918_AB_Venom_Naja_naja.raw	0/0	1.30808	0	0.002756
False	High	Sequest HT (A2)	Unambiguous	GcLDVcPKDSLLVK	C2(Carbamidomethyl); C6(Carbamidomethyl)	False	False	True	1	1	S94OB2	S94OB2	1	3	0.6356	0	1	1	535.28	1603.83	5.24241	0.00280262	HCD	MS2	30.4536	50	54.0595	25173	180918_AB_Venom_Naja_naja.raw	0/0	2.47269	0	0.0004086
False	High	Sequest HT (A2)	Unambiguous	VNDDYLLWGSR		False	True	False	1	1	S94OB2	S94OB2	0	2	0.6409	0	1	1	669.327	1337.65	-1.15314	-0.000771248	HCD	MS2	41.9796	50	54.0475	25167	180918_AB_Venom_Naja_naja.raw	0/0	2.19657	0	7.358e-07
False	High	Sequest HT (A2)	Rejected	DcPDGHVYcTK	C2(Carbamidomethyl); C9(Carbamidomethyl)	False	True	False	1	1	S94OB2	S94OB2	0	3		0.0278	2	2	451.185	1351.54	0.123536	5.56547e-05	HCD	MS2	24.2229	50	54.032	25156	180918_AB_Venom_Naja_naja.raw	0/0	2.10011	0	0.0006043
False	High	Sequest HT (A2)	Selected	DcPDGHVcYTK	C2(Carbamidomethyl); C8(Carbamidomethyl)	False	True	False	1	1	S94OB2	S94OB2	0	3	0.0278	0	1	1	451.185	1351.54	0.123536	5.56547e-05	HCD	MS2	24.2229	50	54.032	25156	180918_AB_Venom_Naja_naja.raw	0/0	2.15594	0	5.427e-05
False	High	Sequest HT (A2)	Unambiguous	LTcLLcPEK	C3(Carbamidomethyl); C6(Carbamidomethyl)	False	True	False	1	2	S94OB2	S94OB2; S94OB2	0	2	0.6073	0	1	1	567.289	1133.57	1.55645	0.00088217	HCD	MS2	48.202	50	54.015	25146	180918_AB_Venom_Naja_naja.raw	0/0	2.75153	0	7.639e-05
False	High	Sequest HT (A2)	Unambiguous	AVmTTELcPDSWYFcYK	M3(Oxidation); C8(Carbamidomethyl); C15(Carbamidomethyl)	False	True	False	1	1	S94OB2	S94OB2	0	2	0.7024	0	1	1	1093.96	2186.91	-7.82262	-0.00855374	HCD	MS2	0	27.4064	54.0135	25145	180918_AB_Venom_Naja_naja.raw	0/0	3.73078	0	1.701e-08
False	High	Sequest HT (A2)	Selected	ATLDLFGEWREK		False	True	False	1	1	S94OB2	S94OB2	1	2		0.0093	2	2	732.878	1464.75	0.125581	9.19722e-05	HCD	MS2	33.4804	50	54.0023	25139	180918_AB_Venom_Naja_naja.raw	0/0	3.18192	0	3.017e-06
False	High	Sequest HT (A2)	Rejected	ATLDLFGEWKER		False	True	False	0	1		S94OB2	1	2	0.0093	0	1	1	732.878	1464.75	0.125581	9.19722e-05	HCD	MS2	33.4804	50	54.0023	25139	180918_AB_Venom_Naja_naja.raw	0/0	3.21077	0	1.978e-07
False	High	Sequest HT (A2)	Unambiguous	VLEGLQcWSLYMSSNAR	C7(Carbamidomethyl)	False	True	False	1	1	S94OB2	S94OB2	0	3	0.1138	0	1	1	671.983	2013.94	-8.35014	-0.00560559	HCD	MS2	27.3611	50	53.9994	25137	180918_AB_Venom_Naja_naja.raw	0/0	2.45717	0	0.0009188
False	High	Sequest HT (A2)	Unambiguous	SLFGVTTEDcPNWNLcFKR	C10(Carbamidomethyl); C16(Carbamidomethyl)	False	False	True	1	1	S94OB2	S94OB2	1	3	0.6046	0	1	1	782.03	2344.08	-3.44761	-0.00269383	HCD	MS2	11.0409	50	53.9894	25132	180918_AB_Venom_Naja_naja.raw	0/0	3.48544	0	2.762e-11
False	High	Sequest HT (A2)	Rejected	kDLFQATYTSGAYK	N-Term(Prot)(Acetyl)	False	True	False	0	1		S94OB2	1	2		0.0135	3	3	817.912	1634.82	6.20624	0.005073	HCD	MS2	62.8069	50	53.9155	25089	180918_AB_Venom_Naja_naja.raw	0/0	2.9159	0	6.193e-06
False	High	Sequest HT (A2)	Rejected	LLVFLDYSVNK		False	True	False	1	1	S94OB2	S94OB2	0	3		0.0417	2	2	437.584	1310.74	1.19693	0.000522951	HCD	MS2	51.2018	37.5102	53.9878	25131	180918_AB_Venom_Naja_naja.raw	0/0	2.29935	0	2.679e-05
False	High	Sequest HT (A2)	Unambiguous	DKcTPDLTSK	C3(Carbamidomethyl)	False	False	True	1	1	S94OB2	S94OB2	1	2	0.5	0	1	1	582.785	1164.56	6.01919	0.00350484	HCD	MS2	62.7653	50	53.9672	25121	180918_AB_Venom_Naja_naja.raw	0/0	2.22192	0	0.0003917
False	High	Sequest HT (A2)	Unambiguous	kDSSHWNSYcTETDTFLK	N-Term(Prot)(Acetyl); C10(Carbamidomethyl)	False	False	True	1	1	S94OB2	S94OB2	1	3	0.8086	0	1	1	754.334	2260.99	2.51154	0.00189285	HCD	MS2	16.9554	50	53.9631	25118	180918_AB_Venom_Naja_naja.raw	0/0	3.70923	0	1.422e-08
False	High	Sequest HT (A2)	Unambiguous	TWcDGFcSLR	C3(Carbamidomethyl); C7(Carbamidomethyl)	False	True	False	1	1	S94OB2	S94OB2	0	2	0.7899	0	1	1	651.275	1301.54	2.10598	0.00137051	HCD	MS2	26.5129	25.5844	53.9601	25116	180918_AB_Venom_Naja_naja.raw	0/0	2.56942	0	5.591e-06
[truncated: 7,094 more rows]
