# Supplementary material for: Proteomic Investigations of Two Pakistani Naja Snake Venoms Species Unravel the Venom Complexity, Posttranslational Modifications, and Presence of Extracellular Vesicles
Source: Toxins (Basel). 2020 Oct 22;12(11):669. doi: 10.3390/toxins12110669 (PMC7690644; doi:10.3390/toxins12110669)
Supplement: Supplementary file 1 [file toxins-12-00669-s001.zip › Table S5-Proteomic data of Naja oxiana venom searched against Serpents data base.xlsx]

## Sheet: Tartget Peptide group
	200401_Naja_oxiana_Venom_with_serpentes_database_Target Peptide Group
Checked	Confidence	Annotated Sequence	Modifications	Modifications in Proteins	Contaminant	Serpentes	Qvality PEP	Qvality q-value	# Protein Groups	# Proteins	# PSMs	Master Protein Accessions	Positions in Proteins	# Missed Cleavages	Theo. MH+ [Da]	XCorr Sequest HT	Confidence Sequest HT	Percolator q-Value Sequest HT	Percolator PEP Sequest HT
FALSE	High	[R].EIQALCYPSIKK.[-W]	1×Carbamidomethyl [C6]		FALSE	TRUE	0.00161424	0	2	2	5	P0DI91; A8QL58	P0DI91 [84-95]; A8QL58 [424-435]	1	1449.78	3.59558	High	0	8.495e-06
FALSE	High	[R].VYEMVNYLNTK.[Y]	1×Deamidated [N]		FALSE	TRUE	0.000515317	0	1	1	5	D5LMJ3	D5LMJ3 [231-241]	0	1374.66	3.2161	High	0	4.561e-06
FALSE	High	[K].TTATDIKGNTVTVMENVNLDNKVYK.[EQ]			FALSE	TRUE	7.93628e-11	0	2	3	6	P01140; Q5YF89	P01140 [24-48]; Q5YF89 [149-173]; P61899 [24-48]	2	2768.41	8.59927	High	0	2.87e-15
FALSE	High	[K].TTATDIKGNTVTVMENVNLDNKVYK.[EQ]	1×Deamidated [N]		FALSE	TRUE	1.93267e-09	0	2	3	29	P01140; Q5YF89	P01140 [24-48]; Q5YF89 [149-173]; P61899 [24-48]	2	2769.4	7.50611	High	0	8.885e-16
FALSE	High	[K].TTATDIKGNTVTVMENVNLDNKVYK.[EQ]	2×Deamidated [N]		FALSE	TRUE	8.86139e-07	0	2	3	8	P01140; Q5YF89	P01140 [24-48]; Q5YF89 [149-173]; P61899 [24-48]	2	2770.38	5.70561	High	0	2.72e-11
FALSE	High	[R].AILHNYVNEDIYVR.[V]			FALSE	TRUE	5.18749e-05	0	1	1	4	Q91132	Q91132 [834-847]	0	1718.89	3.88871	High	0	3.709e-06
FALSE	High	[R].GQDHCGIESEVVAGIPR.[T]	1×Carbamidomethyl [C5]		FALSE	TRUE	0.0299628	0	1	2	1	A0A0B8RRE5	A0A0B8RRE5 [316-332]; U3FD65 [316-332]	0	1823.87	2.31572	High	0	0.001192
FALSE	High	[R].IYFEPPLPPKK.[A]			FALSE	TRUE	0.00342313	0	2	6	5	A8QL58; Q4JHE2	A8QL58 [319-329]; R4FJP5 [297-307]; A0A2D4Q0B3 [24-34]; R4FK16 [101-111]; Q4JHE2 [321-331]; Q4JHE3 [321-331]	1	1328.76	3.35932	High	0	3.063e-05
FALSE	High	[-].NLYQFKNMIKCTVPSR.[S]	1×Deamidated [N7]; 1×Carbamidomethyl [C11]		FALSE	TRUE	0.000339582	0	2	3	3	P25498; P15445	P25498 [1-16]; P15445 [1-16]; P00595 [1-16]	2	2000.01	3.42486	High	0	6.128e-07
FALSE	High	[K].IRVYEMINAVNTK.[F]			FALSE	TRUE	4.2192e-05	0	2	3	3	P82942; D3TTC1	P82942 [39-51]; D3TTC1 [230-242]; D6PXE8 [230-242]	1	1550.84	3.64756	High	0	1.829e-08
FALSE	High	[K].FPILSANIRPK.[G]			FALSE	TRUE	6.08652e-05	0	2	4	2	A0A194AS98; A0A2I4HXH5	U3FYP9 [151-161]; A0A194AS98 [151-161]; A0A0F7YZM6 [151-161]; A0A2I4HXH5 [112-122]	0	1255.75	4.29902	High	0	3.397e-08
FALSE	High	[R].VYEMVNYLNTK.[Y]			FALSE	TRUE	0.000128651	0	1	1	74	D5LMJ3	D5LMJ3 [231-241]	0	1373.68	3.58454	High	0	1.794e-06
FALSE	High	[R].FIRIDTACVCVITKK.[T]	2×Carbamidomethyl [C8; C10]		FALSE	TRUE	0.000153918	0	2	5	1	P01140; Q5YF89	Q3HXY2 [224-238]; Q3HXY3 [224-238]; P01140 [99-113]; Q5YF89 [224-238]; Q3HXY1 [224-238]	2	1823.99	4.681	High	0	1.617e-07
FALSE	High	[R].GIDSSHWNSYCTETDTFIK.[A]	1×Carbamidomethyl [C11]		FALSE	TRUE	1.73717e-07	0	2	3	71	P01140; Q5YF89	P01140 [68-86]; Q5YF89 [193-211]; P61899 [68-86]	0	2260.98	6.11336	High	0	1.746e-12
FALSE	High	[R].GIDSSHWNSYCTETDTFIK.[A]	1×Deamidated [N8]; 1×Carbamidomethyl [C11]		FALSE	TRUE	7.81238e-08	0	2	3	12	P01140; Q5YF89	P01140 [68-86]; Q5YF89 [193-211]; P61899 [68-86]	0	2261.97	5.33165	High	0	1.922e-07
FALSE	High	[R].TAPAFQFSSCSIR.[DE]	1×Carbamidomethyl [C10]		FALSE	TRUE	0.000196762	0	2	3	52	P82942; D3TTC1	P82942 [178-190]; D3TTC1 [370-382]; D6PXE8 [370-382]	0	1471.7	4.27882	High	0	1.97e-06
FALSE	High	[R].TRVYEMVNYLNTK.[Y]			FALSE	TRUE	0.000275125	0	1	1	4	D5LMJ3	D5LMJ3 [229-241]	1	1630.83	4.17638	High	0	0.0001127
FALSE	High	[R].EIQALCYPSIK.[K]	1×Carbamidomethyl [C6]		FALSE	TRUE	0.0114209	0	2	2	3	P0DI91; A8QL58	P0DI91 [84-94]; A8QL58 [424-434]	0	1321.68	2.99911	High	0	0.0002323
FALSE	High	[K].ASVQEALWSDGVR.[K]			FALSE	TRUE	0.000456666	0	1	1	4	Q91132	Q91132 [898-910]	0	1417.71	3.52018	High	0	3.062e-06
FALSE	High	[K].DDCDLPELCTGQSAECPTDSLQR.[N]	3×Carbamidomethyl [C3; C9; C16]		FALSE	TRUE	0.000386196	0	1	2	1	D3TTC1	D3TTC1 [454-476]; D6PXE8 [454-476]	0	2667.1	3.53869	High	0	7.63e-07
FALSE	High	[R].VINEPTAAALAYGLHK.[A]			FALSE	TRUE	6.17446e-06	0	1	9	1	A0A0B8RRF0	A0A0F7Z0J1 [200-215]; A0A1W7RGR7 [200-215]; A0A098LZJ4 [200-215]; J3RZR2 [200-215]; A0A2D4GNK1 [200-215]; A0A2D4PPJ2 [200-215]; T1E5H4 [200-215]; V8NPS7 [200-215]; A0A0B8RRF0 [200-215]	0	1667.91	4.30137	High	0	7.185e-10
FALSE	High	[R].QVPVVQAYAFGK.[Y]			FALSE	TRUE	0.00304578	0	3	19	1	B6EWW8; A0A194AS98; A0A2I4HXH5	B6EWW8 [288-299]; A0A182C5T8 [239-250]; T2HRS9 [217-228]; T1E3Y5 [290-301]; A0A0B8RXZ9 [288-299]; A0A194APL9 [288-299]; A0A1W7RF85 [288-299]; A0A0F7Z1K6 [288-299]; A0A077L6M5 [288-299]; W8EFS0 [108-119]; U3FYP9 [288-299]; A0A194AS98 [288-299]; A0A194ASY3 [291-302]; A0A1L8D667 [261-272]; A0A0F7YZM6 [288-299]; A0A077L7M9 [291-302]; U3T7C6 [204-215]; A0A194APR8 [289-300]; A0A2I4HXH5 [249-260]	0	1306.72	3.29283	High	0	2.478e-05
FALSE	High	[R].IDVPLQIEK.[A]			FALSE	TRUE	0.0109865	0	1	1	26	Q91132	Q91132 [1506-1514]	0	1054.61	2.21921	High	0	0.0009998
FALSE	High	[K].GIYTPGSPVLYR.[V]			FALSE	TRUE	0.0125828	0	2	3	1	Q91132; I2C090	A8QL55 [135-146]; Q91132 [135-146]; I2C090 [135-146]	0	1322.71	2.83133	High	0	0.0002736
FALSE	High	[R].INYENALLAR.[T]			FALSE	TRUE	0.00248746	0	1	4	30	Q91132	A0A2D4I970 [192-201]; V8NCP4 [309-318]; A0A2D4Q7C6 [87-96]; Q91132 [1292-1301]	0	1176.64	2.89833	High	0	0.0001044
FALSE	High	[K].GNTVTVMENVNLDNKVYK.[EQ]	1×Deamidated [N]		FALSE	TRUE	2.24968e-06	0	2	3	7	P01140; Q5YF89	P01140 [31-48]; Q5YF89 [156-173]; P61899 [31-48]	1	2039.01	5.86595	High	0	6.479e-10
FALSE	High	[K].GNTVTVMENVNLDNKVYK.[EQ]			FALSE	TRUE	2.50914e-06	0	2	3	4	P01140; Q5YF89	P01140 [31-48]; Q5YF89 [156-173]; P61899 [31-48]	1	2038.03	4.48357	High	0	1.573e-10
FALSE	High	[K].QPTDLILIHSK.[K]			FALSE	TRUE	0.0201655	0	2	7	1	A0A0K8S2L4; U3FZS8	A0A1W7RJE8 [138-148]; A0A0K8S2L4 [129-139]; B6EWW6 [77-87]; T1DNX8 [129-139]; U3FZS8 [142-152]; V8NGF6 [71-81]; B6EWW5 [138-148]	0	1264.73	2.96235	High	0	0.0006082
FALSE	High	[K].TICNDYVNSLDSSIKK.[A]	1×Carbamidomethyl [C3]		FALSE	TRUE	0.000263578	0	1	1	1	Q91132	Q91132 [1139-1154]	1	1856.91	2.75446	High	0	3.996e-07
FALSE	High	[K].VVPEGVQKSIVTIVK.[L]			FALSE	TRUE	0.0123893	0	1	1	1	Q91132	Q91132 [915-929]	1	1595.97	2.33284	High	0	0.0002665
FALSE	High	[K].MFMVAAPHVPVK.[R]			FALSE	TRUE	6.60573e-05	0	1	2	102	P01441	Q9PS34 [24-35]; P01441 [24-35]	0	1326.71	3.49875	High	0	1.368e-07
FALSE	High	[K].MFMVAAPHVPVK.[R]	1×Oxidation [M]		FALSE	TRUE	0.000340908	0	1	2	9	P01441	Q9PS34 [24-35]; P01441 [24-35]	0	1342.7	3.49184	High	0	1.616e-06
FALSE	High	[R].CFITPDITSK.[D]	1×Carbamidomethyl [C1]		FALSE	TRUE	0.00175871	0	3	6	84	P25668; P25672; P01391	P25669 [3-12]; P25668 [3-12]; P25672 [3-12]; P25671 [3-12]; P01391 [3-12]; P25673 [3-12]	0	1181.59	3.24619	High	0	0.0005021
FALSE	High	[K].LGPPCGDCPSACDNGLCTNPCTIYNK.[L]	5×Carbamidomethyl [C5; C8; C12; C17; C21]		FALSE	TRUE	0.00320391	0	1	2	1	P84805	P84805 [181-206]; Q7T1K6 [181-206]	0	2941.2	2.78714	High	0	2.698e-05
FALSE	High	[K].LGPPCGDCPSACDNGLCTNPCTIYNK.[L]	1×Deamidated [N14; N]; 5×Carbamidomethyl [C5; C8; C12; C17; C21]		FALSE	TRUE	2.05933e-05	0	1	2	2	P84805	P84805 [181-206]; Q7T1K6 [181-206]	0	2942.19	4.37673	High	0	6.419e-08
FALSE	High	[R].VAKDDCDLPELCTGQSAECPTDSLQR.[N]	3×Carbamidomethyl [C6; C12; C19]		FALSE	TRUE	0.0235245	0	1	2	1	D3TTC1	D3TTC1 [451-476]; D6PXE8 [451-476]	1	2965.3	2.31815	High	0	0.0007929
FALSE	High	[K].GTINFLHADCDKFR.[H]	1×Carbamidomethyl [C10]		FALSE	TRUE	0.0118723	0	1	8	1	A0A0B8RXT3	V8NBS9 [291-304]; A0A1W7RHK2 [291-304]; A0A098LYU4 [291-304]; A0A0B8RXT3 [291-304]; U3FCS0 [291-304]; T1E5U3 [291-304]; J3S4B8 [291-304]; A0A0B8RQX4 [291-304]	1	1693.81	2.50003	High	0	0.0002472
FALSE	High	[R].QNQYVVVQVTGPQVR.[L]	1×Gln->pyro-Glu [N-Term]		FALSE	TRUE	0.000961377	0	2	3	2	Q91132; I2C090	A8QL55 [100-114]; Q91132 [100-114]; I2C090 [100-114]	0	1697.9	3.59092	High	0	3.556e-06
FALSE	High	[R].QNQYVVVQVTGPQVR.[L]			FALSE	TRUE	5.71849e-05	0	2	3	6	Q91132; I2C090	A8QL55 [100-114]; Q91132 [100-114]; I2C090 [100-114]	0	1714.92	4.66049	High	0	3.588e-07
FALSE	High	[R].QNQYVVVQVTGPQVR.[L]	1×Deamidated [Q/N]		FALSE	TRUE	0.000154519	0	2	3	3	Q91132; I2C090	A8QL55 [100-114]; Q91132 [100-114]; I2C090 [100-114]	0	1715.91	4.30467	High	0	1.632e-07
FALSE	High	[R].VLEGIQCGESIYMSSNAR.[T]	1×Carbamidomethyl [C7]		FALSE	TRUE	5.297e-07	0	1	2	87	P84805	P84805 [85-102]; Q7T1K6 [85-102]	0	2013.94	5.05759	High	0	1.14e-11
FALSE	High	[R].VLEGIQCGESIYMSSNAR.[T]	1×Deamidated [Q6]; 1×Carbamidomethyl [C7]		FALSE	TRUE	1.50572e-06	0	1	2	10	P84805	P84805 [85-102]; Q7T1K6 [85-102]	0	2014.92	3.75506	High	0	3.213e-10
FALSE	High	[R].VLEGIQCGESIYMSSNAR.[T]	1×Oxidation [M13]; 1×Carbamidomethyl [C7]		FALSE	TRUE	9.94674e-05	0	1	2	2	P84805	P84805 [85-102]; Q7T1K6 [85-102]	0	2029.93	3.28138	High	0	7.779e-08
FALSE	High	[K].TWCDGFCSIR.[G]	2×Carbamidomethyl [C3; C7]		FALSE	TRUE	0.00461929	0	1	1	9	P25668	P25668 [24-33]	0	1301.54	2.75714	High	0	5.016e-05
FALSE	High	[R].VLDELTLTK.[AT]			TRUE	FALSE	0.0193279	0	1	2	1	P13645	P13645 [258-266]; O77727 [213-221]	0	1031.6	2.57361	High	0	0.0005645
FALSE	High	[K].NFEMPHDIVASEDR.[MT]			FALSE	TRUE	0.00383221	0	1	8	1	V8PCI9	U3ERT9 [674-687]; A0A2D4FT32 [397-410]; V8PCI9 [879-892]; A0A2D4FSZ4 [539-552]; A0A2D4M2T8 [397-410]; J3S993 [674-687]; A0A2D4KKH8 [680-693]; A0A2D4FTN3 [539-552]	0	1659.74	2.11091	High	0	3.648e-05
FALSE	High	[K].GICVAEPYEIR.[V]	1×Carbamidomethyl [C3]		FALSE	TRUE	0.0112451	0	1	1	1	Q91132	Q91132 [799-809]	0	1306.65	2.51685	High	0	0.0002258
FALSE	High	[K].CHNTQLPFIYK.[T]	1×Carbamidomethyl [C1]		FALSE	TRUE	0.00124334	0	1	8	5	P62377	P14541 [3-13]; Q91996 [24-34]; Q91137 [24-34]; Q9W716 [24-34]; P62375 [24-34]; Q91126 [24-34]; P62377 [3-13]; P62394 [3-13]	0	1420.7	4.79494	High	0	9.512e-06
FALSE	High	[K].CHNTQLPFIYK.[T]	1×Deamidated [Q/N]; 1×Carbamidomethyl [C1]		FALSE	TRUE	0.000717716	0	1	8	4	P62377	P14541 [3-13]; Q91996 [24-34]; Q91137 [24-34]; Q9W716 [24-34]; P62375 [24-34]; Q91126 [24-34]; P62377 [3-13]; P62394 [3-13]	0	1421.69	4.06847	High	0	3.28e-05
FALSE	High	[K].RPDFSTLYIEEPDTTGHK.[YF]			FALSE	TRUE	1.7805e-06	0	1	7	7	A0A2D0TC04	A0A2D4P571 [103-120]; A0A0F7YYZ8 [290-307]; U3FAB3 [293-310]; A0A2D0TC04 [270-287]; A0A2D4K5D9 [317-334]; A0A2D4FR34 [316-333]; A0A2D4P521 [103-120]	0	2106.01	5.65295	High	0	1.612e-10
FALSE	High	[R].FDGSPCVLGSPGFR.[S]	1×Carbamidomethyl [C6]		FALSE	TRUE	4.08966e-05	0	1	1	3	P82885	P82885 [47-60]	0	1495.7	3.80813	High	0	3.056e-07
FALSE	High	[RK].AKRPDFSTLYIEEPDTTGHK.[YF]			FALSE	TRUE	6.27932e-05	0	1	7	5	A0A2D0TC04	A0A2D4P571 [101-120]; A0A0F7YYZ8 [288-307]; U3FAB3 [291-310]; A0A2D0TC04 [268-287]; A0A2D4K5D9 [315-334]; A0A2D4FR34 [314-333]; A0A2D4P521 [101-120]	1	2305.15	5.10037	High	0	3.58e-08
FALSE	High	[K].HFEVGFIQPGSVK.[V]			FALSE	TRUE	1.35172e-05	0	6	16	5	A0A081DUA7; A0RZG1; Q01833; Q91132; A0A2D4KNJ4; I2C090	A0A081DUA7 [1453-1465]; A0RZG1 [1455-1467]; Q01833 [1454-1466]; A8QL55 [1444-1456]; A8QL54 [1077-1089]; T1E3W8 [1455-1467]; J3S836 [1455-1467]; A0A346CLZ6 [1457-1469]; A0A2D4HQU0 [119-131]; Q0ZZJ6 [1455-1467]; A0A194APJ4 [1454-1466]; Q91132 [1445-1457]; A0A2D4KNJ4 [67-79]; I2C090 [1444-1456]; Q49HM6 [1455-1467]; A0A194ARG1 [1455-1467]	0	1444.76	4.28612	High	0	2.686e-09
FALSE	High	[R].EVVQFMNSLR.[Y]	1×Deamidated [N7]		FALSE	TRUE	0.0159954	0	1	3	1	A0A346CI90	A0A182C5T8 [65-74]; A0A0B8RXZ9 [114-123]; A0A346CI90 [114-123]	0	1223.61	2.39544	High	0	0.0004092
FALSE	High	[R].LGEHNIDVLEGNEQFINAAK.[I]	1×Deamidated [Q/N]		TRUE	FALSE	6.07893e-06	0	1	1	11	P00761	P00761 [58-77]	0	2212.09	4.43694	High	0	6.998e-10
FALSE	High	[R].FIRIDTACVCVITK.[K]	2×Carbamidomethyl [C8; C10]		FALSE	TRUE	0.00780781	0	2	5	1	P01140; Q5YF89	Q3HXY2 [224-237]; Q3HXY3 [224-237]; P01140 [99-112]; Q5YF89 [224-237]; Q3HXY1 [224-237]	1	1695.89	3.86571	High	0	0.0001218
FALSE	High	[K].VAVIIYLNK.[V]			FALSE	TRUE	0.0108174	0	1	1	5	Q91132	Q91132 [1421-1429]	0	1032.65	3.19005	High	0	0.000211
FALSE	High	[K].VAVIIYLNK.[V]	1×Deamidated [N8]		FALSE	TRUE	0.00620802	0	1	1	10	Q91132	Q91132 [1421-1429]	0	1033.63	2.90605	High	0	0.0002333
FALSE	High	[K].SMEAIFLAHGPGFKEK.[NT]			FALSE	TRUE	0.000465653	0	1	6	1	A0A2D0TC04	A0A2D4P571 [280-295]; A0A2H6N6S6 [33-48]; A0A2D0TC04 [447-462]; A0A2D4K5D9 [494-509]; A0A2D4FR34 [493-508]; A0A2D4P521 [280-295]	1	1761.9	3.023	High	0	1.044e-06
FALSE	High	[K].TITLEVEPSDTIENVK.[A]			TRUE	TRUE	0.0040311	0	1	13	1	A0A2D4G0L1	A0A0F7Z3D0 [12-27]; A0A2H6NK41 [34-49]; A0A2D4N0Y5 [25-40]; A0A2H6N5E4 [45-60]; T1DLA4 [12-27]; P62979 [12-27]; U3FZ24 [12-27]; A0A2D4NTF5 [15-30]; [91-106]; A0A1W7RDR4 [12-27]; U3EQ35 [12-27]; [88-103]; [164-179]; [240-255]; [316-331]; J3SFK6 [12-27]; [88-103]; [164-179]; A0A2D4G0L1 [35-50]; A0A1W7RDU2 [12-27]	0	1787.93	2.57013	High	0	3.988e-05
FALSE	High	[-].SNRPMPLNLYQFK.[N]			FALSE	TRUE	0.00505169	0	1	2	2	P60045	Q6T179 [1-13]; P60045 [1-13]	0	1607.84	3.2665	High	0	5.829e-05
FALSE	High	[K].EKSIFGVTTEDCPDGQNLCFK.[R]	2×Carbamidomethyl [C12; C19]		FALSE	TRUE	3.18667e-05	0	1	1	2	P82463	P82463 [6-26]	1	2445.11	4.74457	High	0	1.447e-08
FALSE	High	[K].EKSIFGVTTEDCPDGQNLCFK.[R]	1×Deamidated [Q16]; 2×Carbamidomethyl [C12; C19]		FALSE	TRUE	0.00015036	0	1	1	1	P82463	P82463 [6-26]	1	2446.09	2.31717	High	0	1.558e-07
FALSE	High	[K].AATYFWPGSEVK.[I]			FALSE	TRUE	0.00154652	0	2	23	7	A0A0B8RU55; A0A2D0TC04	A0A194AS02 [205-216]; A0A2D4P571 [56-67]; T2HRT4 [205-216]; A0A0F7YYZ8 [243-254]; A0A0B8RU55 [283-294]; T2HQA0 [206-217]; A0A346CLX5 [282-293]; A0A1L8D6B7 [205-216]; U3FAB3 [246-257]; T1DJT5 [222-233]; U3TAI7 [243-254]; A0A077LA64 [205-216]; J3SBP3 [205-216]; A0A0F7Z2Q3 [246-257]; A0A2D0TC04 [223-234]; A0A2D4K5D9 [270-281]; T1D6P7 [246-257]; T2HPD6 [247-258]; A0A2D4FR34 [269-280]; A0A2D4P521 [56-…	0	1355.66	3.09501	High	0	7.912e-06
FALSE	High	[R].LGEHNIDVLEGNEQFINAAK.[I]			TRUE	FALSE	4.3705e-08	0	1	1	14	P00761	P00761 [58-77]	0	2211.1	4.88736	High	0	1.708e-13
FALSE	High	[R].GTVNTIWSGIECQR.[W]	1×Carbamidomethyl [C12]		FALSE	TRUE	0.000803596	0	1	1	1	V8NWI0	V8NWI0 [210-223]	0	1620.78	2.87561	High	0	2.625e-06
FALSE	High	[K].VNDDYLIWGSR.[S]			FALSE	TRUE	0.000261531	0	1	1	32	Q91132	Q91132 [1577-1587]	0	1337.65	3.57282	High	0	4.084e-06
FALSE	High	[K].VNDDYLIWGSR.[S]	1×Deamidated [N2]		FALSE	TRUE	9.16492e-05	0	1	1	2	Q91132	Q91132 [1577-1587]	0	1338.63	3.77077	High	0	1.206e-07
FALSE	High	[K].ISGCWPYFK.[T]	1×Carbamidomethyl [C4]		FALSE	TRUE	0.00162687	0	4	5	81	A4FS04; P25498; P15445; P00597	A4FS04 [57-65]; P00598 [84-92]; P25498 [57-65]; P15445 [57-65]; P00597 [84-92]	0	1157.54	2.95742	High	0	0.0001387
FALSE	High	[R].DDNEDGFIADSDIISR.[S]			FALSE	TRUE	2.05676e-06	0	1	1	7	Q91132	Q91132 [733-748]	0	1781.78	4.53282	High	0	6.944e-10
FALSE	High	[R].DDNEDGFIADSDIISR.[S]	1×Deamidated [N3]		FALSE	TRUE	0.00254627	0	1	1	1	Q91132	Q91132 [733-748]	0	1782.77	2.05929	High	0	1.836e-05
FALSE	High	[R].RVYEMVNALNTMYR.[R]			FALSE	TRUE	0.00395341	0	1	1	1	Q10749	Q10749 [231-244]	1	1759.86	4.1558	High	0	3.865e-05
FALSE	High	[R].IYFEPPLPPK.[K]			FALSE	TRUE	0.00208754	0	2	6	17	A8QL58; Q4JHE2	A8QL58 [319-328]; R4FJP5 [297-306]; A0A2D4Q0B3 [24-33]; R4FK16 [101-110]; Q4JHE2 [321-330]; Q4JHE3 [321-330]	0	1200.67	2.49935	High	0	1.315e-05
FALSE	High	[R].TLGMLMEGLK.[Q]			FALSE	TRUE	0.00266809	0	1	21	10	A0A2D0TC04	A0A194AS02 [287-296]; A0A2D4P571 [138-147]; T2HRT4 [287-296]; A0A0F7YYZ8 [325-334]; T2HQA0 [288-297]; A0A1L8D6B7 [287-296]; U3FAB3 [328-337]; T1DJT5 [304-313]; U3TAI7 [325-334]; A0A077LA64 [287-296]; J3SBP3 [287-296]; A0A0F7Z2Q3 [328-337]; A0A2D0TC04 [305-314]; A0A2D4K5D9 [352-361]; T1D6P7 [328-337]; T2HPD6 [329-338]; A0A2D4FR34 [351-360]; A0A2D4P521 [138-147]; W8E7D1 [328-337]; T2HP62 [328-337];…	0	1092.58	2.52791	High	0	4.799e-05
FALSE	High	[R].TLGMLMEGLK.[Q]	1×Oxidation [M4]		FALSE	TRUE	0.0123414	0	1	21	2	A0A2D0TC04	A0A194AS02 [287-296]; A0A2D4P571 [138-147]; T2HRT4 [287-296]; A0A0F7YYZ8 [325-334]; T2HQA0 [288-297]; A0A1L8D6B7 [287-296]; U3FAB3 [328-337]; T1DJT5 [304-313]; U3TAI7 [325-334]; A0A077LA64 [287-296]; J3SBP3 [287-296]; A0A0F7Z2Q3 [328-337]; A0A2D0TC04 [305-314]; A0A2D4K5D9 [352-361]; T1D6P7 [328-337]; T2HPD6 [329-338]; A0A2D4FR34 [351-360]; A0A2D4P521 [138-147]; W8E7D1 [328-337]; T2HP62 [328-337];…	0	1108.57	2.29411	High	0	0.001553
FALSE	High	[R].TPLQALLR.[G]			FALSE	TRUE	0.0366938	0	1	1	1	A0A2D4JFV8	A0A2D4JFV8 [86-93]	0	911.567	2.40762	High	0	0.001695
FALSE	High	[R].SIPGLEDWR.[S]			FALSE	TRUE	0.0396	0	1	4	1	V8P7T9	A0A2D4IXW6 [204-212]; A0A2H6N8M3 [252-260]; A0A0B8RTJ5 [253-261]; V8P7T9 [124-132]	0	1072.54	2.23754	High	0	0.001927
FALSE	High	[R].TLDNDIALLK.[L]	1×Deamidated [N4]		FALSE	TRUE	0.0237062	0	1	1	1	A0A0F7Z9B1	A0A0F7Z9B1 [401-410]	0	1116.61	1.43644	High	0	0.0008002
FALSE	High	[R].TLDNDIALLK.[L]			FALSE	TRUE	0.00840575	0	1	1	2	A0A0F7Z9B1	A0A0F7Z9B1 [401-410]	0	1115.63	2.08351	High	0	0.0001638
FALSE	High	[K].FGPVSGQVIKSLQMADR.[T]			FALSE	TRUE	8.51065e-05	0	1	1	1	A0A2D0TC04	A0A2D0TC04 [288-304]	1	1832.97	3.20103	High	0	5.979e-08
FALSE	High	[K].NVPKDFYTFDSEAIVKK.[L]			FALSE	TRUE	0.00130795	0	1	1	2	A0A2D0TC04	A0A2D0TC04 [366-382]	2	2001.03	2.78421	High	0	5.96e-06
FALSE	High	[K].NVPKDFYTFDSEAIVKK.[L]	1×Deamidated [N1]		FALSE	TRUE	0.00970402	0	1	1	1	A0A2D0TC04	A0A2D0TC04 [366-382]	2	2002.02	2.2604	High	0	0.0001754
FALSE	High	[R].KYVLPSFEVR.[L]			FALSE	TRUE	0.00322896	0	1	1	5	Q91132	Q91132 [218-227]	1	1237.69	3.42031	High	0	2.741e-05
FALSE	High	[R].VVSLNVLCTECR.[V]	2×Carbamidomethyl [C8; C11]		FALSE	TRUE	0.000187771	0	3	13	3	B6EWW8; A0A194AS98; A0A2I4HXH5	B6EWW8 [484-495]; T2HRS9 [413-424]; V8NYW9 [153-164]; A0A194APL9 [484-495]; A0A1W7RF85 [484-495]; A0A077L6M5 [484-495]; U3FYP9 [484-495]; A0A194AS98 [484-495]; A0A1L8D667 [457-468]; A0A0F7YZM6 [484-495]; A0A077L7M9 [487-498]; U3T7C6 [400-411]; A0A2I4HXH5 [445-456]	0	1449.72	3.41888	High	0	1.518e-06
FALSE	High	[K].GDNLIQMPGAAMK.[I]			FALSE	TRUE	0.013702	0	1	1	1	Q91132	Q91132 [552-564]	0	1345.66	2.43045	High	0	0.0003164
FALSE	High	[R].NMLQMEWNSNAAQNAK.[R]			FALSE	TRUE	1.51941e-05	0	1	8	1	A0A024AX20	F2Q6G2 [54-69]; Q7ZZN8 [54-69]; F2Q6G3 [54-69]; A0A024AX20 [54-69]; C1JZW4 [53-68]; P81993 [29-44]; A0A098LWY0 [54-69]; V8NKT2 [60-75]	0	1849.83	3.47791	High	0	3.272e-09
FALSE	High	[K].LAQLYNVNHVSLFHSDCPRQ.[-]	1×Carbamidomethyl [C17]		FALSE	TRUE	6.03925e-05	0	1	1	1	V8N4Y2	V8N4Y2 [141-160]	1	2398.17	3.8959	High	0	3.346e-08
FALSE	High	[K].LAQLYNVNHVSLFHSDCPRQ.[-]	1×Deamidated [N/Q]; 1×Carbamidomethyl [C17]		FALSE	TRUE	9.16492e-05	0	1	1	4	V8N4Y2	V8N4Y2 [141-160]	1	2399.16	3.26516	High	0	4.782e-07
FALSE	High	[K].NVKFPILSANIRPK.[G]			FALSE	TRUE	2.29109e-07	0	2	4	4	A0A194AS98; A0A2I4HXH5	U3FYP9 [148-161]; A0A194AS98 [148-161]; A0A0F7YZM6 [148-161]; A0A2I4HXH5 [109-122]	1	1596.96	5.46189	High	0	2.775e-12
FALSE	High	[R].NGLPCQNNQGYCYNGKCPIMTNQCIALR.[G]	2×Deamidated [N/Q]; 4×Carbamidomethyl [C5; C12; C17; C24]		FALSE	TRUE	0.000749155	0	1	1	3	D3TTC2	D3TTC2 [494-521]	1	3346.45	2.81858	High	0	2.329e-06
FALSE	High	[R].NGLPCQNNQGYCYNGKCPIMTNQCIALR.[G]	3×Deamidated [N1; N7; N8; N/Q]; 4×Carbamidomethyl [C5; C12; C17; C24]		FALSE	TRUE	0.00091033	0	1	1	1	D3TTC2	D3TTC2 [494-521]	1	3347.44	2.36988	High	0	3.233e-06
FALSE	High	[K].LGSFDVNVGQNTYVR.[G]			FALSE	TRUE	0.00439143	0	1	1	1	Q7LZI1	Q7LZI1 [56-70]	0	1668.83	2.40753	High	0	4.615e-05
FALSE	High	[K].EIETYHNLLEGGQEDFESSGAGK.[I]			TRUE	FALSE	0.00182857	0	1	1	1	P35527	P35527 [450-472]	0	2510.13	2.46552	High	0	1.048e-05
FALSE	High	[K].GDVNGENEQKIYTFLK.[N]	1×Deamidated [N/Q]		FALSE	TRUE	0.00040945	0	1	1	5	V8P395	V8P395 [181-196]	1	1855.91	4.24923	High	0	8.418e-07
FALSE	High	[K].GDVNGENEQKIYTFLK.[N]	2×Deamidated [N4; N7; Q]		FALSE	TRUE	0.00130286	0	1	1	2	V8P395	V8P395 [181-196]	1	1856.89	2.65866	High	0	5.946e-06
FALSE	High	[K].LAQLYNVNHVSLFHSDCPR.[Q]	1×Carbamidomethyl [C17]		FALSE	TRUE	2.09986e-05	0	1	1	2	V8N4Y2	V8N4Y2 [141-159]	0	2270.11	4.71223	High	0	5.659e-09
FALSE	High	[K].DFYTFDSEAIVKK.[L]			FALSE	TRUE	0.00434047	0	1	1	1	A0A2D0TC04	A0A2D0TC04 [370-382]	1	1562.77	2.35361	High	0	4.499e-05
FALSE	High	[R].SCAAAGTECLISGWGNTK.[S]	2×Carbamidomethyl [C2; C9]		TRUE	FALSE	9.39499e-07	0	1	1	2	P00761	P00761 [116-133]	0	1882.84	4.17859	High	0	2.997e-11
FALSE	High	[K].SIFGVTTEDCPDGQNLCFKR.[W]	2×Carbamidomethyl [C10; C17]		FALSE	TRUE	2.50949e-09	0	1	1	42	P82463	P82463 [8-27]	1	2344.07	6.84415	High	0	1.386e-15
FALSE	High	[K].SIFGVTTEDCPDGQNLCFKR.[W]	1×Deamidated [N/Q]; 2×Carbamidomethyl [C10; C17]		FALSE	TRUE	9.15485e-09	0	1	1	18	P82463	P82463 [8-27]	1	2345.05	5.25635	High	0	1.227e-14
FALSE	High	[R].AAKDDCDLPELCTGQSAECPTDVFQR.[N]	3×Carbamidomethyl [C6; C12; C19]		FALSE	TRUE	1.02107e-08	0	2	2	4	Q9PVK7; D3TTC2	Q9PVK7 [456-481]; D3TTC2 [468-493]	1	2983.29	6.1705	High	0	1.47e-14
FALSE	High	[R].HPDDNQWNHVSMCILNGGGIR.[S]	2×Deamidated [N16; Q/N]; 1×Carbamidomethyl [C13]		FALSE	TRUE	0.00567693	0	1	1	6	A0A346CI90	A0A346CI90 [389-409]	0	2422.07	2.84756	High	0.0001267	0.005356
FALSE	High	[R].HPDDNEWNHVSMCIINGGGIR.[S]	1×Deamidated [N16; N]; 1×Carbamidomethyl [C13]		FALSE	TRUE	0.00567693	0	0	1	3		A0A182C5T8 [339-359]	0	2422.07	2.84756	High	0.0001267	0.005357
FALSE	High	[R].EVVQFMNSLR.[Y]			FALSE	TRUE	0.00606488	0	1	3	3	A0A346CI90	A0A182C5T8 [65-74]; A0A0B8RXZ9 [114-123]; A0A346CI90 [114-123]	0	1222.62	2.95454	High	0	7.931e-05
FALSE	High	[R].FYEGNLLGK.[R]			FALSE	TRUE	0.0162447	0	1	1	66	P01400	P01400 [28-36]	0	1040.54	2.29197	High	0.0002356	0.01128
FALSE	High	[-].IRCFITPDITSK.[D]	1×Carbamidomethyl [C3]		FALSE	TRUE	0.000329156	0	3	6	13	P25668; P25672; P01391	P25669 [1-12]; P25668 [1-12]; P25672 [1-12]; P25671 [1-12]; P01391 [1-12]; P25673 [1-12]	1	1450.77	4.14006	High	0	7.401e-05
FALSE	High	[K].SPDNLWVEER.[M]			FALSE	TRUE	0.00165242	0	1	2	1	A0A2D0TC04	A0A141DWM1 [749-758]; A0A2D0TC04 [776-785]	0	1244.59	3.60547	High	0	8.827e-06
FALSE	High	[R].LYPDSFCTSAR.[L]	1×Carbamidomethyl [C7]		FALSE	TRUE	0.020958	0	1	1	1	V8NYC7	V8NYC7 [197-207]	0	1316.59	2.33898	High	0	0.0006511
FALSE	High	[K].HVVVVGAGMSGLSAAYVLAGAGHK.[V]			FALSE	TRUE	0.0104059	0	0	1	1		P0DI84 [33-56]	0	2251.2	2.49552	High	0	0.0001975
FALSE	High	[-].LTCLICPEK.[Y]	2×Carbamidomethyl [C3; C6]		FALSE	TRUE	0.00203139	0	3	6	97	P29180; P01401; P01400	P29179 [1-9]; P29180 [1-9]; P85520 [1-9]; P01401 [1-9]; P01400 [1-9]; P0DSM9 [1-9]	0	1133.57	3.09935	High	0	0.0001007
FALSE	High	[R].FYEGNLLGKR.[Y]	1×Deamidated [N5]		FALSE	TRUE	0.00604134	0	1	1	4	P01400	P01400 [28-37]	1	1197.63	2.80181	High	0	0.000423
FALSE	High	[K].WWSDHRGTIIER.[G]			FALSE	TRUE	0.0409798	0	1	7	4	P01427	P60774 [27-38]; P80958 [48-59]; P59275 [27-38]; P59276 [27-38]; P01427 [27-38]; E2ITZ9 [29-40]; P60773 [27-38]	1	1555.78	2.19353	High	0	0.00205
FALSE	High	[K].CCEDVMHENPMGYTCEK.[R]	3×Carbamidomethyl [C1; C2; C15]		FALSE	TRUE	6.66677e-07	0	1	1	1	Q91132	Q91132 [677-693]	0	2159.8	4.31516	High	0	1.689e-11
FALSE	High	[K].INGSYPTIYK.[V]	1×Deamidated [N2]		FALSE	TRUE	0.00220454	0	1	5	1	A0A2D0TC04	A0A2D4P571 [68-77]; A0A346CLX5 [294-303]; A0A2D0TC04 [235-244]; A0A2D4P521 [68-77]; W8E7D1 [258-267]	0	1156.59	2.863	High	0	1.437e-05
FALSE	High	[-].LTCLICPEKYCNK.[V]	3×Carbamidomethyl [C3; C6; C11]		FALSE	TRUE	0.000125188	0	3	6	4	P29180; P01401; P01400	P29179 [1-13]; P29180 [1-13]; P85520 [1-13]; P01401 [1-13]; P01400 [1-13]; P0DSM9 [1-13]	1	1698.8	3.92488	High	0	1.144e-07
FALSE	High	[-].LTCLICPEKYCNK.[V]	1×Deamidated [N12]; 3×Carbamidomethyl [C3; C6; C11]		FALSE	TRUE	9.83109e-05	0	3	6	2	P29180; P01401; P01400	P29179 [1-13]; P29180 [1-13]; P85520 [1-13]; P01401 [1-13]; P01400 [1-13]; P0DSM9 [1-13]	1	1699.79	3.8041	High	0	7.622e-08
FALSE	High	[R].AAKNDCDFPELCTGR.[S]	1×Deamidated [N4]; 2×Carbamidomethyl [C6; C12]		FALSE	TRUE	4.2192e-05	0	1	1	4	Q10749	Q10749 [468-482]	1	1754.75	3.38072	High	0	1.711e-05
FALSE	High	[R].AAKHDCDLPELCTGQSAECPTDSLQR.[N]	1×Deamidated [Q15]; 3×Carbamidomethyl [C6; C12; C19]		FALSE	TRUE	3.72028e-09	0	1	1	2	P82942	P82942 [259-284]	1	2960.28	5.12527	High	0	2.688e-15
FALSE	High	[K].VGIIGYTTK.[E]			FALSE	TRUE	0.0390014	0	4	20	1	B6EWW8; A0A194AS98; A0A346CI90; A0A2I4HXH5	B6EWW8 [185-193]; A0A182C5T8 [136-144]; T2HRS9 [114-122]; T1E3Y5 [187-195]; A0A0B8RXZ9 [185-193]; A0A194APL9 [185-193]; A0A1W7RF85 [185-193]; A0A0F7Z1K6 [185-193]; A0A077L6M5 [185-193]; W8EFS0 [5-13]; U3FYP9 [185-193]; A0A194AS98 [185-193]; A0A194ASY3 [188-196]; A0A1L8D667 [158-166]; A0A0F7YZM6 [185-193]; A0A077L7M9 [188-196]; A0A346CI90 [185-193]; U3T7C6 [101-109]; A0A194APR8 [186-194]; A0A2I4HX…	0	951.551	2.7804	High	0	0.001886
FALSE	High	[K].MFMVAAPHVPVKR.[G]			FALSE	TRUE	2.91339e-05	0	1	2	136	P01441	Q9PS34 [24-36]; P01441 [24-36]	1	1482.81	4.46213	High	0	1.893e-07
FALSE	High	[K].MFMVAAPHVPVKR.[G]	1×Oxidation [M]		FALSE	TRUE	3.87244e-05	0	1	2	13	P01441	Q9PS34 [24-36]; P01441 [24-36]	1	1498.8	4.74373	High	0	3.603e-08
FALSE	High	[K].GCFDLNMR.[G]	1×Carbamidomethyl [C2]		FALSE	TRUE	0.0325958	0	2	3	43	P82942; D3TTC1	P82942 [322-329]; D3TTC1 [514-521]; D6PXE8 [514-521]	0	1012.43	2.31987	High	0.0007836	0.0217
FALSE	High	[K].IIALGHSGFMEDCR.[I]	1×Carbamidomethyl [C13]		FALSE	TRUE	0.000338261	0	1	1	3	A0A2I4HXH5	A0A2I4HXH5 [190-203]	0	1605.75	3.63427	High	0	6.099e-07
FALSE	High	[R].EWAVGIAGKSVK.[RG]			FALSE	TRUE	0.00567693	0	1	29	4	P82885	B5KLB0 [95-106]; A0A182C6D0 [123-134]; B5KLB9 [95-106]; A0A024AXC4 [123-134]; A0A0F7Z3A7 [127-138]; B5G6F8 [95-106]; A0A024AX08 [123-134]; A0A0K8RSA1 [91-102]; A0A1W7RBN2 [123-134]; B5KLA9 [95-106]; A0A1D8BAX9 [95-106]; B5KLB1 [95-106]; F8RKW3 [95-106]; B5KLB4 [95-106]; B5KLB8 [95-106]; B5KLB7 [95-106]; P82885 [75-86]; T1E3B3 [123-134]; F8RKW2 [95-106]; T1DP90 [123-134]; A0A194API3 [123-134]; V8N…	1	1244.7	2.80554	High	0	7.082e-05
FALSE	High	[-].LKCNKLIPLAYK.[T]	1×Carbamidomethyl [C3]		FALSE	TRUE	0.0241665	0	3	9	4	P86540; P86382; P01447	P01445 [1-12]; P24779 [1-12]; P86540 [1-12]; P01452 [1-12]; P24780 [1-12]; P86382 [1-12]; P01447 [1-12]; P86539 [1-12]; P01446 [1-12]	2	1460.87	3.3967	High	0	0.0008263
FALSE	High	[-].LKCNKLIPLAYK.[T]	1×Deamidated [N4]; 1×Carbamidomethyl [C3]		FALSE	TRUE	0.000199077	0	3	9	12	P86540; P86382; P01447	P01445 [1-12]; P24779 [1-12]; P86540 [1-12]; P01452 [1-12]; P24780 [1-12]; P86382 [1-12]; P01447 [1-12]; P86539 [1-12]; P01446 [1-12]	2	1461.85	4.39789	High	0	2.495e-07
FALSE	High	[K].FGPVSGQVIK.[S]			FALSE	TRUE	0.0216975	0	1	1	2	A0A2D0TC04	A0A2D0TC04 [288-297]	0	1031.59	2.66616	High	0	0.001328
FALSE	High	[K].IHDIKWNFEK.[F]			FALSE	TRUE	0.00202349	0	1	2	3	V8P395	J9ZZN7 [202-211]; V8P395 [219-228]	1	1329.69	2.95087	High	0	2.97e-05
FALSE	High	[K].IHDIKWNFEK.[F]	1×Deamidated [N7]		FALSE	TRUE	0.0214482	0	1	2	1	V8P395	J9ZZN7 [202-211]; V8P395 [219-228]	1	1330.68	2.26528	High	0	0.0006775
FALSE	High	[K].VYSYYNLDEK.[C]			FALSE	TRUE	0.00684159	0	2	3	2	Q91132; A0A2D4KNJ4	A0A081DUC1 [1468-1477]; Q91132 [1458-1467]; A0A2D4KNJ4 [80-89]	0	1293.6	2.43551	High	0	0.0001649
FALSE	High	[R].AAKHDCDLPELCTGQSAECPTDSLQR.[N]	3×Carbamidomethyl [C6; C12; C19]		FALSE	TRUE	9.19061e-09	0	1	1	3	P82942	P82942 [259-284]	1	2959.3	6.5928	High	0	1.843e-12
FALSE	High	[K].GCFDLNMRGDDGSFCR.[M]	1×Oxidation [M7]; 2×Carbamidomethyl [C2; C15]		FALSE	TRUE	0.00243001	0	2	2	1	P82942; D3TTC1	P82942 [322-337]; D3TTC1 [514-529]	1	1922.76	2.79632	High	0	1.699e-05
FALSE	High	[K].GCFDLNMRGDDGSFCR.[M]	1×Deamidated [N6]; 2×Carbamidomethyl [C2; C15]		FALSE	TRUE	0.0114652	0	2	2	1	P82942; D3TTC1	P82942 [322-337]; D3TTC1 [514-529]	1	1907.75	2.92031	High	0	0.0002324
FALSE	High	[R].MANVLCSCSEDCLTKK.[D]	3×Carbamidomethyl [C6; C8; C12]		FALSE	TRUE	4.49074e-05	0	1	5	1	A0A2D0TC04	A0A0F7YYZ8 [85-100]; U3FAB3 [88-103]; A0A2D0TC04 [65-80]; A0A2D4K5D9 [112-127]; A0A2D4FR34 [111-126]	1	1915.84	3.55948	High	0	2.031e-08
FALSE	High	[R].VWEVKKDPSLLK.[Y]			FALSE	TRUE	0.0004375	0	1	1	2	A8QL58	A8QL58 [149-160]	2	1441.84	3.98793	High	0	9.416e-07
FALSE	High	[K].LIPLAYKTCPAGK.[ND]	1×Carbamidomethyl [C9]		FALSE	TRUE	0.000497553	0	3	12	6	P86540; P86382; P01447	P01445 [6-18]; A0A0U5AL91 [18-30]; P24779 [6-18]; P86540 [6-18]; A0A0U4N5W4 [18-30]; A0A0U5AR60 [18-30]; P24780 [6-18]; P86382 [6-18]; P01447 [6-18]; A0A0U5ALB9 [18-30]; P86539 [6-18]; P01446 [6-18]	1	1431.8	3.90101	High	0	1.185e-06
FALSE	High	[R].FLEQQNQVLQTK.[W]			TRUE	FALSE	0.000407857	0	2	7	1	P35908; P04264	Q7Z794 [184-195]; P35908 [198-209]; Q9R0H5 [151-162]; Q6NXH9 [151-162]; P04264 [200-211]; Q6IFZ6 [187-198]; E1B991 [196-207]	0	1475.79	3.8192	High	0	8.368e-07
FALSE	High	[K].DPSLLKYPVKPSEEGK.[S]			FALSE	TRUE	2.08355e-05	0	1	1	2	A8QL58	A8QL58 [155-170]	1	1786.96	4.28749	High	0	5.571e-09
FALSE	High	[K].TGVDIQCCSTDNCNPFPTRK.[R]	3×Carbamidomethyl [C7; C8; C13]		FALSE	TRUE	4.33113e-09	0	1	1	3	P01391	P01391 [50-69]	1	2370.03	6.05324	High	0	3.461e-15
FALSE	High	[K].TGVDIQCCSTDNCNPFPTRK.[R]	1×Deamidated [N12]; 3×Carbamidomethyl [C7; C8; C13]		FALSE	TRUE	3.08497e-06	0	1	1	1	P01391	P01391 [50-69]	1	2371.01	4.68721	High	0	2.22e-10
FALSE	High	[R].YLDGLTAER.[T]			TRUE	FALSE	0.0311327	0	1	1	1	P35908	P35908 [239-247]	0	1037.53	2.28077	High	0	0.001278
FALSE	High	[R].TDTEQQILVEAHGDNTPK.[Q]	1×Deamidated [Q]		FALSE	TRUE	8.61207e-08	0	0	2	38		A0A2Z4N9Y8 [35-52]; A0A0B8RZV9 [35-52]	0	1996.95	6.58238	High	0	1.028e-12
FALSE	High	[R].TDTEQQILVEAHGDNTPK.[Q]	2×Deamidated [Q5; Q6]		FALSE	TRUE	0.000110077	0	0	2	2		A0A2Z4N9Y8 [35-52]; A0A0B8RZV9 [35-52]	0	1997.93	3.17029	High	0	9.202e-08
FALSE	High	[R].TDTEEQILVEAHGDNTPK.[Q]			FALSE	TRUE	8.61207e-08	0	1	5	20	I2C090	A8QL55 [35-52]; A0A081DUC1 [35-52]; A0A346CLZ6 [35-52]; A0A081DUB7 [35-52]; I2C090 [35-52]	0	1996.95	6.58238	High	0	1.028e-12
FALSE	High	[R].TDTEEQILVEAHGDNTPK.[Q]	1×Deamidated [Q6]		FALSE	TRUE	0.000110077	0	1	5	2	I2C090	A8QL55 [35-52]; A0A081DUC1 [35-52]; A0A346CLZ6 [35-52]; A0A081DUB7 [35-52]; I2C090 [35-52]	0	1997.93	3.17029	High	0	9.202e-08
FALSE	High	[K].TTATDIKGNTVTVMENVNLDNK.[V]			FALSE	TRUE	2.76252e-07	0	2	3	32	P01140; Q5YF89	P01140 [24-45]; Q5YF89 [149-170]; P61899 [24-45]	1	2378.19	6.26737	High	0	1.272e-10
FALSE	High	[K].TTATDIKGNTVTVMENVNLDNK.[V]	1×Deamidated [N]		FALSE	TRUE	1.70815e-08	0	2	3	12	P01140; Q5YF89	P01140 [24-45]; Q5YF89 [149-170]; P61899 [24-45]	1	2379.17	5.46812	High	0	3.85e-11
FALSE	High	[K].TTATDIKGNTVTVMENVNLDNK.[V]	2×Deamidated [N16; N]		FALSE	TRUE	5.28959e-05	0	2	3	2	P01140; Q5YF89	P01140 [24-45]; Q5YF89 [149-170]; P61899 [24-45]	1	2380.15	3.07375	High	0	0.0002251
FALSE	High	[K].TTATDIKGNTVTVMENVNLDNK.[V]	1×Oxidation [M14]; 1×Deamidated [N9]		FALSE	TRUE	0.000487951	0	2	3	1	P01140; Q5YF89	P01140 [24-45]; Q5YF89 [149-170]; P61899 [24-45]	1	2395.17	3.81699	High	0	1.131e-06
FALSE	High	[R].IPIIDGDGK.[A]			FALSE	TRUE	0.0190319	0	1	1	7	Q91132	Q91132 [283-291]	0	927.515	2.66769	High	0	0.0009846
FALSE	High	[K].CPIMTNQCIALR.[G]	2×Carbamidomethyl [C1; C8]		FALSE	TRUE	0.000325329	0	2	5	2	Q9PVK7; D3TTC2	R4G2I0 [419-430]; Q9PVK7 [497-508]; R4G7J0 [145-156]; B5KFV4 [509-520]; D3TTC2 [510-521]	0	1476.71	3.89799	High	0	5.72e-07
FALSE	High	[K].CPIMTNQCIALR.[G]	1×Deamidated [N6]; 2×Carbamidomethyl [C1; C8]		FALSE	TRUE	0.0191793	0	2	5	2	Q9PVK7; D3TTC2	R4G2I0 [419-430]; Q9PVK7 [497-508]; R4G7J0 [145-156]; B5KFV4 [509-520]; D3TTC2 [510-521]	0	1477.7	2.36235	High	0	0.0005568
FALSE	High	[K].CPIMTNQCIALR.[G]	1×Oxidation [M4]; 2×Carbamidomethyl [C1; C8]		FALSE	TRUE	0.00625648	0	2	5	1	Q9PVK7; D3TTC2	R4G2I0 [419-430]; Q9PVK7 [497-508]; R4G7J0 [145-156]; B5KFV4 [509-520]; D3TTC2 [510-521]	0	1492.71	2.25926	High	0	8.385e-05
FALSE	High	[K].YEELQITAGR.[H]			TRUE	FALSE	0.00401544	0	1	2	1	P04264	P04264 [377-386]; P04259 [360-369]	0	1179.6	2.97665	High	0	3.946e-05
FALSE	High	[K].YQELQITAGR.[H]	1×Deamidated [Q2]		TRUE	FALSE	0.00401544	0	0	1	1		Q7Z794 [361-370]	0	1179.6	2.97665	High	0	3.946e-05
FALSE	High	[K].GCFDLNMRGDDGSFCR.[M]	2×Carbamidomethyl [C2; C15]		FALSE	TRUE	0.0078382	0	2	2	2	P82942; D3TTC1	P82942 [322-337]; D3TTC1 [514-529]	1	1906.76	3.09882	High	0	0.0001228
FALSE	High	[K].DTCMGTLVVK.[G]	1×Carbamidomethyl [C3]		FALSE	TRUE	0.0222904	0	4	17	1	A0RZG1; Q01833; Q91132; I2C090	A0RZG1 [545-554]; Q01833 [544-553]; A0A081DUC1 [547-556]; A0A081DUC5 [545-554]; A0A2Z4N9Y8 [547-556]; T1E3W8 [545-554]; J3S836 [545-554]; A0A346CI96 [547-556]; A0A346CLZ6 [547-556]; A0A081DUB7 [547-556]; Q0ZZJ6 [545-554]; A0A0B8RZV9 [547-556]; A0A194APJ4 [544-553]; Q91132 [542-551]; I2C090 [533-542]; Q49HM6 [545-554]; A0A194ARG1 [545-554]	0	1123.55	2.25835	High	0	0.0007194
FALSE	High	[KR].YGTQREWAVGIAGK.[S]			FALSE	TRUE	0.0107756	0	1	30	2	P82885	B5KLB0 [90-103]; A0A182C6D0 [118-131]; B5KLB9 [90-103]; A0A024AXC4 [118-131]; A0A0F7Z3A7 [122-135]; B5G6F8 [90-103]; A0A024AX08 [118-131]; A0A0K8RSA1 [86-99]; A0A1W7RBN2 [118-131]; B5KLA9 [90-103]; A0A1D8BAX9 [90-103]; B5KLB1 [90-103]; F8RKW3 [90-103]; B5KLB4 [90-103]; B5KLB8 [90-103]; B5KLB7 [90-103]; P82885 [70-83]; T1E3B3 [118-131]; F8RKW2 [90-103]; T1DP90 [118-131]; A0A194API3 [118-131]; V8NE…	1	1535.8	2.92918	High	0	0.0002093
FALSE	High	[K].SYFETYQYK.[N]			FALSE	TRUE	0.0238893	0	1	1	1	U3FZS8	U3FZS8 [527-535]	0	1228.55	2.01191	High	0	0.0008125
FALSE	High	[K].VYKQYFFETK.[C]			FALSE	TRUE	0.0125828	0	1	1	2	Q5YF89	Q5YF89 [171-180]	1	1352.69	2.48248	High	0	0.002349
FALSE	High	[K].NSCPPVVETFGDTAK.[L]	1×Carbamidomethyl [C3]		FALSE	TRUE	0.000113564	0	1	1	4	V8P395	V8P395 [197-211]	0	1621.75	3.87475	High	0	2.34e-06
FALSE	High	[K].NSCPPVVETFGDTAK.[L]	1×Deamidated [N1]; 1×Carbamidomethyl [C3]		FALSE	TRUE	0.00154051	0	1	1	3	V8P395	V8P395 [197-211]	0	1622.74	2.80718	High	0	2.712e-05
FALSE	High	[R].VPTYVPLEMEK.[TS]			FALSE	TRUE	0.00190122	0	1	4	2	A0A2I4HXH5	V8NYW9 [165-175]; A0A0B8RXZ9 [496-506]; W8EFS0 [316-326]; A0A2I4HXH5 [457-467]	0	1305.68	3.19657	High	0	1.133e-05
FALSE	High	[R].VPTYVPLEMEK.[TS]	1×Oxidation [M9]		FALSE	TRUE	0.0135963	0	1	4	1	A0A2I4HXH5	V8NYW9 [165-175]; A0A0B8RXZ9 [496-506]; W8EFS0 [316-326]; A0A2I4HXH5 [457-467]	0	1321.67	2.42783	High	0	0.0003103
FALSE	High	[R].VPTYVPLQMEK.[T]	1×Deamidated [Q8]		FALSE	TRUE	0.00190122	0	1	1	2	A0A194AS98	A0A194AS98 [496-506]	0	1305.68	3.19657	High	0	1.133e-05
FALSE	High	[R].VPTYVPLQMEK.[T]	1×Oxidation [M9]; 1×Deamidated [Q8]		FALSE	TRUE	0.0135963	0	1	1	1	A0A194AS98	A0A194AS98 [496-506]	0	1321.67	2.42783	High	0	0.0003103
FALSE	High	[K].KLVPLFSK.[T]			FALSE	TRUE	0.0193279	0	1	5	100	P01441	Q9PS34 [5-12]; P60309 [5-12]; P01441 [5-12]; P60308 [5-12]; P60307 [5-12]	1	931.598	3.24593	High	0.0001267	0.003514
FALSE	High	[K].HDCDLPELCTGQSAECPTDSLQR.[N]	3×Carbamidomethyl [C3; C9; C16]		FALSE	TRUE	2.56567e-10	0	1	1	5	P82942	P82942 [262-284]	0	2689.13	7.17521	High	0	2.966e-17
FALSE	High	[K].HDCDLPELCTGQSAECPTDSLQR.[N]	1×Deamidated [Q12; Q]; 3×Carbamidomethyl [C3; C9; C16]		FALSE	TRUE	0.00202349	0	1	1	2	P82942	P82942 [262-284]	0	2690.11	2.63956	High	0	1.246e-05
FALSE	High	[KR].QYFFETK.[CY]			FALSE	TRUE	0.0382655	0	2	125	86	V8N4D8; Q5YF89	B8QCI0 [164-170]; V9I1A1 [175-181]; P30894 [48-54]; A0A194ARN2 [172-178]; R4G2H9 [180-186]; P25428 [175-181]; R4G7F0 [178-184]; Q3HXY9 [175-181]; Q3HXY5 [174-180]; B8QCJ2 [159-165]; Q3HXX9 [175-181]; V8PAN4 [135-141]; R4FJL1 [173-179]; Q3HXX4 [175-181]; B8QCK3 [164-170]; B8QCI7 [164-170]; T2HPR2 [226-232]; Q3HXY0 [175-181]; B8QCI9 [164-170]; U3EPH5 [175-181]; R4FIN0 [172-178]; B8QCH3 [160-166]; B…	0	962.462	2.14995	High	0.003077	0.07929
FALSE	High	[K].QISNLQQSISDAEQR.[G]	1×Deamidated [Q6]		TRUE	FALSE	0.00018704	0	1	1	1	P04264	P04264 [418-432]	0	1717.84	3.49327	High	0	2.256e-07
FALSE	High	[-].LKCHNTQLPFIYK.[T]	1×Carbamidomethyl [C3]		FALSE	TRUE	1.10801e-05	0	1	3	18	P62377	P14541 [1-13]; P62377 [1-13]; P62394 [1-13]	1	1661.88	4.69212	High	0	4.615e-09
FALSE	High	[-].LKCHNTQLPFIYK.[T]	1×Deamidated [N/Q]; 1×Carbamidomethyl [C3]		FALSE	TRUE	4.75522e-06	0	1	3	12	P62377	P14541 [1-13]; P62377 [1-13]; P62394 [1-13]	1	1662.87	5.20838	High	0	4.623e-10
FALSE	High	[R].MANVLCSCSEDCLTK.[K]	3×Carbamidomethyl [C6; C8; C12]		FALSE	TRUE	2.70541e-05	0	1	5	1	A0A2D0TC04	A0A0F7YYZ8 [85-99]; U3FAB3 [88-102]; A0A2D0TC04 [65-79]; A0A2D4K5D9 [112-126]; A0A2D4FR34 [111-125]	0	1787.74	3.55382	High	0	8.648e-09
FALSE	High	[R].GCIDVCPKSSLLVK.[Y]	2×Carbamidomethyl [C2; C6]		FALSE	TRUE	0.000173012	0	1	21	2	P01441	O93471 [58-71]; Q9PS34 [37-50]; P07525 [37-50]; P01441 [37-50]; O93473 [58-71]; Q9PST3 [58-71]; P60302 [58-71]; A0A0U5AUY6 [49-62]; Q91124 [58-71]; Q98965 [58-71]; P01448 [37-50]; P80245 [58-71]; P49123 [58-71]; P60307 [37-50]; Q9PST4 [58-71]; O73856 [58-71]; P86541 [37-50]; E2IU05 [39-52]; Q98956 [58-71]; Q9W6W9 [58-71]; Q02454 [58-71]	1	1575.82	3.11961	High	0	0.0003544
FALSE	High	[R].GCINVCPKSSLLVK.[Y]	1×Deamidated [N4]; 2×Carbamidomethyl [C2; C6]		FALSE	TRUE	0.000173012	0	0	1	2		P60309 [37-50]	1	1575.82	3.11961	High	0	0.0003544
FALSE	High	[K].TGVDIQCCSTDNCNPFPTR.[K]	3×Carbamidomethyl [C7; C8; C13]		FALSE	TRUE	3.65304e-08	0	1	1	114	P01391	P01391 [50-68]	0	2241.93	6.10285	High	0	1.258e-13
FALSE	High	[K].TGVDIQCCSTDNCNPFPTR.[K]	1×Deamidated [N/Q]; 3×Carbamidomethyl [C7; C8; C13]		FALSE	TRUE	1.03308e-08	0	1	1	62	P01391	P01391 [50-68]	0	2242.92	5.70897	High	0	4.292e-11
FALSE	High	[R].RIYFEPPLPPKK.[A]			FALSE	TRUE	0.00937095	0	2	6	1	A8QL58; Q4JHE2	A8QL58 [318-329]; R4FJP5 [296-307]; A0A2D4Q0B3 [23-34]; R4FK16 [100-111]; Q4JHE2 [320-331]; Q4JHE3 [320-331]	2	1484.86	3.42547	High	0	0.0001656
FALSE	High	[K].RTAPAFQFSSCSIR.[DE]	1×Carbamidomethyl [C11]		FALSE	TRUE	0.0112016	0	2	3	1	P82942; D3TTC1	P82942 [177-190]; D3TTC1 [369-382]; D6PXE8 [369-382]	1	1627.8	3.43306	High	0	0.0002239
FALSE	High	[R].GCIDVCPKSSLVLK.[Y]	2×Carbamidomethyl [C2; C6]		FALSE	TRUE	0.00091033	0	0	1	1		P01440 [37-50]	1	1575.82	2.97108	High	0	3.237e-06
FALSE	High	[R].HGQGTGELLQVSGIK.[V]			FALSE	TRUE	8.15466e-08	0	3	9	2	A0A194AS98; A0A346CI90; A0A2I4HXH5	A0A182C5T8 [407-421]; V8NYW9 [126-140]; A0A0B8RXZ9 [457-471]; W8EFS0 [277-291]; U3FYP9 [457-471]; A0A194AS98 [457-471]; A0A0F7YZM6 [457-471]; A0A346CI90 [457-471]; A0A2I4HXH5 [418-432]	0	1523.82	5.65731	High	0	4.872e-13
FALSE	High	[K].SPNNLWVEER.[M]	1×Deamidated [N3]		FALSE	TRUE	0.00165242	0	0	7	1		A0A2D4P571 [609-618]; A0A0F7YYZ8 [796-805]; U3FAB3 [799-808]; A0A2H6N6S6 [362-371]; A0A2D4K5D9 [823-832]; A0A2D4P537 [45-54]; A0A2D4FR34 [822-831]	0	1244.59	3.60547	High	0	8.826e-06
FALSE	High	[R].GCIDVCPKNSLVLK.[Y]	1×Deamidated [N9]; 2×Carbamidomethyl [C2; C6]		FALSE	TRUE	0.000435798	0	1	3	7	P01447	P24780 [37-50]; P01447 [37-50]; P0CH80 [37-50]	1	1603.82	4.07774	High	0	9.374e-07
FALSE	High	[R].GCTFTCPELRPTGIYVYCCR.[R]	4×Carbamidomethyl [C2; C6; C18; C19]		FALSE	TRUE	8.17509e-06	0	1	1	13	P82464	P82464 [40-59]	0	2510.11	4.60623	High	0	1.151e-09
FALSE	High	[R].GCIDVCPKNSLVLK.[Y]	2×Carbamidomethyl [C2; C6]		FALSE	TRUE	0.000505372	0	1	3	3	P01447	P24780 [37-50]; P01447 [37-50]; P0CH80 [37-50]	1	1602.83	3.8727	High	0	5.374e-06
FALSE	High	[K].REIQALCYPSIK.[K]	1×Carbamidomethyl [C7]		FALSE	TRUE	0.0353198	0	2	2	1	P0DI91; A8QL58	P0DI91 [83-94]; A8QL58 [423-434]	1	1477.78	2.19561	High	0	0.001583
FALSE	High	[K].GVGGTQLEVIK.[A]			FALSE	TRUE	0.0158722	0	1	1	1	Q91132	Q91132 [936-946]	0	1100.63	2.64062	High	0	0.0004059
FALSE	High	[KR].LGVHNVHVHYEDEQIRVPK.[E]			FALSE	TRUE	1.584e-06	0	1	7	6	A8QL53	A0A2D4IIG9 [22-40]; A0A2D4Q6K9 [54-72]; A0A194AT39 [85-103]; A8QL57 [107-125]; A0A194AP49 [86-104]; Q5MCS0 [84-102]; A8QL53 [107-125]	1	2269.18	5.12096	High	0	7.244e-11
FALSE	High	[K].ASVQEALWSDGVRK.[K]			FALSE	TRUE	3.32629e-05	0	1	1	5	Q91132	Q91132 [898-911]	1	1545.8	4.2402	High	0	4.908e-08
FALSE	High	[R].GCAATCPIAENRDVIECCSTDKCNL.[-]	5×Carbamidomethyl [C2; C6; C17; C18; C23]		FALSE	TRUE	5.50068e-08	0	1	1	1	P82463	P82463 [41-65]	2	2914.23	6.19656	High	0	2.512e-13
FALSE	High	[R].GCAATCPIAENRDVIECCSTDKCNL.[-]	1×Deamidated [N]; 5×Carbamidomethyl [C2; C6; C17; C18; C23]		FALSE	TRUE	0.000885832	0	1	1	2	P82463	P82463 [41-65]	2	2915.21	4.28017	High	0	3.099e-06
FALSE	High	[-R].EDHPVHNLGEHSVCDSVSAWVTK.[T]	1×Carbamidomethyl [C14]		FALSE	TRUE	2.52914e-09	0	2	3	120	P01140; Q5YF89	P01140 [1-23]; Q5YF89 [126-148]; P61899 [1-23]	0	2603.19	7.63838	High	0	2.26e-11
FALSE	High	[-R].EDHPVHNLGEHSVCDSVSAWVTK.[T]	1×Deamidated [N7]; 1×Carbamidomethyl [C14]		FALSE	TRUE	1.12104e-05	0	2	3	17	P01140; Q5YF89	P01140 [1-23]; Q5YF89 [126-148]; P61899 [1-23]	0	2604.18	3.49976	High	0	5.426e-09
FALSE	High	[K].SDALFSYEK.[KR]			FALSE	TRUE	0.013284	0	2	2	1	P0DI91; A8QL58	P0DI91 [49-57]; A8QL58 [242-250]	0	1059.5	2.60909	High	0	0.0002993
FALSE	High	[R].GCIDVCPKNSLLVK.[Y]	2×Carbamidomethyl [C2; C6]		FALSE	TRUE	0.000118078	0	4	22	5	P01451; P86538; P86540; P86382	P01445 [37-50]; P60304 [58-71]; Q9PS33 [36-49]; P01451 [37-50]; P86538 [37-50]; P86540 [37-50]; Q98958 [58-71]; E2IU04 [39-52]; A0A0U4W6H0 [49-62]; A0A0U4W6K7 [49-62]; Q91135 [58-71]; A0A0U4N5W4 [49-62]; A0A0U5AR60 [49-62]; P60306 [37-50]; Q98957 [58-71]; Q91136 [58-71]; P86382 [37-50]; A0A0U5ARS4 [49-62]; Q98959 [58-71]; P60305 [37-50]; Q98962 [58-71]; A0A0U5ALB9 [49-62]	1	1602.83	4.04889	High	0	4.574e-07
FALSE	High	[R].GCIDVCPKNSLLVK.[Y]	1×Deamidated [N9]; 2×Carbamidomethyl [C2; C6]		FALSE	TRUE	9.02313e-05	0	4	22	74	P01451; P86538; P86540; P86382	P01445 [37-50]; P60304 [58-71]; Q9PS33 [36-49]; P01451 [37-50]; P86538 [37-50]; P86540 [37-50]; Q98958 [58-71]; E2IU04 [39-52]; A0A0U4W6H0 [49-62]; A0A0U4W6K7 [49-62]; Q91135 [58-71]; A0A0U4N5W4 [49-62]; A0A0U5AR60 [49-62]; P60306 [37-50]; Q98957 [58-71]; Q91136 [58-71]; P86382 [37-50]; A0A0U5ARS4 [49-62]; Q98959 [58-71]; P60305 [37-50]; Q98962 [58-71]; A0A0U5ALB9 [49-62]	1	1603.82	4.79951	High	0	1.304e-07
FALSE	High	[R].IPIIDGDGKATLK.[R]			FALSE	TRUE	0.00115912	0	1	1	1	Q91132	Q91132 [283-295]	1	1340.78	3.90142	High	0	4.859e-06
FALSE	High	[K].CNKLIPLAYK.[T]	1×Carbamidomethyl [C1]		FALSE	TRUE	0.00592502	0	3	13	2	P86540; P86382; P01447	P01445 [3-12]; A0A0U5AL91 [15-24]; P24779 [3-12]; P86540 [3-12]; P01452 [3-12]; A0A0U4W6K7 [15-24]; A0A0U4N5W4 [15-24]; P24780 [3-12]; P86382 [3-12]; P01447 [3-12]; A0A0U5ALB9 [15-24]; P86539 [3-12]; P01446 [3-12]	1	1219.69	2.98361	High	0	7.64e-05
FALSE	High	[K].CNKLIPIAYK.[T]	1×Deamidated [N2]; 1×Carbamidomethyl [C1]		FALSE	TRUE	0.00590203	0	3	13	4	P86540; P86382; P01447	P01445 [3-12]; A0A0U5AL91 [15-24]; P24779 [3-12]; P86540 [3-12]; P01452 [3-12]; A0A0U4W6K7 [15-24]; A0A0U4N5W4 [15-24]; P24780 [3-12]; P86382 [3-12]; P01447 [3-12]; A0A0U5ALB9 [15-24]; P86539 [3-12]; P01446 [3-12]	1	1220.67	3.46515	High	0	7.589e-05
FALSE	High	[R].CFITPDITSKDCPNGHVCYTK.[T]	3×Carbamidomethyl [C1; C12; C18]		FALSE	TRUE	0.000185588	0	3	6	2	P25668; P25672; P01391	P25669 [3-23]; P25668 [3-23]; P25672 [3-23]; P25671 [3-23]; P01391 [3-23]; P25673 [3-23]	1	2513.13	3.13917	High	0	3.622e-06
FALSE	High	[R].CFITPDITSKDCPNGHVCYTK.[T]	1×Deamidated [N14]; 3×Carbamidomethyl [C1; C12; C18]		FALSE	TRUE	4.3535e-08	0	3	6	57	P25668; P25672; P01391	P25669 [3-23]; P25668 [3-23]; P25672 [3-23]; P25671 [3-23]; P01391 [3-23]; P25673 [3-23]	1	2514.11	7.05456	High	0	1.314e-11
FALSE	High	[R].TAAENDFVTLK.[K]			TRUE	FALSE	0.0040626	0	1	1	1	P35908	P35908 [276-286]	0	1208.62	1.76448	High	0	4.048e-05
FALSE	High	[K].QEPGQNSEILQGIK.[H]	1×Gln->pyro-Glu [N-Term]		FALSE	TRUE	0.00335715	0	1	2	1	V8P395	J9ZZN7 [133-146]; V8P395 [150-163]	0	1523.77	2.77364	High	0	2.92e-05
FALSE	High	[K].QEPGQNSEILQGIK.[H]	1×Deamidated [N6]; 1×Gln->pyro-Glu [N-Term]		FALSE	TRUE	0.0198569	0	1	2	1	V8P395	J9ZZN7 [133-146]; V8P395 [150-163]	0	1524.75	1.74028	High	0	0.0005944
FALSE	High	[K].QEPGQNSEILQGIK.[H]			FALSE	TRUE	0.000380222	0	1	2	1	V8P395	J9ZZN7 [133-146]; V8P395 [150-163]	0	1540.8	3.32173	High	0	7.448e-07
FALSE	High	[K].QEPGQNSEILQGIK.[H]	1×Deamidated [N6]		FALSE	TRUE	0.000219454	0	1	2	2	V8P395	J9ZZN7 [133-146]; V8P395 [150-163]	0	1541.78	2.79673	High	0	2.943e-07
FALSE	High	[K].HDCDLPELCTGQSAECPTDSLQRNGHPCQNNQGYCYNGK.[C]	2×Deamidated [N31; N37]; 5×Carbamidomethyl [C3; C9; C16; C28; C35]		FALSE	TRUE	0.000572504	0	1	1	1	P82942	P82942 [262-300]	1	4582.84	3.41681	High	0	1.482e-06
FALSE	High	[K].SSLLVKYVCCNTNKCN.[-]	1×Deamidated [N13]; 3×Carbamidomethyl [C9; C10; C15]		FALSE	TRUE	0.00552447	0	0	1	1		P01474 [46-61]	2	1960.89	1.85214	High	0	6.789e-05
FALSE	High	[K].SSLLVKYVCCNTDKCN.[-]	3×Carbamidomethyl [C9; C10; C15]		FALSE	TRUE	0.00552447	0	1	4	1	P01441	P60309 [45-60]; P01441 [45-60]; P60308 [45-60]; P60307 [45-60]	2	1960.89	1.85214	High	0	6.79e-05
FALSE	High	[K].LVPLFSKTCPAGK.[N]	1×Carbamidomethyl [C9]		FALSE	TRUE	0.000110507	0	1	2	2	P01441	Q9PS34 [6-18]; P01441 [6-18]	1	1417.79	3.83827	High	0	9.279e-08
FALSE	High	[RK].TWLEEKTEYLVVK.[L]			FALSE	TRUE	0.00251669	0	2	3	1	A0A2D4PNS1; U3FZS8	A0A2D4PNS1 [16-28]; U3FZS8 [179-191]; V8NGF6 [108-120]	1	1637.88	2.92957	High	0	1.798e-05
FALSE	High	[K].ISGCWPYFKTYSYECSQGTLTCK.[G]	3×Carbamidomethyl [C4; C15; C22]		FALSE	TRUE	0.0201655	0	4	5	1	A4FS04; P25498; P15445; P00597	A4FS04 [57-79]; P00598 [84-106]; P25498 [57-79]; P15445 [57-79]; P00597 [84-106]	1	2836.24	1.79231	High	0	0.0006069
FALSE	High	[K].ISGCWPYFKTYSYECSQGTLTCK.[G]	1×Deamidated [Q17]; 3×Carbamidomethyl [C4; C15; C22]		FALSE	TRUE	0.00552447	0	4	5	1	A4FS04; P25498; P15445; P00597	A4FS04 [57-79]; P00598 [84-106]; P25498 [57-79]; P15445 [57-79]; P00597 [84-106]	1	2837.23	2.22566	High	0	6.791e-05
FALSE	High	[K].TCADIVINDLSLIHDLPK.[R]	1×Deamidated [N8]; 1×Carbamidomethyl [C2]		FALSE	TRUE	3.9957e-08	0	1	1	6	A8QL58	A8QL58 [405-422]	0	2038.05	5.60323	High	0	1.469e-13
FALSE	High	[R].ILEFFGLK.[K]			FALSE	TRUE	0.0166902	0	1	8	1	U3FBW7	J3S0G9 [306-313]; A0A1W7REY4 [306-313]; U3FBW7 [306-313]; V8P8K8 [306-313]; U3ERW3 [306-313]; T1E4U1 [306-313]; Q4VRH9 [306-313]; A0A0B8RWW4 [306-313]	0	966.566	1.83017	High	0	0.0004398
FALSE	High	[R].RSPLEECFQQNDYEEFLEIAR.[N]	1×Carbamidomethyl [C7]		FALSE	TRUE	2.41355e-09	0	1	1	11	P0DI91	P0DI91 [4-24]	1	2673.22	7.00343	High	0	1.292e-15
FALSE	High	[R].RSPLEECFQQNDYEEFLEIAR.[N]	1×Deamidated [Q/N]; 1×Carbamidomethyl [C7]		FALSE	TRUE	3.33511e-06	0	1	1	19	P0DI91	P0DI91 [4-24]	1	2674.21	4.79271	High	0	2.532e-10
FALSE	High	[R].RSPLEECFQQNDYEEFLEIAR.[N]	2×Deamidated [Q9; Q/N]; 1×Carbamidomethyl [C7]		FALSE	TRUE	0.000987963	0	1	1	6	P0DI91	P0DI91 [4-24]	1	2675.19	2.42005	High	0	2.806e-05
FALSE	High	[R].TWPSYTNYGCYCGKGGSGTPVDDLDR.[C]	2×Carbamidomethyl [C10; C12]		FALSE	TRUE	0.00670992	0	1	1	4	Q6SLM2	Q6SLM2 [35-60]	1	2926.24	1.9247	High	0	9.423e-05
FALSE	High	[R].SWQDFADYGCYCGKGGSGTPVDDLDR.[C]	2×Carbamidomethyl [C10; C12]		FALSE	TRUE	0.0226363	0	1	1	2	P60045	P60045 [24-49]	1	2926.2	1.92607	High	0	0.0007422
FALSE	High	[R].LLELQYFISR.[D]			FALSE	TRUE	0.00188646	0	1	6	1	A0A2D4PXP4	A0A2D4PZB5 [200-209]; A0A2D4L0X4 [79-88]; A0A2D4LBN1 [139-148]; A0A2D4PXP4 [427-436]; A0A2D4LBL3 [218-227]; V8NSK8 [400-409]	0	1281.72	2.46476	High	0	1.11e-05
FALSE	High	[R].FASPFELQQLEQFK.[A]			FALSE	TRUE	0.00103123	0	1	3	1	U3FZS8	A0A2D4FNK0 [87-100]; A0A2D4L994 [42-55]; U3FZS8 [936-949]	0	1711.87	2.01247	High	0	3.985e-06
FALSE	High	[K].LNEFFQENENAWYYINNIRK.[R]			FALSE	TRUE	0.000851973	0	1	1	2	A8QL58	A8QL58 [128-147]	1	2605.25	1.94822	High	0	1.609e-05
FALSE	High	[K].TCADIVINDLSLIHDLPK.[R]	1×Carbamidomethyl [C2]		FALSE	TRUE	1.05753e-08	0	1	1	34	A8QL58	A8QL58 [405-422]	0	2037.07	6.42535	High	0	2.275e-14
FALSE	High	[K].VDLLNQEIEFLK.[V]			TRUE	FALSE	0.000127156	0	1	1	1	P35908	P35908 [303-314]	0	1460.8	2.81328	High	0	1.173e-07
FALSE	High	[K].YLYVCQYCPAGNIIGSIATPYK.[S]	1×Deamidated [N12]; 2×Carbamidomethyl [C5; C8]		FALSE	TRUE	4.13776e-05	0	2	6	2	A0A024AX20; Q8JI38	A0A2D4G403 [97-118]; R4FIJ7 [104-125]; A0A024AX20 [158-179]; Q3SB06 [158-179]; Q3SB07 [158-179]; Q8JI38 [158-179]	0	2552.22	2.63434	High	0	1.764e-08
FALSE	High	[K].RTAPAFQFSSCSIRDYQEYLLR.[D]	1×Carbamidomethyl [C11]		FALSE	TRUE	7.0035e-05	0	1	1	3	P82942	P82942 [177-198]	2	2708.32	3.0634	High	0	4.283e-08
FALSE	High	[K].NKLNDLEDALQQAKEDLAR.[L]			TRUE	FALSE	0.00499308	0	1	1	2	P04264	P04264 [442-460]	2	2184.13	2.64753	High	0	5.727e-05
FALSE	High	[R].SPLEKCFQEDDYEEFLEIARNGLK.[Q]	1×Deamidated [N21; Q]; 1×Carbamidomethyl [C6]		FALSE	TRUE	0.00981764	0	1	2	2	A0A346CIA4	A0A346CIA4 [23-46]; A0A346CIA5 [23-46]	2	2931.37	2.18492	High	0	0.0001793
FALSE	High	[R].SPLEECFQQNDYEEFLEIAR.[N]	1×Carbamidomethyl [C6]		FALSE	TRUE	3.96467e-08	0	1	1	12	P0DI91	P0DI91 [5-24]	0	2517.12	6.15803	High	0	4.814e-11
FALSE	High	[R].SPLEECFQQNDYEEFLEIAR.[N]	1×Deamidated [N/Q]; 1×Carbamidomethyl [C6]		FALSE	TRUE	6.19858e-06	0	1	1	16	P0DI91	P0DI91 [5-24]	0	2518.11	3.62913	High	0	4.172e-07
FALSE	High	[R].SPLEECFKEDDYEEFLEIAR.[N]	1×Carbamidomethyl [C6]		FALSE	TRUE	8.95305e-05	0	1	1	6	A0A098LX00	A0A098LX00 [23-42]	1	2519.13	3.0337	High	0	6.501e-08
FALSE	High	[R].SWWDFADYGCYCGK.[G]	2×Carbamidomethyl [C10; C12]		FALSE	TRUE	0.0138085	0	1	1	1	A4FS04	A4FS04 [17-30]	0	1814.69	1.18586	High	0	0.0003201
FALSE	High	[R].TWTEIIHLWHDEYK.[N]			FALSE	TRUE	0.000390739	0	1	2	7	P84805	P84805 [103-116]; Q7T1K6 [103-116]	0	1870.91	2.88391	High	0	1.244e-06
FALSE	High	[R].NLDLDSIIAEVK.[A]			TRUE	TRUE	0.00147588	0	1	13	1	P35908	Q5XKE5 [308-319]; J3SCI4 [266-277]; P35908 [342-353]; P04259 [327-338]; P02538 [327-338]; A0A2H6MZ59 [62-73]; O95678 [313-324]; Q8VED5 [304-315]; P48668 [327-338]; V8NRX1 [266-277]; A0A2D4Q3W4 [266-277]; A0A0B8RV71 [266-277]; P13647 [332-343]	0	1329.73	2.75148	High	0	7.299e-06
FALSE	High	[K].EQSPPLYCLFGPVPSPDVSGCK.[C]	2×Carbamidomethyl [C8; C21]		FALSE	TRUE	1.62374e-08	0	1	1	3	A0A2D0TC04	A0A2D0TC04 [511-532]	0	2434.14	5.01158	High	0	3.214e-14
FALSE	High	[K].ATMTILTFYNAQLQEK.[-A]			FALSE	TRUE	1.66193e-05	0	1	2	10	Q91132	A0A2D4Q7C6 [116-131]; Q91132 [1321-1336]	0	1871.96	4.08714	High	0	3.794e-09
FALSE	High	[K].IDLNSFLLK.[V]			FALSE	TRUE	0.00771735	0	1	2	2	J3SF51	V8PE22 [94-102]; J3SF51 [144-152]	0	1062.62	2.26957	High	0	0.000119
FALSE	High	[K].VAVIIYLDKVSHSEDECLQFK.[I]	1×Carbamidomethyl [C17]		FALSE	TRUE	0.00955456	0	1	2	6	I2C090	A8QL55 [1420-1440]; I2C090 [1420-1440]	1	2493.27	2.58835	High	0	0.0001708
FALSE	High	[K].LGQVSGLALDPNNNLVIFHR.[G]			FALSE	TRUE	0.000191466	0	1	9	2	V8PCI9	U3ERT9 [406-425]; A0A2D4FT32 [129-148]; A0A0B8RU52 [406-425]; V8PCI9 [611-630]; A0A2D4FSZ4 [271-290]; A0A2D4M2T8 [129-148]; J3S993 [406-425]; A0A2D4KKH8 [412-431]; A0A2D4FTN3 [271-290]	0	2177.18	3.04295	High	0	2.344e-07
FALSE	High	[K].ESFLFTLTR.[N]			FALSE	TRUE	0.0179612	0	2	2	1	Q91134; V8ND09	Q91134 [356-364]; V8ND09 [327-335]	0	1113.59	2.12403	High	0	0.0004981
FALSE	High	[R].TAPAFQFSSCSIRDYQEYLLR.[D]	1×Carbamidomethyl [C10]		FALSE	TRUE	0.00010103	0	1	1	15	P82942	P82942 [178-198]	1	2552.22	3.94117	High	0	1.606e-07
FALSE	High	[K].IIIQGDPVAQIIENSIDGSK.[L]			FALSE	TRUE	6.79798e-07	0	1	1	13	Q91132	Q91132 [963-982]	0	2110.14	5.7858	High	0	1.252e-10
FALSE	High	[K].IIIQGDPVAQIIENSIDGSK.[L]	1×Deamidated [N/Q]		FALSE	TRUE	0.00067696	0	1	1	6	Q91132	Q91132 [963-982]	0	2111.12	3.87153	High	0	1.969e-06
FALSE	High	[K].IIIQGDPVAQIIENSIDGSK.[L]	2×Deamidated [Q4; N14]		FALSE	TRUE	0.00387722	0	1	1	1	Q91132	Q91132 [963-982]	0	2112.11	1.95084	High	0	3.734e-05
FALSE	High	[R].FCELAPSAGSCFGFVSSYYYNR.[Y]	2×Carbamidomethyl [C2; C11]		FALSE	TRUE	1.22945e-06	0	1	1	30	P19859	P19859 [4-25]	0	2582.11	5.181	High	0	4.733e-11
FALSE	High	[R].FCELAPSAGSCFGFVSSYYYNR.[Y]	1×Deamidated [N21]; 2×Carbamidomethyl [C2; C11]		FALSE	TRUE	0.0238893	0	1	1	3	P19859	P19859 [4-25]	0	2583.1	2.25327	High	0	0.0008124
FALSE	High	[K].HVVVVGAGMAGLSAAYVLAGAGHK.[VL]			FALSE	TRUE	1.67435e-12	0	3	8	89	A0A346CIA4; A8QL58; A0A098LX00	A0A346CIA4 [53-76]; A0A346CIA5 [53-76]; A0A2D4ELD1 [5-28]; A8QL58 [54-77]; A0A2D4EKA5 [5-28]; A0A098LX00 [53-76]; A0A2D4G4D6 [54-77]; Q4JHE3 [54-77]	0	2235.21	8.2432	High	0	6.14382e-21
FALSE	High	[K].HVVVVGAGMAGLSAAYVLAGAGHK.[VL]	1×Oxidation [M9]		FALSE	TRUE	0.0103656	0	3	8	1	A0A346CIA4; A8QL58; A0A098LX00	A0A346CIA4 [53-76]; A0A346CIA5 [53-76]; A0A2D4ELD1 [5-28]; A8QL58 [54-77]; A0A2D4EKA5 [5-28]; A0A098LX00 [53-76]; A0A2D4G4D6 [54-77]; Q4JHE3 [54-77]	0	2251.2	2.49819	High	0	0.0001966
FALSE	High	[R].VDMNPAGGMLVTPTIEIPAK.[E]			FALSE	TRUE	2.2263e-05	0	1	1	3	Q91132	Q91132 [73-92]	0	2054.07	3.98657	High	0	2.705e-07
FALSE	High	[K].AALCFAKSPYNNNNYNIDIK.[K]	2×Deamidated [N12; N]; 1×Carbamidomethyl [C4]		FALSE	TRUE	0.00190122	0	1	1	3	Q8UUI0	Q8UUI0 [122-141]	1	2332.09	3.37708	High	0	1.119e-05
FALSE	High	[K].AALCFAKSPYNNNNYNIDIK.[K]	3×Deamidated [N13; N]; 1×Carbamidomethyl [C4]		FALSE	TRUE	0.00799191	0	1	1	6	Q8UUI0	Q8UUI0 [122-141]	1	2333.08	2.74272	High	0	0.0001621
FALSE	High	[R].SWWDFADYGCYCGR.[G]	2×Carbamidomethyl [C10; C12]		FALSE	TRUE	4.21394e-06	0	3	10	76	P15445; P60044; P00597	Q91133 [44-57]; P00598 [44-57]; Q6T179 [24-37]; P15445 [17-30]; Q9I900 [44-57]; P60044 [24-37]; Q92086 [44-57]; P00597 [44-57]; P00596 [44-57]; P60043 [24-37]	0	1842.7	4.43092	High	0	3.871e-09
FALSE	High	[R].LVILGFPCNQFGK.[Q]	1×Carbamidomethyl [C8]		FALSE	TRUE	0.000257485	0	1	2	5	V8P395	J9ZZN7 [120-132]; V8P395 [137-149]	0	1492.8	3.62543	High	0	1.73e-06
FALSE	High	[R].LVILGFPCNQFGK.[Q]	1×Deamidated [N9]; 1×Carbamidomethyl [C8]		FALSE	TRUE	0.000302106	0	1	2	2	V8P395	J9ZZN7 [120-132]; V8P395 [137-149]	0	1493.78	3.17433	High	0	5.048e-07
FALSE	High	[R].VVSLNVLCTECRVPTYVPLQMEK.[T]	1×Deamidated [Q20]; 2×Carbamidomethyl [C8; C11]		FALSE	TRUE	0.00217046	0	1	1	1	A0A194AS98	A0A194AS98 [484-506]	1	2736.38	2.5187	High	0	1.397e-05
FALSE	High	[R].VVSLNVLCTECRVPTYVPLQMEK.[T]	2×Deamidated [N5; Q20]; 2×Carbamidomethyl [C8; C11]		FALSE	TRUE	0.0275386	0	1	1	1	A0A194AS98	A0A194AS98 [484-506]	1	2737.36	2.21003	High	0	0.001034
FALSE	High	[R].VVSLNVLCTECRVPTYVPLEMEK.[T]	2×Carbamidomethyl [C8; C11]		FALSE	TRUE	0.00217046	0	1	2	1	A0A2I4HXH5	V8NYW9 [153-175]; A0A2I4HXH5 [445-467]	1	2736.38	2.5187	High	0	1.397e-05
FALSE	High	[R].VVSLNVLCTECRVPTYVPLEMEK.[T]	1×Deamidated [N5]; 2×Carbamidomethyl [C8; C11]		FALSE	TRUE	0.0275386	0	1	2	1	A0A2I4HXH5	V8NYW9 [153-175]; A0A2I4HXH5 [445-467]	1	2737.36	2.21003	High	0	0.001034
FALSE	High	[K].ATLDLFGEWR.[E]			FALSE	TRUE	0.00114119	0	1	1	42	Q9PVK7	Q9PVK7 [260-269]	0	1207.61	3.43855	High	0	2.489e-05
FALSE	High	[R].ATLNLFGEWR.[E]	1×Deamidated [N4]		FALSE	TRUE	0.00114119	0	1	1	42	D3TTC2	D3TTC2 [272-281]	0	1207.61	3.43855	High	0	2.489e-05
FALSE	High	[K].VAVIIYLDKVSHSENECLQFK.[I]	1×Deamidated [Q/N]; 1×Carbamidomethyl [C17]		FALSE	TRUE	0.00955456	0	1	1	11	A0A2D4KNJ4	A0A2D4KNJ4 [43-63]	1	2493.27	2.58835	High	0	0.0001708
FALSE	High	[R].NLDLNSIIAEVK.[A]	1×Deamidated [N5]		FALSE	TRUE	0.00147588	0	0	6	1		A0A2D4MNJ7 [313-324]; A0A2D4GNF3 [71-82]; A0A2D4P344 [11-22]; V8NYV8 [322-333]; V8NBM9 [91-102]; A0A2D4KQK3 [61-72]	0	1329.73	2.75148	High	0	7.299e-06
FALSE	High	[R].FHECNLGNLICDAVVYNNLR.[H]	2×Carbamidomethyl [C4; C11]		FALSE	TRUE	1.59639e-06	0	3	6	4	A0A194AS98; A0A346CI90; A0A2I4HXH5	A0A0B8RXZ9 [369-388]; U3FYP9 [369-388]; A0A194AS98 [369-388]; A0A0F7YZM6 [369-388]; A0A346CI90 [369-388]; A0A2I4HXH5 [330-349]	0	2421.14	4.1285	High	0	7.317e-11
FALSE	High	[R].SLDLDSIIAEVK.[A]			TRUE	FALSE	0.00138128	0	1	5	1	P04264	P04264 [344-355]; P50446 [316-327]; Q8BGZ7 [314-325]; Q5XQN5 [333-344]; Q922U2 [326-337]	0	1302.72	3.52825	High	0	6.559e-06
FALSE	High	[R].SPLEECFKEDDYEEFLEIARNGLK.[Q]	1×Deamidated [N21]; 1×Carbamidomethyl [C6]		FALSE	TRUE	0.00312993	0	1	1	1	A0A098LX00	A0A098LX00 [23-46]	2	2932.36	1.94728	High	0	2.592e-05
FALSE	High	[K].VFFIDLQMPYSVVKNEQVEIR.[A]	1×Deamidated [Q7]		FALSE	TRUE	0.00377301	0	1	1	2	Q91132	Q91132 [813-833]	1	2555.32	2.37369	High	0	3.554e-05
FALSE	High	[R].AVPFVIVPLEQGLHDVEIK.[A]			FALSE	TRUE	4.30827e-07	0	1	1	21	Q91132	Q91132 [879-897]	0	2103.18	4.56554	High	0	2.721e-11
FALSE	High	[R].AVPFVIVPLQQGLHDIEVK.[A]	1×Deamidated [Q]		FALSE	TRUE	9.93438e-06	0	0	5	12		V8N3I6 [115-133]; A8QL54 [508-526]; A0A346CI96 [888-906]; A0A346CLZ6 [888-906]; A0A081DUB7 [888-906]	0	2103.18	4.35604	High	0	1.6e-09
FALSE	High	[K].YIEFYVIVDNR.[M]			FALSE	TRUE	0.00047113	0	2	3	6	P82942; D3TTC1	P82942 [15-25]; D3TTC1 [206-216]; D6PXE8 [206-216]	0	1430.73	2.15951	High	0	6.999e-06
FALSE	High	[R].NDNAQLLTGIDFNGTPVGLAYIGSICNPK.[T]	1×Deamidated [N/Q]; 1×Carbamidomethyl [C26]		FALSE	TRUE	0.00599454	0	2	2	7	Q9PVK7; D3TTC2	Q9PVK7 [279-307]; D3TTC2 [291-319]	0	3063.51	2.40225	High	0	7.798e-05
FALSE	High	[R].NDNAQLLTGIDFNGTPVGLAYIGSICNPK.[T]	3×Deamidated [N1; N3; N13]; 1×Carbamidomethyl [C26]		FALSE	TRUE	0.0257984	0	2	2	1	Q9PVK7; D3TTC2	Q9PVK7 [279-307]; D3TTC2 [291-319]	0	3065.48	0.921229	High	0	0.0009276
FALSE	High	[K].VFFIDLQMPYSVVK.[N]			FALSE	TRUE	1.19319e-05	0	1	1	9	Q91132	Q91132 [813-826]	0	1685.9	3.43023	High	0	2.179e-09
FALSE	High	[K].YISAYSQDILMPLWNSYTISK.[S]			FALSE	TRUE	3.48558e-05	0	1	8	2	A0A2D0TC04	A0A2D4P571 [415-435]; A0A0F7YYZ8 [602-622]; U3FAB3 [605-625]; A0A2H6N6S6 [168-188]; A0A2D0TC04 [582-602]; A0A2D4K5D9 [629-649]; A0A2D4FR34 [628-648]; A0A2D4P521 [415-435]	0	2493.24	3.5581	High	0	1.328e-08
FALSE	High	[K].HVVVVGAGMAGLSAAYVLAGAGHKVTLLEASER.[V]			FALSE	TRUE	2.67395e-05	0	1	2	4	A8QL58	A8QL58 [54-86]; Q4JHE3 [54-86]	1	3233.75	4.62841	High	0	9.633e-09
FALSE	High	[R].FVAYYQVGNNEIVADSVWVDVK.[D]			FALSE	TRUE	3.38752e-06	0	4	11	2	A0RZG1; Q01833; Q91132; I2C090	A0RZG1 [523-544]; Q01833 [522-543]; A0RZG2 [523-544]; A8QL55 [511-532]; A8QL54 [145-166]; A0A346CI96 [525-546]; Q0ZZJ6 [523-544]; Q91132 [520-541]; I2C090 [511-532]; Q49HM6 [523-544]; A0RZC6 [523-544]	0	2515.25	5.4783	High	0	8.038e-09
FALSE	High	[K].KVEGVAFVIFGVK.[I]			FALSE	TRUE	1.0824e-05	0	2	11	6	A0A081DUA7; A0RZG1	A0A081DUA7 [259-271]; A0RZG1 [259-271]; A0RZG2 [259-271]; A0A081DUC1 [261-273]; A0A2Z4N9Y8 [261-273]; A0A346CI96 [261-273]; A0A346CLZ6 [261-273]; Q0ZZJ6 [259-271]; A0A0B8RZV9 [261-273]; Q49HM6 [259-271]; A0RZC6 [259-271]	1	1392.82	4.04186	High	0	2.488e-05
FALSE	High	[R].VRDVELLTGLDFYSALKQPLSETLR.[L]			FALSE	TRUE	5.54452e-11	0	1	1	3	A0A2D0TC04	A0A2D0TC04 [793-817]	2	2863.56	7.6861	High	0	2.243e-18
FALSE	High	[R].VRDVELLTGLNFYSELKQPLSETLR.[L]			FALSE	TRUE	0.000136398	0	1	2	1	A0A0B8RU55	A0A0B8RU55 [853-877]; A0A141DWM1 [766-790]	2	2920.58	3.55049	High	0	1.318e-07
FALSE	High	[R].GNANSLNQIKYFTYLILTK.[G]			FALSE	TRUE	2.3148e-05	0	1	6	1	A0RZG1	A0RZG1 [471-489]; A0RZG2 [471-489]; A8QL54 [93-111]; Q0ZZJ6 [471-489]; Q49HM6 [471-489]; A0RZC6 [471-489]	1	2201.2	4.52102	High	0	6.655e-09
FALSE	High	[K].LLRIEEQDGNDIYVMDVLEVIK.[Q]			FALSE	TRUE	1.99889e-07	0	1	1	1	Q91132	Q91132 [1528-1549]	1	2604.36	6.00394	High	0	2.217e-12
FALSE	High	[K].ADLEMQIESLTEELAYLKK.[N]			TRUE	FALSE	1.17016e-05	0	1	1	1	P13645	P13645 [267-285]	1	2224.14	2.8884	High	0	2.102e-09
FALSE	High	[R].IEEQDGNDIYVMDVLEVIK.[Q]			FALSE	TRUE	2.07835e-07	0	1	1	13	Q91132	Q91132 [1531-1549]	0	2222.09	5.42426	High	0	2.356e-12
FALSE	High	[R].AGDNVVVSPHGIASVLGMLQLGADGK.[T]			FALSE	TRUE	0.00703026	0	1	3	1	V8NX10	A0A2H6NF50 [46-71]; V8NX10 [46-71]; A0A0B8RY19 [46-71]	0	2505.31	2.69815	High	0	0.0001017
FALSE	High	[K].IYMADLESAVLYSLR.[I]			FALSE	TRUE	0.00144177	0	1	1	1	V8P7T9	V8P7T9 [176-190]	0	1743.9	2.27421	High	0	7.037e-06
FALSE	High	[K].EKTEVTSFENIEVYNLMCDLLK.[L]	1×Carbamidomethyl [C18]		FALSE	TRUE	0.000330442	0	1	2	1	A0A2D0TC04	A0A141DWM1 [434-455]; A0A2D0TC04 [461-482]	1	2675.29	2.95669	High	0	5.85e-07
FALSE	High	[K].TEVTSFENIEVYNLMCDLLK.[L]	1×Carbamidomethyl [C16]		FALSE	TRUE	2.32094e-06	0	1	2	2	A0A2D0TC04	A0A141DWM1 [436-455]; A0A2D0TC04 [463-482]	0	2418.16	5.26325	High	0	1.378e-10
FALSE	High	[K].SILDMLLEATSPK.[M]			FALSE	TRUE	0.000205383	0	1	3	4	T2HS00	T2HS00 [365-377]; V8NH29 [366-378]; J3S9B2 [362-374]	0	1417.76	3.78291	High	0	2.624e-07
FALSE	High	[R].GTWSTTESGAECVNWK.[T]	1×Carbamidomethyl [C12]		FALSE	TRUE	0.0253075	0	1	1	1	A0A0F7Z9B1	A0A0F7Z9B1 [137-152]	0	1812.79	1.143	High	0	0.0008965
FALSE	High	[K].VFFIDLQMPYSVVKNEQVEIR.[A]			FALSE	TRUE	0.00308157	0	1	1	1	Q91132	Q91132 [813-833]	1	2554.34	2.21514	High	0	2.526e-05
FALSE	High	[K].FFYIDGNENFHVSITAR.[Y]	1×Deamidated [N]		FALSE	TRUE	6.44498e-06	0	1	1	4	Q91132	Q91132 [234-250]	0	2030.96	3.27887	High	0	7.726e-10
FALSE	High	[K].VLLPSFLAAGGDGYYMLK.[G]			FALSE	TRUE	1.60263e-06	0	2	5	8	A0A194AS98; A0A2I4HXH5	V8NYW9 [179-196]; U3FYP9 [510-527]; A0A194AS98 [510-527]; A0A0F7YZM6 [510-527]; A0A2I4HXH5 [471-488]	0	1915	4.29866	High	0	7.401e-11
FALSE	High	[K].SSTFTLTNIVPQFIK.[L]			FALSE	TRUE	5.16731e-05	0	1	3	2	V8N4Y2	U3FCT9 [154-168]; V8NCE3 [134-148]; V8N4Y2 [51-65]	0	1695.93	3.64269	High	0	2.575e-08
FALSE	High	[K].SDFGCTAGSGQNNLGVFEDAGLALTTSTNLNTK.[Q]	1×Carbamidomethyl [C5]		FALSE	TRUE	3.84237e-05	0	2	4	2	Q01833; Q91132	Q01833 [611-643]; A8QL55 [600-632]; A8QL54 [234-266]; Q91132 [605-637]	0	3360.56	2.98875	High	0	1.559e-08
FALSE	High	[K].SDFGCTAGSGQNNLGVFEDAGLALTTSTNLNTK.[Q]	1×Deamidated [N/Q]; 1×Carbamidomethyl [C5]		FALSE	TRUE	0.0214482	0	2	4	7	Q01833; Q91132	Q01833 [611-643]; A8QL55 [600-632]; A8QL54 [234-266]; Q91132 [605-637]	0	3361.55	1.52209	High	0	0.0008756
FALSE	High	[K].VTLDLFGEWR.[EQ]			FALSE	TRUE	0.000709373	0	1	7	26	E9JG34	E9JG39 [270-279]; E9JG34 [270-279]; E9JGB0 [34-43]; A0A0A1WCJ8 [96-105]; E9JG43 [25-34]; A0A0A1WD01 [96-105]; E9JG63 [166-175]	0	1235.64	3.43586	High	0	2.772e-06
FALSE	High	[K].VTLNLFGEWR.[E]	1×Deamidated [N4]		FALSE	TRUE	0.000709373	0	1	2	26	E9JG59	E9JG68 [270-279]; E9JG59 [270-279]	0	1235.64	3.43586	High	0	2.772e-06
FALSE	High	[K].TFVNHYTIVTGLYAETHGIIDNNMYDVK.[L]			FALSE	TRUE	2.92112e-06	0	1	1	4	A0A2D0TC04	A0A2D0TC04 [162-189]	0	3228.57	4.79409	High	0	5.835e-10
FALSE	High	[R].SRGALDYNNYGCYCGSGGSGTPVDDLDR.[C]	2×Deamidated [N8; N9]; 2×Carbamidomethyl [C12; C14]		FALSE	TRUE	0.00110617	0	1	2	1	R4FJ04	R4FJ04 [43-70]; R4FKH4 [43-70]	1	3028.23	1.81515	High	0	4.484e-06
FALSE	High	[R].VRDVELLTGLDFYSALK.[Q]			FALSE	TRUE	4.59701e-05	0	1	1	15	A0A2D0TC04	A0A2D0TC04 [793-809]	1	1939.05	4.6135	High	0	8.088e-08
FALSE	High	[K].LNEFFQENENAWYYINNIR.[K]			FALSE	TRUE	0.000135867	0	1	1	4	A8QL58	A8QL58 [128-146]	0	2477.15	3.27136	High	0	5.974e-07
FALSE	High	[K].LNEFFQENENAWYYINNIR.[K]	1×Deamidated [N17; N/Q]		FALSE	TRUE	2.48306e-05	0	1	1	6	A8QL58	A8QL58 [128-146]	0	2478.14	2.1646	High	0	7.49e-09
FALSE	High	[K].SKPNISEEELAATILTFR.[E]			FALSE	TRUE	0.00375835	0	1	1	2	Q91134	Q91134 [563-580]	0	2019.08	2.2483	High	0	3.542e-05
FALSE	High	[R].RDGQNLVTMNLHITPDLIPSFR.[F]			FALSE	TRUE	1.2603e-08	0	2	2	12	Q01833; Q91132	Q01833 [500-521]; Q91132 [498-519]	1	2537.33	5.34014	High	0	3.923e-13
FALSE	High	[K].LILNIPLNAQSLPITVR.[T]			FALSE	TRUE	1.19785e-05	0	1	1	28	Q91132	Q91132 [398-414]	0	1875.14	4.12176	High	0	1.437e-08
FALSE	High	[K].LILNIPLNAQSLPITVR.[T]	1×Deamidated [N/Q]		FALSE	TRUE	3.6525e-05	0	1	1	4	Q91132	Q91132 [398-414]	0	1876.13	3.42883	High	0	1.432e-08
FALSE	High	[RK].NLHNCVNLILLADHGMEAISCNR.[L]	2×Carbamidomethyl [C5; C21]		FALSE	TRUE	6.83308e-06	0	1	8	5	A0A2D0TC04	A0A2D4P571 [150-172]; A0A0F7YYZ8 [337-359]; A0A346CLX5 [376-398]; U3FAB3 [340-362]; A0A141DWM1 [290-312]; A0A2D0TC04 [317-339]; A0A2D4FR34 [363-385]; A0A2D4P521 [150-172]	0	2664.28	4.61512	High	0	1.841e-08
FALSE	High	[RK].NLHNCVNLILLADHGMEAISCNR.[L]	1×Deamidated [N]; 2×Carbamidomethyl [C5; C21]		FALSE	TRUE	0.000360029	0	1	8	3	A0A2D0TC04	A0A2D4P571 [150-172]; A0A0F7YYZ8 [337-359]; A0A346CLX5 [376-398]; U3FAB3 [340-362]; A0A141DWM1 [290-312]; A0A2D0TC04 [317-339]; A0A2D4FR34 [363-385]; A0A2D4P521 [150-172]	0	2665.26	2.76849	High	0	6.783e-07
FALSE	High	[R].YDAMALGNHEFDNGLNGLLDPLLK.[N]	2×Deamidated [N13; N]		FALSE	TRUE	3.43165e-05	0	2	4	4	A0A194AS98; A0A2I4HXH5	U3FYP9 [124-147]; A0A194AS98 [124-147]; A0A0F7YZM6 [124-147]; A0A2I4HXH5 [85-108]	0	2632.26	3.60378	High	0	1.29e-08
FALSE	High	[R].YDAMALGNHEFDNGLDGLLDPLLK.[HY]	1×Deamidated [N]		FALSE	TRUE	3.43165e-05	0	1	3	5	A0A346CI90	A0A182C5T8 [75-98]; A0A0B8RXZ9 [124-147]; A0A346CI90 [124-147]	0	2632.26	3.60378	High	0	1.29e-08
FALSE	High	[R].MSLVASTMTHELGHNLGIHHDEASCICIPGPCIMLK.[K]	3×Carbamidomethyl [C25; C27; C32]		FALSE	TRUE	0.0292816	0	1	1	10	P82942	P82942 [140-175]	0	4029.89	3.22578	High	0.0002356	0.009071
FALSE	High	[R].KRNDNAQLLTGIDFNGTPVGLAYIGSICNPK.[T]	1×Deamidated [N/Q]; 1×Carbamidomethyl [C28]		FALSE	TRUE	0.000211064	0	2	2	18	Q9PVK7; D3TTC2	Q9PVK7 [277-307]; D3TTC2 [289-319]	2	3347.71	2.9744	High	0	1.553e-06
FALSE	High	[R].KRNDNAQLLTGIDFNGTPVGLAYIGSICNPK.[T]	2×Deamidated [N5; N]; 1×Carbamidomethyl [C28]		FALSE	TRUE	0.0025562	0	2	2	2	Q9PVK7; D3TTC2	Q9PVK7 [277-307]; D3TTC2 [289-319]	2	3348.69	2.68522	High	0	1.842e-05
FALSE	High	[R].KRNDNAQLLTGIDFNGTPVGLAYIGSICNPK.[T]	3×Deamidated [N3; N5; N15]; 1×Carbamidomethyl [C28]		FALSE	TRUE	0.00367159	0	2	2	3	Q9PVK7; D3TTC2	Q9PVK7 [277-307]; D3TTC2 [289-319]	2	3349.67	3.10947	High	0	3.393e-05
FALSE	High	[R].DGQNLVTMNLHITPDLIPSFR.[F]			FALSE	TRUE	0.00239244	0	2	2	1	Q01833; Q91132	Q01833 [501-521]; Q91132 [499-519]	0	2381.23	3.63748	High	0	1.656e-05
FALSE	High	[R].LKTFLPIFINSVN.[-]			FALSE	TRUE	0.00890982	0	1	1	2	A0A2D0TC04	A0A2D0TC04 [818-830]	1	1505.87	3.75657	High	0	0.0001526
FALSE	High	[R].MMPQAPTSFLIELTEK.[V]			FALSE	TRUE	6.89514e-05	0	1	1	2	Q91134	Q91134 [442-457]	0	1835.93	2.52594	High	0	4.179e-08
FALSE	High	[-].LTCLNCPEVYCR.[R]	3×Carbamidomethyl [C3; C6; C11]		FALSE	TRUE	4.50828e-05	0	1	2	19	P29181	P29181 [1-12]; P29182 [1-12]	0	1584.7	3.63555	High	0	4.926e-08
FALSE	High	[K].FFYIDGNENFHVSITAR.[Y]			FALSE	TRUE	5.80112e-06	0	1	1	32	Q91132	Q91132 [234-250]	0	2029.98	3.87608	High	0	6.437e-10
FALSE	High	[R].NAAWWGGQPIWHTASYQGLK.[A]			FALSE	TRUE	0.00805423	0	1	1	1	A0A2D0TC04	A0A2D0TC04 [203-222]	0	2271.11	1.21515	High	0	0.0001282
FALSE	High	[R].LAAICFAGAPYNDNNYNIDLKAR.[C]	2×Deamidated [N]; 1×Carbamidomethyl [C5]		FALSE	TRUE	0.00170474	0	1	8	7	P15445	Q92085 [122-144]; Q6T179 [102-124]; P15445 [95-117]; Q9I900 [122-144]; Q92084 [122-144]; Q5G291 [101-123]; Q92086 [122-144]; P60043 [102-124]	1	2586.23	2.88516	High	0	2.472e-05
FALSE	High	[R].LAAICFAGAPYNNNNYNIDLKAR.[C]	1×Deamidated [N]; 1×Carbamidomethyl [C5]		FALSE	TRUE	1.38197e-06	0	1	4	9	P00597	Q91133 [122-144]; P00598 [122-144]; P00597 [122-144]; P00596 [122-144]	1	2584.26	4.99022	High	0	2.948e-10
FALSE	High	[R].LAAICFAGAPYNNNNYNIDLKAR.[C]	2×Deamidated [N]; 1×Carbamidomethyl [C5]		FALSE	TRUE	1.41843e-07	0	1	4	9	P00597	Q91133 [122-144]; P00598 [122-144]; P00597 [122-144]; P00596 [122-144]	1	2585.25	4.11731	High	0	1.241e-12
FALSE	High	[R].LAAICFAGAPYNNNNYNIDLKAR.[C]	3×Deamidated [N14; N]; 1×Carbamidomethyl [C5]		FALSE	TRUE	0.00170474	0	1	4	7	P00597	Q91133 [122-144]; P00598 [122-144]; P00597 [122-144]; P00596 [122-144]	1	2586.23	2.88649	High	0	2.466e-05
FALSE	High	[K].GICVAEPYEITVMK.[DN]	1×Carbamidomethyl [C3]		FALSE	TRUE	0.00013221	0	3	15	2	A0A081DUA7; A0RZG1; Q01833	A0A081DUA7 [806-819]; A0RZG1 [806-819]; Q01833 [805-818]; A0RZG2 [806-819]; A8QL55 [794-807]; A0A081DUC5 [806-819]; A8QL54 [428-441]; M9T1M5 [227-240]; T1E3W8 [806-819]; J3S836 [806-819]; Q0ZZJ6 [806-819]; A0A194APJ4 [805-818]; Q49HM6 [806-819]; A0A194ARG1 [806-819]; A0RZC6 [806-819]	0	1609.8	3.32628	High	0	1.254e-07
FALSE	High	[K].ILFIYIDGDHSDNQR.[I]			FALSE	TRUE	0.00863735	0	1	2	1	U3FBW7	U3FBW7 [291-305]; U3ERW3 [291-305]	0	1805.88	1.99796	High	0	0.0001439
FALSE	High	[R].FPCAQLLEPGVYTK.[V]	1×Carbamidomethyl [C3]		FALSE	TRUE	2.10806e-05	0	1	5	8	A8QL53	V8PCT6 [231-244]; A0A024AYB1 [222-235]; A8QL57 [254-267]; Q2XXM3 [223-236]; A8QL53 [254-267]	0	1622.82	4.65631	High	0	5.687e-09
FALSE	High	[R].LAAICFAGAPYNNDNYNINLKAR.[C]	1×Deamidated [N19]; 1×Carbamidomethyl [C5]		FALSE	TRUE	1.44252e-06	0	1	1	2	P25498	P25498 [95-117]	1	2584.26	4.95925	High	0	6.169e-11
FALSE	High	[R].LAAICFAGAPYNNDNYNINLKAR.[C]	2×Deamidated [N17; N]; 1×Carbamidomethyl [C5]		FALSE	TRUE	1.18245e-06	0	1	1	2	P25498	P25498 [95-117]	1	2585.25	4.1756	High	0	4.425e-11
FALSE	High	[R].LAAICFAGAPYNNDNYNINLKAR.[C]	3×Deamidated [N15; N]; 1×Carbamidomethyl [C5]		FALSE	TRUE	0.00303394	0	1	1	4	P25498	P25498 [95-117]	1	2586.23	2.88649	High	0	2.466e-05
FALSE	High	[R].LAAICFAGAPYNDNNYNIDLKAR.[C]	1×Deamidated [N]; 1×Carbamidomethyl [C5]		FALSE	TRUE	1.41843e-07	0	1	8	9	P15445	Q92085 [122-144]; Q6T179 [102-124]; P15445 [95-117]; Q9I900 [122-144]; Q92084 [122-144]; Q5G291 [101-123]; Q92086 [122-144]; P60043 [102-124]	1	2585.25	4.23062	High	0	1.166e-11
FALSE	High	[K].SPADCPVIAIDSFR.[H]	1×Carbamidomethyl [C5]		FALSE	TRUE	0.000245718	0	1	8	1	A0A0B8RXT3	V8NBS9 [313-326]; A0A1W7RHK2 [313-326]; A0A098LYU4 [313-326]; A0A0B8RXT3 [313-326]; U3FCS0 [313-326]; T1E5U3 [313-326]; J3S4B8 [313-326]; A0A0B8RQX4 [313-326]	0	1547.75	2.61032	High	0	3.558e-07
FALSE	High	[R].KLDLHVLPVWQK.[G]			FALSE	TRUE	0.000794255	0	1	1	1	V8P1Y2	V8P1Y2 [143-154]	1	1475.87	2.91174	High	0	2.567e-06
FALSE	High	[R].TSETTEICPDSWYFCYK.[I]	2×Carbamidomethyl [C8; C15]		FALSE	TRUE	8.63365e-06	0	1	1	11	P82464	P82464 [10-26]	0	2186.9	4.94992	High	0	1.261e-09
FALSE	High	[K].YGLDFSYEMAPR.[A]			FALSE	TRUE	0.00274182	0	2	6	1	A0A098LYE7; A0A098LWY9	A0A182C6E9 [427-438]; A0A346CI91 [427-438]; A0A098LY74 [427-438]; F8J2D3 [427-438]; A0A098LYE7 [427-438]; A0A098LWY9 [427-438]	0	1448.65	2.41639	High	0	2.084e-05
FALSE	High	[K].SIFGVTTEDCPDGQNLCFK.[R]	2×Carbamidomethyl [C10; C17]		FALSE	TRUE	6.58926e-07	0	1	1	58	P82463	P82463 [8-26]	0	2187.97	5.04164	High	0	1.964e-09
FALSE	High	[K].SIFGVTTEDCPDGQNLCFK.[R]	1×Deamidated [Q/N]; 2×Carbamidomethyl [C10; C17]		FALSE	TRUE	0.000412654	0	1	1	18	P82463	P82463 [8-26]	0	2188.95	2.87855	High	0	8.527e-07
FALSE	High	[K].SMEAIFLAHGPGFK.[EG]			FALSE	TRUE	5.30363e-06	0	1	7	33	A0A2D0TC04	A0A2D4P571 [280-293]; A0A346CLX5 [506-519]; A0A2H6N6S6 [33-46]; A0A2D0TC04 [447-460]; A0A2D4K5D9 [494-507]; A0A2D4FR34 [493-506]; A0A2D4P521 [280-293]	0	1504.76	4.29659	High	0	1.789e-09
FALSE	High	[K].SMQAIFLAHGPGFK.[G]	1×Deamidated [Q3]		FALSE	TRUE	5.30363e-06	0	0	1	33		W8E7D1 [470-483]	0	1504.76	4.29659	High	0	1.789e-09
FALSE	High	[K].QLDIFVHDFPR.[K]	1×Gln->pyro-Glu [N-Term]		FALSE	TRUE	0.00308157	0	2	3	2	Q91132; I2C090	A8QL55 [53-63]; Q91132 [53-63]; I2C090 [53-63]	0	1369.69	2.83615	High	0	2.532e-05
FALSE	High	[K].QLDIFVHDFPR.[K]			FALSE	TRUE	0.00227432	0	2	3	3	Q91132; I2C090	A8QL55 [53-63]; Q91132 [53-63]; I2C090 [53-63]	0	1386.72	3.10325	High	0	1.514e-05
FALSE	High	[R].NGHPCQNNQGYCYNGKCPTLTNQCIALLGPHFTVSPK.[G]	2×Deamidated [N/Q]; 4×Carbamidomethyl [C5; C12; C17; C24]		FALSE	TRUE	5.11439e-07	0	1	1	4	P82942	P82942 [285-321]	1	4247.92	6.40415	High	0	1.434e-11
FALSE	High	[K].YIWEWTDR.[S]			FALSE	TRUE	0.0435489	0	1	8	1	D2YVI2	Q90WI8 [100-107]; D2YVI2 [100-107]; I6LJ76 [100-107]; R4G314 [100-107]; R4FIR9 [100-107]; D2YVJ6 [100-107]; Q90WI6 [100-107]; D2YVL1 [100-107]	0	1168.54	1.94432	High	0	0.002277
FALSE	High	[R].LAAICFAGAPYNDNNYNIDLKAR.[C]	1×Carbamidomethyl [C5]		FALSE	TRUE	1.38197e-06	0	1	8	2	P15445	Q92085 [122-144]; Q6T179 [102-124]; P15445 [95-117]; Q9I900 [122-144]; Q92084 [122-144]; Q5G291 [101-123]; Q92086 [122-144]; P60043 [102-124]	1	2584.26	4.95564	High	0	5.762e-11
FALSE	High	[K].DDCDLPELCTGQSAECPTDVFQR.[N]	1×Deamidated [Q12]; 3×Carbamidomethyl [C3; C9; C16]		FALSE	TRUE	1.46132e-05	0	2	2	1	Q9PVK7; D3TTC2	Q9PVK7 [459-481]; D3TTC2 [471-493]	0	2714.1	3.52835	High	0	3.06e-09
FALSE	High	[K].ADVTFDSNTAFESLVVSPDKK.[T]	1×Deamidated [N8]		FALSE	TRUE	0.000112244	0	1	5	5	P82885	A0A182C6D0 [57-77]; A0A098LWX5 [57-77]; P82885 [9-29]; V8NEU2 [59-79]; P83234 [29-49]	1	2271.1	2.93044	High	0	1.605e-07
FALSE	High	[K].TVENVGVSQVAPDNPERFDGSPCVLGSPGFR.[S]	1×Carbamidomethyl [C23]		FALSE	TRUE	1.79444e-06	0	1	1	3	P82885	P82885 [30-60]	1	3287.57	6.34675	High	0	1.096e-09
FALSE	High	[K].TVENVGVSQVAPDNPERFDGSPCVLGSPGFR.[S]	1×Deamidated [N/Q]; 1×Carbamidomethyl [C23]		FALSE	TRUE	1.07818e-05	0	1	1	9	P82885	P82885 [30-60]	1	3288.56	4.5273	High	0	8.178e-08
FALSE	High	[K].TVENVGVSQVAPDNPERFDGSPCVLGSPGFR.[S]	2×Deamidated [N14; N/Q]; 1×Carbamidomethyl [C23]		FALSE	TRUE	0.0271191	0	1	1	2	P82885	P82885 [30-60]	1	3289.54	2.12123	High	0	0.001011
FALSE	High	[K].LIDLELLHK.[Y]			FALSE	TRUE	0.00655525	0	1	1	1	V8ND09	V8ND09 [343-351]	0	1093.66	2.2302	High	0	9.079e-05
FALSE	High	[R].AETECQNTEYQQLLDIK.[I]	1×Carbamidomethyl [C5]		TRUE	FALSE	0.000221171	0	1	1	1	P13645	P13645 [423-439]	0	2082.96	1.76644	High	0	2.989e-07
FALSE	High	[K].YVLPSFEVR.[L]			FALSE	TRUE	0.0134392	0	1	1	19	Q91132	Q91132 [219-227]	0	1109.6	2.12095	High	0	0.001149
FALSE	High	[K].NVPKDFYTFDSEAIVK.[NK]			FALSE	TRUE	1.50174e-05	0	1	7	7	A0A2D0TC04	A0A2D4P571 [199-214]; A0A0F7YYZ8 [386-401]; U3FAB3 [389-404]; A0A2D0TC04 [366-381]; A0A2D4K5D9 [413-428]; A0A2D4FR34 [412-427]; A0A2D4P521 [199-214]	1	1872.94	3.76198	High	0	4.989e-07
FALSE	High	[R].TLDNDIMLIK.[X]			FALSE	TRUE	0.0148048	0	1	1	1	V8N4Z1	V8N4Z1 [136-145]	0	1175.63	1.89443	High	0	0.0003605
FALSE	High	[K].TLNNDIMLIK.[L]	1×Deamidated [N3]		TRUE	FALSE	0.0148048	0	0	1	1		P07477 [103-112]	0	1175.63	1.89443	High	0	0.0003605
FALSE	High	[K].VAVIIYLDK.[V]			FALSE	TRUE	0.00620802	0	2	3	10	A0A2D4KNJ4; I2C090	A8QL55 [1420-1428]; A0A2D4KNJ4 [43-51]; I2C090 [1420-1428]	0	1033.63	2.90605	High	0	0.0002333
FALSE	High	[R].VELLYNPAFCSASTK.[G]	1×Carbamidomethyl [C10]		FALSE	TRUE	0.000118539	0	1	1	2	Q91132	Q91132 [848-862]	0	1699.84	2.80989	High	0	1.04e-07
FALSE	High	[R].VELIYNPAFCSASTEGQR.[Y]	1×Carbamidomethyl [C10]		FALSE	TRUE	1.46519e-06	0	2	5	6	A0RZG1; Q01833	A0RZG1 [855-872]; Q01833 [854-871]; A8QL54 [477-494]; Q0ZZJ6 [855-872]; Q49HM6 [855-872]	0	2041.96	4.95566	High	0	6.367e-11
FALSE	High	[KR].EGWYVNMGPMR.[L]			FALSE	TRUE	0.0116444	0	1	3	1	A8QL58	A8QL51 [99-109]; A8QL58 [99-109]; A8QL52 [99-109]	0	1339.59	2.45471	High	0	0.0002395
FALSE	High	[R].CCQVHDNCYNEAEKISGCWPYFK.[T]	1×Deamidated [N10]; 4×Carbamidomethyl [C1; C2; C8; C18]		FALSE	TRUE	0.0071127	0	3	4	1	A4FS04; P15445; P00597	A4FS04 [43-65]; P00598 [70-92]; P15445 [43-65]; P00597 [70-92]	1	2966.2	2.24588	High	0	0.000104
FALSE	High	[K].TFVTADYVIVCSTSR.[A]	1×Carbamidomethyl [C11]		FALSE	TRUE	4.86166e-07	0	1	1	37	A8QL58	A8QL58 [300-314]	0	1718.84	3.77759	High	0	9.919e-12
FALSE	High	[R].LAAICFAGAPYNNNNYNIDLKARCQ.[-]	1×Deamidated [N]; 2×Carbamidomethyl [C5; C24]		FALSE	TRUE	0.0135963	0	1	4	5	P00597	Q91133 [122-146]; P00598 [122-146]; P00597 [122-146]; P00596 [122-146]	2	2872.35	2.05173	High	0	0.0003123
FALSE	High	[R].LAAICFAGAPYNNDNYNINLKARCQ.[-]	1×Deamidated [N]; 2×Carbamidomethyl [C5; C24]		FALSE	TRUE	0.028397	0	1	1	2	P25498	P25498 [95-119]	2	2872.35	2.05173	High	0	0.001092
FALSE	High	[R].LAAICFAGAPYNDNNYNIDLKARCQ.[-]	2×Carbamidomethyl [C5; C24]		FALSE	TRUE	0.0135963	0	1	7	1	P15445	Q92085 [122-146]; Q6T179 [102-126]; P15445 [95-119]; Q9I900 [122-146]; Q92084 [122-146]; Q92086 [122-146]; P60043 [102-126]	2	2872.35	2.05173	High	0	0.0003123
FALSE	High	[R].GCQQTFAVVGAVPGDTYIAR.[G]	1×Carbamidomethyl [C2]		FALSE	TRUE	0.00398431	0	1	1	1	V8N4Y2	V8N4Y2 [85-104]	0	2110.04	2.53796	High	0	3.904e-05
FALSE	High	[K].SSGSSYPSLLQCLK.[A]	1×Carbamidomethyl [C12]		TRUE	FALSE	0.004443	0	1	1	1	P00761	P00761 [134-147]	0	1526.75	2.1699	High	0	4.706e-05
FALSE	High	[K].QFVLDLHSGK.[L]	1×Gln->pyro-Glu [N-Term]		FALSE	TRUE	0.0365541	0	1	8	1	A0A0B8RXT3	V8NBS9 [345-354]; A0A1W7RHK2 [345-354]; A0A098LYU4 [345-354]; A0A0B8RXT3 [345-354]; U3FCS0 [345-354]; T1E5U3 [345-354]; J3S4B8 [345-354]; A0A0B8RQX4 [345-354]	0	1126.59	2.11766	High	0	0.001678
FALSE	High	[R].VGLVAVDKAVYVLNDKYK.[I]			FALSE	TRUE	1.43871e-05	0	4	16	3	A0A081DUA7; A0RZG1; Q01833; Q91132	A0A081DUA7 [582-599]; A0RZG1 [582-599]; Q01833 [581-598]; A0RZG2 [582-599]; A0A081DUC1 [584-601]; A8QL54 [204-221]; A0A2Z4N9Y8 [584-601]; A0A346CI96 [584-601]; A0A346CLZ6 [584-601]; A0A081DUB7 [584-601]; Q0ZZJ6 [582-599]; A0A0B8RZV9 [584-601]; Q91132 [575-592]; Q49HM6 [582-599]; A0A194ARG1 [582-599]; A0RZC6 [582-599]	2	1994.13	4.1704	High	0	2.974e-09
FALSE	High	[K].ADVTFDSNTAFESLVVSPDKK.[T]			FALSE	TRUE	1.98088e-08	0	1	5	71	P82885	A0A182C6D0 [57-77]; A0A098LWX5 [57-77]; P82885 [9-29]; V8NEU2 [59-79]; P83234 [29-49]	1	2270.12	6.36685	High	0	2.348e-13
FALSE	High	[R].NGHPCQNNQGYCYNGKCPTLTNQCIALLGPHFTVSPK.[G]	3×Deamidated [Q/N]; 4×Carbamidomethyl [C5; C12; C17; C24]		FALSE	TRUE	1.1687e-06	0	1	1	5	P82942	P82942 [285-321]	1	4248.9	6.0168	High	0	1.174e-10
FALSE	High	[K].TLSYVTADYVIVCSTSR.[A]	1×Carbamidomethyl [C13]		FALSE	TRUE	0.000392265	0	1	2	7	Q4JHE2	R4FK16 [80-96]; Q4JHE2 [300-316]	0	1934.95	2.22297	High	0	1.791e-05
FALSE	High	[K].DFYTFDSEAIVK.[NK]			FALSE	TRUE	0.00149323	0	1	7	3	A0A2D0TC04	A0A2D4P571 [203-214]; A0A0F7YYZ8 [390-401]; U3FAB3 [393-404]; A0A2D0TC04 [370-381]; A0A2D4K5D9 [417-428]; A0A2D4FR34 [416-427]; A0A2D4P521 [203-214]	0	1434.68	3.34862	High	0	1.937e-05
FALSE	High	[K].IITHPNFNGNTLDNDIMLIK.[L]			TRUE	FALSE	5.55762e-06	0	1	1	7	P00761	P00761 [78-97]	0	2283.18	5.69097	High	0	2.577e-09
FALSE	High	[K].VLSFILPHRPDNSESCADKSPNNLWVEER.[M]	2×Deamidated [N22; N]; 1×Carbamidomethyl [C16]		FALSE	TRUE	0.000474817	0	0	7	2		A0A2D4P571 [590-618]; A0A0F7YYZ8 [777-805]; U3FAB3 [780-808]; A0A2H6N6S6 [343-371]; A0A2D4K5D9 [804-832]; A0A2D4P537 [26-54]; A0A2D4FR34 [803-831]	1	3411.63	2.56256	High	0	1.083e-06
FALSE	High	[K].VLSFILPHRPDNSESCADKSPNNLWVEER.[M]	3×Deamidated [N12; N22; N23]; 1×Carbamidomethyl [C16]		FALSE	TRUE	0.000550619	0	0	7	2		A0A2D4P571 [590-618]; A0A0F7YYZ8 [777-805]; U3FAB3 [780-808]; A0A2H6N6S6 [343-371]; A0A2D4K5D9 [804-832]; A0A2D4P537 [26-54]; A0A2D4FR34 [803-831]	1	3412.61	4.00344	High	0	2.205e-05
FALSE	High	[K].VLSFILPHRPDNSESCADKSPDNLWVEER.[M]	1×Carbamidomethyl [C16]		FALSE	TRUE	6.27932e-05	0	1	1	6	A0A2D0TC04	A0A2D0TC04 [757-785]	1	3410.64	4.41436	High	0	7.549e-07
FALSE	High	[K].VLSFILPHRPDNSESCADKSPDNLWVEER.[M]	1×Deamidated [N]; 1×Carbamidomethyl [C16]		FALSE	TRUE	0.000474817	0	1	1	2	A0A2D0TC04	A0A2D0TC04 [757-785]	1	3411.63	2.56256	High	0	1.083e-06
FALSE	High	[K].VLSFILPHRPDNSESCADKSPDNLWVEER.[M]	2×Deamidated [N12; N23]; 1×Carbamidomethyl [C16]		FALSE	TRUE	0.000550619	0	1	1	2	A0A2D0TC04	A0A2D0TC04 [757-785]	1	3412.61	4.00344	High	0	2.205e-05
FALSE	High	[R].FGFGLLNAK.[A]			FALSE	TRUE	0.0123893	0	1	1	1	V8P1Y2	V8P1Y2 [431-439]	0	966.541	2.0101	High	0	0.0002659
FALSE	High	[K].CPTLTNQCIALLGPHFTVSPK.[G]	2×Carbamidomethyl [C1; C8]		FALSE	TRUE	1.19503e-10	0	1	1	4	P82942	P82942 [301-321]	0	2354.2	7.13144	High	0	8.189e-18
FALSE	High	[R].RYPTALSVVILESTK.[T]			FALSE	TRUE	0.00642907	0	1	1	3	Q91134	Q91134 [173-187]	1	1676.96	3.54153	High	0	8.77e-05
FALSE	High	[R].ATLNLFGEWREK.[K]	1×Deamidated [N4]		FALSE	TRUE	0.00484007	0	1	1	2	D3TTC2	D3TTC2 [272-283]	1	1464.75	3.17928	High	0	5.423e-05
FALSE	High	[K].ATLDLFGEWREK.[K]			FALSE	TRUE	0.00484007	0	1	1	2	Q9PVK7	Q9PVK7 [260-271]	1	1464.75	3.17928	High	0	5.423e-05
FALSE	High	[K].VNDDYLIWGSRSDLLPTK.[D]			FALSE	TRUE	0.000743338	0	1	1	1	Q91132	Q91132 [1577-1594]	1	2092.07	3.8144	High	0	2.302e-06
FALSE	High	[K].IGCGENLFMSSQPYAWSR.[V]	1×Carbamidomethyl [C3]		FALSE	TRUE	3.03724e-06	0	1	3	4	A0A024AX20	A0A2D4G403 [29-46]; Q7ZZN8 [90-107]; A0A024AX20 [90-107]	0	2102.94	4.18109	High	0	2.165e-10
FALSE	High	[R].FHGWIDSTIMTGLR.[A]			FALSE	TRUE	0.000523414	0	1	1	37	A8QL58	A8QL58 [478-491]	0	1633.82	4.53296	High	0	1.033e-05
FALSE	High	[K].IEEVADWPGITLK.[L]			FALSE	TRUE	0.00511099	0	1	8	1	V8PCI9	U3ERT9 [393-405]; A0A2D4FT32 [116-128]; A0A0B8RU52 [393-405]; V8PCI9 [598-610]; A0A2D4FSZ4 [258-270]; J3S993 [393-405]; A0A2D4KKH8 [399-411]; A0A2D4FTN3 [258-270]	0	1470.78	2.54239	High	0	5.959e-05
FALSE	High	[K].TCADIVINDLSLIHDLPKR.[E]	1×Carbamidomethyl [C2]		FALSE	TRUE	7.98725e-09	0	1	1	43	A8QL58	A8QL58 [405-423]	1	2193.17	6.20889	High	0	1.596e-14
FALSE	High	[K].TCADIVINDLSLIHDLPKR.[E]	1×Deamidated [N8]; 1×Carbamidomethyl [C2]		FALSE	TRUE	0.000105869	0	1	1	4	A8QL58	A8QL58 [405-423]	1	2194.15	4.4838	High	0	4.048e-07
FALSE	High	[K].TDRLVILGFPCNQFGK.[Q]	1×Carbamidomethyl [C11]		FALSE	TRUE	0.000501447	0	1	1	4	V8P395	V8P395 [134-149]	1	1864.97	4.29091	High	0	1.181e-06
FALSE	High	[K].SLNNQFASFIDKVR.[F]			TRUE	FALSE	0.00237388	0	1	1	2	P04264	P04264 [186-199]	1	1638.86	1.90768	High	0	1.633e-05
FALSE	High	[K].GGAYSYIESHPWQAGIFVK.[S]			FALSE	TRUE	0.000170335	0	1	1	2	V8NYC7	V8NYC7 [86-104]	0	2110.04	2.80932	High	0	1.924e-07
FALSE	High	[R].SALTCSQVPWILQR.[Y]	1×Carbamidomethyl [C5]		FALSE	TRUE	3.66677e-05	0	1	2	2	U3FZS8	A0A2D4FNK0 [8-21]; U3FZS8 [857-870]	0	1658.87	4.08991	High	0	1.443e-08
FALSE	High	[K].YFTYLILTK.[G]			FALSE	TRUE	0.0174148	0	1	7	1	A0RZG1	A0RZG1 [481-489]; A0RZG2 [481-489]; A0A081DUC5 [481-489]; A8QL54 [103-111]; Q0ZZJ6 [481-489]; Q49HM6 [481-489]; A0RZC6 [481-489]	0	1161.66	2.32254	High	0	0.0004746
FALSE	High	[K].QVVPESLLAWER.[V]	1×Gln->pyro-Glu [N-Term]		FALSE	TRUE	0.00583358	0	1	1	1	A0A098LYE7	A0A098LYE7 [319-330]	0	1409.74	1.83451	High	0	7.445e-05
FALSE	High	[K].QVVPESLLAWER.[V]			FALSE	TRUE	0.000928242	0	1	1	2	A0A098LYE7	A0A098LYE7 [319-330]	0	1426.77	2.76064	High	0	3.337e-06
FALSE	High	[K].VLSFILPHRPDNSESCADKSPNNLWVEER.[M]	1×Deamidated [N]; 1×Carbamidomethyl [C16]		FALSE	TRUE	6.27932e-05	0	0	7	12		A0A2D4P571 [590-618]; A0A0F7YYZ8 [777-805]; U3FAB3 [780-808]; A0A2H6N6S6 [343-371]; A0A2D4K5D9 [804-832]; A0A2D4P537 [26-54]; A0A2D4FR34 [803-831]	1	3410.64	4.41436	High	0	7.549e-07
FALSE	High	[K].MQEPYTFPALLK.[S]			FALSE	TRUE	0.017892	0	1	1	1	A0A2D4L9M5	A0A2D4L9M5 [162-173]	0	1437.74	1.99377	High	0	0.0004953
FALSE	High	[K].YFTYLILNK.[G]			FALSE	TRUE	0.00437438	0	2	2	1	Q01833; Q91132	Q01833 [480-488]; Q91132 [478-486]	0	1174.65	2.40972	High	0	4.558e-05
FALSE	High	[R].LWNYFHSTLLPK.[Y]			FALSE	TRUE	6.40291e-05	0	2	9	19	A0A0B8RU55; A0A2D0TC04	A0A2D4P571 [510-521]; A0A0F7YYZ8 [697-708]; A0A0B8RU55 [737-748]; U3FAB3 [700-711]; A0A2H6N6S6 [263-274]; A0A141DWM1 [650-661]; A0A2D0TC04 [677-688]; A0A2D4K5D9 [724-735]; A0A2D4FR34 [723-734]	0	1518.81	4.33888	High	0	3.697e-08
FALSE	High	[K].IITHPNFNGNTLDNDIMLIK.[L]	1×Deamidated [N]		TRUE	FALSE	1.0615e-05	0	1	1	60	P00761	P00761 [78-97]	0	2284.16	6.12025	High	0	2.34e-08
FALSE	High	[K].IITHPNFNGNTLDNDIMLIK.[L]	2×Deamidated [N]		TRUE	FALSE	0.000134288	0	1	1	9	P00761	P00761 [78-97]	0	2285.15	4.04487	High	0	1.29e-07
FALSE	High	[K].IITHPNFNGNTLDNDIMLIK.[L]	1×Oxidation [M17]		TRUE	FALSE	0.0130798	0	1	1	1	P00761	P00761 [78-97]	0	2299.18	1.84295	High	0	0.0002912
FALSE	High	[K].IITHPNFNGNTLDNDIMLIK.[L]	1×Oxidation [M17]; 1×Deamidated [N]		TRUE	FALSE	0.000268765	0	1	1	4	P00761	P00761 [78-97]	0	2300.16	2.5299	High	0	8.332e-07
FALSE	High	[R].VYEMVNALNTMYR.[R]			FALSE	TRUE	0.000162551	0	1	1	1	Q10749	Q10749 [232-244]	0	1603.76	2.28244	High	0	1.775e-07
FALSE	High	[R].ASSSWLTAYVVK.[V]			FALSE	TRUE	0.00221315	0	3	9	2	A0RZG1; Q01833; Q91132	A0RZG1 [1063-1074]; Q01833 [1062-1073]; A0RZG2 [1063-1074]; A0A2D4ETG6 [17-28]; A8QL54 [685-696]; Q0ZZJ6 [1063-1074]; Q91132 [1056-1067]; Q49HM6 [1063-1074]; A0RZC6 [1063-1074]	0	1311.69	2.6469	High	0	1.449e-05
FALSE	High	[R].YLNIEFCLR.[H]	1×Carbamidomethyl [C7]		FALSE	TRUE	0.0114209	0	1	1	7	V8P0T5	V8P0T5 [112-120]	0	1227.62	2.07211	High	0	0.002032
FALSE	High	[R].AQIIDDAFNLAR.[A]			FALSE	TRUE	0.00552447	0	3	8	2	A0A0K8S2L4; A0A2D4PNS1; U3FZS8	A0A0K8S2L4 [673-684]; A0A2D4ICY4 [160-171]; B6EWW6 [621-632]; A0A2D4LR91 [302-313]; T1DNX8 [673-684]; A0A2D4PNS1 [523-534]; U3FZS8 [686-697]; B6EWW5 [682-693]	0	1346.71	2.06119	High	0	6.781e-05
FALSE	High	[R].QGEALNQLELQFTR.[C]			FALSE	TRUE	0.000392265	0	1	1	1	V8NL73	V8NL73 [136-149]	0	1646.85	3.38671	High	0	7.85e-07
FALSE	High	[K].NLCYKMFMVAAPHVPVKR.[G]	1×Carbamidomethyl [C3]		FALSE	TRUE	0.00107221	0	1	2	3	P01441	Q9PS34 [19-36]; P01441 [19-36]	2	2161.12	3.33588	High	0	4.281e-06
FALSE	High	[K].ETPVLSNPGPYLEFRDEVEELQK.[HQ]			FALSE	TRUE	5.57933e-06	0	4	7	5	B6EWW8; A0A194AS98; A0A346CI90; A0A2I4HXH5	B6EWW8 [194-216]; A0A0B8RXZ9 [194-216]; U3FYP9 [194-216]; A0A194AS98 [194-216]; A0A0F7YZM6 [194-216]; A0A346CI90 [194-216]; A0A2I4HXH5 [155-177]	1	2689.34	4.01885	High	0	1.384e-07
FALSE	High	[R].LAAICFAGAPYNDNNYNIDLK.[AS]	1×Carbamidomethyl [C5]		FALSE	TRUE	4.27481e-07	0	2	9	45	P15445; Q5G290	Q92085 [122-142]; Q6T179 [102-122]; P15445 [95-115]; Q9I900 [122-142]; Q92084 [122-142]; Q5G291 [101-121]; Q5G290 [101-121]; Q92086 [122-142]; P60043 [102-122]	0	2357.12	5.84493	High	0	1.044e-08
FALSE	High	[R].LAAICFAGAPYNDNNYNIDLK.[AS]	1×Deamidated [N]; 1×Carbamidomethyl [C5]		FALSE	TRUE	1.90011e-07	0	2	9	99	P15445; Q5G290	Q92085 [122-142]; Q6T179 [102-122]; P15445 [95-115]; Q9I900 [122-142]; Q92084 [122-142]; Q5G291 [101-121]; Q5G290 [101-121]; Q92086 [122-142]; P60043 [102-122]	0	2358.11	5.93345	High	0	7.901e-09
FALSE	High	[R].LAAICFAGAPYNDNNYNIDLK.[AS]	2×Deamidated [N14; N]; 1×Carbamidomethyl [C5]		FALSE	TRUE	3.64339e-07	0	2	9	7	P15445; Q5G290	Q92085 [122-142]; Q6T179 [102-122]; P15445 [95-115]; Q9I900 [122-142]; Q92084 [122-142]; Q5G291 [101-121]; Q5G290 [101-121]; Q92086 [122-142]; P60043 [102-122]	0	2359.09	6.08423	High	0	3.136e-09
FALSE	High	[R].LAAICFAGAPYNNNNYNIDLK.[A]	1×Deamidated [N]; 1×Carbamidomethyl [C5]		FALSE	TRUE	4.27481e-07	0	1	4	97	P00597	Q91133 [122-142]; P00598 [122-142]; P00597 [122-142]; P00596 [122-142]	0	2357.12	5.84493	High	0	1.044e-08
FALSE	High	[R].LAAICFAGAPYNNNNYNIDLK.[A]	2×Deamidated [N]; 1×Carbamidomethyl [C5]		FALSE	TRUE	1.90011e-07	0	1	4	93	P00597	Q91133 [122-142]; P00598 [122-142]; P00597 [122-142]; P00596 [122-142]	0	2358.11	5.93345	High	0	7.901e-09
FALSE	High	[R].LAAICFAGAPYNNNNYNIDLK.[A]	3×Deamidated [N13; N14; N]; 1×Carbamidomethyl [C5]		FALSE	TRUE	3.64339e-07	0	1	4	7	P00597	Q91133 [122-142]; P00598 [122-142]; P00597 [122-142]; P00596 [122-142]	0	2359.09	6.08423	High	0	3.136e-09
FALSE	High	[R].LAAICFAGAPYNNDNYNINLK.[A]	1×Deamidated [N]; 1×Carbamidomethyl [C5]		FALSE	TRUE	4.78644e-07	0	1	1	17	P25498	P25498 [95-115]	0	2357.12	5.57315	High	0	2.516e-08
FALSE	High	[R].LAAICFAGAPYNNDNYNINLK.[A]	2×Deamidated [N17; N19]; 1×Carbamidomethyl [C5]		FALSE	TRUE	0.000114008	0	1	1	1	P25498	P25498 [95-115]	0	2358.11	3.16543	High	0	9.775e-08
FALSE	High	[R].AEYLETWDTLMPNINK.[L]			FALSE	TRUE	1.07399e-05	0	2	6	4	A0A0B8RU55; A0A2D0TC04	A0A0F7YYZ8 [148-163]; A0A0B8RU55 [188-203]; U3FAB3 [151-166]; A0A2D0TC04 [128-143]; A0A2D4K5D9 [175-190]; A0A2D4FR34 [174-189]	0	1937.93	4.37069	High	0	1.826e-09
FALSE	High	[R].AEYLETWDTLMPNINK.[L]	1×Oxidation [M11]		FALSE	TRUE	0.0399027	0	2	6	1	A0A0B8RU55; A0A2D0TC04	A0A0F7YYZ8 [148-163]; A0A0B8RU55 [188-203]; U3FAB3 [151-166]; A0A2D0TC04 [128-143]; A0A2D4K5D9 [175-190]; A0A2D4FR34 [174-189]	0	1953.93	1.35333	High	0	0.001955
FALSE	High	[K].AASLAGLEILR.[V]			FALSE	TRUE	0.0108595	0	1	5	1	A0A0B8RRF0	A0A0F7Z0J1 [189-199]; A0A2D4GNK1 [189-199]; A0A2D4PPJ2 [189-199]; V8NPS7 [189-199]; A0A0B8RRF0 [189-199]	0	1113.66	2.51182	High	0	0.0002121
FALSE	High	[K].IYTFLKNSCPPVVETFGDTAK.[L]	1×Deamidated [N7]; 1×Carbamidomethyl [C9]		FALSE	TRUE	4.88065e-07	0	1	1	1	V8P395	V8P395 [191-211]	1	2388.18	5.15636	High	0	9.955e-12
FALSE	High	[R].VSPTASNMLKMEWYPEAASNAER.[W]	1×Deamidated [N7]		FALSE	TRUE	0.00112354	0	1	2	1	P84805	P84805 [47-69]; Q7T1K6 [47-69]	1	2583.19	2.83646	High	0	4.61e-06
FALSE	High	[K].AAAFAVQEYNAR.[S]			FALSE	TRUE	0.00207942	0	1	1	1	E3P6P4	E3P6P4 [44-55]	0	1310.65	2.92313	High	0	1.304e-05
FALSE	High	[K].THINIVVIGHVDSGK.[S]			FALSE	TRUE	0.00655525	0	1	9	1	A0A2D4NWT4	A0A2D4NWT4 [21-35]; G3G9B7 [2-16]; U3FZK1 [6-20]; A0A2D4G995 [6-20]; V8PB36 [6-20]; T1DLG0 [6-20]; A0A1W7RHQ3 [6-20]; A0A098M0E8 [6-20]; A0A098M0H0 [6-20]	0	1588.88	2.19529	High	0	9.077e-05
FALSE	High	[K].GDNNACAASVCDCDR.[L]	3×Carbamidomethyl [C6; C11; C13]		FALSE	TRUE	3.17031e-06	0	2	2	72	P15445; P60045	P15445 [80-94]; P60045 [87-101]	0	1684.61	4.54654	High	0	4.288e-08
FALSE	High	[K].KFNQTGPIVR.[W]	1×Deamidated [N3]		FALSE	TRUE	0.01001	0	0	1	1		A0A2D4Q7C6 [21-30]	1	1160.64	3.10066	High	0	0.0001856
FALSE	High	[K].LKVVPEGVQK.[CS]			FALSE	TRUE	0.00843845	0	2	3	1	Q91132; I2C090	A8QL55 [909-918]; Q91132 [913-922]; I2C090 [909-918]	1	1096.67	2.75392	High	0	0.000139
FALSE	High	[R].CCQVHDNCYNEAEK.[I]	3×Carbamidomethyl [C1; C2; C8]		FALSE	TRUE	1.69488e-08	0	4	6	11	A4FS04; P15445; P60044; P00597	A4FS04 [43-56]; P00598 [70-83]; P15445 [43-56]; P60044 [50-63]; P00597 [70-83]; P00596 [70-83]	0	1826.69	5.24764	High	0	1.105e-10
FALSE	High	[R].VSPTASNMLK.[M]			FALSE	TRUE	0.0126317	0	1	2	16	P84805	P84805 [47-56]; Q7T1K6 [47-56]	0	1047.55	2.54592	High	0	0.0006186
FALSE	High	[K].FIYGGCGGNANR.[F]	1×Carbamidomethyl [C6]		FALSE	TRUE	0.000476672	0	1	1	17	P20229	P20229 [33-44]	0	1285.57	2.93971	High	0	5.307e-06
FALSE	High	[K].FIYGGCGGNANR.[F]	1×Deamidated [N9]; 1×Carbamidomethyl [C6]		FALSE	TRUE	0.0018003	0	1	1	3	P20229	P20229 [33-44]	0	1286.56	2.78111	High	0	1.023e-05
FALSE	High	[R].KLDDKVPDTEIETK.[I]			FALSE	TRUE	5.48614e-07	0	1	1	5	I2C090	I2C090 [945-958]	2	1630.85	5.05387	High	0	3.623e-08
FALSE	High	[K].TYSYECSQGTLTCK.[G]	2×Carbamidomethyl [C6; C13]		FALSE	TRUE	9.59189e-06	0	4	11	111	A4FS04; P25498; P15445; P00597	A4FS04 [66-79]; Q91133 [93-106]; P00598 [93-106]; Q92085 [93-106]; P25498 [66-79]; P15445 [66-79]; Q9I900 [93-106]; Q92084 [93-106]; Q92086 [93-106]; P00597 [93-106]; P00596 [93-106]	0	1697.71	4.32082	High	0	1.663e-08
FALSE	High	[K].TYSYECSQGTLTCK.[G]	1×Deamidated [Q8]; 2×Carbamidomethyl [C6; C13]		FALSE	TRUE	0.0088753	0	4	11	1	A4FS04; P25498; P15445; P00597	A4FS04 [66-79]; Q91133 [93-106]; P00598 [93-106]; Q92085 [93-106]; P25498 [66-79]; P15445 [66-79]; Q9I900 [93-106]; Q92084 [93-106]; Q92086 [93-106]; P00597 [93-106]; P00596 [93-106]	0	1698.7	1.73234	High	0	0.0001506
FALSE	High	[K].VSRDSCFTLNQR.[GT]	1×Carbamidomethyl [C6]		FALSE	TRUE	0.0201655	0	2	4	2	Q9PVK7; D3TTC2	A8QL49 [528-539]; A8QL48 [519-530]; Q9PVK7 [514-525]; D3TTC2 [527-538]	1	1482.71	3.75582	High	0	0.0007255
FALSE	High	[KR].GGSGTPVDDLDRCCQVHDNCYNEAEK.[I]	3×Carbamidomethyl [C13; C14; C20]		FALSE	TRUE	3.81309e-08	0	4	6	18	A4FS04; P15445; P60044; P00597	A4FS04 [31-56]; P00598 [58-83]; P15445 [31-56]; P60044 [38-63]; P00597 [58-83]; P00596 [58-83]	1	2996.22	6.77786	High	0	9.182e-11
FALSE	High	[KR].GGSGTPVDDLDRCCQVHDNCYNEAEK.[I]	1×Deamidated [N/Q]; 3×Carbamidomethyl [C13; C14; C20]		FALSE	TRUE	7.94509e-07	0	4	6	9	A4FS04; P15445; P60044; P00597	A4FS04 [31-56]; P00598 [58-83]; P15445 [31-56]; P60044 [38-63]; P00597 [58-83]; P00596 [58-83]	1	2997.2	6.10498	High	0	2.257e-11
FALSE	High	[K].TRGCAATCPIAENR.[D]	2×Carbamidomethyl [C4; C8]		FALSE	TRUE	0.0314923	0	1	1	1	P82463	P82463 [39-52]	1	1576.73	2.11158	High	0	0.001303
FALSE	High	[KR].GGSGTPVDDLDRCCQVHDNCYNEAEK.[I]	2×Deamidated [Q15; N22; N]; 3×Carbamidomethyl [C13; C14; C20]		FALSE	TRUE	0.000463842	0	4	6	2	A4FS04; P15445; P60044; P00597	A4FS04 [31-56]; P00598 [58-83]; P15445 [31-56]; P60044 [38-63]; P00597 [58-83]; P00596 [58-83]	1	2998.19	3.91498	High	0	1.04e-06
FALSE	High	[K].DCPNGHVCYTK.[T]	1×Deamidated [N4]; 2×Carbamidomethyl [C2; C8]		FALSE	TRUE	0.000861993	0	3	6	78	P25668; P25672; P01391	P25669 [13-23]; P25668 [13-23]; P25672 [13-23]; P25671 [13-23]; P01391 [13-23]; P25673 [13-23]	0	1351.54	3.41672	High	0	1.656e-05
FALSE	High	[K].KFDQTGPIVR.[W]			FALSE	TRUE	0.01001	0	2	4	1	Q91132; I2C090	A0A2D4I970 [126-135]; A8QL55 [1222-1231]; Q91132 [1226-1235]; I2C090 [1222-1231]	1	1160.64	3.10066	High	0	0.0001856
FALSE	High	[K].YKYCSGGTHGYDNEFK.[S]	1×Carbamidomethyl [C4]		FALSE	TRUE	0.033996	0	1	8	1	A0A2D0TC04	A0A2D4P571 [264-279]; A0A0F7YYZ8 [451-466]; U3FAB3 [454-469]; A0A2H6N6S6 [17-32]; A0A2D0TC04 [431-446]; A0A2D4K5D9 [478-493]; A0A2D4FR34 [477-492]; A0A2D4P521 [264-279]	1	1925.81	1.6147	High	0	0.001489
FALSE	High	[R].CCQVHDNCYNEAEK.[I]	1×Deamidated [N/Q]; 3×Carbamidomethyl [C1; C2; C8]		FALSE	TRUE	1.88536e-07	0	4	6	13	A4FS04; P15445; P60044; P00597	A4FS04 [43-56]; P00598 [70-83]; P15445 [43-56]; P60044 [50-63]; P00597 [70-83]; P00596 [70-83]	0	1827.67	5.74073	High	0	2.01e-12
FALSE	High	[K].YECCDTDRCN.[-]	3×Carbamidomethyl [C3; C4; C9]		FALSE	TRUE	0.00673605	0	0	1	4		P25517 [51-60]	1	1392.46	3.21823	High	0	9.461e-05
FALSE	High	[R].VSPTASNMLK.[M]	1×Deamidated [N7]		FALSE	TRUE	0.0214482	0	1	2	2	P84805	P84805 [47-56]; Q7T1K6 [47-56]	0	1048.53	2.43654	High	0	0.0006765
FALSE	High	[K].TVPVKRGCIDVCPK.[N]	2×Carbamidomethyl [C8; C12]		FALSE	TRUE	0.0188856	0	3	15	3	P86540; P86382; P01447	O73859 [33-46]; P01445 [31-44]; A0A0U5AL91 [43-56]; P86540 [31-44]; A0A0U4W6H0 [43-56]; A0A0U4W6K7 [43-56]; O73858 [33-46]; A0A0U4N5W4 [43-56]; A0A0U5AR60 [43-56]; P60306 [31-44]; P24780 [31-44]; P86382 [31-44]; P01447 [31-44]; P0CH80 [31-44]; A0A0U5ALB9 [43-56]	2	1628.86	2.27334	High	0.0001267	0.004714
FALSE	High	[K].LSSPATLNSR.[V]			TRUE	FALSE	0.0139158	0	1	1	2	P00761	P00761 [98-107]	0	1045.56	2.4202	High	0	0.000324
FALSE	High	[K].LSSPATLNSR.[V]	1×Deamidated [N8]		TRUE	FALSE	0.0155683	0	1	1	1	P00761	P00761 [98-107]	0	1046.55	2.37101	High	0	0.0003908
FALSE	High	[K].VDPEIQNVK.[SA]			TRUE	FALSE	0.0403609	0	1	3	1	P35908	Q3TTY5 [188-196]; P35908 [167-175]; E1B991 [165-173]	0	1041.56	1.81483	High	0	0.001992
FALSE	High	[K].VVYDLSQKPGK.[R]			FALSE	TRUE	0.000565848	0	1	1	3	A0A2I4HXH5	A0A2I4HXH5 [433-443]	0	1233.68	3.36176	High	0	1.454e-06
FALSE	High	[R].TLLEGEESR.[M]			TRUE	FALSE	0.010944	0	1	1	1	P04264	P04264 [484-492]	0	1033.52	2.42526	High	0	0.0002161
FALSE	High	[K].LQHEAQCDSEECCEK.[C]	3×Carbamidomethyl [C7; C12; C13]		FALSE	TRUE	4.30827e-07	0	3	14	2	A0A0P0G942; Q9PVK7; D3TTC2	A0A2H6MYZ4 [57-71]; R4G2D3 [443-457]; A0A2D4H710 [288-302]; B5KFV9 [442-456]; B5KFV5 [442-456]; A0A0P0G942 [442-456]; A0A2D4H737 [314-328]; A0A2H6MYF4 [57-71]; A0A2D4H732 [368-382]; B5KFV6 [442-456]; Q9PVK7 [430-444]; R4G2I8 [227-241]; A0A194AR91 [443-457]; D3TTC2 [442-456]	0	1922.73	4.14021	High	0	4.693e-08
FALSE	High	[R].NGENQCFKR.[F]	1×Deamidated [N1]; 1×Carbamidomethyl [C6]		FALSE	TRUE	0.0311327	0	1	1	3	P01401	P01401 [19-27]	1	1153.51	2.52984	High	0	0.001279
FALSE	High	[K].VHTCRNGENQCFKR.[F]	2×Deamidated [N6; N9; Q]; 2×Carbamidomethyl [C4; C11]		FALSE	TRUE	0.00507138	0	1	1	1	P01401	P01401 [14-27]	2	1807.8	3.62382	High	0	5.851e-05
FALSE	High	[K].TCPEGKNLCFK.[AT]	2×Carbamidomethyl [C2; C9]		FALSE	TRUE	0.00684159	0	1	8	2	P62377	P14541 [14-24]; Q91996 [35-45]; Q91137 [35-45]; Q9W716 [35-45]; P62375 [35-45]; Q91126 [35-45]; P62377 [14-24]; P62394 [14-24]	1	1353.63	2.554	High	0	9.763e-05
FALSE	High	[K].TCPEGKNLCFK.[AT]	1×Deamidated [N7]; 2×Carbamidomethyl [C2; C9]		FALSE	TRUE	0.0104869	0	1	8	2	P62377	P14541 [14-24]; Q91996 [35-45]; Q91137 [35-45]; Q9W716 [35-45]; P62375 [35-45]; Q91126 [35-45]; P62377 [14-24]; P62394 [14-24]	1	1354.61	2.75353	High	0	0.0002009
FALSE	High	[R].YYNYDKPAIK.[I]			FALSE	TRUE	0.00127772	0	1	1	8	P82942	P82942 [29-38]	0	1274.64	3.01109	High	0	5.321e-05
FALSE	High	[R].YYNYDKPAIK.[I]	1×Deamidated [N3]		FALSE	TRUE	0.00275252	0	1	1	3	P82942	P82942 [29-38]	0	1275.63	2.62816	High	0	2.097e-05
FALSE	High	[K].VHTCRNGENQCFKR.[F]	1×Deamidated [N/Q]; 2×Carbamidomethyl [C4; C11]		FALSE	TRUE	0.000124216	0	1	1	11	P01401	P01401 [14-27]	2	1806.81	4.77608	High	0	1.129e-07
FALSE	High	[K].CGTLYCTEIKK.[T]	2×Carbamidomethyl [C1; C6]		FALSE	TRUE	0.000633561	0	1	1	3	D5LMJ3	D5LMJ3 [560-570]	1	1372.66	3.42064	High	0	8.785e-06
FALSE	High	[RK].NPNPEPSGCR.[G]	1×Carbamidomethyl [C9]		FALSE	TRUE	0.0261979	0	2	3	2	V8N4D8; P01140	V8N4D8 [183-192]; P01140 [58-67]; P61899 [58-67]	0	1127.49	2.64631	High	0	0.0009503
FALSE	High	[K].MYMVSNKTVPVKR.[G]			FALSE	TRUE	4.89286e-05	0	2	7	4	P86382; P01447	A0A0U5AL91 [36-48]; A0A0U4W6H0 [36-48]; A0A0U4W6K7 [36-48]; A0A0U5AR60 [36-48]; P86382 [24-36]; P01447 [24-36]; A0A0U5ALB9 [36-48]	2	1552.83	4.58214	High	0	2.354e-08
FALSE	High	[K].MYMVSNKTVPVKR.[G]	1×Deamidated [N6]		FALSE	TRUE	0.000203788	0	2	7	2	P86382; P01447	A0A0U5AL91 [36-48]; A0A0U4W6H0 [36-48]; A0A0U4W6K7 [36-48]; A0A0U5AR60 [36-48]; P86382 [24-36]; P01447 [24-36]; A0A0U5ALB9 [36-48]	2	1553.82	4.19164	High	0	2.594e-07
FALSE	High	[R].TKPAYQFSSCSVR.[E]	1×Carbamidomethyl [C10]		FALSE	TRUE	8.78024e-05	0	2	2	5	Q9PVK7; D3TTC2	Q9PVK7 [358-370]; D3TTC2 [370-382]	0	1530.74	3.97374	High	0	6.282e-08
FALSE	High	[RK].FKGAETECR.[A]	1×Carbamidomethyl [C8]		FALSE	TRUE	0.0212017	0	1	7	3	D5LMJ3	A0A346CLU2 [461-469]; A0A346CLU7 [461-469]; A0A346CLU9 [461-469]; A0A346CLU8 [461-469]; A0A346CLU6 [461-469]; D5LMJ3 [457-465]; A0A346CLU5 [461-469]	1	1097.5	2.42471	High	0	0.001268
FALSE	High	[K].MQSEADNLPYGRPHVLQHSK.[Y]			FALSE	TRUE	0.00116365	0	1	1	3	A0A2D0TC04	A0A2D0TC04 [554-573]	0	2307.13	3.76278	High	0	2.96e-05
FALSE	High	[-].LECHNQQSSQPPTTK.[TS]	1×Deamidated [N/Q]; 1×Carbamidomethyl [C3]		FALSE	TRUE	2.05933e-05	0	1	4	11	P01427	P01427 [1-15]; P01425 [1-15]; P01426 [1-15]; P68418 [1-15]	0	1755.8	4.7084	High	0	7.308e-08
FALSE	High	[R].QSVEADINGLRR.[V]	1×Deamidated [N8]		TRUE	FALSE	0.0148048	0	1	2	1	P13645	P13645 [246-257]; O77727 [201-212]	1	1358.7	3.07287	High	0	0.0003606
FALSE	High	[R].DQGKVTDIESMK.[Y]			FALSE	TRUE	0.0026371	0	1	1	1	A0A098LWY9	A0A098LWY9 [445-456]	1	1350.66	2.78187	High	0	1.948e-05
FALSE	High	[R].LENEIQTYR.[S]			TRUE	FALSE	0.0110721	0	1	1	1	P13645	P13645 [442-450]	0	1165.58	2.81898	High	0	0.0002196
FALSE	High	[-].LECHNQQSSQPPTTK.[TS]	1×Carbamidomethyl [C3]		FALSE	TRUE	7.59148e-06	0	1	4	16	P01427	P01427 [1-15]; P01425 [1-15]; P01426 [1-15]; P68418 [1-15]	0	1754.81	4.83383	High	0	2.8e-08
FALSE	High	[K].VSHSEDECLQFK.[LI]	1×Carbamidomethyl [C8]		FALSE	TRUE	0.000247641	0	1	4	4	I2C090	M9T287 [65-76]; A8QL55 [1429-1440]; A0A2D4HQU0 [104-115]; I2C090 [1429-1440]	0	1478.66	3.68385	High	0	3.608e-07
FALSE	High	[R].VYEMINAVNTK.[F]			FALSE	TRUE	0.00241115	0	2	3	2	P82942; D3TTC1	P82942 [41-51]; D3TTC1 [232-242]; D6PXE8 [232-242]	0	1281.65	3.1824	High	0	3.138e-05
FALSE	High	[R].VYEMINAVNTK.[F]	1×Oxidation [M4]		FALSE	TRUE	0.00114119	0	2	3	1	P82942; D3TTC1	P82942 [41-51]; D3TTC1 [232-242]; D6PXE8 [232-242]	0	1297.65	2.60417	High	0	4.74e-06
FALSE	High	[R].YHTIEECQR.[FY]	1×Carbamidomethyl [C7]		FALSE	TRUE	0.0222904	0	1	3	1	A0A182C5R8	A0A098M187 [74-82]; V8N7H9 [386-394]; A0A182C5R8 [64-72]	0	1235.55	2.31732	High	0	0.0007205
FALSE	High	[K].LNQDITVTASGDGK.[A]			FALSE	TRUE	0.000109649	0	1	1	7	Q91132	Q91132 [1307-1320]	0	1418.71	4.25485	High	0	4.976e-07
FALSE	High	[R].VCECVEGR.[Y]	2×Carbamidomethyl [C2; C4]		FALSE	TRUE	0.0357266	0	1	1	1	V8P0T5	V8P0T5 [104-111]	0	1008.42	2.11651	High	0	0.00162
FALSE	High	[R].IHFAGEYTGR.[F]			FALSE	TRUE	0.0122461	0	1	1	2	A8QL58	A8QL58 [468-477]	0	1150.56	2.33342	High	0	0.0002605
FALSE	High	[R].DNADVGFGSATR.[A]			FALSE	TRUE	0.00112354	0	1	2	1	A0A0K8S2L4	A0A0K8S2L4 [938-949]; T1DNX8 [938-949]	0	1209.55	3.14301	High	0	4.627e-06
FALSE	High	[R].TNVSTVKNDIIR.[YF]			FALSE	TRUE	5.74083e-05	0	1	2	2	V8P395	J9ZZN7 [228-239]; V8P395 [245-256]	1	1359.76	3.8947	High	0	3.069e-08
FALSE	High	[R].VYEMINAVNTK.[F]	1×Deamidated [N]		FALSE	TRUE	0.000980293	0	2	3	3	P82942; D3TTC1	P82942 [41-51]; D3TTC1 [232-242]; D6PXE8 [232-242]	0	1282.63	3.57408	High	0	1.104e-05
FALSE	High	[R].VSPTASNMLK.[M]	1×Oxidation [M8]		FALSE	TRUE	0.0298482	0	1	2	1	P84805	P84805 [47-56]; Q7T1K6 [47-56]	0	1063.55	1.87691	High	0	0.00119
FALSE	High	[K].VSHSENECLQFK.[I]	1×Deamidated [N6]; 1×Carbamidomethyl [C8]		FALSE	TRUE	0.000247641	0	1	1	4	A0A2D4KNJ4	A0A2D4KNJ4 [52-63]	0	1478.66	3.68385	High	0	3.608e-07
FALSE	High	[K].LVATTQMQAADAR.[K]			FALSE	TRUE	0.000182005	0	2	3	1	A0A2D4PNS1; U3FZS8	A0A2D4PNS1 [69-81]; U3FZS8 [232-244]; V8NGF6 [161-173]	0	1375.7	3.36218	High	0	2.145e-07
FALSE	High	[R].MENGTKIPCAAK.[DN]	1×Deamidated [N3]; 1×Carbamidomethyl [C9]		FALSE	TRUE	0.0040626	0	0	13	5		B5KFV8 [548-559]; A0A2H6MYZ4 [162-173]; A0A2H6MYK4 [111-122]; A0A2D4H703 [46-57]; A0A2D4H710 [393-404]; B5KFV9 [547-558]; B5KFV5 [547-558]; A0A2H6MYR1 [137-148]; A0A2D4H737 [419-430]; A0A2H6MYF4 [162-173]; B5KFV6 [547-558]; R4G2I8 [332-343]; R4G307 [60-71]	1	1320.63	3.21114	High	0	0.0001036
FALSE	High	[R].YISRYEVDNNMAQK.[V]			FALSE	TRUE	0.000511316	0	2	3	3	Q91132; I2C090	A8QL55 [1406-1419]; Q91132 [1407-1420]; I2C090 [1406-1419]	1	1730.82	3.51527	High	0	1.225e-06
FALSE	High	[K].GDNNACAASVCDCDR.[L]	1×Deamidated [N]; 3×Carbamidomethyl [C6; C11; C13]		FALSE	TRUE	1.43311e-05	0	2	2	20	P15445; P60045	P15445 [80-94]; P60045 [87-101]	0	1685.59	4.44881	High	0	3.869e-09
FALSE	High	[KR].ALTMEGNQASWR.[F]			FALSE	TRUE	0.000284948	0	3	43	51	V8N4D8; P01140; Q5YF89	A0A194ARN2 [210-221]; P25428 [213-224]; Q3HXY5 [214-225]; Q3HXX9 [215-226]; Q3HXX4 [213-224]; T2HPR2 [264-275]; U3EPH5 [213-224]; R4FIR0 [218-229]; A0A077L854 [262-273]; Q3HXZ1 [213-224]; R4FJE9 [216-227]; A0A194AT78 [213-224]; A0A081DUA8 [213-224]; Q3HXY7 [214-225]; Q3HXY6 [214-225]; Q3HXY2 [212-223]; B1Q3K2 [210-221]; Q3HXX5 [214-225]; T1E6V6 [210-221]; Q3HXX7 [214-225]; T1DP47 [210-221]; V9I1F…	0	1363.64	3.47128	High	0	1.249e-06
FALSE	High	[KR].ALTMEGNQASWR.[F]	1×Deamidated [N/Q]		FALSE	TRUE	0.00250691	0	3	43	3	V8N4D8; P01140; Q5YF89	A0A194ARN2 [210-221]; P25428 [213-224]; Q3HXY5 [214-225]; Q3HXX9 [215-226]; Q3HXX4 [213-224]; T2HPR2 [264-275]; U3EPH5 [213-224]; R4FIR0 [218-229]; A0A077L854 [262-273]; Q3HXZ1 [213-224]; R4FJE9 [216-227]; A0A194AT78 [213-224]; A0A081DUA8 [213-224]; Q3HXY7 [214-225]; Q3HXY6 [214-225]; Q3HXY2 [212-223]; B1Q3K2 [210-221]; Q3HXX5 [214-225]; T1E6V6 [210-221]; Q3HXX7 [214-225]; T1DP47 [210-221]; V9I1F…	0	1364.63	3.6011	High	0	2.321e-05
FALSE	High	[R].NGHPCQNNQGYCYNGK.[C]	1×Deamidated [N14]; 2×Carbamidomethyl [C5; C12]		FALSE	TRUE	0.0325958	0	4	45	2	U3EPC7; P82942; A0A0P0G942; D5LMJ3	A0A2H6MYZ4 [109-124]; B5KFV3 [497-512]; U3EPC7 [494-509]; A0A2H6MYG3 [58-73]; R4G2D3 [495-510]; B5KFV2 [495-510]; A0A2Z4N9R6 [522-537]; A0A2H6MYK4 [58-73]; P82942 [285-300]; R4FJY9 [131-146]; A0A2D4P0X4 [103-118]; A0A2D4H710 [340-355]; A0A2D4H6Y5 [22-37]; B5KFV9 [494-509]; A0A2D4K525 [32-47]; A0A2D4P016 [154-169]; A0A2D4K545 [28-43]; A0A2H6MYF9 [109-124]; B5KFV5 [494-509]; R4G2I0 [403-418]; A0A2H…	0	1911.75	1.30024	High	0	0.001384
FALSE	High	[KR].ALTMEGNQASWR.[F]	1×Oxidation [M4]		FALSE	TRUE	0.00130795	0	3	43	3	V8N4D8; P01140; Q5YF89	A0A194ARN2 [210-221]; P25428 [213-224]; Q3HXY5 [214-225]; Q3HXX9 [215-226]; Q3HXX4 [213-224]; T2HPR2 [264-275]; U3EPH5 [213-224]; R4FIR0 [218-229]; A0A077L854 [262-273]; Q3HXZ1 [213-224]; R4FJE9 [216-227]; A0A194AT78 [213-224]; A0A081DUA8 [213-224]; Q3HXY7 [214-225]; Q3HXY6 [214-225]; Q3HXY2 [212-223]; B1Q3K2 [210-221]; Q3HXX5 [214-225]; T1E6V6 [210-221]; Q3HXX7 [214-225]; T1DP47 [210-221]; V9I1F…	0	1379.64	3.22769	High	0	5.948e-06
FALSE	High	[R].VFSMDHNMR.[Q]			FALSE	TRUE	0.0255028	0	1	2	1	I2C090	A8QL55 [147-155]; I2C090 [147-155]	0	1136.5	2.50762	High	0	0.0009083
FALSE	High	[KR].ALTMEGNQASWR.[F]	1×Oxidation [M4]; 1×Deamidated [Q/N]		FALSE	TRUE	0.00104744	0	3	43	2	V8N4D8; P01140; Q5YF89	A0A194ARN2 [210-221]; P25428 [213-224]; Q3HXY5 [214-225]; Q3HXX9 [215-226]; Q3HXX4 [213-224]; T2HPR2 [264-275]; U3EPH5 [213-224]; R4FIR0 [218-229]; A0A077L854 [262-273]; Q3HXZ1 [213-224]; R4FJE9 [216-227]; A0A194AT78 [213-224]; A0A081DUA8 [213-224]; Q3HXY7 [214-225]; Q3HXY6 [214-225]; Q3HXY2 [212-223]; B1Q3K2 [210-221]; Q3HXX5 [214-225]; T1E6V6 [210-221]; Q3HXX7 [214-225]; T1DP47 [210-221]; V9I1F…	0	1380.62	2.47218	High	0	4.095e-06
FALSE	High	[K].QKEIVDLHNSLR.[R]	1×Deamidated [N9]; 1×Gln->pyro-Glu [N-Term]		FALSE	TRUE	0.000184865	0	2	6	5	P84805; P86543	P84805 [33-44]; V8N8B4 [15-26]; P86543 [15-26]; Q7T1K6 [33-44]; Q7ZT98 [33-44]; P0DL15 [15-26]	1	1435.75	4.65382	High	0	3.757e-07
FALSE	High	[K].QKEIVDLHNSLR.[R]			FALSE	TRUE	0.000222902	0	2	6	7	P84805; P86543	P84805 [33-44]; V8N8B4 [15-26]; P86543 [15-26]; Q7T1K6 [33-44]; Q7ZT98 [33-44]; P0DL15 [15-26]	1	1451.8	4.23474	High	0	3.017e-07
FALSE	High	[K].QKEIVDLHNSLR.[R]	1×Deamidated [N9]		FALSE	TRUE	0.000419138	0	2	6	2	P84805; P86543	P84805 [33-44]; V8N8B4 [15-26]; P86543 [15-26]; Q7T1K6 [33-44]; Q7ZT98 [33-44]; P0DL15 [15-26]	1	1452.78	3.8112	High	0	4.56e-06
FALSE	High	[K].QKEIVDLHNSLR.[R]	2×Deamidated [Q1; N9]		FALSE	TRUE	0.0412927	0	2	6	1	P84805; P86543	P84805 [33-44]; V8N8B4 [15-26]; P86543 [15-26]; Q7T1K6 [33-44]; Q7ZT98 [33-44]; P0DL15 [15-26]	1	1453.76	2.40393	High	0	0.002077
FALSE	High	[K].FDQRNLLGKR.[Y]	1×Deamidated [N5; Q]		FALSE	TRUE	0.00840575	0	1	2	1	P29181	P29181 [28-37]; P29182 [28-37]	2	1247.69	3.7243	High	0	0.0001383
FALSE	High	[K].YVCCSTDKCN.[-]	3×Carbamidomethyl [C3; C4; C9]		FALSE	TRUE	0.00484007	0	1	8	9	P62377	P01456 [51-60]; P14541 [53-62]; Q91996 [74-83]; Q9W716 [74-83]; P62375 [74-83]; P01455 [51-60]; O93443 [39-48]; P62377 [53-62]	1	1306.49	2.63243	High	0	0.0003805
FALSE	High	[K].GLQTSQDAR.[F]			FALSE	TRUE	0.0290579	0	1	7	1	A0A098M1E5	U3FZP8 [64-72]; A0A1W7RIQ5 [64-72]; V8PGR3 [64-72]; A0A0B8RUY3 [64-72]; T1DD61 [64-72]; A0A0F7ZCK0 [64-72]; A0A098M1E5 [64-72]	0	975.485	1.99799	High	0	0.001132
FALSE	High	[K].QKEIVDLHNSLR.[R]	1×Gln->pyro-Glu [N-Term]		FALSE	TRUE	0.000505372	0	2	6	8	P84805; P86543	P84805 [33-44]; V8N8B4 [15-26]; P86543 [15-26]; Q7T1K6 [33-44]; Q7ZT98 [33-44]; P0DL15 [15-26]	1	1434.77	4.1091	High	0	9.868e-06
FALSE	High	[R].TNVSTVKNDIIR.[YF]	1×Deamidated [N8]		FALSE	TRUE	0.00018924	0	1	2	4	V8P395	J9ZZN7 [228-239]; V8P395 [245-256]	1	1360.74	4.04057	High	0	4.249e-07
FALSE	High	[K].VHTCRNGENQCFK.[R]	1×Deamidated [N6; N]; 2×Carbamidomethyl [C4; C11]		FALSE	TRUE	0.0174822	0	1	1	3	P01401	P01401 [14-26]	1	1650.71	3.3601	High	0	0.0004763
FALSE	High	[R].NSMICNCSISPR.[D]	2×Carbamidomethyl [C5; C7]		FALSE	TRUE	0.000219454	0	2	2	4	Q9PVK7; D3TTC2	Q9PVK7 [558-569]; D3TTC2 [571-582]	0	1438.62	3.52127	High	0	2.935e-07
FALSE	High	[K].DLTEEPNSQGISSK.[T]			FALSE	TRUE	0.000232668	0	1	1	3	Q91132	Q91132 [761-774]	0	1504.71	3.95131	High	0	3.249e-07
FALSE	High	[K].DLTEEPNSQGISSK.[T]	1×Deamidated [N/Q]		FALSE	TRUE	0.0010074	0	1	1	3	Q91132	Q91132 [761-774]	0	1505.7	2.44176	High	0	1.615e-05
FALSE	High	[-].MICYNQQSSQPPTTK.[T]	1×Carbamidomethyl [C3]		FALSE	TRUE	0.00211208	0	1	1	2	P0CAR1	P0CAR1 [1-15]	0	1782.81	3.03516	High	0	1.342e-05
FALSE	High	[K].RGCADNCPKNSALLK.[Y]	1×Deamidated [N10]; 2×Carbamidomethyl [C3; C7]		FALSE	TRUE	0.0445521	0	1	8	1	P62377	P14541 [38-52]; Q91996 [59-73]; Q91137 [59-73]; Q9W716 [59-73]; P62375 [59-73]; Q91126 [59-73]; O93443 [24-38]; P62377 [38-52]	2	1704.82	2.81386	High	0	0.002366
FALSE	High	[R].EIVQCCSTDKCNR.[-]	3×Carbamidomethyl [C5; C6; C11]		FALSE	TRUE	0.000147458	0	1	2	2	P29181	P29181 [53-65]; P29182 [53-65]	1	1669.71	3.64446	High	0	1.511e-07
FALSE	High	[R].GCADNCPKNSALLK.[Y]	2×Carbamidomethyl [C2; C6]		FALSE	TRUE	0.0268085	0	1	8	2	P62377	P14541 [39-52]; Q91996 [60-73]; Q91137 [60-73]; Q9W716 [60-73]; P62375 [60-73]; Q91126 [60-73]; O93443 [25-38]; P62377 [39-52]	1	1547.73	2.41147	High	0	0.0009859
FALSE	High	[R].GCADNCPKNSALLK.[Y]	1×Deamidated [N9; N]; 2×Carbamidomethyl [C2; C6]		FALSE	TRUE	3.64795e-06	0	1	8	9	P62377	P14541 [39-52]; Q91996 [60-73]; Q91137 [60-73]; Q9W716 [60-73]; P62375 [60-73]; Q91126 [60-73]; O93443 [25-38]; P62377 [39-52]	1	1548.71	4.52151	High	0	2.96e-10
FALSE	High	[R].YEVDNNMAQK.[V]			FALSE	TRUE	0.00546038	0	2	3	2	Q91132; I2C090	A8QL55 [1410-1419]; Q91132 [1411-1420]; I2C090 [1410-1419]	0	1211.54	1.96544	High	0	6.65e-05
FALSE	High	[R].YEVDNNMAQK.[V]	1×Deamidated [N6]		FALSE	TRUE	0.0242596	0	2	3	1	Q91132; I2C090	A8QL55 [1410-1419]; Q91132 [1411-1420]; I2C090 [1410-1419]	0	1212.52	1.86407	High	0	0.0008354
FALSE	High	[R].KCQEALNLK.[LV]	1×Carbamidomethyl [C2]		FALSE	TRUE	0.00606488	0	3	20	2	A0RZG1; Q01833; Q91132	A0RZG1 [1578-1586]; Q01833 [1577-1585]; A0A2H6NL04 [75-83]; Q2XXR5 [19-27]; V8N885 [73-81]; A8QL54 [1200-1208]; A0A2Z4N9Y8 [1580-1588]; T1E3W8 [1578-1586]; J3S836 [1578-1586]; A0A346CI96 [1580-1588]; A0A346CLZ6 [1580-1588]; A0A081DUB7 [1580-1588]; V8NCP4 [547-555]; Q0ZZJ6 [1578-1586]; A0A0B8RZV9 [1580-1588]; A0A194APJ4 [1577-1585]; Q91132 [1568-1576]; Q49HM6 [1578-1586]; A0A182C6D3 [338-346]; A0A…	1	1103.59	3.93696	High	0	7.917e-05
FALSE	High	[K].VDFNSESTR.[R]			FALSE	TRUE	0.00966644	0	1	2	1	A0A346CLY3	A0A346CM05 [20-28]; A0A346CLY3 [20-28]	0	1054.48	2.29521	High	0	0.0001747
FALSE	High	[K].SKAEAESLYQSK.[Y]			TRUE	FALSE	0.0384116	0	1	1	1	P04264	P04264 [365-376]	1	1340.67	3.01783	High	0	0.001833
FALSE	High	[R].GCAATCPIAENR.[D]	2×Carbamidomethyl [C2; C6]		FALSE	TRUE	0.00185729	0	1	1	7	P82463	P82463 [41-52]	0	1319.58	3.56211	High	0	1.077e-05
FALSE	High	[R].NGENQCFK.[R]	1×Deamidated [N1]; 1×Carbamidomethyl [C6]		FALSE	TRUE	0.0454051	0	1	1	4	P01401	P01401 [19-26]	0	997.404	2.73902	High	0	0.00245
FALSE	High	[KR].YPVKPSEEGK.[SHT]			FALSE	TRUE	0.00165242	0	3	25	3	A0A346CIA4; A8QL58; A0A098LX00	A0A346CIA4 [160-169]; A0A194APV2 [160-169]; A0A346CIA5 [160-169]; A0A098LYF5 [4-13]; T2HQ90 [160-169]; T2HQ57 [160-169]; Q6WP39 [160-169]; A8QL51 [161-170]; A0A194ASA8 [161-170]; A0A1L8D615 [160-169]; P0DI84 [140-149]; A8QL58 [161-170]; T2HRS5 [160-169]; P81375 [39-48]; A0A068EPZ2 [160-169]; A0A098LWS4 [160-169]; Q6STF1 [160-169]; A0A077L6L4 [160-169]; P0DQH9 [68-77]; A8QL52 [161-170]; Q4JHE1 [16…	0	1133.58	3.24418	High	0	8.877e-06
FALSE	High	[K].TSAAVVQDYSKSTR.[M]			FALSE	TRUE	9.02313e-05	0	1	1	2	Q9PVK7	Q9PVK7 [308-321]	1	1512.77	4.34531	High	0	6.576e-08
FALSE	High	[R].EIVQCCSTDKCNH.[-]	3×Carbamidomethyl [C5; C6; C11]		FALSE	TRUE	0.000302106	0	1	1	6	P29180	P29180 [53-65]	1	1650.67	3.23273	High	0	5.049e-07
FALSE	High	[K].HEQNIDCGGGYVK.[L]	1×Carbamidomethyl [C7]		FALSE	TRUE	0.00655525	0	1	7	1	A0A098M1E5	U3FZP8 [98-110]; A0A1W7RIQ5 [98-110]; V8PGR3 [98-110]; A0A0B8RUY3 [98-110]; T1DD61 [98-110]; A0A0F7ZCK0 [98-110]; A0A098M1E5 [98-110]	0	1476.65	3.51567	High	0	9.081e-05
FALSE	High	[R].SGGGGGGGLGSGGSIR.[S]			TRUE	FALSE	0.000252515	0	1	1	1	P35527	P35527 [14-29]	0	1232.6	3.49796	High	0	3.723e-07
FALSE	High	[K].YCNKVHTCLNGEK.[I]	2×Deamidated [N3; N10]; 2×Carbamidomethyl [C2; C8]		FALSE	TRUE	0.0212836	0	1	6	1	P29180	Q9YGI2 [31-43]; E2ITZ6 [31-43]; Q9YGI1 [31-43]; P29180 [10-22]; O93422 [31-43]; P0DSM9 [10-22]	1	1624.71	2.37981	High	0	0.0006665
FALSE	High	[K].APVLSDSSCK.[S]	1×Carbamidomethyl [C9]		TRUE	FALSE	0.00411031	0	1	1	1	P00761	P00761 [148-157]	0	1063.51	2.25458	High	0	4.127e-05
FALSE	High	[R].EIVQCCSTDKCNH.[-]	2×Deamidated [Q4; N12]; 3×Carbamidomethyl [C5; C6; C11]		FALSE	TRUE	0.000775898	0	1	1	2	P29180	P29180 [53-65]	1	1652.63	2.98467	High	0	2.481e-06
FALSE	High	[K].IVSSNDLR.[L]	1×Deamidated [N5]		FALSE	TRUE	0.0437146	0	1	1	5	V8NM67	V8NM67 [472-479]	0	904.473	2.23539	High	0	0.002291
FALSE	High	[K].CPTDSFQR.[N]	1×Carbamidomethyl [C1]		FALSE	TRUE	0.0328461	0	1	6	2	U3EPC7	U3EPC7 [486-493]; A0A024AXX7 [487-494]; R4FIX4 [487-494]; F8RKW1 [487-494]; F8RKW0 [487-494]; R4FIM1 [253-260]	0	1010.44	2.58542	High	0	0.001397
FALSE	High	[R].ERPQCILNKPSR.[K]	1×Carbamidomethyl [C5]		FALSE	TRUE	0.000176417	0	1	1	16	D5LMJ3	D5LMJ3 [389-400]	0	1497.8	4.31408	High	0	3.918e-07
FALSE	High	[R].DVIECCSTDK.[C]	2×Carbamidomethyl [C5; C6]		FALSE	TRUE	0.0240737	0	1	1	2	P82463	P82463 [53-62]	0	1226.5	2.16491	High	0	0.0008206
FALSE	High	[K].TSAAVVQDYSK.[S]			FALSE	TRUE	0.00218743	0	1	1	7	Q9PVK7	Q9PVK7 [308-318]	0	1168.58	2.98614	High	0	1.416e-05
FALSE	High	[R].VFSMDHNTSK.[M]			FALSE	TRUE	0.00890982	0	1	1	1	Q91132	Q91132 [147-156]	0	1165.53	2.64591	High	0	0.0001518
FALSE	High	[R].EIVQCCSTDKCNH.[-]	1×Deamidated [Q/N]; 3×Carbamidomethyl [C5; C6; C11]		FALSE	TRUE	0.000167048	0	1	1	5	P29180	P29180 [53-65]	1	1651.65	3.25153	High	0	5.088e-06
FALSE	High	[R].SQYEQLAEQNRK.[D]			TRUE	FALSE	0.000666489	0	1	1	2	P13645	P13645 [323-334]	1	1493.73	3.46203	High	0	1.915e-06
FALSE	High	[R].GCINVCPK.[DSN]	1×Deamidated [N4]; 2×Carbamidomethyl [C2; C6]		FALSE	TRUE	0.034388	0	0	3	139		P01466 [37-44]; P60309 [37-44]; P01452 [37-44]	0	948.428	2.4514	High	0.001161	0.03488
FALSE	High	[R].GCIDVCPK.[NDSK]	2×Carbamidomethyl [C2; C6]		FALSE	TRUE	0.034388	0	7	79	139	P01451; P86538; P86540; P01441; P83345; P86382; P01447	P60311 [37-44]; P01456 [37-44]; Q9DGH9 [58-65]; O73859 [39-46]; P01445 [37-44]; O93471 [58-65]; P60304 [58-65]; Q9PS33 [36-43]; P01469 [37-44]; A0A0U5AL91 [49-56]; Q9PS34 [37-44]; P01451 [37-44]; P86538 [37-44]; P0DSN1 [37-44]; P07525 [37-44]; P01453 [37-44]; P01468 [37-44]; P01461 [37-44]; P01465 [37-44]; P86540 [37-44]; P25517 [37-44]; P01442 [58-65]; P01441 [37-44]; Q98958 [58-65]; P83345 [37-…	0	948.428	2.4514	High	0.001161	0.03488
FALSE	High	[K].IQYDAEKVR.[V]			FALSE	TRUE	0.0319782	0	1	1	1	A8QL58	A8QL58 [283-291]	1	1121.59	2.22566	High	0	0.001339
FALSE	High	[K].VKPGVNLNCCRTDR.[C]	2×Carbamidomethyl [C9; C10]		FALSE	TRUE	0.00177246	0	1	2	3	P01427	P59276 [45-58]; P01427 [45-58]	1	1688.83	3.13742	High	0	3.85e-05
FALSE	High	[K].HEMASPFHSER.[L]	1×Oxidation [M3]		FALSE	TRUE	0.000474817	0	1	1	4	A0A0F7Z9B1	A0A0F7Z9B1 [451-461]	0	1343.58	3.64301	High	0	1.084e-06
FALSE	High	[K].AHKPAFYYNK.[D]			FALSE	TRUE	0.000333028	0	1	1	30	P20229	P20229 [16-25]	0	1238.63	4.00505	High	0	1.225e-05
FALSE	High	[-].NVDFNSESTR.[R]			FALSE	TRUE	0.00286182	0	1	5	7	P86543	P84806 [1-10]; P0DL16 [1-10]; P86543 [1-10]; P0DL14 [1-10]; P0DL15 [1-10]	0	1168.52	2.85933	High	0	0.0003156
FALSE	High	[-].NVDFNSESTR.[R]	1×Deamidated [N]		FALSE	TRUE	0.00635453	0	1	5	6	P86543	P84806 [1-10]; P0DL16 [1-10]; P86543 [1-10]; P0DL14 [1-10]; P0DL15 [1-10]	0	1169.51	2.69127	High	0	8.594e-05
FALSE	High	[KR].VPDTEIETK.[I]			FALSE	TRUE	0.0251137	0	2	6	1	Q91132; I2C090	T1E3W8 [961-969]; J3S836 [961-969]; A0A194APJ4 [960-968]; Q91132 [954-962]; I2C090 [950-958]; A0A194ARG1 [961-969]	0	1031.53	2.18565	High	0	0.0008847
FALSE	High	[R].DPNYGMVEPGTK.[C]	1×Deamidated [N3]		FALSE	TRUE	0.00241115	0	1	1	1	D3TTC2	D3TTC2 [583-594]	0	1308.58	2.06756	High	0	1.671e-05
FALSE	High	[R].DPNYGMVEPGTK.[C]	1×Oxidation [M6]		FALSE	TRUE	0.000465653	0	1	1	2	D3TTC2	D3TTC2 [583-594]	0	1323.59	2.8765	High	0	1.049e-06
FALSE	High	[K].CGDGMVCSNR.[QH]	2×Carbamidomethyl [C1; C7]		FALSE	TRUE	0.00134412	0	4	23	4	U3EPC7; A0A0P0G942; Q9PVK7; D3TTC2	A0A2H6MYZ4 [209-218]; U3EPC7 [595-604]; A0A2H6MYK4 [159-168]; A0A2D4P0X4 [203-212]; A0A2D4H703 [91-100]; A0A2D4H710 [440-449]; B5KFV9 [594-603]; A0A024AXX7 [595-604]; A0A2D4K545 [129-138]; B5KFV5 [594-603]; A0A2H6MYR1 [184-193]; A0A0P0G942 [594-603]; A0A2D4H737 [466-475]; A0A2H6MYF4 [210-219]; A0A2D4NYV1 [172-181]; B5KFV6 [594-603]; A0A2D4K526 [128-137]; Q9PVK7 [582-591]; A0A194AS47 [595-604]; A0…	0	1155.43	3.3327	High	0	6.248e-06
FALSE	High	[-].TICYNHLTR.[T]	1×Carbamidomethyl [C3]		FALSE	TRUE	0.0392996	0	1	1	2	P82464	P82464 [1-9]	0	1177.58	1.99243	High	0	0.001903
FALSE	High	[-].TICYNHLTR.[T]	1×Deamidated [N5]; 1×Carbamidomethyl [C3]		FALSE	TRUE	0.0191055	0	1	1	1	P82464	P82464 [1-9]	0	1178.56	2.33025	High	0	0.0005566
FALSE	High	[K].SASQLYQESLRK.[V]			FALSE	TRUE	0.000425724	0	1	2	4	A8QL58	A0A2D4KYM4 [73-84]; A8QL58 [171-182]	1	1409.74	3.37818	High	0	8.987e-07
FALSE	High	[R].RTKPAYQFSSCSVR.[E]	1×Carbamidomethyl [C11]		FALSE	TRUE	0.000995693	0	2	2	4	Q9PVK7; D3TTC2	Q9PVK7 [357-370]; D3TTC2 [369-382]	1	1686.84	3.57194	High	0	3.754e-06
FALSE	High	[R].DPNYGMVEPGTK.[C]			FALSE	TRUE	0.000829045	0	1	1	8	D3TTC2	D3TTC2 [583-594]	0	1307.59	3.93509	High	0	7.378e-06
FALSE	High	[K].DCPNGHVCYTK.[T]	2×Carbamidomethyl [C2; C8]		FALSE	TRUE	0.00217893	0	3	6	5	P25668; P25672; P01391	P25669 [13-23]; P25668 [13-23]; P25672 [13-23]; P25671 [13-23]; P01391 [13-23]; P25673 [13-23]	0	1350.56	3.24539	High	0	2.247e-05
FALSE	High	[R].SQYEQLAEQNR.[K]			TRUE	FALSE	0.00270997	0	1	1	1	P13645	P13645 [323-333]	0	1365.64	2.38536	High	0	2.044e-05
FALSE	High	[K].VTMQNLNDR.[L]			TRUE	TRUE	0.00850424	0	1	11	1	P13645	Q9Z2K1 [115-123]; P02533 [117-125]; Q7Z3Y7 [88-96]; P13645 [148-156]; Q148H6 [88-96]; Q7Z3Y9 [85-93]; J3RZT5 [55-63]; Q7Z3Z0 [81-89]; Q3ZAW8 [115-123]; Q7Z3Y8 [86-94]; P08779 [119-127]	0	1090.53	2.67107	High	0	0.0001403
FALSE	High	[R].CAGETCSSLNHQER.[I]	2×Carbamidomethyl [C1; C6]		FALSE	TRUE	2.37587e-06	0	1	1	3	Q91132	Q91132 [1492-1505]	0	1648.68	4.48223	High	0	1.438e-10
FALSE	High	[K].AHKPAFYYNKDSHR.[C]			FALSE	TRUE	0.0071127	0	1	1	1	P20229	P20229 [16-29]	1	1733.85	2.44868	High	0	0.0001038
FALSE	High	[K].KRNSMICNCSISPR.[D]	1×Deamidated [N3]; 2×Carbamidomethyl [C7; C9]		FALSE	TRUE	0.00985581	0	1	1	2	Q9PVK7	Q9PVK7 [556-569]	2	1723.8	3.36454	High	0	0.001261
FALSE	High	[-].DVDFNSESTR.[R]			FALSE	TRUE	0.0235245	0	0	1	1		P84807 [1-10]	0	1169.51	2.42144	High	0	0.0007892
FALSE	High	[R].IANMMADSGK.[ST]			FALSE	TRUE	0.0164342	0	3	23	1	A0A077L7E7; A0A098LYE7; A0A098LWY9	A0A346CLX0 [333-342]; A0A182C6E9 [333-342]; A0A1W7RB94 [333-342]; A0A2H6N954 [333-342]; V8ND68 [290-299]; A0A346CI91 [333-342]; A0A2Z4NA16 [333-342]; A0A1W7RER1 [333-342]; A0A346CLY2 [334-343]; A0A2H4N395 [333-342]; F8J2D3 [333-342]; F8S101 [333-342]; A0A0B8RQP5 [333-342]; A0A077L7E7 [333-342]; T1DLW3 [333-342]; A0A0A1WDU0 [333-342]; A0A2D4HN84 [331-340]; T2HP68 [333-342]; T2HQ75 [333-342]; U3FA7…	0	1037.48	1.42096	High	0	0.0004297
FALSE	High	[K].AHKPAFYYNKDSHR.[C]	1×Deamidated [N9]		FALSE	TRUE	1.07549e-07	0	1	1	13	P20229	P20229 [16-29]	1	1734.83	5.12884	High	0	1.338e-09
FALSE	High	[R].NSMICNCSISPR.[D]	1×Deamidated [N]; 2×Carbamidomethyl [C5; C7]		FALSE	TRUE	0.000335634	0	2	2	4	Q9PVK7; D3TTC2	Q9PVK7 [558-569]; D3TTC2 [571-582]	0	1439.61	3.21022	High	0	7.088e-07
FALSE	High	[KR].QAFEHSVHR.[H]			FALSE	TRUE	0.0133356	0	4	18	1	B6EWW8; A0A194AS98; A0A346CI90; A0A2I4HXH5	B6EWW8 [448-456]; A0A182C5T8 [398-406]; V8NYW9 [117-125]; T1E3Y5 [450-458]; A0A0B8RXZ9 [448-456]; A0A194APL9 [448-456]; A0A1W7RF85 [448-456]; A0A0F7Z1K6 [448-456]; A0A077L6M5 [448-456]; W8EFS0 [268-276]; U3FYP9 [448-456]; A0A194AS98 [448-456]; A0A194ASY3 [451-459]; A0A0F7YZM6 [448-456]; A0A346CI90 [448-456]; U3T7C6 [364-372]; A0A194APR8 [449-457]; A0A2I4HXH5 [409-417]	0	1110.54	2.51116	High	0	0.0003021
FALSE	High	[K].LQPHAQCDSEECCEK.[C]	3×Carbamidomethyl [C7; C12; C13]		FALSE	TRUE	0.000462037	0	1	1	3	D5LMJ3	D5LMJ3 [440-454]	0	1890.74	2.93828	High	0	1.034e-06
FALSE	High	[R].VVEAQSQVVAGEK.[Y]			FALSE	TRUE	0.000232668	0	1	1	1	E3P6P4	E3P6P4 [67-79]	0	1343.72	3.23968	High	0	3.241e-07
FALSE	High	[KR].GGSGTPVDDLDR.[C]			FALSE	TRUE	0.00178633	0	8	32	128	A4FS04; P25498; P15445; P60044; P00600; Q6SLM2; P00597; P60045	P00615 [59-70]; A4FS04 [31-42]; Q91133 [58-69]; Q45Z48 [59-70]; Q45Z53 [59-70]; P00598 [58-69]; Q92085 [58-69]; Q6T179 [38-49]; A0A2D4PTY2 [25-36]; P25498 [31-42]; A0A2H6NIR3 [39-50]; P15445 [31-42]; Q9I900 [58-69]; P60044 [38-49]; Q92084 [58-69]; P00600 [31-42]; P00595 [31-42]; P00614 [32-43]; Q92086 [58-69]; Q6SLM2 [49-60]; P00597 [58-69]; P60045 [38-49]; R4G2E0 [59-70]; P00601 [31-42]; H8PG85 …	0	1188.55	3.65716	High	0	0.0001323
FALSE	High	[K].CCSTDNCNPFPTR.[KNE]	3×Carbamidomethyl [C1; C2; C7]		FALSE	TRUE	0.000166398	0	1	5	1	Q53B58	Q53B58 [78-90]; P01388 [56-68]; P01389 [57-69]; P34074 [56-68]; P25674 [56-68]	0	1628.63	3.44771	High	0	1.847e-07
FALSE	High	[R].GNANSLNQIK.[Y]	1×Deamidated [N4]		FALSE	TRUE	0.0220344	0	2	7	1	A0RZG1; Q01833	A0RZG1 [471-480]; Q01833 [470-479]; A0RZG2 [471-480]; A8QL54 [93-102]; Q0ZZJ6 [471-480]; Q49HM6 [471-480]; A0RZC6 [471-480]	0	1059.54	2.76501	High	0	0.0007083
FALSE	High	[K].YIQEGDACK.[AV]	1×Carbamidomethyl [C8]		FALSE	TRUE	0.0186682	0	5	20	3	A0A081DUA7; A0RZG1; Q01833; Q91132; I2C090	A0A081DUA7 [704-712]; A0RZG1 [704-712]; Q01833 [703-711]; A8QL55 [692-700]; A0A081DUC1 [706-714]; A0A081DUC5 [704-712]; M9T1M5 [125-133]; A0A2Z4N9Y8 [706-714]; T1E3W8 [704-712]; J3S836 [704-712]; A0A346CI96 [706-714]; A0A346CLZ6 [706-714]; A0A081DUB7 [706-714]; Q0ZZJ6 [704-712]; A0A0B8RZV9 [706-714]; A0A194APJ4 [703-711]; Q91132 [697-705]; I2C090 [692-700]; Q49HM6 [704-712]; A0A194ARG1 [704-712]	0	1083.48	2.21735	High	0	0.001526
FALSE	High	[K].SVAVVQDHSK.[S]			FALSE	TRUE	0.0109016	0	1	1	2	Q10749	Q10749 [321-330]	0	1069.56	2.39193	High	0	0.0003822
FALSE	High	[K].CAASVCDCDR.[V]	3×Carbamidomethyl [C1; C6; C8]		FALSE	TRUE	0.00665796	0	1	2	1	P00600	P00600 [85-94]; P00599 [84-93]	0	1213.44	2.77104	High	0	9.317e-05
FALSE	High	[K].SNCPASCFCR.[N]	3×Carbamidomethyl [C3; C7; C9]		FALSE	TRUE	0.0195529	0	1	3	3	P84805	A0A098LYM0 [227-236]; P84805 [226-235]; Q7T1K6 [226-235]	0	1258.48	2.60428	High	0	0.000974
FALSE	High	[K].HADKLTTLGVNK.[I]			FALSE	TRUE	0.00337024	0	1	2	3	A0A2I4HXH5	V8NYW9 [15-26]; A0A2I4HXH5 [178-189]	1	1296.73	3.7029	High	0	0.0001621
FALSE	High	[KR].IISDSQGYK.[H]			FALSE	TRUE	0.0164978	0	1	3	1	A0A098M0K7	A6MJH4 [363-371]; A0A098M0K7 [363-371]; A6MJH5 [361-369]	0	1010.52	1.5256	High	0	0.0004309
FALSE	High	[K].GNTVTVMENVNLDNK.[V]			FALSE	TRUE	1.47275e-05	0	2	3	69	P01140; Q5YF89	P01140 [31-45]; Q5YF89 [156-170]; P61899 [31-45]	0	1647.8	4.26489	High	0	6.992e-08
FALSE	High	[K].GNTVTVMENVNLDNK.[V]	1×Deamidated [N]		FALSE	TRUE	0.000305659	0	2	3	4	P01140; Q5YF89	P01140 [31-45]; Q5YF89 [156-170]; P61899 [31-45]	0	1648.78	3.58222	High	0	5.148e-07
FALSE	High	[K].VHTCLNGEK.[I]	1×Deamidated [N6]; 1×Carbamidomethyl [C4]		FALSE	TRUE	0.0191055	0	1	6	3	P29180	Q9YGI2 [35-43]; E2ITZ6 [35-43]; Q9YGI1 [35-43]; P29180 [14-22]; O93422 [35-43]; P0DSM9 [14-22]	0	1058.49	2.90649	High	0	0.0009929
FALSE	High	[K].CGDGMVCSK.[G]	2×Carbamidomethyl [C1; C7]		FALSE	TRUE	0.00796093	0	2	3	2	P82942; D3TTC1	P82942 [383-391]; D3TTC1 [575-583]; D6PXE8 [575-583]	0	1013.38	3.31315	High	0	0.0002385
FALSE	High	[-].TNTPEQDRYLQAEK.[Y]			FALSE	TRUE	0.000231763	0	1	1	4	P82942	P82942 [1-14]	1	1692.82	3.28609	High	0	3.217e-07
FALSE	High	[K].YCSGGTHGYDNEFK.[S]	1×Carbamidomethyl [C2]		FALSE	TRUE	0.00225667	0	1	8	3	A0A2D0TC04	A0A2D4P571 [266-279]; A0A0F7YYZ8 [453-466]; U3FAB3 [456-469]; A0A2H6N6S6 [19-32]; A0A2D0TC04 [433-446]; A0A2D4K5D9 [480-493]; A0A2D4FR34 [479-492]; A0A2D4P521 [266-279]	0	1634.65	2.97909	High	0	1.496e-05
FALSE	High	[K].HANKLTTLGVNK.[I]	1×Deamidated [N3]		FALSE	TRUE	0.00337024	0	2	2	3	B6EWW8; A0A346CI90	B6EWW8 [217-228]; A0A346CI90 [217-228]	1	1296.73	3.7029	High	0	0.0001621
FALSE	High	[R].WHMLVPGR.[Y]			FALSE	TRUE	0.0260975	0	1	2	142	P82463	U3EPM9 [49-56]; P82463 [28-35]	0	995.524	2.61235	High	0.000674	0.01951
FALSE	High	[R].MEDGTKIPCAAK.[D]	1×Carbamidomethyl [C9]		FALSE	TRUE	0.0040626	0	2	2	5	P82942; D3TTC1	P82942 [338-349]; D3TTC1 [530-541]	1	1320.63	3.21114	High	0	0.0001036
FALSE	High	[R].GCAATCPEAKPR.[E]	2×Carbamidomethyl [C2; C6]		FALSE	TRUE	0.000241917	0	3	7	41	P29181; P01401; P01400	E2IU12 [6-17]; P29181 [41-52]; P85520 [41-52]; P01401 [41-52]; P01400 [41-52]; E2IU14 [6-17]; Q802B2 [62-73]	0	1317.6	3.95069	High	0	1.928e-06
FALSE	High	[K].ASGNPILLNK.[DS]			FALSE	TRUE	0.0227236	0	2	10	1	A0A194AS98; A0A2I4HXH5	A0A182C5T8 [268-277]; T2HRS9 [246-255]; A0A077L6M5 [317-326]; W8EFS0 [137-146]; U3FYP9 [317-326]; A0A194AS98 [317-326]; A0A0F7YZM6 [317-326]; A0A077L7M9 [320-329]; U3T7C6 [233-242]; A0A2I4HXH5 [278-287]	0	1026.59	3.01807	High	0	0.0007448
FALSE	High	[R].EIVQCCSTDK.[C]	1×Deamidated [Q4]; 2×Carbamidomethyl [C5; C6]		FALSE	TRUE	0.00837317	0	2	3	2	P29181; P29180	P29181 [53-62]; P29180 [53-62]; P29182 [53-62]	0	1240.52	2.45014	High	0	0.0001369
FALSE	High	[R].DYQEYLLR.[D]			FALSE	TRUE	0.0374003	0	1	1	58	P82942	P82942 [191-198]	0	1099.54	2.00145	High	0.001161	0.03887
FALSE	High	[R].DVIECCSTDKCNL.[-]	3×Carbamidomethyl [C5; C6; C11]		FALSE	TRUE	0.000281636	0	1	1	2	P82463	P82463 [53-65]	1	1613.66	3.35191	High	0	4.495e-07
FALSE	High	[R].QTVLLPR.[K]			FALSE	TRUE	0.029507	0	1	1	44	P82942	P82942 [91-97]	0	826.515	2.36212	High	0.0003416	0.01624
FALSE	High	[K].YVCCNTDKCN.[-]	1×Deamidated [N5; N]; 3×Carbamidomethyl [C3; C4; C9]		FALSE	TRUE	0.0193279	0	1	7	3	P01441	P60309 [51-60]; P01441 [51-60]; P60308 [51-60]; P01457 [51-60]; P01459 [51-60]; P01473 [52-61]; P60307 [51-60]	1	1334.48	2.41197	High	0	0.0005666
FALSE	High	[R].LNLIDQAK.[M]			FALSE	TRUE	0.0317344	0	1	1	7	A0A2D0TC04	A0A2D0TC04 [546-553]	0	914.531	2.47283	High	0.0002356	0.007749
FALSE	High	[R].LNLIDQAK.[M]	1×Deamidated [N2]		FALSE	TRUE	0.0411359	0	1	1	1	A0A2D0TC04	A0A2D0TC04 [546-553]	0	915.515	2.19893	High	0	0.002065
FALSE	High	[-].LTCLNCPEVYCRR.[F]	3×Carbamidomethyl [C3; C6; C11]		FALSE	TRUE	0.031856	0	1	2	1	P29181	P29181 [1-13]; P29182 [1-13]	1	1740.8	2.78204	High	0	0.001325
FALSE	High	[R].GCAATCPIAENRDVIECCSTDK.[C]	4×Carbamidomethyl [C2; C6; C17; C18]		FALSE	TRUE	0.000138542	0	1	1	2	P82463	P82463 [41-62]	1	2527.07	3.60987	High	0	1.354e-07
FALSE	High	[K].YVCCNTDKCN.[-]	3×Carbamidomethyl [C3; C4; C9]		FALSE	TRUE	0.00543919	0	1	7	28	P01441	P60309 [51-60]; P01441 [51-60]; P60308 [51-60]; P01457 [51-60]; P01459 [51-60]; P01473 [52-61]; P60307 [51-60]	1	1333.5	3.17308	High	0	6.602e-05
FALSE	High	[-].NLYQFKNMIK.[C]			FALSE	TRUE	0.00273116	0	2	4	10	P25498; P15445	P25498 [1-10]; P15445 [1-10]; P00595 [1-10]; P21792 [1-10]	1	1298.69	3.28725	High	0	2.071e-05
FALSE	High	[-].NLYQFKNMIK.[C]	1×Deamidated [N/Q]		FALSE	TRUE	0.00753955	0	2	4	76	P25498; P15445	P25498 [1-10]; P15445 [1-10]; P00595 [1-10]; P21792 [1-10]	1	1299.68	3.01005	High	0	0.0004071
FALSE	High	[-].NLYQFKNMIK.[C]	2×Deamidated [N1; N7]		FALSE	TRUE	0.0310137	0	2	4	4	P25498; P15445	P25498 [1-10]; P15445 [1-10]; P00595 [1-10]; P21792 [1-10]	1	1300.66	2.84693	High	0	0.00247
FALSE	High	[-].NLYQFKNMIK.[C]	1×Oxidation [M8]		FALSE	TRUE	0.0162447	0	2	4	3	P25498; P15445	P25498 [1-10]; P15445 [1-10]; P00595 [1-10]; P21792 [1-10]	1	1314.69	2.82798	High	0	0.0004212
FALSE	High	[R].EIVQCCSTDK.[C]	2×Carbamidomethyl [C5; C6]		FALSE	TRUE	0.00884091	0	2	3	7	P29181; P29180	P29181 [53-62]; P29180 [53-62]; P29182 [53-62]	0	1239.53	2.44044	High	0	0.0002
FALSE	High	[R].GHLNPNGHQPDYSAK.[S]	1×Deamidated [N6]		FALSE	TRUE	0.00034224	0	1	2	1	V8N4Y2	U3FCT9 [139-153]; V8N4Y2 [36-50]	0	1635.75	3.4257	High	0	6.229e-07
FALSE	High	[K].YECCNTDR.[C]	2×Carbamidomethyl [C3; C4]		FALSE	TRUE	0.0216975	0	5	9	32	P86538; P86540; P83345; P86382; P01447	A0A0U5AL91 [63-70]; P86538 [51-58]; P86540 [51-58]; P83345 [51-58]; A0A0U4W6K7 [63-70]; A0A0U5AR60 [63-70]; P86382 [51-58]; P01447 [51-58]; A0A0U5ALB9 [63-70]	0	1117.4	2.22691	High	0.001258	0.0423
FALSE	High	[R].RGCAATCPEAK.[S]	2×Carbamidomethyl [C3; C7]		FALSE	TRUE	0.0140784	0	1	1	1	Q2VBN2	Q2VBN2 [61-71]	1	1220.55	2.79461	High	0	0.0003312
FALSE	High	[K].SCEPFIYHGCPGNR.[N]	2×Carbamidomethyl [C2; C10]		FALSE	TRUE	0.000646028	0	1	1	3	A0A182C5R8	A0A182C5R8 [48-61]	0	1693.72	3.43809	High	0	1.812e-06
FALSE	High	[K].SCEPFIYHGCPGNR.[N]	1×Deamidated [N13]; 2×Carbamidomethyl [C2; C10]		FALSE	TRUE	0.0101271	0	1	1	1	A0A182C5R8	A0A182C5R8 [48-61]	0	1694.7	2.71048	High	0	0.0001887
FALSE	High	[R].RVSPTASNMLK.[M]			FALSE	TRUE	0.00725224	0	1	2	3	P84805	P84805 [46-56]; Q7T1K6 [46-56]	1	1203.65	3.74644	High	0.0009773	0.02942
FALSE	High	[K].VKPGVNLNCCR.[RT]	1×Deamidated [N]; 2×Carbamidomethyl [C9; C10]		FALSE	TRUE	0.00235546	0	1	3	17	P01427	P59275 [45-55]; P59276 [45-55]; P01427 [45-55]	0	1317.64	3.40039	High	0	0.0001889
FALSE	High	[K].MYMVSNKTVPVK.[R]			FALSE	TRUE	0.00155256	0	2	7	3	P86382; P01447	A0A0U5AL91 [36-47]; A0A0U4W6H0 [36-47]; A0A0U4W6K7 [36-47]; A0A0U5AR60 [36-47]; P86382 [24-35]; P01447 [24-35]; A0A0U5ALB9 [36-47]	1	1396.73	2.9398	High	0	7.977e-06
FALSE	High	[K].MYMVSNKTVPVK.[R]	1×Deamidated [N6]		FALSE	TRUE	0.00330527	0	2	7	4	P86382; P01447	A0A0U5AL91 [36-47]; A0A0U4W6H0 [36-47]; A0A0U4W6K7 [36-47]; A0A0U5AR60 [36-47]; P86382 [24-35]; P01447 [24-35]; A0A0U5ALB9 [36-47]	1	1397.72	3.03925	High	0	2.841e-05
FALSE	High	[K].MFMVSNKTVPVK.[R]	1×Oxidation [M1]		FALSE	TRUE	0.00302215	0	0	6	2		P01445 [24-35]; O73858 [26-37]; A0A0U4N5W4 [36-47]; P24780 [24-35]; P0CH80 [24-35]; P01446 [24-35]	1	1396.73	2.88888	High	0	2.443e-05
FALSE	High	[-].NLYQFKNMIK.[C]	1×Oxidation [M8]; 1×Deamidated [N7]		FALSE	TRUE	0.00728047	0	2	4	5	P25498; P15445	P25498 [1-10]; P15445 [1-10]; P00595 [1-10]; P21792 [1-10]	1	1315.67	2.51547	High	0	0.000108
FALSE	High	[K].MFMVSNKTVPVK.[R]	1×Oxidation [M1]; 1×Deamidated [N6]		FALSE	TRUE	0.00485894	0	0	6	2		P01445 [24-35]; O73858 [26-37]; A0A0U4N5W4 [36-47]; P24780 [24-35]; P0CH80 [24-35]; P01446 [24-35]	1	1397.72	2.43148	High	0	0.0003456
FALSE	High	[K].NPFYNPSPAK.[E]			FALSE	TRUE	0.0078382	0	2	12	1	A0A0B8RU55; A0A2D0TC04	A0A2D4P571 [334-343]; A0A0F7YYZ8 [521-530]; A0A0B8RU55 [561-570]; A0A346CLX5 [560-569]; U3FAB3 [524-533]; A0A2H6N6S6 [87-96]; A0A141DWM1 [474-483]; A0A2D0TC04 [501-510]; A0A2D4K5D9 [548-557]; A0A2D4FR34 [547-556]; A0A2D4P521 [334-343]; W8E7D1 [524-533]	0	1134.56	2.80695	High	0	0.0001227
FALSE	High	[KR].TIVYLNGTTHACR.[F]	1×Deamidated [N6]; 1×Carbamidomethyl [C12]		FALSE	TRUE	2.25249e-05	0	3	6	2	A0A194AS98; A0A346CI90; A0A2I4HXH5	A0A0B8RXZ9 [356-368]; U3FYP9 [356-368]; A0A194AS98 [356-368]; A0A0F7YZM6 [356-368]; A0A346CI90 [356-368]; A0A2I4HXH5 [317-329]	0	1506.74	4.21918	High	0	6.349e-09
FALSE	High	[R].AKVDCYDSVK.[G]	1×Carbamidomethyl [C5]		FALSE	TRUE	0.0384116	0	1	1	2	V8P395	V8P395 [102-111]	1	1184.56	2.21245	High	0	0.001831
FALSE	High	[RK].HVDDQHSTIR.[LN]			FALSE	TRUE	0.00206329	0	1	2	3	Q91134	Q91134 [27-36]; Q7LZJ2 [71-80]	0	1207.58	3.47218	High	0	1.289e-05
FALSE	High	[K].FCQSILSK.[A]	1×Carbamidomethyl [C2]		FALSE	TRUE	0.0374003	0	1	3	1	A0A2D4PXP4	A0A2D4PZB5 [603-610]; A0A2D4PXP4 [830-837]; V8NSK8 [776-783]	0	982.503	2.03096	High	0	0.001754
FALSE	High	[K].CGTLYCTEIK.[K]	2×Carbamidomethyl [C1; C6]		FALSE	TRUE	0.00460135	0	1	1	1	D5LMJ3	D5LMJ3 [560-569]	0	1244.56	3.19743	High	0	4.969e-05
FALSE	High	[K].TVENVGVSQVAPDNPER.[F]			FALSE	TRUE	2.28789e-05	0	1	1	7	P82885	P82885 [30-46]	0	1810.89	4.228	High	0	1.331e-08
FALSE	High	[K].FTYGGCAGNANNFK.[R]	1×Carbamidomethyl [C6]		FALSE	TRUE	0.000298594	0	1	1	1	A0A2D4GU19	A0A2D4GU19 [75-88]	0	1520.66	3.1726	High	0	4.94e-07
FALSE	High	[R].EIVECCSTDK.[C-]	2×Carbamidomethyl [C5; C6]		FALSE	TRUE	0.00837317	0	1	6	2	P01400	Q9YGI2 [74-83]; E2ITZ6 [74-83]; P85520 [53-62]; O93422 [74-83]; P01400 [53-62]; P0DSM9 [44-53]	0	1240.52	2.45014	High	0	0.0001369
FALSE	High	[K].TWCDGFCR.[I]	2×Carbamidomethyl [C3; C7]		FALSE	TRUE	0.0181705	0	1	1	81	P25672	P25672 [24-31]	0	1101.42	2.33706	High	0	0.0005088
FALSE	High	[K].ENGAKIPCAAKDEK.[C]	1×Deamidated [N2]; 1×Carbamidomethyl [C8]		FALSE	TRUE	0.028836	0	1	1	1	D5LMJ3	D5LMJ3 [546-559]	2	1531.74	2.63576	High	0	0.001117
FALSE	High	[K].MEWYPEAASNAER.[W]			FALSE	TRUE	0.00020699	0	1	3	53	P84805	P84805 [57-69]; Q2XXQ1 [57-69]; Q7T1K6 [57-69]	0	1553.67	4.42753	High	0	3.188e-06
FALSE	High	[K].MEWYPEAASNAER.[W]	1×Deamidated [N10]		FALSE	TRUE	0.000115799	0	1	3	3	P84805	P84805 [57-69]; Q2XXQ1 [57-69]; Q7T1K6 [57-69]	0	1554.65	3.63324	High	0	1.513e-06
FALSE	High	[K].MEWYPEAASNAER.[W]	1×Oxidation [M1]		FALSE	TRUE	0.00166535	0	1	3	3	P84805	P84805 [57-69]; Q2XXQ1 [57-69]; Q7T1K6 [57-69]	0	1569.66	2.96191	High	0	8.964e-06
FALSE	High	[R].IPIIDGDGKATLKR.[D]			FALSE	TRUE	0.00274182	0	1	1	2	Q91132	Q91132 [283-296]	2	1496.88	2.76433	High	0	2.079e-05
FALSE	High	[K].KLVPLFSKTCPAGK.[N]	1×Carbamidomethyl [C10]		FALSE	TRUE	3.6525e-05	0	1	2	3	P01441	Q9PS34 [5-18]; P01441 [5-18]	2	1545.88	4.61817	High	0	1.437e-08
FALSE	High	[R].IDKVNLMVDR.[Q]			FALSE	TRUE	0.00678862	0	1	7	2	A0A2D0TC04	A0A2D4P571 [245-254]; A0A0F7YYZ8 [432-441]; U3FAB3 [435-444]; A0A2D0TC04 [412-421]; A0A2D4K5D9 [459-468]; A0A2D4FR34 [458-467]; A0A2D4P521 [245-254]	1	1202.66	3.09371	High	0.0002356	0.007078
FALSE	High	[K].YDSYSTKEYLIK.[E]			FALSE	TRUE	0.0378305	0	1	4	2	A8QL58	A8QL51 [199-210]; A8QL58 [199-210]; V8NB97 [182-193]; A0A175KDW9 [182-193]	1	1509.75	2.19662	High	0	0.001789
FALSE	High	[K].EIVDLHNSLR.[R]			FALSE	TRUE	0.00974175	0	2	6	2	P84805; P86543	P84805 [35-44]; V8N8B4 [17-26]; P86543 [17-26]; Q7T1K6 [35-44]; Q7ZT98 [35-44]; P0DL15 [17-26]	0	1195.64	2.35553	High	0	0.0001766
FALSE	High	[K].EIVDLHNSLR.[R]	1×Deamidated [N7]		FALSE	TRUE	0.0170816	0	2	6	2	P84805; P86543	P84805 [35-44]; V8N8B4 [17-26]; P86543 [17-26]; Q7T1K6 [35-44]; Q7ZT98 [35-44]; P0DL15 [17-26]	0	1196.63	2.83046	High	0	0.0004593
FALSE	High	[K].NLCYKMYMVSNK.[T]	1×Carbamidomethyl [C3]		FALSE	TRUE	0.00087213	0	1	6	3	P01447	A0A0U5AL91 [31-42]; A0A0U4W6H0 [31-42]; A0A0U4W6K7 [31-42]; A0A0U5AR60 [31-42]; P01447 [19-30]; A0A0U5ALB9 [31-42]	1	1550.72	3.38863	High	0	3.02e-06
FALSE	High	[R].DGHPCQNNQGYCYNGK.[C]	1×Deamidated [N]; 2×Carbamidomethyl [C5; C12]		FALSE	TRUE	2.25249e-05	0	1	2	11	A0A0B4SX85	A0A0B4SX85 [496-511]; A0A098M208 [496-511]	0	1912.73	4.71253	High	0	1.73e-07
FALSE	High	[R].IDTACVCVITK.[K]	2×Carbamidomethyl [C5; C7]		FALSE	TRUE	0.000121819	0	2	5	98	P01140; Q5YF89	Q3HXY2 [227-237]; Q3HXY3 [227-237]; P01140 [102-112]; Q5YF89 [227-237]; Q3HXY1 [227-237]	0	1279.64	3.90007	High	0	2.051e-06
FALSE	High	[K].YCNKVHTCR.[N]	2×Carbamidomethyl [C2; C8]		FALSE	TRUE	0.0442152	0	2	3	2	P01401; P01400	P85520 [10-18]; P01401 [10-18]; P01400 [10-18]	1	1237.56	1.47267	High	0	0.00233
FALSE	High	[K].TCSGETNCYKK.[W]	1×Deamidated [N7]; 2×Carbamidomethyl [C2; C8]		FALSE	TRUE	0.000503406	0	1	7	2	P01427	P60774 [16-26]; P80958 [37-47]; P59275 [16-26]; P59276 [16-26]; P01427 [16-26]; E2ITZ9 [18-28]; P60773 [16-26]	1	1348.55	3.9924	High	0	1.196e-06
FALSE	High	[K].TCSGETNCYKK.[W]	2×Carbamidomethyl [C2; C8]		FALSE	TRUE	0.000537891	0	1	7	4	P01427	P60774 [16-26]; P80958 [37-47]; P59275 [16-26]; P59276 [16-26]; P01427 [16-26]; E2ITZ9 [18-28]; P60773 [16-26]	1	1347.57	3.28179	High	0	1.335e-06
FALSE	High	[K].MQWYPEAASNAER.[W]	1×Oxidation [M1]; 1×Deamidated [Q2]		FALSE	TRUE	0.00166535	0	0	2	3		V8N8B4 [39-51]; Q7ZT98 [57-69]	0	1569.66	2.96191	High	0	8.964e-06
FALSE	High	[K].MQWYPEAASNAER.[W]	2×Deamidated [Q2; N10]		FALSE	TRUE	0.000115799	0	0	2	3		V8N8B4 [39-51]; Q7ZT98 [57-69]	0	1554.65	3.63324	High	0	1.513e-06
FALSE	High	[K].MQWYPEAASNAER.[W]	1×Deamidated [Q2]		FALSE	TRUE	0.00020699	0	0	2	53		V8N8B4 [39-51]; Q7ZT98 [57-69]	0	1553.67	4.42753	High	0	3.187e-06
FALSE	High	[K].YCNKVHTCR.[N]	1×Deamidated [N3]; 2×Carbamidomethyl [C2; C8]		FALSE	TRUE	0.00922659	0	2	3	2	P01401; P01400	P85520 [10-18]; P01401 [10-18]; P01400 [10-18]	1	1238.54	2.41285	High	0	0.0001618
FALSE	High	[K].YVCCNTNKCN.[-]	2×Deamidated [N5; N7; N]; 3×Carbamidomethyl [C3; C4; C9]		FALSE	TRUE	0.0193279	0	0	3	3		P01461 [51-60]; P01474 [52-61]; P01460 [51-60]	1	1334.48	2.41197	High	0	0.0005666
FALSE	High	[K].RFYEGNLLGKR.[Y]			FALSE	TRUE	0.0244469	0	1	1	1	P01400	P01400 [27-37]	2	1352.74	3.1613	High	0	0.0008444
FALSE	High	[R].DPDYGMVEPGTK.[C]			FALSE	TRUE	0.00241115	0	1	6	1	U3EPC7	U3EPC7 [583-594]; U3FWL3 [584-595]; A0A2D4K545 [117-128]; A0A0F7YYV1 [584-595]; A0A194AS47 [583-594]; A0A194AR91 [583-594]	0	1308.58	2.06756	High	0	1.671e-05
FALSE	High	[K].CCEDVMHENPMGYTCEKR.[A]	3×Carbamidomethyl [C1; C2; C15]		FALSE	TRUE	0.000703865	0	1	1	1	Q91132	Q91132 [677-694]	1	2315.9	3.31263	High	0	2.094e-06
FALSE	High	[R].AVCYQDIGDTYR.[G]	1×Carbamidomethyl [C3]		FALSE	TRUE	0.00110617	0	1	1	3	A0A0F7Z9B1	A0A0F7Z9B1 [125-136]	0	1460.65	2.9078	High	0	4.506e-06
FALSE	High	[K].REIQALCYPSIKK.[-W]	1×Carbamidomethyl [C7]		FALSE	TRUE	0.000491769	0	2	2	4	P0DI91; A8QL58	P0DI91 [83-95]; A8QL58 [423-435]	2	1605.88	4.38376	High	0	1.149e-06
FALSE	High	[K].DKISYLITK.[N]			FALSE	TRUE	0.0424062	0	1	3	4	Q91132	V8N885 [100-108]; A0A2D4ETJ5 [64-72]; Q91132 [1595-1603]	1	1080.63	2.73344	High	0	0.002169
FALSE	High	[R].TYSYECTAGTLTCTGRNNACAASVCDCDR.[L]	2×Deamidated [N17; N18]; 5×Carbamidomethyl [C6; C13; C20; C25; C27]		FALSE	TRUE	0.0229876	0	1	1	1	P60044	P60044 [73-101]	1	3336.3	1.18376	High	0	0.0007608
FALSE	High	[K].YVCCNTNKCN.[-]	1×Deamidated [N7; N]; 3×Carbamidomethyl [C3; C4; C9]		FALSE	TRUE	0.00543919	0	0	3	28		P01461 [51-60]; P01474 [52-61]; P01460 [51-60]	1	1333.5	3.17308	High	0	6.602e-05
FALSE	High	[K].MYMVSDKTVPVK.[R]			FALSE	TRUE	0.00330527	0	1	1	4	P86540	P86540 [24-35]	1	1397.72	3.03925	High	0	2.841e-05
FALSE	High	[R].IDTACVCVITKKTGN.[-]	2×Carbamidomethyl [C5; C7]		FALSE	TRUE	0.00422383	0	2	2	1	P01140; Q5YF89	P01140 [102-116]; Q5YF89 [227-241]	2	1679.85	3.65125	High	0	4.323e-05
FALSE	High	[R].DGHPCQNNQGYCYNGK.[C]	2×Deamidated [N14; Q/N]; 2×Carbamidomethyl [C5; C12]		FALSE	TRUE	0.000999581	0	1	2	8	A0A0B4SX85	A0A0B4SX85 [496-511]; A0A098M208 [496-511]	0	1913.72	3.15152	High	0	8.333e-06
FALSE	High	[K].LSAEIIELHKK.[C]			FALSE	TRUE	0.000211064	0	1	1	2	Q91134	Q91134 [69-79]	1	1280.76	4.03225	High	0	2.758e-07
FALSE	High	[K].VTLLEASER.[V]			FALSE	TRUE	0.0159337	0	1	5	11	A8QL58	A8QL58 [78-86]; R4FIJ6 [17-25]; A0A2D4KYN2 [42-50]; R4FJP5 [54-62]; Q4JHE3 [78-86]	0	1017.56	2.56971	High	0	0.00159
FALSE	High	[R].TVTENMLCAGDTR.[QH]	1×Carbamidomethyl [C8]		FALSE	TRUE	7.45422e-05	0	2	2	2	V8NYC7; A0A0F7Z9B1	V8NYC7 [212-224]; A0A0F7Z9B1 [484-496]	0	1467.66	3.36547	High	0	9.227e-08
FALSE	High	[K].TGVDIQCCSTDNCNPFPTRKRP.[-]	3×Carbamidomethyl [C7; C8; C13]		FALSE	TRUE	0.0161196	0	1	1	1	P01391	P01391 [50-71]	2	2623.18	4.28437	High	0	0.000415
FALSE	High	[R].TVETKLNQDITVTASGDGK.[A]			FALSE	TRUE	0.00777754	0	1	1	1	Q91132	Q91132 [1302-1320]	1	1977.01	2.57859	High	0	0.0001209
FALSE	High	[R].DPSYGMVEPGTK.[C]			FALSE	TRUE	0.000334328	0	1	4	1	Q9PVK7	A0A2H6MYK4 [147-158]; A0A2D4NYT4 [243-254]; A0A2H6MYF4 [198-209]; Q9PVK7 [570-581]	0	1280.58	3.12067	High	0	5.976e-07
FALSE	High	[KR].QYFFETKCK.[N]	1×Carbamidomethyl [C8]		FALSE	TRUE	0.0249214	0	1	13	1	Q5YF89	B8QCI0 [164-172]; P30894 [48-56]; P25428 [175-183]; A0A081DUA8 [175-183]; A0A223PK33 [175-183]; A6MFL6 [174-182]; A6MFL5 [174-182]; Q5YF89 [174-182]; V9I1K1 [175-183]; B0VXV5 [172-180]; A6MFL7 [174-182]; V9I168 [175-183]; V9I1B5 [175-183]	1	1250.59	2.40673	High	0	0.0008706
FALSE	High	[R].SAIYCSAIR.[N]	1×Carbamidomethyl [C5]		FALSE	TRUE	0.0234341	0	1	2	1	U3FZS8	A0A2D4LR91 [437-445]; U3FZS8 [821-829]	0	1040.52	2.46407	High	0	0.0007866
FALSE	High	[K].AVYVLNDKYK.[I]	1×Deamidated [N6]		FALSE	TRUE	0.0128289	0	5	18	4	A0A081DUA7; A0RZG1; Q01833; Q91132; I2C090	A0A081DUA7 [590-599]; A0RZG1 [590-599]; Q01833 [589-598]; A0RZG2 [590-599]; A0A081DUC1 [592-601]; V8N3L4 [93-102]; A8QL54 [212-221]; A0A2Z4N9Y8 [592-601]; A0A346CI96 [592-601]; A0A346CLZ6 [592-601]; A0A081DUB7 [592-601]; Q0ZZJ6 [590-599]; A0A0B8RZV9 [592-601]; Q91132 [583-592]; I2C090 [578-587]; Q49HM6 [590-599]; A0A194ARG1 [590-599]; A0RZC6 [590-599]	1	1213.65	2.83485	High	0	0.002051
FALSE	High	[K].MYMVSDKTVPVKR.[G]			FALSE	TRUE	0.000203788	0	1	1	2	P86540	P86540 [24-36]	2	1553.82	4.19164	High	0	2.595e-07
FALSE	High	[K].KDPSLLKYPVKPSEEGK.[S]			FALSE	TRUE	5.60811e-05	0	1	1	3	A8QL58	A8QL58 [154-170]	2	1915.05	4.49148	High	0	2.951e-08
FALSE	High	[K].ACETNVDYVYK.[T]	1×Carbamidomethyl [C2]		FALSE	TRUE	0.0115545	0	1	1	2	Q91132	Q91132 [1515-1525]	0	1361.6	3.50754	High	0	0.000236
FALSE	High	[-].RPGFCELPAAK.[G]	1×Carbamidomethyl [C5]		FALSE	TRUE	0.00105153	0	1	1	81	P20229	P20229 [1-11]	0	1245.64	4.23901	High	0	1.275e-05
FALSE	High	[KR].FYHPDKGTGLLNK.[I]			FALSE	TRUE	0.00113234	0	5	19	2	A0A081DUA7; A0RZG1; Q91132; A0A2D4KNJ4; I2C090	A0A081DUA7 [1479-1491]; A0RZG1 [1481-1493]; A0RZG2 [1480-1492]; M9T287 [106-118]; A8QL55 [1470-1482]; A8QL54 [1103-1115]; T1E3W8 [1481-1493]; J3S836 [1481-1493]; A0A2D4HQU0 [145-157]; V8NCP4 [450-462]; Q0ZZJ6 [1481-1493]; A0A194APJ4 [1480-1492]; Q91132 [1471-1483]; A0A2D4KNJ4 [93-105]; I2C090 [1470-1482]; Q49HM6 [1481-1493]; A0A182C6D3 [241-253]; A0A194ARG1 [1481-1493]; A0RZC6 [1480-1492]	1	1489.78	3.17509	High	0	4.684e-06
FALSE	High	[K].CKNPNPEPSGCR.[G]	2×Carbamidomethyl [C1; C11]		FALSE	TRUE	0.00364312	0	1	2	8	P01140	P01140 [56-67]; P61899 [56-67]	1	1415.62	3.50311	High	0	0.0003141
FALSE	High	[-].IGGFECNEHEHR.[S]	1×Carbamidomethyl [C6]		FALSE	TRUE	0.000189979	0	1	1	1	P86545	P86545 [1-12]	0	1484.63	3.32781	High	0	2.315e-07
FALSE	High	[K].YECCNTDRCN.[-]	1×Deamidated [N5]; 3×Carbamidomethyl [C3; C4; C9]		FALSE	TRUE	0.00673605	0	5	9	4	P86538; P86540; P83345; P86382; P01447	A0A0U5AL91 [63-72]; P86538 [51-60]; P86540 [51-60]; P83345 [51-60]; A0A0U4W6K7 [63-72]; A0A0U5AR60 [63-72]; P86382 [51-60]; P01447 [51-60]; A0A0U5ALB9 [63-72]	1	1392.46	3.21823	High	0	9.461e-05
FALSE	High	[R].IDTACVCVITKK.[T]	2×Carbamidomethyl [C5; C7]		FALSE	TRUE	0.000102618	0	2	5	38	P01140; Q5YF89	Q3HXY2 [227-238]; Q3HXY3 [227-238]; P01140 [102-113]; Q5YF89 [227-238]; Q3HXY1 [227-238]	1	1407.73	4.53665	High	0	2.357e-06
FALSE	High	[K].VDFNSESTRR.[R]	1×Deamidated [N4]		FALSE	TRUE	0.04145	0	1	2	3	A0A346CLY3	A0A346CM05 [20-29]; A0A346CLY3 [20-29]	1	1211.57	2.4242	High	0	0.002086
FALSE	High	[R].NGQPCLNNEGYCYNGK.[C]	1×Deamidated [N14]; 2×Carbamidomethyl [C5; C12]		FALSE	TRUE	0.0162447	0	0	2	2		A0A194AS35 [487-502]; A0A194ATS1 [486-501]	0	1888.76	2.10836	High	0	0.0004218
FALSE	High	[K].VDFNSESTRR.[R]			FALSE	TRUE	0.0445521	0	1	2	1	A0A346CLY3	A0A346CM05 [20-29]; A0A346CLY3 [20-29]	1	1210.58	2.50244	High	0	0.002359
FALSE	High	[K].YECCNTDRCN.[-]	3×Carbamidomethyl [C3; C4; C9]		FALSE	TRUE	0.0078382	0	5	9	5	P86538; P86540; P83345; P86382; P01447	A0A0U5AL91 [63-72]; P86538 [51-60]; P86540 [51-60]; P83345 [51-60]; A0A0U4W6K7 [63-72]; A0A0U5AR60 [63-72]; P86382 [51-60]; P01447 [51-60]; A0A0U5ALB9 [63-72]	1	1391.48	2.96502	High	0	0.001841
FALSE	High	[K].TCPAGKNLCYK.[MI]	1×Deamidated [N7]; 2×Carbamidomethyl [C2; C9]		FALSE	TRUE	0.00280664	0	3	49	9	P01441; P83345; P01447	P60311 [13-23]; Q9DGH9 [34-44]; O73859 [15-25]; P01445 [13-23]; P0C944 [13-23]; O93471 [34-44]; P60304 [34-44]; A0A0U5AL91 [25-35]; Q9PS34 [13-23]; P07525 [13-23]; P24779 [13-23]; P01442 [34-44]; P01441 [13-23]; Q98958 [34-44]; P83345 [13-23]; E2IU04 [15-25]; A0A0U4W6H0 [25-35]; P79810 [34-44]; O93473 [34-44]; Q9PST3 [34-44]; Q98960 [34-44]; P60302 [34-44]; A0A0U5AUY6 [25-35]; O73858 [15-25]; Q91…	1	1312.6	2.9637	High	0	6.166e-05
FALSE	High	[R].NGLPCQNNQGYCYNGK.[C]	2×Deamidated [N14; N/Q]; 2×Carbamidomethyl [C5; C12]		FALSE	TRUE	0.00233718	0	1	3	5	D3TTC2	A8QL48 [486-501]; B5G6F7 [494-509]; D3TTC2 [494-509]	0	1888.76	2.25554	High	0	2.563e-05
FALSE	High	[K].TYSYECSQGTLTCKGDNNACAASVCDCDR.[L]	5×Carbamidomethyl [C6; C13; C20; C25; C27]		FALSE	TRUE	1.23117e-08	0	1	1	3	P15445	P15445 [66-94]	1	3363.31	7.15078	High	0	2.022e-14
FALSE	High	[K].AVYVLNDKYK.[I]			FALSE	TRUE	0.0278575	0	5	18	3	A0A081DUA7; A0RZG1; Q01833; Q91132; I2C090	A0A081DUA7 [590-599]; A0RZG1 [590-599]; Q01833 [589-598]; A0RZG2 [590-599]; A0A081DUC1 [592-601]; V8N3L4 [93-102]; A8QL54 [212-221]; A0A2Z4N9Y8 [592-601]; A0A346CI96 [592-601]; A0A346CLZ6 [592-601]; A0A081DUB7 [592-601]; Q0ZZJ6 [590-599]; A0A0B8RZV9 [592-601]; Q91132 [583-592]; I2C090 [578-587]; Q49HM6 [590-599]; A0A194ARG1 [590-599]; A0RZC6 [590-599]	1	1212.66	2.78448	High	0	0.001056
FALSE	High	[R].TAAENDFVTLKK.[D]			TRUE	FALSE	0.00491598	0	1	1	1	P35908	P35908 [276-287]	1	1336.71	3.60572	High	0	5.57e-05
FALSE	High	[K].SIQEDPAVKAEISR.[M]			FALSE	TRUE	0.000209425	0	1	1	1	A0A2I4HXH5	A0A2I4HXH5 [288-301]	1	1542.81	2.52082	High	0	2.726e-07
FALSE	High	[K].SCEPFIYHGCPGNRNR.[Y]	1×Deamidated [N15]; 2×Carbamidomethyl [C2; C10]		FALSE	TRUE	0.0174148	0	1	1	1	A0A182C5R8	A0A182C5R8 [48-63]	1	1964.85	2.82559	High	0	0.0004751
FALSE	High	[K].LTILHTNDVHAR.[V]			FALSE	TRUE	0.000103825	0	1	3	2	A0A194AS98	U3FYP9 [44-55]; A0A194AS98 [44-55]; A0A0F7YZM6 [44-55]	0	1389.76	4.1779	High	0	8.353e-08
FALSE	High	[K].QKEIVDLHNSLRR.[RSX]	1×Deamidated [N9]; 1×Gln->pyro-Glu [N-Term]		FALSE	TRUE	0.0260975	0	2	6	1	P84805; P86543	P84805 [33-45]; V8N8B4 [15-27]; P86543 [15-27]; Q7T1K6 [33-45]; Q7ZT98 [33-45]; P0DL15 [15-27]	2	1591.86	3.26794	High	0	0.0009418
FALSE	High	[K].QKEIVDLHNSLRR.[RSX]			FALSE	TRUE	0.00725224	0	2	6	3	P84805; P86543	P84805 [33-45]; V8N8B4 [15-27]; P86543 [15-27]; Q7T1K6 [33-45]; Q7ZT98 [33-45]; P0DL15 [15-27]	2	1607.9	3.85487	High	0	0.0001072
FALSE	High	[K].QKEIVDLHNSLRR.[RSX]	1×Deamidated [N9]		FALSE	TRUE	0.00922659	0	2	6	1	P84805; P86543	P84805 [33-45]; V8N8B4 [15-27]; P86543 [15-27]; Q7T1K6 [33-45]; Q7ZT98 [33-45]; P0DL15 [15-27]	2	1608.88	4.45935	High	0	0.0001618
FALSE	High	[K].SSKPWCHVLK.[K]	1×Carbamidomethyl [C6]		FALSE	TRUE	0.0055676	0	1	1	1	A0A0F7Z9B1	A0A0F7Z9B1 [185-194]	0	1241.65	3.03979	High	0	6.89e-05
FALSE	High	[R].GCAATCPEAK.[TS]	2×Carbamidomethyl [C2; C6]		FALSE	TRUE	0.0133873	0	1	3	2	Q2VBN2	E2IU02 [43-52]; Q2VBN2 [62-71]; E2ITZ2 [62-71]	0	1064.45	2.70293	High	0	0.0003028
FALSE	High	[K].VKPGVNLNCCR.[RT]	2×Carbamidomethyl [C9; C10]		FALSE	TRUE	0.00647925	0	1	3	24	P01427	P59275 [45-55]; P59276 [45-55]; P01427 [45-55]	0	1316.66	3.20057	High	0	0.000282
FALSE	High	[R].KLDDRVPDTEIETK.[I]			FALSE	TRUE	0.000663896	0	1	1	4	Q91132	Q91132 [949-962]	2	1658.86	3.87787	High	0	5.158e-05
FALSE	High	[R].EIVECCSTDKCNH.[-]	3×Carbamidomethyl [C5; C6; C11]		FALSE	TRUE	0.00101528	0	1	5	4	P01400	Q9YGI2 [74-86]; E2ITZ6 [74-86]; P85520 [53-65]; O93422 [74-86]; P01400 [53-65]	1	1651.65	3.25153	High	0	5.088e-06
FALSE	High	[K].QNACQTEWMK.[S]	1×Carbamidomethyl [C4]		FALSE	TRUE	0.00324155	0	1	2	2	A0A024AX20	Q7ZZN8 [215-224]; A0A024AX20 [215-224]	0	1295.55	2.30122	High	0	2.755e-05
FALSE	High	[KR].RNSMICNCSISPR.[D]	1×Deamidated [N2]; 2×Carbamidomethyl [C6; C8]		FALSE	TRUE	0.00955456	0	2	2	1	Q9PVK7; D3TTC2	Q9PVK7 [557-569]; D3TTC2 [570-582]	1	1595.71	3.04513	High	0	0.0001708
FALSE	High	[K].ISLADGNDVR.[I]			FALSE	TRUE	0.00294089	0	1	3	23	P82464	P82464 [27-36]; Q9W727 [48-57]; Q9DEQ3 [48-57]	0	1059.54	3.00088	High	0	4.495e-05
FALSE	High	[K].ISLADGNDVR.[I]	1×Deamidated [N7]		FALSE	TRUE	0.00894448	0	1	3	3	P82464	P82464 [27-36]; Q9W727 [48-57]; Q9DEQ3 [48-57]	0	1060.53	2.66544	High	0	0.0001533
FALSE	High	[K].ETVCQMAEER.[S]	1×Carbamidomethyl [C4]		FALSE	TRUE	0.0121988	0	1	1	1	B6S2X0	B6S2X0 [78-87]	0	1252.53	2.26641	High	0	0.0002595
FALSE	High	[RK].VIQSWYDENKK.[F]			FALSE	TRUE	0.00261664	0	1	7	3	A0A024AX20	R4FJJ5 [54-64]; F2Q6G2 [108-118]; Q7ZZN8 [108-118]; F2Q6G3 [108-118]; A0A024AX20 [108-118]; C1JZW4 [107-117]; V8NKT2 [114-124]	1	1409.71	3.19613	High	0	1.927e-05
FALSE	High	[KR].RVDLGCAATCPTVK.[T]	2×Carbamidomethyl [C6; C10]		FALSE	TRUE	0.000322803	0	1	3	74	P01391	P25671 [36-49]; E2IU01 [24-37]; P01391 [36-49]	1	1547.77	4.92886	High	0	5.653e-07
FALSE	High	[KR].KFWEADGIHGGK.[SV]			FALSE	TRUE	3.48558e-05	0	5	13	5	A0A346CIA4; P0DI91; A8QL58; A0A098LX00; Q4JHE2	A0A346CIA4 [352-363]; R4FID0 [353-364]; A0A346CIA5 [352-363]; A0A098LYF5 [195-206]; P0DI91 [58-69]; A8QL58 [351-362]; R4FJP5 [329-340]; A8QL52 [353-364]; A0A098LX00 [352-363]; A0A2D4Q0B3 [56-67]; R4FK16 [133-144]; Q4JHE2 [353-364]; Q4JHE3 [353-364]	1	1344.67	4.35985	High	0	3.101e-07
FALSE	High	[K].TPLNCPPGSLK.[V]	1×Carbamidomethyl [C5]		FALSE	TRUE	0.000658741	0	1	1	2	A0A2D0TC04	A0A2D0TC04 [746-756]	0	1183.61	3.36156	High	0	4.492e-06
FALSE	High	[K].TYSYECSQGTLTCKGDNNACAASVCDCDR.[L]	2×Deamidated [N18; Q/N]; 5×Carbamidomethyl [C6; C13; C20; C25; C27]		FALSE	TRUE	2.3148e-05	0	1	1	5	P15445	P15445 [66-94]	1	3365.28	3.21884	High	0	6.648e-09
FALSE	High	[K].TYSYECSQGTLTCKGDNNACAASVCDCDR.[L]	1×Deamidated [Q/N]; 5×Carbamidomethyl [C6; C13; C20; C25; C27]		FALSE	TRUE	7.61269e-10	0	1	1	23	P15445	P15445 [66-94]	1	3364.29	6.9148	High	0	1.023e-13
FALSE	High	[K].LDDKVPDTEIETK.[I]			FALSE	TRUE	0.00585631	0	1	1	2	I2C090	I2C090 [946-958]	1	1502.76	3.10377	High	0	7.482e-05
FALSE	High	[K].TYSYECSQGTLTCKGDNNACAASVCDCDR.[L]	3×Deamidated [Q8; N17; N18]; 5×Carbamidomethyl [C6; C13; C20; C25; C27]		FALSE	TRUE	2.15256e-07	0	1	1	2	P15445	P15445 [66-94]	1	3366.26	3.89718	High	0	2.499e-12
FALSE	High	[K].LDDRVPDTEIETK.[I]			FALSE	TRUE	0.000230861	0	1	1	1	Q91132	Q91132 [950-962]	1	1530.76	3.91223	High	0	3.206e-07
FALSE	High	[K].YVCCSTDK.[C]	2×Carbamidomethyl [C3; C4]		FALSE	TRUE	0.0448914	0	1	8	3	P62377	P01456 [51-58]; P14541 [53-60]; Q91996 [74-81]; Q9W716 [74-81]; P62375 [74-81]; P01455 [51-58]; O93443 [39-46]; P62377 [53-60]	0	1032.41	2.06015	High	0.0001267	0.005585
FALSE	High	[K].SASQLYQESLR.[K]			FALSE	TRUE	0.000548477	0	1	2	5	A8QL58	A0A2D4KYM4 [73-83]; A8QL58 [171-181]	0	1281.64	3.48091	High	0	6.762e-06
FALSE	High	[K].NSLLVKYECCNTDRCN.[-]	3×Carbamidomethyl [C9; C10; C15]		FALSE	TRUE	0.00890982	0	3	6	3	P86538; P86540; P86382	P86538 [45-60]; P86540 [45-60]; A0A0U4W6K7 [57-72]; A0A0U5AR60 [57-72]; P86382 [45-60]; A0A0U5ALB9 [57-72]	2	2045.88	3.4413	High	0	0.0001524
FALSE	High	[K].SLLVKYECCNTDR.[C]	2×Carbamidomethyl [C8; C9]		FALSE	TRUE	0.0151524	0	1	1	1	P83345	P83345 [46-58]	1	1657.77	2.19552	High	0	0.0003751
FALSE	High	[R].EIVECCSTDKCNH.[-]	1×Deamidated [N12]; 3×Carbamidomethyl [C5; C6; C11]		FALSE	TRUE	0.000775898	0	1	5	2	P01400	Q9YGI2 [74-86]; E2ITZ6 [74-86]; P85520 [53-65]; O93422 [74-86]; P01400 [53-65]	1	1652.63	2.98467	High	0	2.481e-06
FALSE	High	[K].FIYGGCGGNANRFR.[T]	2×Deamidated [N9; N11]; 1×Carbamidomethyl [C6]		FALSE	TRUE	0.0270152	0	1	1	1	P20229	P20229 [33-46]	1	1590.71	1.87295	High	0	0.001001
FALSE	High	[K].NMIKCTVPSR.[S]	1×Carbamidomethyl [C5]		FALSE	TRUE	0.00476533	0	2	3	6	P25498; P15445	P25498 [7-16]; P15445 [7-16]; P00595 [7-16]	1	1205.61	3.44709	High	0	5.292e-05
FALSE	High	[K].NMIKCTVPSR.[S]	1×Deamidated [N1]; 1×Carbamidomethyl [C5]		FALSE	TRUE	0.0181005	0	2	3	1	P25498; P15445	P25498 [7-16]; P15445 [7-16]; P00595 [7-16]	1	1206.6	2.22187	High	0	0.0005049
FALSE	High	[KR].FWEADGIHGGK.[SV]			FALSE	TRUE	0.00233718	0	5	21	3	A0A346CIA4; P0DI91; A8QL58; A0A098LX00; Q4JHE2	A0A346CIA4 [353-363]; R4FID0 [354-364]; A0A346CIA5 [353-363]; A0A098LYF5 [196-206]; P0DI91 [59-69]; A8QL51 [354-364]; A0A194ASA8 [354-364]; A0A2U8QPE6 [353-363]; A8QL58 [352-362]; R4FJP5 [330-340]; A8QL52 [354-364]; Q4JHE1 [354-364]; A0A2U8QNR3 [353-363]; A0A2U8QNU6 [353-363]; A0A194ARE6 [354-364]; A0A098LX00 [353-363]; A0A2D4Q0B3 [57-67]; R4FK16 [134-144]; A0A2D4G4D6 [354-364]; Q4JHE2 [354-364];…	0	1216.57	3.7144	High	0	1.59e-05
FALSE	High	[KR].LGVHNVHVHYEDEQIR.[V]			FALSE	TRUE	0.000156947	0	1	7	2	A8QL53	A0A2D4IIG9 [22-37]; A0A2D4Q6K9 [54-69]; A0A194AT39 [85-100]; A8QL57 [107-122]; A0A194AP49 [86-101]; Q5MCS0 [84-99]; A8QL53 [107-122]	0	1944.97	3.57237	High	0	1.672e-07
FALSE	High	[R].VDLGCAATCPTVK.[T]	2×Carbamidomethyl [C5; C9]		FALSE	TRUE	2.21764e-05	0	2	5	113	P25672; P01391	P25672 [37-49]; P25671 [37-49]; E2IU01 [25-37]; P01391 [37-49]; P25673 [37-49]	0	1391.67	4.21757	High	0	1.054e-08
FALSE	High	[K].NSLVLKYECCNTDR.[C]	2×Carbamidomethyl [C9; C10]		FALSE	TRUE	0.00162687	0	1	1	2	P01447	P01447 [45-58]	1	1771.81	3.54215	High	0	8.601e-06
FALSE	High	[K].NSLVLKYECCNTDR.[C]	1×Deamidated [N11]; 2×Carbamidomethyl [C9; C10]		FALSE	TRUE	0.000679604	0	1	1	1	P01447	P01447 [45-58]	1	1772.79	3.44897	High	0	1.98e-06
FALSE	High	[K].NSLLVKYECCNTDR.[C]	2×Carbamidomethyl [C9; C10]		FALSE	TRUE	0.00047113	0	3	6	3	P86538; P86540; P86382	P86538 [45-58]; P86540 [45-58]; A0A0U4W6K7 [57-70]; A0A0U5AR60 [57-70]; P86382 [45-58]; A0A0U5ALB9 [57-70]	1	1771.81	3.51353	High	0	3.105e-06
FALSE	High	[K].NSLLVKYECCNTDR.[C]	1×Deamidated [N]; 2×Carbamidomethyl [C9; C10]		FALSE	TRUE	0.000315341	0	3	6	6	P86538; P86540; P86382	P86538 [45-58]; P86540 [45-58]; A0A0U4W6K7 [57-70]; A0A0U5AR60 [57-70]; P86382 [45-58]; A0A0U5ALB9 [57-70]	1	1772.79	3.61724	High	0	5.424e-07
FALSE	High	[R].WPHEDECQEEEFQK.[L]	1×Carbamidomethyl [C7]		FALSE	TRUE	0.00117733	0	1	1	2	Q91132	Q91132 [1610-1623]	0	1890.76	3.66133	High	0	7.264e-06
FALSE	High	[R].LKYENEVALR.[Q]			TRUE	FALSE	0.0060885	0	1	1	2	P13645	P13645 [236-245]	1	1234.68	3.35358	High	0	7.979e-05
FALSE	High	[K].TCPAGKDLCYK.[M]	2×Carbamidomethyl [C2; C9]		FALSE	TRUE	0.00280664	0	2	3	9	P86540; P86382	P86540 [13-23]; P86382 [13-23]; P86541 [13-23]	1	1312.6	2.9637	High	0	6.166e-05
FALSE	High	[R].DSCFTLNQR.[GT]	1×Carbamidomethyl [C3]		FALSE	TRUE	0.0174822	0	2	4	12	Q9PVK7; D3TTC2	A8QL49 [531-539]; A8QL48 [522-530]; Q9PVK7 [517-525]; D3TTC2 [530-538]	0	1140.51	2.32996	High	0	0.001921
FALSE	High	[K].TCSGETNCYK.[K]	2×Carbamidomethyl [C2; C8]		FALSE	TRUE	0.00240178	0	1	7	3	P01427	P60774 [16-25]; P80958 [37-46]; P59275 [16-25]; P59276 [16-25]; P01427 [16-25]; E2ITZ9 [18-27]; P60773 [16-25]	0	1219.47	2.55132	High	0	1.665e-05
FALSE	High	[K].SREECKDFVEVYGK.[S]	1×Carbamidomethyl [C5]		FALSE	TRUE	0.00276326	0	1	2	1	T2HS00	T2HS00 [351-364]; J3S9B2 [348-361]	2	1745.82	2.93221	High	0	2.107e-05
FALSE	High	[K].TCPAGKNLCYK.[MI]	2×Carbamidomethyl [C2; C9]		FALSE	TRUE	0.00808557	0	3	49	4	P01441; P83345; P01447	P60311 [13-23]; Q9DGH9 [34-44]; O73859 [15-25]; P01445 [13-23]; P0C944 [13-23]; O93471 [34-44]; P60304 [34-44]; A0A0U5AL91 [25-35]; Q9PS34 [13-23]; P07525 [13-23]; P24779 [13-23]; P01442 [34-44]; P01441 [13-23]; Q98958 [34-44]; P83345 [13-23]; E2IU04 [15-25]; A0A0U4W6H0 [25-35]; P79810 [34-44]; O93473 [34-44]; Q9PST3 [34-44]; Q98960 [34-44]; P60302 [34-44]; A0A0U5AUY6 [25-35]; O73858 [15-25]; Q91…	1	1311.62	3.14145	High	0	0.0001292
FALSE	High	[R].WANTCSLNHSPDNLR.[V]	1×Carbamidomethyl [C5]		FALSE	TRUE	3.18269e-06	0	1	2	7	P84805	P84805 [70-84]; Q7T1K6 [70-84]	0	1784.81	5.25678	High	0	2.353e-10
FALSE	High	[R].RGCAATCPEAKPR.[E]	2×Carbamidomethyl [C3; C7]		FALSE	TRUE	0.0006984	0	1	2	2	P29181	P29181 [40-52]; Q802B2 [61-73]	1	1473.7	4.22716	High	0	2.076e-06
FALSE	High	[R].WANTCSLNHSPDNLR.[V]	1×Deamidated [N]; 1×Carbamidomethyl [C5]		FALSE	TRUE	1.78746e-06	0	1	2	12	P84805	P84805 [70-84]; Q7T1K6 [70-84]	0	1785.8	4.21965	High	0	8.89e-11
FALSE	High	[K].FLVNPQGKPVMR.[W]	1×Oxidation [M11]		FALSE	TRUE	0.00254627	0	1	1	1	V8P395	V8P395 [229-240]	0	1401.77	2.32138	High	0	1.833e-05
FALSE	High	[R].VGLVAVDK.[AG]			TRUE	TRUE	0.0442152	0	4	23	3	A0A081DUA7; A0RZG1; Q01833; Q91132	A0A081DUA7 [582-589]; A0RZG1 [582-589]; Q01833 [581-588]; A0RZG2 [582-589]; M9T7D6 [112-119]; A0A081DUC1 [584-591]; A0A081DUC5 [582-589]; A8QL54 [204-211]; M9T1M5 [3-10]; A0A2Z4N9Y8 [584-591]; T1E3W8 [582-589]; J3S836 [582-589]; A0A346CI96 [584-591]; A0A346CLZ6 [584-591]; A0A081DUB7 [584-591]; Q0ZZJ6 [582-589]; A0A0B8RZV9 [584-591]; A0A194APJ4 [581-588]; Q91132 [575-582]; Q2UVX4 [591-598]; Q49HM6…	0	800.488	2.8464	High	0.0003416	0.01685
FALSE	High	[K].ICIGNVCR.[C]	2×Carbamidomethyl [C2; C7]		FALSE	TRUE	0.0420851	0	1	1	2	Q91132	Q91132 [1484-1491]	0	991.481	1.95597	High	0	0.002142
FALSE	High	[R].GERVDLGCAATCPTVK.[T]	2×Carbamidomethyl [C8; C12]		FALSE	TRUE	0.000133765	0	1	2	1	P25672	P25672 [34-49]; P25673 [34-49]	1	1733.83	5.18853	High	0	1.279e-07
FALSE	High	[K].FLVNPQGKPVMR.[W]			FALSE	TRUE	0.00233718	0	1	1	21	V8P395	V8P395 [229-240]	0	1385.77	3.04327	High	0	1.592e-05
FALSE	High	[R].VTYQTPAK.[TN]			FALSE	TRUE	0.0582574	0.00107551	1	6	2	A8QL58	A0A2D4K1V9 [69-76]; A6MFL0 [292-299]; A8QL58 [292-299]; A0A2D4Q4R3 [39-46]; Q4JHE1 [292-299]; A0A2H6NEI7 [71-78]	0	907.488	2.21473	High	0.0001267	0.003759
FALSE	High	[RK].KVIEELKR.[T]			FALSE	TRUE	0.0806198	0.00107551	1	3	1	A8QL58	A8QL58 [182-189]; A8QL52 [182-189]; Q4JHE3 [182-189]	2	1014.63	2.9719	High	0.0001267	0.006629
FALSE	High	[K].RGCIDVCPK.[NDSK]	2×Carbamidomethyl [C3; C7]		FALSE	TRUE	0.0618651	0.00107551	7	79	6	P01451; P86538; P86540; P01441; P83345; P86382; P01447	P60311 [36-44]; P01456 [36-44]; Q9DGH9 [57-65]; O73859 [38-46]; P01445 [36-44]; O93471 [57-65]; P60304 [57-65]; Q9PS33 [35-43]; P01469 [36-44]; A0A0U5AL91 [48-56]; Q9PS34 [36-44]; P01451 [36-44]; P86538 [36-44]; P0DSN1 [36-44]; P07525 [36-44]; P01453 [36-44]; P01468 [36-44]; P01461 [36-44]; P01465 [36-44]; P86540 [36-44]; P25517 [36-44]; P01442 [57-65]; P01441 [36-44]; Q98958 [57-65]; P83345 [36-…	1	1104.53	2.20295	High	0.0002356	0.00959
FALSE	High	[K].RGCINVCPK.[DSN]	1×Deamidated [N5]; 2×Carbamidomethyl [C3; C7]		FALSE	TRUE	0.0618651	0.00107551	0	3	6		P01466 [36-44]; P60309 [36-44]; P01452 [36-44]	1	1104.53	2.20295	High	0.0002356	0.00959
FALSE	High	[R].VTPEYISSQLLLK.[L]			FALSE	TRUE	0.0734693	0.00107551	1	6	1	A0A0B8RRF0	A0A0F7Z0J1 [142-154]; A0A098LZJ4 [142-154]; A0A2D4GNK1 [142-154]; A0A2D4PPJ2 [142-154]; V8NPS7 [142-154]; A0A0B8RRF0 [142-154]	0	1490.85	1.73801	High	0.0001267	0.005662
FALSE	High	[K].SIQEDPAVK.[A]			FALSE	TRUE	0.047159	0.00107551	2	4	2	A0A194AS98; A0A2I4HXH5	U3FYP9 [327-335]; A0A194AS98 [327-335]; A0A0F7YZM6 [327-335]; A0A2I4HXH5 [288-296]	0	986.515	2.40469	High	0.0001267	0.002682
FALSE	High	[K].VDCYDSVK.[G]	1×Carbamidomethyl [C3]		FALSE	TRUE	0.0526238	0.00107551	1	1	2	V8P395	V8P395 [104-111]	0	985.43	2.2572	High	0.0001267	0.00316
FALSE	High	[K].CAASCFCR.[T]	3×Carbamidomethyl [C1; C5; C7]		FALSE	TRUE	0.0563179	0.00107551	1	2	1	A0A024AX20	Q7ZZN8 [227-234]; A0A024AX20 [227-234]	0	1031.39	2.24836	High	0.0001267	0.00356
FALSE	High	[K].IIDTSQR.[I]			FALSE	TRUE	0.0661799	0.00107551	1	1	1	V8P1Y2	V8P1Y2 [563-569]	0	832.452	1.76984	High	0.0001267	0.004705
FALSE	High	[R].GHLNPNGHQPDYSAK.[S]	2×Deamidated [N6; Q9]		FALSE	TRUE	0.0794329	0.00107551	1	2	1	V8N4Y2	U3FCT9 [139-153]; V8N4Y2 [36-50]	0	1636.74	1.84865	High	0.0001267	0.006462
FALSE	High	[-].NVDFNSESTRR.[K]	1×Deamidated [N5; N]		FALSE	TRUE	0.0558955	0.00107551	1	5	1	P86543	P84806 [1-11]; P0DL16 [1-11]; P86543 [1-11]; P0DL14 [1-11]; P0DL15 [1-11]	1	1325.61	2.35104	High	0.0001267	0.003494
FALSE	High	[K].GLVLIAFSQYLQQCPFDEHVK.[L]	1×Deamidated [Q]; 1×Carbamidomethyl [C14]		TRUE	FALSE	0.0791387	0.00107551	1	1	6	P02769	P02769 [45-65]	0	2493.25	1.86409	High	0.0001267	0.00642
FALSE	High	[K].SNCPASCFCRNK.[I]	3×Carbamidomethyl [C3; C7; C9]		FALSE	TRUE	0.0649532	0.00107551	1	2	1	P84805	P84805 [226-237]; Q7T1K6 [226-237]	1	1500.61	1.83827	High	0.0001267	0.004551
FALSE	High	[RK].VYVDCCAR.[D]	2×Carbamidomethyl [C5; C6]		FALSE	TRUE	0.0514452	0.00107551	1	2	1	Q9W717	Q9W717 [74-81]; V8N9N7 [74-81]	0	1042.44	1.91913	High	0.0001267	0.003041
FALSE	High	[R].SVSDPDVQK.[A]			FALSE	TRUE	0.070782	0.00107551	1	2	1	E3P6P4	P81714 [9-17]; E3P6P4 [35-43]	0	974.479	2.14748	High	0.0001267	0.005287
FALSE	High	[K].ADHSYAAFTNR.[A]			FALSE	TRUE	0.0536258	0.00107551	2	3	2	Q01833; Q91132	Q01833 [1051-1061]; A0A346CLZ6 [1054-1064]; Q91132 [1045-1055]	0	1252.57	2.69099	High	0.0003416	0.01797
FALSE	High	[K].LFWSPLK.[I]			FALSE	TRUE	0.0528228	0.00107551	1	1	49	V8P395	V8P395 [212-218]	0	890.513	1.91616	High	0.0002356	0.01304
FALSE	High	[K].MFMVSNKTVPVKR.[G]	1×Oxidation [M1]		FALSE	TRUE	0.0674287	0.00107551	0	6	1		P01445 [24-36]; O73858 [26-38]; A0A0U4N5W4 [36-48]; P24780 [24-36]; P0CH80 [24-36]; P01446 [24-36]	2	1552.83	1.95387	High	0.0001267	0.004861
FALSE	High	[K].FPLKFPVK.[R]			FALSE	TRUE	0.0609436	0.00107551	1	7	3	P62377	Q91996 [51-58]; Q91137 [51-58]; Q9W716 [51-58]; P49122 [50-57]; P62375 [51-58]; Q91126 [51-58]; P62377 [30-37]	1	975.603	2.72733	High	0.0002356	0.01048
FALSE	High	[R].AEYLETWDTLMPNINK.[L]	1×Deamidated [N15]		FALSE	TRUE	0.0715782	0.00107551	2	6	1	A0A0B8RU55; A0A2D0TC04	A0A0F7YYZ8 [148-163]; A0A0B8RU55 [188-203]; U3FAB3 [151-166]; A0A2D0TC04 [128-143]; A0A2D4K5D9 [175-190]; A0A2D4FR34 [174-189]	0	1938.92	1.53071	High	0.0001267	0.005397
FALSE	High	[R].ALEQALER.[T-]			FALSE	TRUE	0.0620975	0.00107551	3	11	1	A0A0K8S2L4; A0A2D4PNS1; U3FZS8	A0A2D4FNK0 [114-121]; V8NHK8 [127-134]; A0A1W7RJE8 [959-966]; A0A0K8S2L4 [950-957]; A0A2D4ICY4 [437-444]; A0A2D4L994 [69-76]; B6EWW6 [898-905]; T1DNX8 [950-957]; A0A2D4PNS1 [800-807]; U3FZS8 [963-970]; B6EWW5 [959-966]	0	929.505	2.68242	High	0.0001267	0.004219
FALSE	High	[RK].IPCAAKDEK.[C]	1×Carbamidomethyl [C3]		FALSE	TRUE	0.049164	0.00107551	1	2	2	D5LMJ3	R4G2D3 [554-562]; D5LMJ3 [551-559]	1	1031.52	2.31891	High	0.0001267	0.004537
FALSE	High	[KR].KFPLKFPVK.[R]			FALSE	TRUE	0.0473379	0.00107551	1	6	3	P62377	Q91996 [50-58]; Q91137 [50-58]; Q9W716 [50-58]; P62375 [50-58]; Q91126 [50-58]; P62377 [29-37]	2	1103.7	2.95447	High	0.0001267	0.003376
FALSE	High	[R].FYEGNLLGK.[R]	1×Deamidated [N5]		FALSE	TRUE	0.0694738	0.00107551	1	1	2	P01400	P01400 [28-36]	0	1041.53	2.2472	High	0.0002356	0.009372
FALSE	High	[R].THNLEPYFESFINNLRR.[R]			TRUE	FALSE	0.0475176	0.00107551	1	1	2	P04264	P04264 [224-240]	1	2150.08	1.45985	High	0.0003416	0.0173
FALSE	High	[K].AAFLECCR.[Y]	2×Carbamidomethyl [C6; C7]		FALSE	TRUE	0.0501024	0.00107551	4	13	3	A0A081DUA7; A0RZG1; Q91132; I2C090	A0A081DUA7 [713-720]; A0RZG1 [713-720]; A0RZG2 [713-720]; A8QL55 [701-708]; T1E3W8 [713-720]; J3S836 [713-720]; Q0ZZJ6 [713-720]; A0A194APJ4 [712-719]; Q91132 [706-713]; I2C090 [701-708]; Q49HM6 [713-720]; A0A194ARG1 [713-720]; A0RZC6 [713-720]	0	1026.45	2.0228	High	0.0001267	0.004689
FALSE	High	[K].TFLPIFINSVN.[-]	1×Deamidated [N8]		FALSE	TRUE	0.0526238	0.00107551	1	1	1	A0A2D0TC04	A0A2D0TC04 [820-830]	0	1265.68	3.45131	High	0.0001267	0.003162
FALSE	High	[R].LASYLDKVR.[ASC]			TRUE	TRUE	0.0476978	0.00107551	1	14	1	P13645	P02533 [126-134]; U3FCD8 [107-115]; A0A2D4MDB1 [74-82]; P08727 [91-99]; P13645 [157-165]; A0A2H6N3Z6 [99-107]; P19012 [116-124]; V8NAN6 [200-208]; Q99456 [136-144]; Q04695 [95-103]; P19001 [94-102]; P08779 [128-136]; Q9QWL7 [95-103]; V8NYU2 [103-111]	1	1064.61	2.34439	High	0.0001267	0.002667
FALSE	High	[R].LHFANNIR.[I]	1×Deamidated [N5]		FALSE	TRUE	0.0538284	0.00107551	1	1	1	A0A2D0TC04	A0A2D0TC04 [404-411]	0	985.521	2.13255	High	0.0001267	0.003291
FALSE	High	[R].VGAFGFLGLPGSPEAPGNMGLLDQR.[L]			FALSE	TRUE	0.0679345	0.00107551	1	3	1	Q92035	R4FJM1 [173-197]; R4FJP9 [181-205]; Q92035 [181-205]	0	2500.27	2.28446	High	0.0001267	0.004927
FALSE	High	[KR].QYFFETKCK.[N]	1×Carbamidomethyl [C8]; 1×Gln->pyro-Glu [N-Term]		FALSE	TRUE	0.0468031	0.00107551	1	13	1	Q5YF89	B8QCI0 [164-172]; P30894 [48-56]; P25428 [175-183]; A0A081DUA8 [175-183]; A0A223PK33 [175-183]; A6MFL6 [174-182]; A6MFL5 [174-182]; Q5YF89 [174-182]; V9I1K1 [175-183]; B0VXV5 [172-180]; A6MFL7 [174-182]; V9I168 [175-183]; V9I1B5 [175-183]	1	1233.56	1.99104	High	0.0001267	0.002581
FALSE	High	[K].YVCCNTDK.[C]	2×Carbamidomethyl [C3; C4]		FALSE	TRUE	0.0647105	0.00107551	1	7	3	P01441	P60309 [51-58]; P01441 [51-58]; P60308 [51-58]; P01457 [51-58]; P01459 [51-58]; P01473 [52-59]; P60307 [51-58]	0	1059.42	1.97022	High	0.001447	0.0469
FALSE	High	[R].GNANSLNQIKYFTYLILNKGK.[I]	1×Deamidated [N/Q]		FALSE	TRUE	0.0514452	0.00107551	1	1	3	Q01833	Q01833 [470-490]	2	2400.29	1.76273	High	0.0001267	0.003038
FALSE	High	[K].YVCCNTNK.[C]	1×Deamidated [N7]; 2×Carbamidomethyl [C3; C4]		FALSE	TRUE	0.0647105	0.00107551	0	3	3		P01461 [51-58]; P01474 [52-59]; P01460 [51-58]	0	1059.42	1.97022	High	0.001447	0.04691
FALSE	High	[R].FYEGNLLGKR.[Y]			FALSE	TRUE	0.069215	0.00107551	1	1	6	P01400	P01400 [28-37]	1	1196.64	2.22618	High	0.0002356	0.01052
FALSE	High	[K].VHVIFNYK.[G]			FALSE	TRUE	0.0569574	0.00107551	1	7	1	A0A098M1E5	U3FZP8 [143-150]; A0A1W7RIQ5 [143-150]; V8PGR3 [143-150]; A0A0B8RUY3 [143-150]; T1DD61 [143-150]; A0A0F7ZCK0 [143-150]; A0A098M1E5 [143-150]	0	1019.57	2.13324	High	0.0001267	0.003621
FALSE	High	[K].RGCIDVCPKNSLLVK.[Y]	1×Deamidated [N10]; 2×Carbamidomethyl [C3; C7]		FALSE	TRUE	0.0791387	0.00107551	4	22	1	P01451; P86538; P86540; P86382	P01445 [36-50]; P60304 [57-71]; Q9PS33 [35-49]; P01451 [36-50]; P86538 [36-50]; P86540 [36-50]; Q98958 [57-71]; E2IU04 [38-52]; A0A0U4W6H0 [48-62]; A0A0U4W6K7 [48-62]; Q91135 [57-71]; A0A0U4N5W4 [48-62]; A0A0U5AR60 [48-62]; P60306 [36-50]; Q98957 [57-71]; Q91136 [57-71]; P86382 [36-50]; A0A0U5ARS4 [48-62]; Q98959 [57-71]; P60305 [36-50]; Q98962 [57-71]; A0A0U5ALB9 [48-62]	2	1759.92	2.87438	High	0.0001267	0.00642
FALSE	High	[K].IEISELNR.[V]			TRUE	FALSE	0.0558955	0.00107551	2	2	1	P35908; P04264	P35908 [394-401]; P04264 [396-403]	0	973.531	2.47381	High	0.0001267	0.003508
FALSE	High	[KR].GGSGTPVDDLDRCCQVHDNCYNEAEK.[I]	3×Deamidated [Q15; N19; N22]; 3×Carbamidomethyl [C13; C14; C20]		FALSE	TRUE	0.0540318	0.00107551	4	6	1	A4FS04; P15445; P60044; P00597	A4FS04 [31-56]; P00598 [58-83]; P15445 [31-56]; P60044 [38-63]; P00597 [58-83]; P00596 [58-83]	1	2999.17	1.90339	High	0.0001267	0.003305
FALSE	High	[R].YDAMALGNHEFDNGLDGLLDPLLK.[HY]			FALSE	TRUE	0.0768227	0.00107551	1	3	2	A0A346CI90	A0A182C5T8 [75-98]; A0A0B8RXZ9 [124-147]; A0A346CI90 [124-147]	0	2631.28	1.79168	High	0.0001267	0.006121
FALSE	High	[R].LKTFLPIFINSVN.[-]	1×Deamidated [N10]		FALSE	TRUE	0.0779725	0.00107551	1	1	2	A0A2D0TC04	A0A2D0TC04 [818-830]	1	1506.86	2.36259	High	0.0002356	0.009913
FALSE	High	[R].CCQVHDNCYNEAEKISGCWPYFK.[T]	4×Carbamidomethyl [C1; C2; C8; C18]		FALSE	TRUE	0.0715782	0.00107551	3	4	1	A4FS04; P15445; P00597	A4FS04 [43-65]; P00598 [70-92]; P15445 [43-65]; P00597 [70-92]	1	2965.22	2.01383	High	0.0001267	0.005409
FALSE	High	[K].IINVGSEK.[V]			FALSE	TRUE	0.0620975	0.00107551	4	18	2	B6EWW8; A0A194AS98; A0A346CI90; A0A2I4HXH5	B6EWW8 [177-184]; A0A182C5T8 [128-135]; T2HRS9 [106-113]; T1E3Y5 [179-186]; A0A194APL9 [177-184]; A0A1W7RF85 [177-184]; A0A0F7Z1K6 [177-184]; A0A077L6M5 [177-184]; U3FYP9 [177-184]; A0A194AS98 [177-184]; A0A194ASY3 [180-187]; A0A1L8D667 [150-157]; A0A0F7YZM6 [177-184]; A0A077L7M9 [180-187]; A0A346CI90 [177-184]; U3T7C6 [93-100]; A0A194APR8 [178-185]; A0A2I4HXH5 [138-145]	0	859.488	2.14958	High	0.0001267	0.004209
FALSE	High	[K].HANKLTTLGVNK.[I]	2×Deamidated [N3; N11]		FALSE	TRUE	0.0661799	0.00107551	2	2	1	B6EWW8; A0A346CI90	B6EWW8 [217-228]; A0A346CI90 [217-228]	1	1297.71	2.73201	High	0.0001267	0.004701
FALSE	High	[R].YDAMALGNHEFDNGLNGLLDPLLK.[N]	1×Deamidated [N16]		FALSE	TRUE	0.0768227	0.00107551	2	4	2	A0A194AS98; A0A2I4HXH5	U3FYP9 [124-147]; A0A194AS98 [124-147]; A0A0F7YZM6 [124-147]; A0A2I4HXH5 [85-108]	0	2631.28	1.79168	High	0.0001267	0.006121
FALSE	High	[R].FYAISASFDSFSNKDK.[AT]			FALSE	TRUE	0.0569574	0.00107551	1	6	1	A0A098M1E5	A0A1W7RIQ5 [73-88]; V8PGR3 [73-88]; A0A0B8RUY3 [73-88]; T1DD61 [73-88]; A0A0F7ZCK0 [73-88]; A0A098M1E5 [73-88]	1	1826.86	1.5841	High	0.0001267	0.003621
FALSE	High	[K].YCLLHQTK.[Y]	1×Carbamidomethyl [C2]		FALSE	TRUE	0.0776835	0.00107551	1	10	2	A0A2D0TC04	A0A2D4P571 [407-414]; A0A0F7YYZ8 [594-601]; A0A346CLX5 [633-640]; U3FAB3 [597-604]; A0A2H6N6S6 [160-167]; A0A141DWM1 [547-554]; A0A2D0TC04 [574-581]; A0A2D4K5D9 [621-628]; A0A2D4FR34 [620-627]; A0A2D4P521 [407-414]	0	1062.54	2.63262	High	0.0001267	0.006238
FALSE	High	[R].SEVYGPMQK.[Y]			FALSE	TRUE	0.0580388	0.00107551	1	3	1	A0A0K8S2L4	A0A1W7RJE8 [735-743]; A0A0K8S2L4 [726-734]; T1DNX8 [726-734]	0	1038.49	2.03139	High	0.0001267	0.003744
FALSE	High	[KR].TPVPAGCYDSK.[VI]	1×Carbamidomethyl [C7]		FALSE	TRUE	0.0664279	0.00107551	1	13	1	A0A077L7E7	A0A346CLX0 [488-498]; A0A1W7RB94 [488-498]; A0A2Z4NA16 [488-498]; A0A1W7RER1 [488-498]; A0A2H4N395 [488-498]; F8S101 [488-498]; A0A0B8RQP5 [488-498]; A0A077L7E7 [488-498]; T1DLW3 [488-498]; A0A0A1WDU0 [488-498]; T2HP68 [488-498]; T2HQ75 [488-498]; A0A0F7Z632 [488-498]	0	1194.55	2.02132	High	0.0001267	0.004733
FALSE	High	[K].HADKLTTLGVNK.[I]	1×Deamidated [N11]		FALSE	TRUE	0.0661799	0.00107551	1	2	1	A0A2I4HXH5	V8NYW9 [15-26]; A0A2I4HXH5 [178-189]	1	1297.71	2.73201	High	0.0001267	0.004701
FALSE	High	[K].GDSSNHSSGNLDISIVGDYIKR.[M]			FALSE	TRUE	0.0705185	0.00107551	1	12	1	B6EWW8	B6EWW8 [528-549]; T2HRS9 [457-478]; T1E3Y5 [530-551]; A0A194APL9 [528-549]; A0A1W7RF85 [528-549]; A0A0F7Z1K6 [528-549]; A0A077L6M5 [528-549]; A0A194ASY3 [531-552]; A0A1L8D667 [501-522]; A0A077L7M9 [531-552]; U3T7C6 [444-465]; A0A194APR8 [529-550]	1	2334.13	1.46877	High	0.0001267	0.005263
FALSE	High	[K].DVDNAYMIK.[V]			TRUE	FALSE	0.0669265	0.00107551	1	1	1	P35908	P35908 [288-296]	0	1068.5	1.6449	High	0.0001267	0.004798
FALSE	High	[K].ANHSYAAFTNR.[A]	1×Deamidated [N2]		FALSE	TRUE	0.0536258	0.00107551	1	2	2	I2C090	A8QL55 [1041-1051]; I2C090 [1041-1051]	0	1252.57	2.69099	High	0.0003416	0.01797
FALSE	High	[R].FQICRDGEK.[I]	1×Carbamidomethyl [C4]		FALSE	TRUE	0.0476978	0.00107551	1	1	3	P29181	P29181 [14-22]	1	1152.55	2.58285	High	0.0001267	0.002666
FALSE	High	[K].FQICRNGEK.[I]	1×Deamidated [N6]; 1×Carbamidomethyl [C4]		FALSE	TRUE	0.0476978	0.00107551	0	5	3		P82935 [35-43]; P60814 [35-43]; P25679 [14-22]; C0HJW9 [14-22]; Q9YGI4 [35-43]	1	1152.55	2.58285	High	0.0001267	0.002666
FALSE	High	[K].TFVNHYTIVTGLYAETHGIIDNNMYDVK.[L]	1×Deamidated [N4; N]		FALSE	TRUE	0.0664279	0.00107551	1	1	1	A0A2D0TC04	A0A2D0TC04 [162-189]	0	3229.55	1.93705	High	0.0001267	0.004747
FALSE	High	[R].SLLEGEGSSGGGGR.[G]			TRUE	FALSE	0.051058	0.00107551	1	1	1	P13645	P13645 [451-464]	0	1262.6	1.84884	High	0.0001267	0.002986
FALSE	High	[K].CPASCFCR.[T]	3×Carbamidomethyl [C1; C5; C7]		FALSE	TRUE	0.0468031	0.00107551	1	4	1	Q8JI38	R4G2Q3 [239-246]; R4FJJ5 [173-180]; Q8JI38 [227-234]; V8NKT2 [233-240]	0	1057.4	1.87107	High	0.0001267	0.002576
FALSE	High	[K].VTDIESMK.[Y]			FALSE	TRUE	0.0611727	0.00107551	1	1	1	A0A098LWY9	A0A098LWY9 [449-456]	0	922.455	2.20968	High	0.0001267	0.004095
FALSE	High	[K].VDFNSESTR.[R]	1×Deamidated [N4]		FALSE	TRUE	0.0556854	0.00107551	1	2	2	A0A346CLY3	A0A346CM05 [20-28]; A0A346CLY3 [20-28]	0	1055.46	2.2166	High	0.0001267	0.003476
FALSE	High	[R].SDLLPTKDK.[I]			FALSE	TRUE	0.0699943	0.00107551	1	1	1	Q91132	Q91132 [1588-1596]	1	1016.56	2.58961	High	0.0001267	0.005193
FALSE	High	[K].ADPDRNECVLSHK.[TI]	1×Carbamidomethyl [C8]		FALSE	TRUE	0.113405	0.00203876	2	2	1	Q91134; V8ND09	Q91134 [121-133]; V8ND09 [121-133]	1	1540.72	1.53639	High	0.0002356	0.01221
FALSE	High	[K].YVCCNTNK.[C]	2×Deamidated [N5; N7]; 2×Carbamidomethyl [C3; C4]		FALSE	TRUE	0.0920846	0.00203876	0	3	1		P01461 [51-58]; P01474 [52-59]; P01460 [51-58]	0	1060.41	1.84613	High	0.0002356	0.008434
FALSE	High	[R].QLVPIGLSEFALDIR.[M]			FALSE	TRUE	0.0890823	0.00203876	1	2	2	V8PCI9	V8PCI9 [164-178]; J3S993 [49-63]	0	1670.95	1.64207	High	0.0002356	0.007943
FALSE	High	[R].TNHGDLPR.[E]	1×Deamidated [N2]		FALSE	TRUE	0.0839714	0.00203876	3	8	1	Q01833; Q91132; I2C090	Q01833 [417-424]; A8QL55 [415-422]; A8QL54 [40-47]; A0A2Z4N9Y8 [420-427]; A0A081DUB7 [420-427]; A0A0B8RZV9 [420-427]; Q91132 [415-422]; I2C090 [415-422]	0	910.438	1.97853	High	0.0002356	0.007138
FALSE	High	[K].NMIKCTVPSR.[S]	1×Oxidation [M2]; 1×Carbamidomethyl [C5]		FALSE	TRUE	0.0887545	0.00203876	2	3	1	P25498; P15445	P25498 [7-16]; P15445 [7-16]; P00595 [7-16]	1	1221.61	2.15594	High	0.0002356	0.007877
FALSE	High	[K].KSALLSYSNYGCYCGR.[G]	1×Deamidated [N9]; 2×Carbamidomethyl [C12; C14]		FALSE	TRUE	0.0900727	0.00203876	1	1	2	Q6A3D6	Q6A3D6 [31-46]	1	1899.84	1.14936	High	0.0002356	0.00806
FALSE	High	[R].AVPFVIVPLQQGLHDIEVK.[A]	2×Deamidated [Q10; Q11]		FALSE	TRUE	0.112177	0.00203876	0	5	2		V8N3I6 [115-133]; A8QL54 [508-526]; A0A346CI96 [888-906]; A0A346CLZ6 [888-906]; A0A081DUB7 [888-906]	0	2104.17	1.23404	High	0.0002356	0.01194
FALSE	High	[R].AVPFVIVPLEQGLHDVEIK.[A]	1×Deamidated [Q11]		FALSE	TRUE	0.111771	0.00203876	1	1	2	Q91132	Q91132 [879-897]	0	2104.17	1.23654	High	0.0002356	0.01188
FALSE	High	[R].GCADTCPVR.[K]	2×Carbamidomethyl [C2; C6]		FALSE	TRUE	0.102416	0.00203876	1	4	5	P29180	Q9YGI2 [62-70]; P29180 [41-49]; O93422 [62-70]; P0DSM9 [32-40]	0	1035.43	2.58921	High	0.0009773	0.0253
FALSE	High	[K].GSSCFGQK.[I]	1×Carbamidomethyl [C4]		FALSE	TRUE	0.0962354	0.00203876	1	1	3	D9IX97	D9IX97 [91-98]	0	870.377	2.00457	High	0.0002356	0.009084
FALSE	High	[K].YDSYSTK.[E]			FALSE	TRUE	0.0990992	0.00203876	1	4	3	A8QL58	A8QL51 [199-205]; A8QL58 [199-205]; V8NB97 [182-188]; A0A175KDW9 [182-188]	0	863.378	2.11335	High	0.001161	0.03559
FALSE	High	[R].SALDYMDYGCYCGKGDSGTPVDDLDR.[C]	1×Oxidation [M6]; 2×Carbamidomethyl [C10; C12]		FALSE	TRUE	0.116738	0.00203876	1	1	2	R4G2M4	R4G2M4 [45-70]	1	2946.19	2.48821	High	0.0002356	0.01281
FALSE	High	[K].YVCCNTDK.[C]	1×Deamidated [N5]; 2×Carbamidomethyl [C3; C4]		FALSE	TRUE	0.0920846	0.00203876	1	7	1	P01441	P60309 [51-58]; P01441 [51-58]; P60308 [51-58]; P01457 [51-58]; P01459 [51-58]; P01473 [52-59]; P60307 [51-58]	0	1060.41	1.84613	High	0.0002356	0.008433
FALSE	High	[R].MSLVASTMTHELGHNLGIHHDEASCICIPGPCIMLK.[K]	1×Deamidated [N15]; 3×Carbamidomethyl [C25; C27; C32]		FALSE	TRUE	0.0955317	0.00203876	1	1	1	P82942	P82942 [140-175]	0	4030.88	1.54937	High	0.0002356	0.008982
FALSE	High	[KR].IWDTIEK.[S]			FALSE	TRUE	0.0965891	0.00203876	5	19	9	A0A081DUA7; A0RZG1; Q01833; Q91132; I2C090	A0A081DUA7 [605-611]; A0RZG1 [605-611]; Q01833 [604-610]; A0RZG2 [605-611]; A8QL55 [593-599]; A0A081DUC1 [607-613]; A8QL54 [227-233]; A0A2Z4N9Y8 [607-613]; J3S836 [605-611]; A0A346CI96 [607-613]; A0A346CLZ6 [607-613]; A0A081DUB7 [607-613]; Q0ZZJ6 [605-611]; A0A0B8RZV9 [607-613]; Q91132 [598-604]; I2C090 [593-599]; Q49HM6 [605-611]; A0A194ARG1 [605-611]; A0RZC6 [605-611]	0	904.477	2.03554	High	0.007962	0.1644
FALSE	High	[K].TLLDIDNTR.[M]			TRUE	FALSE	0.103923	0.00203876	1	1	1	P35527	P35527 [225-233]	0	1060.56	2.29335	High	0.0002356	0.0104
FALSE	High	[K].ILKHFEVGFIQPGSVK.[V]			FALSE	TRUE	0.10545	0.00203876	3	5	2	Q91132; A0A2D4KNJ4; I2C090	A8QL55 [1441-1456]; A0A2D4HQU0 [116-131]; Q91132 [1442-1457]; A0A2D4KNJ4 [64-79]; I2C090 [1441-1456]	1	1799.02	2.09912	High	0.002496	0.07488
FALSE	High	[R].SDLLPTKDKISYIITK.[N]			FALSE	TRUE	0.0842825	0.00203876	1	1	3	Q91132	Q91132 [1588-1603]	2	1835.05	2.47726	High	0.0002356	0.007186
FALSE	High	[KR].TIDECNRTCVG.[-]	1×Deamidated [N6]; 2×Carbamidomethyl [C5; C9]		FALSE	TRUE	0.0907387	0.00203876	1	3	1	P20229	C1IC50 [71-81]; P20229 [47-57]; Q5ZPJ7 [71-81]	1	1325.55	2.0096	High	0.0002356	0.008212
FALSE	High	[KR].TIDECNRTCVG.[-]	2×Carbamidomethyl [C5; C9]		FALSE	TRUE	0.107781	0.00203876	1	3	2	P20229	C1IC50 [71-81]; P20229 [47-57]; Q5ZPJ7 [71-81]	1	1324.56	2.25414	High	0.0002356	0.01115
FALSE	High	[-].NVDFNSESTRR.[K]			FALSE	TRUE	0.10167	0.00203876	1	5	5	P86543	P84806 [1-11]; P0DL16 [1-11]; P86543 [1-11]; P0DL14 [1-11]; P0DL15 [1-11]	1	1324.62	2.09016	High	0.0003416	0.01366
FALSE	High	[R].MVAITMAHEMGHNLGMNHDRGFCTCGFNK.[C]	2×Oxidation [M10; M16; M]; 2×Carbamidomethyl [C23; C25]		FALSE	TRUE	0.0941386	0.00203876	1	1	1	D3TTC2	D3TTC2 [334-362]	1	3368.43	2.36914	High	0.0002356	0.008749
FALSE	High	[K].LLPFTYSGK.[T]			FALSE	TRUE	0.0980161	0.00203876	1	2	1	A0A2D4MRZ8	V8NCS7 [167-175]; A0A2D4MRZ8 [259-267]	0	1025.57	1.77482	High	0.0002356	0.009404
FALSE	High	[R].RIYFEPPLPPK.[K]			FALSE	TRUE	0.114644	0.00203876	2	6	5	A8QL58; Q4JHE2	A8QL58 [318-328]; R4FJP5 [296-306]; A0A2D4Q0B3 [23-33]; R4FK16 [100-110]; Q4JHE2 [320-330]; Q4JHE3 [320-330]	1	1356.77	3.10275	High	0.001161	0.03286
FALSE	High	[K].YCSGGTHGYDNEFK.[S]	1×Deamidated [N11]; 1×Carbamidomethyl [C2]		FALSE	TRUE	0.0937933	0.00203876	1	8	1	A0A2D0TC04	A0A2D4P571 [266-279]; A0A0F7YYZ8 [453-466]; U3FAB3 [456-469]; A0A2H6N6S6 [19-32]; A0A2D0TC04 [433-446]; A0A2D4K5D9 [480-493]; A0A2D4FR34 [479-492]; A0A2D4P521 [266-279]	0	1635.64	1.61715	High	0.0002356	0.008677
FALSE	High	[K].QPLSETLR.[L]	1×Gln->pyro-Glu [N-Term]		FALSE	TRUE	0.118012	0.00203876	2	10	1	A0A0B8RU55; A0A2D0TC04	A0A2D4P571 [643-650]; A0A0F7YYZ8 [830-837]; A0A0B8RU55 [870-877]; A0A346CLX5 [868-875]; U3FAB3 [833-840]; A0A141DWM1 [783-790]; A0A2D0TC04 [810-817]; A0A2D4K5D9 [857-864]; A0A2D4P537 [79-86]; A0A2D4FR34 [856-863]	0	926.494	2.42807	High	0.0002356	0.0131
FALSE	High	[R].TAALCFAKAPYYDKNYNIDLK.[R]	1×Carbamidomethyl [C5]		FALSE	TRUE	0.0821272	0.00203876	1	2	1	U3FVE8	U3FYP2 [121-141]; U3FVE8 [121-141]	2	2479.23	1.21222	High	0.0002356	0.006888
FALSE	High	[R].AAKDDCDVAEFCTGRTADCPMDGLQR.[N]	3×Carbamidomethyl [C6; C12; C19]		FALSE	TRUE	0.101299	0.00203876	1	1	1	D8VNS0	D8VNS0 [468-493]	2	2959.24	1.84007	High	0.0002356	0.009968
FALSE	High	[R].AAKDDCDLPELCTGQSAECPTDVFQR.[N]	1×Deamidated [Q15]; 3×Carbamidomethyl [C6; C12; C19]		FALSE	TRUE	0.102042	0.00203876	2	2	3	Q9PVK7; D3TTC2	Q9PVK7 [456-481]; D3TTC2 [468-493]	1	2984.27	0.918913	High	0.0002356	0.01009
FALSE	High	[R].FCPEADAK.[N]	1×Carbamidomethyl [C2]		FALSE	TRUE	0.0858546	0.00203876	1	3	1	A0A2D4PXP4	A0A2D4PZB5 [545-552]; A0A2D4PXP4 [772-779]; V8NSK8 [718-725]	0	937.408	2.12076	High	0.0002356	0.007427
FALSE	High	[R].LVVINAVYFK.[G]			FALSE	TRUE	0.109361	0.00203876	1	7	1	V8NX10	T1DM74 [180-189]; A0A2H6NF50 [180-189]; J3SCS8 [180-189]; A0A1W7RFC1 [180-189]; A0A2D4K4B4 [112-121]; V8NX10 [180-189]; A0A0B8RY19 [180-189]	0	1165.7	1.52711	High	0.0002356	0.01141
FALSE	High	[R].MTLDDFR.[I]	1×Oxidation [M1]		TRUE	FALSE	0.0927645	0.00203876	1	1	1	P35527	P35527 [234-240]	0	913.408	1.75747	High	0.0002356	0.008505
FALSE	High	[-].SPPGNWQK.[A]	1×Deamidated [N5]		FALSE	TRUE	0.0980161	0.00203876	1	1	3	P82885	P82885 [1-8]	0	914.437	2.13586	High	0.0002356	0.009417
FALSE	High	[R].AKGVGGTQLEVIK.[A]			FALSE	TRUE	0.0824319	0.00203876	1	1	1	Q91132	Q91132 [934-946]	1	1299.76	3.60462	High	0.0002356	0.006912
FALSE	High	[K].ALSNMPAK.[M]			FALSE	TRUE	0.0920846	0.00203876	1	1	1	A0A2D4PNS1	A0A2D4PNS1 [108-115]	0	831.439	1.93827	High	0.0002356	0.008409
FALSE	High	[R].VATVSLPR.[S]			TRUE	FALSE	0.0815211	0.00203876	1	1	12	P00761	P00761 [108-115]	0	842.509	2.23408	High	0.0002356	0.01164
FALSE	High	[K].ETPVLSNPGPYLEFRDEVEELQK.[HQ]	1×Deamidated [N7]		FALSE	TRUE	0.0830444	0.00203876	4	7	2	B6EWW8; A0A194AS98; A0A346CI90; A0A2I4HXH5	B6EWW8 [194-216]; A0A0B8RXZ9 [194-216]; U3FYP9 [194-216]; A0A194AS98 [194-216]; A0A0F7YZM6 [194-216]; A0A346CI90 [194-216]; A0A2I4HXH5 [155-177]	1	2690.32	1.61617	High	0.0002356	0.007016
FALSE	High	[K].VVPEGVQK.[CS]			FALSE	TRUE	0.0836613	0.00203876	2	3	7	Q91132; I2C090	A8QL55 [911-918]; Q91132 [915-922]; I2C090 [911-918]	0	855.493	2.02929	High	0.0002356	0.0071
FALSE	High	[K].CSSITDLEAVNQR.[L]	1×Carbamidomethyl [C1]		FALSE	TRUE	0.0976575	0.00203876	1	8	1	A0A2D0TC04	A0A2D4P571 [366-378]; A0A0F7YYZ8 [553-565]; U3FAB3 [556-568]; A0A2H6N6S6 [119-131]; A0A2D0TC04 [533-545]; A0A2D4K5D9 [580-592]; A0A2D4FR34 [579-591]; A0A2D4P521 [366-378]	0	1492.71	2.91037	High	0.0002356	0.009362
FALSE	High	[R].MENGRMIPCAAK.[D]	1×Carbamidomethyl [C9]		FALSE	TRUE	0.0941386	0.00203876	1	1	1	R4G7I9	R4G7I9 [228-239]	1	1377.64	1.84976	High	0.0002356	0.008715
FALSE	High	[K].YLHYDPITSR.[Q]			FALSE	TRUE	0.0955317	0.00203876	1	1	1	V8P0T5	V8P0T5 [28-37]	0	1264.63	2.674	High	0.0002356	0.008948
FALSE	High	[K].KILETCCAEADKDACIHEK.[A]	3×Carbamidomethyl [C6; C7; C15]		FALSE	TRUE	0.0994628	0.00203876	1	1	1	Q91134	Q91134 [191-209]	2	2291.05	2.14743	High	0.0002356	0.009632
FALSE	High	[R].GQLVSDGVK.[K]	1×Deamidated [Q2]		FALSE	TRUE	0.10545	0.00203876	1	1	2	A0A081DUA7	A0A081DUA7 [909-917]	0	903.478	2.2663	High	0.0009773	0.02446
FALSE	High	[K].IWNTIEK.[S]	1×Deamidated [N3]		FALSE	TRUE	0.0965891	0.00203876	0	1	9		T1E3W8 [605-611]	0	904.477	2.03554	High	0.007962	0.1644
FALSE	High	[R].LASYLDK.[V]			TRUE	TRUE	0.132404	0.00297348	2	16	1	P13645; P35527	P02533 [126-132]; U3FCD8 [107-113]; A0A2D4MDB1 [74-80]; P08727 [91-97]; P13645 [157-163]; A0A2H6N3Z6 [99-105]; P05784 [83-89]; P19012 [116-122]; V8NAN6 [200-206]; Q99456 [136-142]; Q04695 [95-101]; P19001 [94-100]; P35527 [164-170]; P08779 [128-134]; Q9QWL7 [95-101]; V8NYU2 [103-109]	0	809.44	1.8663	High	0.0003416	0.01609
FALSE	High	[KR].GMVEPGTK.[C]			FALSE	TRUE	0.134311	0.00297348	1	23	1	R4G7I9	Q2UXQ0 [587-594]; E9JG96 [588-595]; E9JG84 [594-601]; E9JGC9 [319-326]; E9JG92 [590-597]; A0A0A1WD12 [329-336]; E9JG30 [586-593]; E9JG35 [589-596]; E9JG28 [585-592]; E9JG69 [585-592]; A0A0A1WDQ6 [574-581]; R4G7I9 [267-274]; E9JGB5 [527-534]; E9JGA7 [585-592]; E9JG64 [585-592]; E9JGC8 [353-360]; E9JGC7 [272-279]; E9JG27 [542-549]; Q7T046 [585-592]; R4FJY3 [251-258]; E9JG40 [526-533]; E9JG83 [592-5…	0	818.408	1.86583	High	0.0003416	0.01656
FALSE	High	[R].WHMIVPGR.[Y]	1×Oxidation [M3]		FALSE	TRUE	0.13099	0.00297348	1	2	2	P82463	U3EPM9 [49-56]; P82463 [28-35]	0	1011.52	2.0992	High	0.0003416	0.0158
FALSE	High	[R].NGQPCLNNQGYCYNGK.[C]	2×Deamidated [N8; N14]; 2×Carbamidomethyl [C5; C12]		FALSE	TRUE	0.119729	0.00297348	0	3	1		C6JUN2 [495-510]; E9JG31 [231-246]; E9JG32 [295-310]	0	1888.76	1.16371	High	0.0003416	0.01347
FALSE	High	[K].FIYGGCGGNANRFR.[T]	1×Deamidated [N]; 1×Carbamidomethyl [C6]		FALSE	TRUE	0.137708	0.00297348	1	1	3	P20229	P20229 [33-46]	1	1589.73	2.2964	High	0.0003416	0.0173
FALSE	High	[R].YWPSLGPQLTLFVPK.[D]			FALSE	TRUE	0.141183	0.00297348	1	4	1	A0A2D4ME70	A0A2D4Q1D7 [593-607]; V8NUT2 [501-515]; A0A2D4K6B5 [571-585]; A0A2D4ME70 [600-614]	0	1745.96	1.21393	High	0.0003416	0.01813
FALSE	High	[K].VFPAMEGR.[MV]			FALSE	TRUE	0.123233	0.00297348	2	5	3	A0A194AS98; A0A2I4HXH5	V8NYW9 [222-229]; U3FYP9 [553-560]; A0A194AS98 [553-560]; A0A0F7YZM6 [553-560]; A0A2I4HXH5 [514-521]	0	906.45	1.70677	High	0.001447	0.04416
FALSE	High	[R].QTVLLPR.[K]	1×Deamidated [Q1]		FALSE	TRUE	0.134792	0.00297348	1	1	1	P82942	P82942 [91-97]	0	827.499	2.11612	High	0.0003416	0.01658
FALSE	High	[R].GDDGSFCRMEDGTKIPCAAK.[D]	2×Carbamidomethyl [C7; C17]		FALSE	TRUE	0.12547	0.00297348	2	2	1	P82942; D3TTC1	P82942 [330-349]; D3TTC1 [522-541]	2	2214.96	2.17327	High	0.0003416	0.01462
FALSE	High	[R].ETVLLPR.[RK]			FALSE	TRUE	0.134792	0.00297348	2	14	1	D3TTC1; A0A0P0G942	R4G2D3 [282-288]; V8N4M5 [46-52]; C6JUN2 [282-288]; B5KFV9 [281-287]; R4G2I0 [192-198]; D3TTC1 [282-288]; A0A0P0G942 [281-287]; R4G2Y6 [66-72]; B5KFV7 [277-283]; B5KFV1 [277-283]; R4G2I8 [66-72]; D6PXE8 [282-288]; R4FIM1 [48-54]; R4G2Z1 [48-54]	0	827.499	2.11612	High	0.0003416	0.01658
FALSE	High	[R].VIELGCTATCPTVK.[H]	2×Carbamidomethyl [C6; C10]		FALSE	TRUE	0.134311	0.00297348	1	1	7	Q2VBP3	Q2VBP3 [59-72]	0	1548.78	2.18022	High	0.0003416	0.01789
FALSE	High	[K].IFLTCSKK.[F]	1×Carbamidomethyl [C5]		FALSE	TRUE	0.12547	0.00297348	1	3	1	A8QL58	R4FID0 [346-353]; A8QL58 [344-351]; Q4JHE3 [346-353]	1	996.555	1.75784	High	0.0003416	0.01461
FALSE	High	[R].GCADNCPK.[N]	2×Carbamidomethyl [C2; C6]		FALSE	TRUE	0.126375	0.00297348	1	8	1	P62377	P14541 [39-46]; Q91996 [60-67]; Q91137 [60-67]; Q9W716 [60-67]; P62375 [60-67]; Q91126 [60-67]; O93443 [25-32]; P62377 [39-46]	0	921.355	1.19704	High	0.0003416	0.01483
FALSE	High	[K].GLLSELVK.[S]			FALSE	TRUE	0.142696	0.00297348	1	1	1	Q91134	Q91134 [555-562]	0	858.529	1.6626	High	0.0004548	0.01844
FALSE	High	[R].NGHPCQNNQGYCYNGK.[C]	2×Deamidated [N1; N7]; 2×Carbamidomethyl [C5; C12]		FALSE	TRUE	0.127743	0.00297348	4	45	1	U3EPC7; P82942; A0A0P0G942; D5LMJ3	A0A2H6MYZ4 [109-124]; B5KFV3 [497-512]; U3EPC7 [494-509]; A0A2H6MYG3 [58-73]; R4G2D3 [495-510]; B5KFV2 [495-510]; A0A2Z4N9R6 [522-537]; A0A2H6MYK4 [58-73]; P82942 [285-300]; R4FJY9 [131-146]; A0A2D4P0X4 [103-118]; A0A2D4H710 [340-355]; A0A2D4H6Y5 [22-37]; B5KFV9 [494-509]; A0A2D4K525 [32-47]; A0A2D4P016 [154-169]; A0A2D4K545 [28-43]; A0A2H6MYF9 [109-124]; B5KFV5 [494-509]; R4G2I0 [403-418]; A0A2H…	0	1912.73	2.63677	High	0.0003416	0.01507
FALSE	High	[R].RSPLEECFQQNDYEEFLEIAR.[N]	3×Deamidated [Q9; Q10; N11]; 1×Carbamidomethyl [C7]		FALSE	TRUE	0.127743	0.00297348	1	1	1	P0DI91	P0DI91 [4-24]	1	2676.18	1.34467	High	0.0003416	0.01505
FALSE	High	[K].AVTIFGESAGATSVGMHLLSAQSR.[A]			FALSE	TRUE	0.123233	0.00297348	1	2	2	A0A098LYD4	A0A098LYB5 [224-247]; A0A098LYD4 [224-247]	0	2390.21	2.43681	High	0.0003416	0.0141
FALSE	High	[K].QIVDKHNALR.[R]			FALSE	TRUE	0.133355	0.00297348	1	13	1	A0A024AX20	R4G2Q3 [48-57]; R4G7L7 [36-45]; A0A2D4K348 [36-45]; F2Q6G2 [36-45]; A0A2D4K3A3 [36-45]; Q7ZZN8 [36-45]; F2Q6G3 [36-45]; A0A024AX20 [36-45]; C1JZW4 [35-44]; A0A024AYC5 [36-45]; P81993 [11-20]; A0A024AXG9 [36-45]; V8NKT2 [42-51]	1	1193.67	1.99335	High	0.0003416	0.01635
FALSE	High	[R].TWPSYTNYGCYCGKGGSGTPVDDLDR.[C]	1×Deamidated [N7]; 2×Carbamidomethyl [C10; C12]		FALSE	TRUE	0.133832	0.00297348	1	1	3	Q6SLM2	Q6SLM2 [35-60]	1	2927.22	1.61914	High	0.0003416	0.01641
FALSE	High	[K].IDLNSFLLK.[V]	1×Deamidated [N4]		FALSE	TRUE	0.135274	0.00297348	1	2	1	J3SF51	V8PE22 [94-102]; J3SF51 [144-152]	0	1063.6	1.05227	High	0.0003416	0.01676
FALSE	High	[K].KWWSDHR.[G]			FALSE	TRUE	0.134792	0.00297348	1	7	1	P01427	P60774 [26-32]; P80958 [47-53]; P59275 [26-32]; P59276 [26-32]; P01427 [26-32]; E2ITZ9 [28-34]; P60773 [26-32]	1	1014.49	2.11601	High	0.0003416	0.01668
FALSE	High	[R].GQLVSDGVKK.[K]	1×Deamidated [Q2]		FALSE	TRUE	0.130055	0.00297348	1	1	2	A0A081DUA7	A0A081DUA7 [909-918]	1	1031.57	2.50961	High	0.0003416	0.01563
FALSE	High	[K].MYMVSNK.[T]			FALSE	TRUE	0.121908	0.00297348	2	7	47	P86382; P01447	A0A0U5AL91 [36-42]; A0A0U4W6H0 [36-42]; A0A0U4W6K7 [36-42]; A0A0U5AR60 [36-42]; P86382 [24-30]; P01447 [24-30]; A0A0U5ALB9 [36-42]	0	872.4	2.02372	High	0.002586	0.07769
FALSE	High	[K].STTDLPSR.[FSX]			FALSE	TRUE	0.13099	0.00297348	4	66	3	A0A346CIA4; A8QL58; A0A098LX00; Q4JHE2	A0A024BTN9 [348-355]; A0A346CIA4 [364-371]; A0A194ATU0 [364-371]; A0A0K8RYX4 [364-371]; A0A194APV2 [364-371]; T1E6V1 [363-370]; R4FID0 [365-372]; P81382 [364-371]; A0A346CIA5 [364-371]; A0A098LYF5 [207-214]; C0HJE7 [364-371]; T1DJZ4 [364-371]; A0A0K8RYU0 [364-371]; A0A194AS07 [364-371]; A0A2U8QNR2 [364-371]; U3FYQ2 [365-372]; P56742 [364-371]; T2HQ57 [364-371]; Q6WP39 [364-371]; J7H670 [364-371];…	0	876.442	2.10034	High	0.0003416	0.01574
FALSE	High	[R].SQYTNFLR.[N]			FALSE	TRUE	0.143712	0.00396008	1	4	1	V8P7T9	A0A1W7RCZ5 [263-270]; A0A2D4IXW6 [213-220]; A0A2H6N8M3 [261-268]; V8P7T9 [133-140]	0	1028.52	1.83094	High	0.0005678	0.01869
FALSE	High	[K].QLDIFVHDFPRK.[Q]	1×Gln->pyro-Glu [N-Term]		FALSE	TRUE	0.144223	0.0049444	2	3	1	Q91132; I2C090	A8QL55 [53-64]; Q91132 [53-64]; I2C090 [53-64]	1	1497.78	1.76437	High	0.0005678	0.0188
FALSE	High	[K].THQYISQR.[K]			FALSE	TRUE	0.14995	0.00589933	1	1	2	Q91132	Q91132 [1560-1567]	0	1032.52	2.38088	High	0.0009773	0.02323
FALSE	High	[K].LVPLFSK.[T]			FALSE	TRUE	0.145765	0.00589933	1	5	60	P01441	Q9PS34 [6-12]; P60309 [6-12]; P01441 [6-12]; P60308 [6-12]; P60307 [6-12]	0	803.503	1.75548	High	0.002586	0.07556
FALSE	High	[K].TYTYECSQGTLTCSGENSACAATVCDCDR.[L]	1×Deamidated [Q8; N]; 5×Carbamidomethyl [C6; C13; C20; C25; C27]		FALSE	TRUE	0.15262	0.00589933	1	1	1	Q5G290	Q5G290 [72-100]	0	3338.26	1.19441	High	0.000674	0.0208
FALSE	High	[K].TCPEGKNLCYK.[M]	2×Carbamidomethyl [C2; C9]		FALSE	TRUE	0.146802	0.00589933	1	21	1	P01451	P01456 [13-23]; P01466 [13-23]; P01451 [13-23]; P0DSN1 [13-23]; P01471 [14-24]; P01453 [13-23]; P01465 [13-23]; P25517 [13-23]; P01452 [13-23]; P01454 [13-23]; P0DQH3 [14-24]; P01457 [13-23]; P01470 [13-23]; P01459 [13-23]; P01455 [13-23]; B3EWH9 [14-24]; P24776 [14-24]; P01462 [13-23]; P01463 [13-23]; P01464 [13-23]; P01460 [13-23]	1	1369.62	1.1627	High	0.000674	0.01939
FALSE	High	[K].RFYEGNLLGK.[R]			FALSE	TRUE	0.15262	0.00589933	1	1	1	P01400	P01400 [27-36]	1	1196.64	2.9991	High	0.000674	0.02082
FALSE	High	[K].TWCDGFCRIR.[G]	2×Carbamidomethyl [C3; C7]		FALSE	TRUE	0.154786	0.00684341	1	1	1	P25672	P25672 [24-33]	1	1370.61	1.78009	High	0.0007836	0.02143
FALSE	High	[K].MKWYPEAASNAER.[W]			FALSE	TRUE	0.159201	0.00684341	1	1	1	A0A2D4K359	A0A2D4K359 [93-105]	1	1552.72	0.954858	High	0.0008934	0.02245
FALSE	High	[KR].KVIEELK.[LMRT]			FALSE	TRUE	0.159201	0.00684341	2	10	2	A8QL58; A0A098LX00	A0A1W7RHY8 [108-114]; A0A0B8RPW5 [108-114]; A0A2D4KYM4 [84-90]; A8QL58 [182-188]; V8NAI3 [108-114]; A0A2D4KYN2 [146-152]; A8QL52 [182-188]; J3S8J4 [108-114]; A0A098LX00 [181-187]; Q4JHE3 [182-188]	1	858.529	2.65919	High	0.0009773	0.02252
FALSE	High	[K].AVYVLNDK.[Y]			FALSE	TRUE	0.155332	0.00684341	5	18	1	A0A081DUA7; A0RZG1; Q01833; Q91132; I2C090	A0A081DUA7 [590-597]; A0RZG1 [590-597]; Q01833 [589-596]; A0RZG2 [590-597]; A0A081DUC1 [592-599]; V8N3L4 [93-100]; A8QL54 [212-219]; A0A2Z4N9Y8 [592-599]; A0A346CI96 [592-599]; A0A346CLZ6 [592-599]; A0A081DUB7 [592-599]; Q0ZZJ6 [590-597]; A0A0B8RZV9 [592-599]; Q91132 [583-590]; I2C090 [578-585]; Q49HM6 [590-597]; A0A194ARG1 [590-597]; A0RZC6 [590-597]	0	921.504	2.0921	High	0.0007836	0.02146
FALSE	High	[R].MENDTKIPCAAK.[D]	1×Carbamidomethyl [C9]		FALSE	TRUE	0.156429	0.00684341	1	1	2	A0A0P0G942	A0A0P0G942 [547-558]	1	1377.65	2.13136	High	0.0007836	0.02175
FALSE	High	[K].GDNNACAASVCDCDRLAAICFAGAPYNDNNYNIDLK.[A]	2×Deamidated [N]; 4×Carbamidomethyl [C6; C11; C13; C20]		FALSE	TRUE	0.173723	0.00765556	1	1	4	P15445	P15445 [80-115]	1	4024.68	1.445	High	0.009489	0.1775
FALSE	High	[R].WHMIVPGRYK.[K]			FALSE	TRUE	0.164876	0.00765556	1	1	1	P82463	P82463 [28-37]	1	1286.68	2.29104	High	0.0009773	0.02403
FALSE	High	[R].EWAVGLAGK.[S]			FALSE	TRUE	0.179229	0.00765556	1	30	4	P82885	B5KLB0 [95-103]; A0A182C6D0 [123-131]; B5KLB9 [95-103]; A0A024AXC4 [123-131]; A0A0F7Z3A7 [127-135]; B5G6F8 [95-103]; A0A024AX08 [123-131]; A0A0K8RSA1 [91-99]; A0A1W7RBN2 [123-131]; B5KLA9 [95-103]; A0A1D8BAX9 [95-103]; B5KLB1 [95-103]; F8RKW3 [95-103]; B5KLB4 [95-103]; B5KLB8 [95-103]; B5KLB7 [95-103]; P82885 [75-83]; T1E3B3 [123-131]; F8RKW2 [95-103]; T1DP90 [123-131]; A0A194API3 [123-131]; V8NE…	0	930.504	2.32824	High	0.0009773	0.02805
FALSE	High	[K].VRNQHWSLIMESVVPSDK.[G]	1×Oxidation [M10]; 2×Deamidated [N3; Q4]		FALSE	TRUE	0.169544	0.00765556	1	11	1	A0A0B8RQS1	A0A2D4MVN6 [117-134]; J3SEE4 [210-227]; A0A2D4HB45 [158-175]; A0A2D4MXM1 [144-161]; A0A2D4MVM7 [144-161]; V8NZR8 [318-335]; A0A2D4NXY1 [129-146]; A0A0B8RQS1 [210-227]; A0A2D4HB57 [48-65]; A0A2D4MVN9 [117-134]; A0A2D4F810 [231-248]	1	2143.05	1.26001	High	0.0009773	0.02524
FALSE	High	[K].SASQLYR.[E]			FALSE	TRUE	0.182353	0.00765556	2	10	2	A0A098LX00; Q4JHE2	R4FID0 [171-177]; A0A098LYF5 [14-20]; A8QL51 [171-177]; R4FIJ6 [110-116]; R4FJP5 [147-153]; A8QL52 [171-177]; Q4JHE1 [171-177]; A0A098LX00 [170-176]; Q4JHE2 [171-177]; Q4JHE3 [171-177]	0	824.426	2.2768	High	0.0009773	0.02898
FALSE	High	[R].NVSTGDVNVEMNAAPGVDLTQLLNNMR.[S]	1×Deamidated [Q21]		TRUE	FALSE	0.170729	0.00765556	1	1	1	P13645	P13645 [296-322]	0	2873.38	1.27117	High	0.0009773	0.02552
FALSE	High	[K].EIVDLHNSLRR.[RSX]			FALSE	TRUE	0.184886	0.00765556	2	6	1	P84805; P86543	P84805 [35-45]; V8N8B4 [17-27]; P86543 [17-27]; Q7T1K6 [35-45]; Q7ZT98 [35-45]; P0DL15 [17-27]	1	1351.74	2.0753	High	0.0009773	0.02965
FALSE	High	[K].AVAFWTK.[T]			FALSE	TRUE	0.185524	0.00765556	1	1	1	V8NT01	V8NT01 [81-87]	0	822.451	1.76233	High	0.0009773	0.02974
FALSE	High	[KR].LAADDFR.[ATIVLM]			TRUE	TRUE	0.164301	0.00765556	1	39	1	P13645	Q14532 [176-182]; Q9Z2K1 [193-199]; O76015 [184-190]; V8NTI2 [160-166]; V8NSX6 [657-663]; O76013 [173-179]; V8P8L1 [664-670]; [1576-1582]; [2357-2363]; [3324-3330]; P02533 [195-201]; U3FCD8 [175-181]; Q15323 [136-142]; A0A2D4MDB1 [142-148]; Q7Z3Y7 [170-176]; P08727 [160-166]; Q2M2I5 [225-231]; Q14525 [136-142]; P13645 [229-235]; Q92764 [177-183]; Q6IFX2 [174-180]; Q497I4 [177-183]; O77727 [184-19…	0	807.4	2.34757	High	0.0009773	0.02382
FALSE	High	[RK].SGKHFFEVK.[Y]			FALSE	TRUE	0.164876	0.00765556	1	6	2	P82885	A0A182C6D0 [109-117]; A0A194AR88 [81-89]; A0A098LWX5 [109-117]; P82885 [61-69]; V8NEU2 [111-119]; P83234 [81-89]	1	1078.57	2.86864	High	0.001161	0.03281
FALSE	High	[K].CRNPNPEPSGCR.[G]	2×Carbamidomethyl [C1; C11]		FALSE	TRUE	0.187449	0.00765556	1	1	1	V8N4D8	V8N4D8 [181-192]	1	1443.62	1.2245	High	0.0009773	0.03045
FALSE	High	[-].SNRPMPLNLYQFK.[N]	1×Oxidation [M5]		FALSE	TRUE	0.164301	0.00765556	1	2	2	P60045	Q6T179 [1-13]; P60045 [1-13]	0	1623.83	1.41875	High	0.0009773	0.02384
FALSE	High	[R].SGKHFFQVK.[Y]	1×Deamidated [Q7]		FALSE	TRUE	0.164876	0.00765556	0	1	2		A0A023VUY3 [52-60]	1	1078.57	2.86864	High	0.001161	0.03281
FALSE	High	[R].QSVEADINGLRR.[V]			TRUE	FALSE	0.168366	0.00765556	1	2	1	P13645	P13645 [246-257]; O77727 [201-212]	1	1357.72	2.30709	High	0.0009773	0.02499
FALSE	High	[KR].NTWIER.[W]			FALSE	TRUE	0.177377	0.00765556	5	29	1	A0A081DUA7; A0RZG1; Q01833; Q91132; I2C090	A0A081DUA7 [1612-1617]; A0RZG1 [1614-1619]; Q01833 [1613-1618]; A0RZG2 [1613-1618]; M9T287 [239-244]; A8QL55 [1603-1608]; A0A2H6NL04 [111-116]; Q2XXR5 [55-60]; V8N885 [109-114]; A0A081DUC1 [1614-1619]; A0A081DUC5 [1614-1619]; A8QL54 [1236-1241]; A0A2Z4N9Y8 [1616-1621]; T1E3W8 [1614-1619]; J3S836 [1614-1619]; A0A346CLZ6 [1616-1621]; A0A081DUB7 [1616-1621]; V8NCP4 [583-588]; A0A2D4ETI5 [82-87]; A0A…	0	818.416	1.52711	High	0.0009773	0.02748
FALSE	High	[R].YCKQEFSTK.[T]	1×Carbamidomethyl [C2]		FALSE	TRUE	0.169544	0.00765556	1	1	1	V8NL73	V8NL73 [173-181]	1	1190.55	1.1604	High	0.0009773	0.02526
FALSE	High	[K].TCPPGKNLCYK.[M]	1×Deamidated [N7]; 2×Carbamidomethyl [C2; C9]		FALSE	TRUE	0.185524	0.00765556	1	5	1	P86538	P86538 [13-23]; P60309 [13-23]; P60308 [13-23]; A0A0U5ARS4 [25-35]; P60307 [13-23]	1	1338.62	0.995817	High	0.0009773	0.0299
FALSE	High	[K].TLPFHCCR.[AE]	2×Carbamidomethyl [C6; C7]		FALSE	TRUE	0.173723	0.00765556	1	2	1	V8NL73	V8NL73 [182-189]; A0A2D4FIT3 [196-203]	0	1090.49	1.5546	High	0.0009773	0.02649
FALSE	High	[R].NSMICNCSISPR.[D]	1×Oxidation [M3]; 2×Carbamidomethyl [C5; C7]		FALSE	TRUE	0.177377	0.00765556	2	2	1	Q9PVK7; D3TTC2	Q9PVK7 [558-569]; D3TTC2 [571-582]	0	1454.62	1.10227	High	0.0009773	0.02746
FALSE	High	[R].TAPAFQFSSCSIRDYQEYLLR.[D]	1×Deamidated [Q]; 1×Carbamidomethyl [C10]		FALSE	TRUE	0.190043	0.00859336	1	1	5	P82942	P82942 [178-198]	1	2553.21	1.08255	High	0.001161	0.03949
FALSE	High	[K].NYNIDLK.[RSH]	1×Deamidated [N1]		FALSE	TRUE	0.190697	0.00859336	1	42	1	U3FVE8	U3F576 [135-141]; U3EPG2 [135-141]; A0A194AP88 [135-141]; A0A0F7YZS1 [135-141]; G9I931 [108-114]; B3EXG8 [130-136]; U3EPD1 [135-141]; A0A194AS78 [135-141]; U3FYN8 [135-141]; U3FYP3 [135-141]; U3FYP2 [135-141]; A0A0F7Z3K6 [135-141]; A0A0F7YYV8 [135-141]; U3FAA7 [135-141]; U3FA91 [135-141]; A0A0F7YZT8 [134-140]; U3FA95 [135-141]; U3FYP5 [135-141]; U3F5A1 [133-139]; A0A194AT64 [135-141]; U3F592 [135…	0	880.441	1.85411	High	0.001082	0.03137
FALSE	High	[K].SIDNEWRK.[T]			FALSE	TRUE	0.225887	0.00930018	1	13	1	A0A2D4LA60	A0A0A1WCG8 [122-129]; T1E3J3 [122-129]; A0A223PK64 [122-129]; A0A1W7RBN5 [122-129]; A0A098LY97 [123-130]; A0A0F7Z827 [122-129]; A0A098LWV9 [53-60]; V8NCP7 [122-129]; U3FAK1 [122-129]; A0A098LX21 [122-129]; A0A2D4LA60 [179-186]; A0A2H6MU31 [175-182]; A0A2D4FMN2 [137-144]	1	1047.52	1.55424	High	0.001258	0.04297
FALSE	High	[K].DLNLDITIELPDREVPIR.[Y]			FALSE	TRUE	0.206963	0.00930018	1	1	2	Q91132	Q91132 [1272-1289]	1	2121.16	1.72805	High	0.008234	0.1684
FALSE	High	[K].WWSDHR.[G]			FALSE	TRUE	0.218445	0.00930018	1	7	21	P01427	P60774 [27-32]; P80958 [48-53]; P59275 [27-32]; P59276 [27-32]; P01427 [27-32]; E2ITZ9 [29-34]; P60773 [27-32]	0	886.395	1.5975	High	0.002109	0.07049
FALSE	High	[K].ISYIITK.[N]			FALSE	TRUE	0.195325	0.00930018	1	3	4	Q91132	V8N885 [102-108]; A0A2D4ETJ5 [66-72]; Q91132 [1597-1603]	0	837.508	2.40729	High	0.001161	0.0389
FALSE	High	[K].TVENVGVSQVAPDNPER.[F]	1×Deamidated [Q/N]		FALSE	TRUE	0.206963	0.00930018	1	1	2	P82885	P82885 [30-46]	0	1811.88	1.47967	High	0.002109	0.05982
FALSE	High	[R].NGHPCQNNKGYCYNGK.[C]	3×Deamidated [Q6; N8; N14]; 2×Carbamidomethyl [C5; C12]		FALSE	TRUE	0.225887	0.00930018	1	1	1	R4FIC4	R4FIC4 [495-510]	1	1913.75	1.66755	High	0.001258	0.04296
FALSE	High	[-].LTCLICPEK.[Y]	1×Acetyl [N-Term]; 2×Carbamidomethyl [C3; C6]	P29179 1×Acetyl [N-Term]; P29180 1×Acetyl [N-Term]; P85520 1×Acetyl [N-Term]; P01401 1×Acetyl [N-Term]; P01400 1×Acetyl [N-Term]; P0DSM9 1×Acetyl [N-Term]	FALSE	TRUE	0.202102	0.00930018	3	6	1	P29180; P01401; P01400	P29179 [1-9]; P29180 [1-9]; P85520 [1-9]; P01401 [1-9]; P01400 [1-9]; P0DSM9 [1-9]	0	1175.58	1.22587	High	0.001161	0.03497
FALSE	High	[K].SDYPSIK.[L]			FALSE	TRUE	0.223633	0.00930018	1	2	1	V8P6Z1	V8P6Z1 [121-127]; U3FX19 [116-122]	0	809.404	1.45281	High	0.001258	0.04237
FALSE	High	[R].MENGTKIPCAAK.[DN]	1×Oxidation [M1]; 1×Deamidated [N3]; 1×Carbamidomethyl [C9]		FALSE	TRUE	0.220656	0.00930018	0	13	1		B5KFV8 [548-559]; A0A2H6MYZ4 [162-173]; A0A2H6MYK4 [111-122]; A0A2D4H703 [46-57]; A0A2D4H710 [393-404]; B5KFV9 [547-558]; B5KFV5 [547-558]; A0A2H6MYR1 [137-148]; A0A2D4H737 [419-430]; A0A2H6MYF4 [162-173]; B5KFV6 [547-558]; R4G2I8 [332-343]; R4G307 [60-71]	1	1336.62	1.89638	High	0.001258	0.04129
FALSE	High	[-].SPPGNWQK.[A]			FALSE	TRUE	0.216253	0.00930018	1	1	6	P82885	P82885 [1-8]	0	913.453	1.51016	High	0.003912	0.09499
FALSE	High	[K].GGNNACAAAVCDCDRLAAICFAGAPYTDANYNIDLK.[A]	2×Deamidated [N3; N4]; 4×Carbamidomethyl [C6; C11; C13; C20]		FALSE	TRUE	0.203481	0.00930018	1	1	1	A4FS04	A4FS04 [80-115]	1	3894.68	1.5538	High	0.001161	0.03535
FALSE	High	[R].TNHGDLPR.[E]			FALSE	TRUE	0.21264	0.00930018	3	8	2	Q01833; Q91132; I2C090	Q01833 [417-424]; A8QL55 [415-422]; A8QL54 [40-47]; A0A2Z4N9Y8 [420-427]; A0A081DUB7 [420-427]; A0A0B8RZV9 [420-427]; Q91132 [415-422]; I2C090 [415-422]	0	909.454	2.11368	High	0.001161	0.03856
FALSE	High	[K].TFLPIFINSVN.[-]			FALSE	TRUE	0.209785	0.00930018	1	1	1	A0A2D0TC04	A0A2D0TC04 [820-830]	0	1264.69	2.86925	High	0.001161	0.03745
FALSE	High	[R].RFQICRDGEK.[I]	1×Carbamidomethyl [C5]		FALSE	TRUE	0.224382	0.00930018	1	1	1	P29181	P29181 [13-22]	2	1308.65	2.47857	High	0.001258	0.04249
FALSE	High	[K].LQHEAQCDSEECCEK.[C]	1×Deamidated [Q6]; 3×Carbamidomethyl [C7; C12; C13]		FALSE	TRUE	0.20837	0.00930018	3	14	1	A0A0P0G942; Q9PVK7; D3TTC2	A0A2H6MYZ4 [57-71]; R4G2D3 [443-457]; A0A2D4H710 [288-302]; B5KFV9 [442-456]; B5KFV5 [442-456]; A0A0P0G942 [442-456]; A0A2D4H737 [314-328]; A0A2H6MYF4 [57-71]; A0A2D4H732 [368-382]; B5KFV6 [442-456]; Q9PVK7 [430-444]; R4G2I8 [227-241]; A0A194AR91 [443-457]; D3TTC2 [442-456]	0	1923.72	0.999999	High	0.001161	0.03703
FALSE	High	[R].QASFQERSISRPHYSQTPR.[S]	1×Deamidated [Q]		FALSE	TRUE	0.216253	0.00930018	1	1	2	V8NHH2	V8NHH2 [642-660]	1	2276.12	1.8974	High	0.001161	0.03959
FALSE	High	[R].SPLEKCFQEDDYEEFLEIAR.[N]	1×Deamidated [Q8]; 1×Carbamidomethyl [C6]		FALSE	TRUE	0.206963	0.00930018	1	2	1	A0A346CIA4	A0A346CIA4 [23-42]; A0A346CIA5 [23-42]	1	2519.13	0.89561	High	0.001161	0.03651
FALSE	High	[K].TMSFYLR.[D]			FALSE	TRUE	0.21918	0.00930018	1	1	1	Q91132	Q91132 [775-781]	0	917.455	2.07351	High	0.001161	0.04082
FALSE	High	[K].IRVYEMINAVNTK.[F]	1×Deamidated [N11]		FALSE	TRUE	0.198012	0.00930018	2	3	1	P82942; D3TTC1	P82942 [39-51]; D3TTC1 [230-242]; D6PXE8 [230-242]	1	1551.82	2.09514	High	0.001161	0.03377
FALSE	High	[K].VLSFILPHRPDNSESCADK.[S]	1×Deamidated [N12]; 1×Carbamidomethyl [C16]		FALSE	TRUE	0.225133	0.00930018	1	8	1	A0A2D0TC04	A0A2D4P571 [590-608]; A0A0F7YYZ8 [777-795]; U3FAB3 [780-798]; A0A2H6N6S6 [343-361]; A0A2D0TC04 [757-775]; A0A2D4K5D9 [804-822]; A0A2D4P537 [26-44]; A0A2D4FR34 [803-821]	0	2186.05	1.868	High	0.001258	0.0428
FALSE	High	[R].GCAATCPEARPR.[E]	2×Carbamidomethyl [C2; C6]		FALSE	TRUE	0.193993	0.00930018	1	1	1	C1IC49	C1IC49 [62-73]	0	1345.61	1.0853	High	0.001161	0.03249
FALSE	High	[R].MEDGTKIPCAAK.[D]	1×Oxidation [M1]; 1×Carbamidomethyl [C9]		FALSE	TRUE	0.220656	0.00930018	2	2	1	P82942; D3TTC1	P82942 [338-349]; D3TTC1 [530-541]	1	1336.62	1.89638	High	0.001258	0.04129
FALSE	High	[RK].TIDECNR.[T]	1×Carbamidomethyl [C5]		FALSE	TRUE	0.195993	0.00930018	2	4	2	P19859; P20229	P19859 [47-53]; C1IC50 [71-77]; P20229 [47-53]; Q5ZPJ7 [71-77]	0	907.394	1.96954	High	0.002109	0.07102
FALSE	High	[K].YPVKPSEEGKSASQLYR.[E]			FALSE	TRUE	0.204173	0.00930018	1	6	1	A0A098LX00	A0A098LYF5 [4-20]; A8QL51 [161-177]; A8QL52 [161-177]; Q4JHE1 [161-177]; A0A098LX00 [160-176]; Q4JHE3 [161-177]	1	1938.99	1.73786	High	0.001161	0.03569

## Sheet: Target peptide Spectrum match
	200401_Naja_oxiana_Venom_with_serpentes_database_Target Peptide Spectrum Match
Checked	Confidence	Identifying Node	PSM Ambiguity	Annotated Sequence	Modifications	Contaminant	Serpentes	# Protein Groups	# Proteins	Master Protein Accessions	Protein Accessions	# Missed Cleavages	Charge	DeltaScore	DeltaCn	Rank	Search Engine Rank	m/z [Da]	MH+ [Da]	DeltaM [ppm]	Deltam/z [Da]	Activation Type	MS Order	Isolation Interference [%]	Ion Inject Time [ms]	RT [min]	First Scan	Spectrum File	Ions Matched	XCorr	Percolator q-Value	Percolator PEP
FALSE	High	Sequest HT (A2)	Unambiguous	GGSGTPVDDLDR		FALSE	TRUE	8	32	A4FS04; P25498; P15445; P60044; P00600; Q6SLM2; P00597; P60045	P00615; A4FS04; Q91133; Q45Z48; Q45Z53; P00598; Q92085; Q6T179; A0A2D4PTY2; P25498; A0A2H6NIR3; P15445; Q9I900; P60044; Q92084; P00600; P00595; P00614; Q92086; Q6SLM2; P00597; P60045; R4G2E0; P00601; H8PG85; A0A2D4PRR8; A0A2D4NMB1; R4G7E9; A0A2D4PRN1; P00596; R4FI79; P10116	0	2	0.6027	0	1	1	594.779	1188.55	1.64271	0.00097622	HCD	MS2	15.6888	50	74.9965	35777	180918_AB_Venom_brown_cobra.raw	0/0	2.18997	0	6.1e-05
FALSE	High	Sequest HT (A2)	Unambiguous	ADVTFDSNTAFESLVVSPDKK		FALSE	TRUE	1	5	P82885	A0A182C6D0; A0A098LWX5; P82885; V8NEU2; P83234	1	3	0.3046	0	1	1	757.385	2270.14	9.1967	0.0069592	HCD	MS2	5.85322	50	69.1436	32950	180918_AB_Venom_brown_cobra.raw	0/0	3.2471	0	2.495e-07
FALSE	High	Sequest HT (A2)	Unambiguous	ISGcWPYFK	C4(Carbamidomethyl)	FALSE	TRUE	4	5	A4FS04; P25498; P15445; P00597	A4FS04; P00598; P25498; P15445; P00597	0	2	0.6886	0	1	1	579.277	1157.55	1.17701	0.000681223	HCD	MS2	1.97163	6.83394	53.0084	24201	180918_AB_Venom_brown_cobra.raw	0/0	2.73182	0	0.0001901
FALSE	High	Sequest HT (A2)	Unambiguous	KRNDNAqLLTGIDFNGTPVGLAYIGSIcNPK	Q7(Deamidated); C28(Carbamidomethyl)	FALSE	TRUE	2	2	Q9PVK7; D3TTC2	Q9PVK7; D3TTC2	2	4	0.0259	0	1	1	837.679	3347.69	-3.72811	-0.00312015	HCD	MS2	24.4574	50	69.145	32951	180918_AB_Venom_brown_cobra.raw	0/0	2.32087	0	2.749e-07
FALSE	High	Sequest HT (A2)	Unambiguous	KRnDNAQLLTGIDFNGTPVGLAYIGSIcNPK	N3(Deamidated); C28(Carbamidomethyl)	FALSE	TRUE	2	2	Q9PVK7; D3TTC2	Q9PVK7; D3TTC2	2	4	0.0259	0	1	2	837.679	3347.69	-3.72811	-0.00312015	HCD	MS2	24.4574	50	69.145	32951	180918_AB_Venom_brown_cobra.raw	0/0	2.3206	0	2.75e-07
FALSE	High	Sequest HT (A2)	Unambiguous	ADVTFDSNTAFESLVVSPDKK		FALSE	TRUE	1	5	P82885	A0A182C6D0; A0A098LWX5; P82885; V8NEU2; P83234	1	3	0.4901	0	1	1	757.377	2270.12	-1.12765	-0.0008533	HCD	MS2	14.229	50	52.9771	24183	180918_AB_Venom_brown_cobra.raw	0/0	3.01672	0	1.734e-06
FALSE	High	Sequest HT (A2)	Unambiguous	KRNDnAQLLTGIDFNGTPVGLAYIGSIcNPK	N5(Deamidated); C28(Carbamidomethyl)	FALSE	TRUE	2	2	Q9PVK7; D3TTC2	Q9PVK7; D3TTC2	2	4	0.0259	0	1	3	837.679	3347.69	-3.72811	-0.00312015	HCD	MS2	24.4574	50	69.145	32951	180918_AB_Venom_brown_cobra.raw	0/0	2.32048	0	2.751e-07
FALSE	High	Sequest HT (A2)	Unambiguous	KRNDNAQLLTGIDFnGTPVGLAYIGSIcNPK	N15(Deamidated); C28(Carbamidomethyl)	FALSE	TRUE	2	2	Q9PVK7; D3TTC2	Q9PVK7; D3TTC2	2	4		0.0259	4	4	837.679	3347.69	-3.72811	-0.00312015	HCD	MS2	24.4574	50	69.145	32951	180918_AB_Venom_brown_cobra.raw	0/0	2.25879	0	1.951e-06
FALSE	High	Sequest HT (A2)	Unambiguous	SWWDFADYGcYcGR	C10(Carbamidomethyl); C12(Carbamidomethyl)	FALSE	TRUE	3	10	P15445; P60044; P00597	Q91133; P00598; Q6T179; P15445; Q9I900; P60044; Q92086; P00597; P00596; P60043	0	3	0.7326	0	1	1	614.905	1842.7	0.343784	0.000211164	HCD	MS2	32.4864	50	69.1464	32952	180918_AB_Venom_brown_cobra.raw	0/0	1.7158	0	3.609e-05
FALSE	High	Sequest HT (A2)	Unambiguous	cFITPDITSK	C1(Carbamidomethyl)	FALSE	TRUE	3	6	P25668; P25672; P01391	P25669; P25668; P25672; P25671; P01391; P25673	0	2	0.5662	0	1	1	591.298	1181.59	0.61763	0.000364892	HCD	MS2	25.2721	50	53.0112	24203	180918_AB_Venom_brown_cobra.raw	0/0	3.01624	0	2.299e-05
FALSE	High	Sequest HT (A2)	Unambiguous	EDHPVHNLGEHSVcDSVSAWVTK	C14(Carbamidomethyl)	FALSE	TRUE	2	3	P01140; Q5YF89	P01140; Q5YF89; P61899	0	4	0.5643	0	1	1	651.555	2603.2	2.02874	0.0013203	HCD	MS2	85.3001	50	69.1492	32954	180918_AB_Venom_brown_cobra.raw	0/0	3.19004	0	1.297e-06
FALSE	High	Sequest HT (A2)	Selected	VAVIIYLnK	N8(Deamidated)	FALSE	TRUE	1	1	Q91132	Q91132	0	2		0	2	2	517.317	1033.63	-1.54631	-0.000799157	HCD	MS2	62.2469	50	52.92	24151	180918_AB_Venom_brown_cobra.raw	0/0	2.51377	0	0.0004173
FALSE	High	Sequest HT (A2)	Rejected	VAVIIYLDK		FALSE	TRUE	2	3	A0A2D4KNJ4; I2C090	A8QL55; A0A2D4KNJ4; I2C090	0	2	0	0	1	1	517.317	1033.63	-1.5459	-0.000798942	HCD	MS2	62.2469	50	52.92	24151	180918_AB_Venom_brown_cobra.raw	0/0	2.51377	0	0.0004173
FALSE	High	Sequest HT (A2)	Unambiguous	IDTAcVcVITK	C5(Carbamidomethyl); C7(Carbamidomethyl)	FALSE	TRUE	2	5	P01140; Q5YF89	Q3HXY2; Q3HXY3; P01140; Q5YF89; Q3HXY1	0	2	0.5838	0	1	1	640.326	1279.64	4.39209	0.00281014	HCD	MS2	15.9738	50	52.9186	24150	180918_AB_Venom_brown_cobra.raw	0/0	3.46288	0	4.146e-07
FALSE	High	Sequest HT (A2)	Unambiguous	ALTMEGNQASWR		FALSE	TRUE	3	43	V8N4D8; P01140; Q5YF89	A0A194ARN2; P25428; Q3HXY5; Q3HXX9; Q3HXX4; T2HPR2; U3EPH5; R4FIR0; A0A077L854; Q3HXZ1; R4FJE9; A0A194AT78; A0A081DUA8; Q3HXY7; Q3HXY6; Q3HXY2; B1Q3K2; Q3HXX5; T1E6V6; Q3HXX7; T1DP47; V9I1F9; Q3HXZ0; Q3HXY3; J3SDV8; Q3I5F4; V8N4D8; A0A1L8D608; A0A194AR77; Q3HXY4; P01140; A0A194ARS6; A0A194AQ56; Q90W38; Q5YF89; T1E3D1; T1DEA2; V9I168; Q9DEZ9; Q3HXY8; Q6T6T1; Q3HXY1; P61899	0	2	0.4387	0	1	1	682.326	1363.64	1.84326	0.00125677	HCD	MS2	47.0565	50	52.9172	24149	180918_AB_Venom_brown_cobra.raw	0/0	2.52695	0	3.922e-06
FALSE	High	Sequest HT (A2)	Unambiguous	VLEGIQcGESIYMSSNAR	C7(Carbamidomethyl)	FALSE	TRUE	1	2	P84805	P84805; Q7T1K6	0	2	0.6194	0	1	1	1007.47	2013.93	-2.79874	-0.00281824	HCD	MS2	45.737	50	52.9094	24146	180918_AB_Venom_brown_cobra.raw	0/0	2.68062	0	2.498e-06
FALSE	High	Sequest HT (A2)	Unambiguous	MFMVAAPHVPVK		FALSE	TRUE	1	2	P01441	Q9PS34; P01441	0	3	0.7335	0	1	1	442.908	1326.71	1.53591	0.000679236	HCD	MS2	17.2902	50	52.895	24136	180918_AB_Venom_brown_cobra.raw	0/0	3.18632	0	3.894e-08
FALSE	High	Sequest HT (A2)	Unambiguous	MFMVAAPHVPVKR		FALSE	TRUE	1	2	P01441	Q9PS34; P01441	1	3	0.7668	0	1	1	494.942	1482.81	1.96687	0.000972165	HCD	MS2	19.441	50	52.8936	24135	180918_AB_Venom_brown_cobra.raw	0/0	4.16402	0	9.141e-08
FALSE	High	Sequest HT (A2)	Unambiguous	DFYTFDSEAIVK		FALSE	TRUE	1	7	A0A2D0TC04	A0A2D4P571; A0A0F7YYZ8; U3FAB3; A0A2D0TC04; A0A2D4K5D9; A0A2D4FR34; A0A2D4P521	0	2	0.7156	0	1	1	717.844	1434.68	1.54607	0.00110906	HCD	MS2	28.8686	50	52.8921	24134	180918_AB_Venom_brown_cobra.raw	0/0	3.20224	0	7.468e-06
FALSE	High	Sequest HT (A2)	Unambiguous	SIFGVTTEDcPDGQNLcFKR	C10(Carbamidomethyl); C17(Carbamidomethyl)	FALSE	TRUE	1	1	P82463	P82463	1	3	0.7038	0	1	1	782.03	2344.08	2.35776	0.00184225	HCD	MS2	19.9637	50	52.93	24156	180918_AB_Venom_brown_cobra.raw	0/0	4.76151	0	3.009e-12
FALSE	High	Sequest HT (A2)	Unambiguous	TLGMLMEGLK		FALSE	TRUE	1	21	A0A2D0TC04	A0A194AS02; A0A2D4P571; T2HRT4; A0A0F7YYZ8; T2HQA0; A0A1L8D6B7; U3FAB3; T1DJT5; U3TAI7; A0A077LA64; J3SBP3; A0A0F7Z2Q3; A0A2D0TC04; A0A2D4K5D9; T1D6P7; T2HPD6; A0A2D4FR34; A0A2D4P521; W8E7D1; T2HP62; U3TBJ5	0	2	0.2688	0	1	1	546.794	1092.58	2.22096	0.00121329	HCD	MS2	28.6912	50	52.8822	24129	180918_AB_Venom_brown_cobra.raw	0/0	2.52791	0	4.799e-05
FALSE	High	Sequest HT (A2)	Unambiguous	GcFDLNMR	C2(Carbamidomethyl)	FALSE	TRUE	2	3	P82942; D3TTC1	P82942; D3TTC1; D6PXE8	0	2	0.5698	0	1	1	506.72	1012.43	-0.79518	-0.000402534	HCD	MS2	44.911	50	53.0184	24206	180918_AB_Venom_brown_cobra.raw	0/0	1.79073	0	0.001717
FALSE	High	Sequest HT (A2)	Unambiguous	ASSSWLTAYVVK		FALSE	TRUE	3	9	A0RZG1; Q01833; Q91132	A0RZG1; Q01833; A0RZG2; A0A2D4ETG6; A8QL54; Q0ZZJ6; Q91132; Q49HM6; A0RZC6	0	2	0.5811	0	1	1	656.351	1311.69	-0.143985	-9.44322e-05	HCD	MS2	31.3692	50	53.0443	24218	180918_AB_Venom_brown_cobra.raw	0/0	2.6469	0	1.449e-05
FALSE	High	Sequest HT (A2)	Unambiguous	NLYQFKnMIK	N7(Deamidated)	FALSE	TRUE	2	4	P25498; P15445	P25498; P15445; P00595; P21792	1	3	0.2275	0	1	1	433.897	1299.68	-0.510308	-0.000221078	HCD	MS2	40.1505	50	53.1231	24259	180918_AB_Venom_brown_cobra.raw	0/0	2.11144	0	0.0007636
FALSE	High	Sequest HT (A2)	Unambiguous	ADVTFDSnTAFESLVVSPDKK	N8(Deamidated)	FALSE	TRUE	1	5	P82885	A0A182C6D0; A0A098LWX5; P82885; V8NEU2; P83234	1	2	0.7428	0	1	1	1136.06	2271.11	2.31554	0.00262942	HCD	MS2	0	50	53.1088	24251	180918_AB_Venom_brown_cobra.raw	0/0	2.7559	0	9.493e-08
FALSE	High	Sequest HT (A2)	Unambiguous	SIFGVTTEDcPDGQNLcFK	C10(Carbamidomethyl); C17(Carbamidomethyl)	FALSE	TRUE	1	1	P82463	P82463	0	3	0.6171	0	1	1	729.996	2187.97	2.2917	0.00167139	HCD	MS2	39.3511	50	53.1074	24250	180918_AB_Venom_brown_cobra.raw	0/0	3.15883	0	0.0002374
FALSE	High	Sequest HT (A2)	Unambiguous	LGEHNIDVLEGNEQFINAAK		TRUE	FALSE	1	1	P00761	P00761	0	3	0.4352	0	1	1	737.709	2211.11	4.03112	0.00297107	HCD	MS2	66.3732	50	53.0987	24246	180918_AB_Venom_brown_cobra.raw	0/0	2.15742	0	9.705e-05
FALSE	High	Sequest HT (A2)	Unambiguous	ISGcWPYFK	C4(Carbamidomethyl)	FALSE	TRUE	4	5	A4FS04; P25498; P15445; P00597	A4FS04; P00598; P25498; P15445; P00597	0	2	0.6583	0	1	1	579.277	1157.55	1.07156	0.000620188	HCD	MS2	1.62477	24.1329	69.1064	32930	180918_AB_Venom_brown_cobra.raw	0/0	2.78264	0	8.359e-05
FALSE	High	Sequest HT (A2)	Unambiguous	EDHPVHNLGEHSVcDSVSAWVTK	C14(Carbamidomethyl)	FALSE	TRUE	2	3	P01140; Q5YF89	P01140; Q5YF89; P61899	0	4	0.5435	0	1	1	651.555	2603.2	1.37225	0.000893056	HCD	MS2	58.019	50	53.0901	24242	180918_AB_Venom_brown_cobra.raw	0/0	3.78742	0	2.736e-07
FALSE	High	Sequest HT (A2)	Unambiguous	NGHPcqNNQGYcYnGKcPTLTnQcIALLGPHFTVSPK	C5(Carbamidomethyl); Q6(Deamidated); C12(Carbamidomethyl); N14(Deamidated); C17(Carbamidomethyl); N22(Deamidated); C24(Carbamidomethyl)	FALSE	TRUE	1	1	P82942	P82942	1	5		0.0282	5	5	850.588	4248.91	3.07215	0.00261065	HCD	MS2	10.4591	50	53.0829	24239	180918_AB_Venom_brown_cobra.raw	0/0	5.85305	0	2.061e-10
FALSE	High	Sequest HT (A2)	Unambiguous	nGHPcQnnQGYcYNGKcPTLTNQcIALLGPHFTVSPK	N1(Deamidated); C5(Carbamidomethyl); N7(Deamidated); N8(Deamidated); C12(Carbamidomethyl); C17(Carbamidomethyl); C24(Carbamidomethyl)	FALSE	TRUE	1	1	P82942	P82942	1	5		0.0166	4	4	850.588	4248.91	3.07215	0.00261065	HCD	MS2	10.4591	50	53.0829	24239	180918_AB_Venom_brown_cobra.raw	0/0	5.91717	0	4.837e-10
FALSE	High	Sequest HT (A2)	Unambiguous	VYEMVNALNTMYR		FALSE	TRUE	1	1	Q10749	Q10749	0	2	0.4342	0	1	1	802.383	1603.76	-1.77697	-0.00142492	HCD	MS2	39.193	50	53.0357	24214	180918_AB_Venom_brown_cobra.raw	0/0	2.28244	0	1.775e-07
FALSE	High	Sequest HT (A2)	Unambiguous	NGHPcQnnQGYcYnGKcPTLTNQcIALLGPHFTVSPK	C5(Carbamidomethyl); N7(Deamidated); N8(Deamidated); C12(Carbamidomethyl); N14(Deamidated); C17(Carbamidomethyl); C24(Carbamidomethyl)	FALSE	TRUE	1	1	P82942	P82942	1	5		0.015	3	3	850.588	4248.91	3.07215	0.00261065	HCD	MS2	10.4591	50	53.0829	24239	180918_AB_Venom_brown_cobra.raw	0/0	5.92593	0	4.342e-11
FALSE	High	Sequest HT (A2)	Unambiguous	NGHPcqNNqGYcYNGKcPTLTnQcIALLGPHFTVSPK	C5(Carbamidomethyl); Q6(Deamidated); Q9(Deamidated); C12(Carbamidomethyl); C17(Carbamidomethyl); N22(Deamidated); C24(Carbamidomethyl)	FALSE	TRUE	1	1	P82942	P82942	1	5	0.0066	0	1	1	850.588	4248.91	3.07215	0.00261065	HCD	MS2	10.4591	50	53.0829	24239	180918_AB_Venom_brown_cobra.raw	0/0	6.0168	0	1.174e-10
FALSE	High	Sequest HT (A2)	Unambiguous	LTcLIcPEK	C3(Carbamidomethyl); C6(Carbamidomethyl)	FALSE	TRUE	3	6	P29180; P01401; P01400	P29179; P29180; P85520; P01401; P01400; P0DSM9	0	2	0.336	0	1	1	567.289	1133.57	1.98719	0.00112631	HCD	MS2	16.3294	50	53.0815	24238	180918_AB_Venom_brown_cobra.raw	0/0	2.49796	0	0.00139
FALSE	High	Sequest HT (A2)	Unambiguous	GGSGTPVDDLDR		FALSE	TRUE	8	32	A4FS04; P25498; P15445; P60044; P00600; Q6SLM2; P00597; P60045	P00615; A4FS04; Q91133; Q45Z48; Q45Z53; P00598; Q92085; Q6T179; A0A2D4PTY2; P25498; A0A2H6NIR3; P15445; Q9I900; P60044; Q92084; P00600; P00595; P00614; Q92086; Q6SLM2; P00597; P60045; R4G2E0; P00601; H8PG85; A0A2D4PRR8; A0A2D4NMB1; R4G7E9; A0A2D4PRN1; P00596; R4FI79; P10116	0	2	0.66	0	1	1	594.779	1188.55	1.33459	0.000793114	HCD	MS2	15.1573	49.701	53.08	24237	180918_AB_Venom_brown_cobra.raw	0/0	3.00447	0	9.494e-05
FALSE	High	Sequest HT (A2)	Unambiguous	YLNIEFcLR	C7(Carbamidomethyl)	FALSE	TRUE	1	1	V8P0T5	V8P0T5	0	2	0.4947	0	1	1	614.311	1227.62	-2.77533	-0.00170352	HCD	MS2	22.5191	50	53.0686	24231	180918_AB_Venom_brown_cobra.raw	0/0	1.87665	0	0.0002316
FALSE	High	Sequest HT (A2)	Unambiguous	IYFEPPLPPK		FALSE	TRUE	2	6	A8QL58; Q4JHE2	A8QL58; R4FJP5; A0A2D4Q0B3; R4FK16; Q4JHE2; Q4JHE3	0	2	0.3652	0	1	1	600.838	1200.67	2.63061	0.00157924	HCD	MS2	61.7363	50	53.0672	24230	180918_AB_Venom_brown_cobra.raw	0/0	1.77936	0	0.002412
FALSE	High	Sequest HT (A2)	Unambiguous	IDTAcVcVITKK	C5(Carbamidomethyl); C7(Carbamidomethyl)	FALSE	TRUE	2	5	P01140; Q5YF89	Q3HXY2; Q3HXY3; P01140; Q5YF89; Q3HXY1	1	3	0.4144	0	1	1	469.916	1407.73	-0.997674	-0.000468153	HCD	MS2	41.4609	50	53.0644	24228	180918_AB_Venom_brown_cobra.raw	0/0	2.21542	0	3.99e-05
FALSE	High	Sequest HT (A2)	Unambiguous	SWWDFADYGcYcGR	C10(Carbamidomethyl); C12(Carbamidomethyl)	FALSE	TRUE	3	10	P15445; P60044; P00597	Q91133; P00598; Q6T179; P15445; Q9I900; P60044; Q92086; P00597; P00596; P60043	0	2	0.9256	0	1	1	921.854	1842.7	0.450449	0.000415021	HCD	MS2	0	50	69.1079	32931	180918_AB_Venom_brown_cobra.raw	0/0	3.62928	0	4.498e-09
FALSE	High	Sequest HT (A2)	Unambiguous	TFVTADYVIVcSTSR	C11(Carbamidomethyl)	FALSE	TRUE	1	1	A8QL58	A8QL58	0	2	0.7113	0	1	1	859.925	1718.84	0.8087	0.000695014	HCD	MS2	0	50	53.0485	24221	180918_AB_Venom_brown_cobra.raw	0/0	2.91209	0	1.138e-08
FALSE	High	Sequest HT (A2)	Unambiguous	NGHPcqNNqGYcYNGKcPTLTNqcIALLGPHFTVSPK	C5(Carbamidomethyl); Q6(Deamidated); Q9(Deamidated); C12(Carbamidomethyl); C17(Carbamidomethyl); Q23(Deamidated); C24(Carbamidomethyl)	FALSE	TRUE	1	1	P82942	P82942	1	5		0.0066	2	2	850.588	4248.91	3.07215	0.00261065	HCD	MS2	10.4591	50	53.0829	24239	180918_AB_Venom_brown_cobra.raw	0/0	5.9842	0	9.97e-10
FALSE	High	Sequest HT (A2)	Unambiguous	GNTVTVMENVNLDNK		FALSE	TRUE	2	3	P01140; Q5YF89	P01140; Q5YF89; P61899	0	2	0.4	0	1	1	824.408	1647.81	4.99158	0.00411256	HCD	MS2	13.1169	50	52.8465	24108	180918_AB_Venom_brown_cobra.raw	0/0	1.39732	0	6.703e-05
FALSE	High	Sequest HT (A2)	Unambiguous	TTATDIKGNTVTVMENVNLDNK		FALSE	TRUE	2	3	P01140; Q5YF89	P01140; Q5YF89; P61899	1	3	0.652	0	1	1	793.402	2378.19	2.55028	0.00202168	HCD	MS2	29.2847	50	52.8393	24103	180918_AB_Venom_brown_cobra.raw	0/0	2.95862	0	8.186e-07
FALSE	High	Sequest HT (A2)	Selected	ATLnLFGEWR	N4(Deamidated)	FALSE	TRUE	1	1	D3TTC2	D3TTC2	0	2	0	0	1	1	604.309	1207.61	0.33983	0.000205191	HCD	MS2	42.0986	50	69.1606	32960	180918_AB_Venom_brown_cobra.raw	0/0	2.60731	0	1.92e-05
FALSE	High	Sequest HT (A2)	Unambiguous	cFITPDITSK	C1(Carbamidomethyl)	FALSE	TRUE	3	6	P25668; P25672; P01391	P25669; P25668; P25672; P25671; P01391; P25673	0	2	0.6102	0	1	1	591.298	1181.59	0.824251	0.000486962	HCD	MS2	24.08	50	52.6608	24001	180918_AB_Venom_brown_cobra.raw	0/0	2.53967	0	0.0001172
FALSE	High	Sequest HT (A2)	Rejected	AVPFVIVPLQqGLHDIEVK	Q11(Deamidated)	FALSE	TRUE	0	5		V8N3I6; A8QL54; A0A346CI96; A0A346CLZ6; A0A081DUB7	0	2	0.0133	0	1	1	1052.1	2103.19	0.700773	0.000736928	HCD	MS2	0	50	69.2148	32990	180918_AB_Venom_brown_cobra.raw	0/0	3.00447	0	4.212e-08
FALSE	High	Sequest HT (A2)	Unambiguous	ISGcWPYFK	C4(Carbamidomethyl)	FALSE	TRUE	4	5	A4FS04; P25498; P15445; P00597	A4FS04; P00598; P25498; P15445; P00597	0	2	0.6947	0	1	1	579.277	1157.55	1.38793	0.000803294	HCD	MS2	0.788264	5.45122	52.6581	23999	180918_AB_Venom_brown_cobra.raw	0/0	2.62286	0	0.0002868
FALSE	High	Sequest HT (A2)	Unambiguous	QTVLLPR		FALSE	TRUE	1	1	P82942	P82942	0	2	0.1959	0	1	1	413.761	826.515	0.737594	0.000304816	HCD	MS2	49.3574	50	52.6482	23994	180918_AB_Venom_brown_cobra.raw	0/0	1.94107	0	0.001808
FALSE	High	Sequest HT (A2)	Unambiguous	TFVTADYVIVcSTSR	C11(Carbamidomethyl)	FALSE	TRUE	1	1	A8QL58	A8QL58	0	2	0.6361	0	1	1	859.926	1718.85	1.945	0.00167158	HCD	MS2	33.9335	50	52.6468	23993	180918_AB_Venom_brown_cobra.raw	0/0	2.9413	0	1.514e-08
FALSE	High	Sequest HT (A2)	Selected	AVPFVIVPLEQGLHDVEIK		FALSE	TRUE	1	1	Q91132	Q91132	0	2		0.0133	2	2	1052.1	2103.19	0.700978	0.000737143	HCD	MS2	0	50	69.2148	32990	180918_AB_Venom_brown_cobra.raw	0/0	2.95889	0	2.252e-09
FALSE	High	Sequest HT (A2)	Rejected	AVPFVIVPLqQGLHDIEVK	Q10(Deamidated)	FALSE	TRUE	0	5		V8N3I6; A8QL54; A0A346CI96; A0A346CLZ6; A0A081DUB7	0	2		0.0467	3	3	1052.1	2103.19	0.700773	0.000736928	HCD	MS2	0	50	69.2148	32990	180918_AB_Venom_brown_cobra.raw	0/0	2.86047	0	5.654e-08
FALSE	High	Sequest HT (A2)	Unambiguous	QLDIFVHDFPR		FALSE	TRUE	2	3	Q91132; I2C090	A8QL55; Q91132; I2C090	0	3	0.5806	0	1	1	462.911	1386.72	1.38942	0.000642245	HCD	MS2	28.4548	50	52.6353	23987	180918_AB_Venom_brown_cobra.raw	0/0	3.10325	0	1.514e-05
FALSE	High	Sequest HT (A2)	Unambiguous	HVVVVGAGMAGLSAAYVLAGAGHK		FALSE	TRUE	3	8	A0A346CIA4; A8QL58; A0A098LX00	A0A346CIA4; A0A346CIA5; A0A2D4ELD1; A8QL58; A0A2D4EKA5; A0A098LX00; A0A2D4G4D6; Q4JHE3	0	3	0.7437	0	1	1	745.742	2235.21	1.48875	0.00110922	HCD	MS2	79.7074	50	69.1963	32979	180918_AB_Venom_brown_cobra.raw	0/0	3.58676	0	7.528e-12
FALSE	High	Sequest HT (A2)	Unambiguous	VYEMVNYLNTK		FALSE	TRUE	1	1	D5LMJ3	D5LMJ3	0	2	0.6314	0	1	1	687.343	1373.68	1.21779	0.000836423	HCD	MS2	8.71756	50	52.6148	23975	180918_AB_Venom_brown_cobra.raw	0/0	3.12195	0	7.236e-07
FALSE	High	Sequest HT (A2)	Unambiguous	IDTAcVcVITK	C5(Carbamidomethyl); C7(Carbamidomethyl)	FALSE	TRUE	2	5	P01140; Q5YF89	Q3HXY2; Q3HXY3; P01140; Q5YF89; Q3HXY1	0	2	0.4946	0	1	1	640.325	1279.64	2.67499	0.00171151	HCD	MS2	36.1608	50	52.5607	23944	180918_AB_Venom_brown_cobra.raw	0/0	2.79132	0	3.362e-06
FALSE	High	Sequest HT (A2)	Unambiguous	ALTMEGNQASWR		FALSE	TRUE	3	43	V8N4D8; P01140; Q5YF89	A0A194ARN2; P25428; Q3HXY5; Q3HXX9; Q3HXX4; T2HPR2; U3EPH5; R4FIR0; A0A077L854; Q3HXZ1; R4FJE9; A0A194AT78; A0A081DUA8; Q3HXY7; Q3HXY6; Q3HXY2; B1Q3K2; Q3HXX5; T1E6V6; Q3HXX7; T1DP47; V9I1F9; Q3HXZ0; Q3HXY3; J3SDV8; Q3I5F4; V8N4D8; A0A1L8D608; A0A194AR77; Q3HXY4; P01140; A0A194ARS6; A0A194AQ56; Q90W38; Q5YF89; T1E3D1; T1DEA2; V9I168; Q9DEZ9; Q3HXY8; Q6T6T1; Q3HXY1; P61899	0	2	0.4395	0	1	1	682.327	1363.65	3.90217	0.00266058	HCD	MS2	26.9224	50	52.5593	23943	180918_AB_Venom_brown_cobra.raw	0/0	2.47516	0	6.012e-06
FALSE	High	Sequest HT (A2)	Unambiguous	DFYTFDSEAIVK		FALSE	TRUE	1	7	A0A2D0TC04	A0A2D4P571; A0A0F7YYZ8; U3FAB3; A0A2D0TC04; A0A2D4K5D9; A0A2D4FR34; A0A2D4P521	0	2	0.7015	0	1	1	717.844	1434.68	1.63115	0.00117009	HCD	MS2	25.455	50	52.5536	23939	180918_AB_Venom_brown_cobra.raw	0/0	3.34862	0	1.937e-05
FALSE	High	Sequest HT (A2)	Unambiguous	VDLGcAATcPTVK	C5(Carbamidomethyl); C9(Carbamidomethyl)	FALSE	TRUE	2	5	P25672; P01391	P25672; P25671; E2IU01; P01391; P25673	0	2	0.6866	0	1	1	696.336	1391.67	-0.124065	-8.63288e-05	HCD	MS2	50.8436	50	52.5464	23936	180918_AB_Venom_brown_cobra.raw	0/0	2.84348	0	1.656e-05
FALSE	High	Sequest HT (A2)	Unambiguous	MFMVAAPHVPVKR		FALSE	TRUE	1	2	P01441	Q9PS34; P01441	1	3	0.7371	0	1	1	494.941	1482.81	0.917245	0.000453366	HCD	MS2	26.9382	50	52.545	23935	180918_AB_Venom_brown_cobra.raw	0/0	3.49849	0	1.349e-07
FALSE	High	Sequest HT (A2)	Unambiguous	MFMVAAPHVPVK		FALSE	TRUE	1	2	P01441	Q9PS34; P01441	0	3	0.7568	0	1	1	442.907	1326.71	0.914847	0.000404578	HCD	MS2	19.7583	50	52.5435	23934	180918_AB_Venom_brown_cobra.raw	0/0	2.95655	0	2.615e-07
FALSE	High	Sequest HT (A2)	Selected	VAVIIYLnK	N8(Deamidated)	FALSE	TRUE	1	1	Q91132	Q91132	0	2		0	2	2	517.318	1033.63	0.225168	0.00011637	HCD	MS2	56.8363	50	52.5307	23927	180918_AB_Venom_brown_cobra.raw	0/0	2.50983	0	0.0001775
FALSE	High	Sequest HT (A2)	Rejected	VAVIIYLDK		FALSE	TRUE	2	3	A0A2D4KNJ4; I2C090	A8QL55; A0A2D4KNJ4; I2C090	0	2	0	0	1	1	517.318	1033.63	0.225584	0.000116585	HCD	MS2	56.8363	50	52.5307	23927	180918_AB_Venom_brown_cobra.raw	0/0	2.50983	0	0.0001775
FALSE	High	Sequest HT (A2)	Unambiguous	SIFGVTTEDcPDGQNLcFKR	C10(Carbamidomethyl); C17(Carbamidomethyl)	FALSE	TRUE	1	1	P82463	P82463	1	3	0.6824	0	1	1	782.03	2344.07	2.27964	0.00178121	HCD	MS2	41.3982	50	52.5799	23955	180918_AB_Venom_brown_cobra.raw	0/0	3.40114	0	1.935e-09
FALSE	High	Sequest HT (A2)	Unambiguous	GGSGTPVDDLDR		FALSE	TRUE	8	32	A4FS04; P25498; P15445; P60044; P00600; Q6SLM2; P00597; P60045	P00615; A4FS04; Q91133; Q45Z48; Q45Z53; P00598; Q92085; Q6T179; A0A2D4PTY2; P25498; A0A2H6NIR3; P15445; Q9I900; P60044; Q92084; P00600; P00595; P00614; Q92086; Q6SLM2; P00597; P60045; R4G2E0; P00601; H8PG85; A0A2D4PRR8; A0A2D4NMB1; R4G7E9; A0A2D4PRN1; P00596; R4FI79; P10116	0	2	0.6595	0	1	1	594.779	1188.55	1.33459	0.000793114	HCD	MS2	12.4721	50	52.7317	24042	180918_AB_Venom_brown_cobra.raw	0/0	3.25748	0	5.303e-05
FALSE	High	Sequest HT (A2)	Unambiguous	LTcLIcPEK	C3(Carbamidomethyl); C6(Carbamidomethyl)	FALSE	TRUE	3	6	P29180; P01401; P01400	P29179; P29180; P85520; P01401; P01400; P0DSM9	0	2	0.3397	0	1	1	567.289	1133.57	0.694954	0.000393889	HCD	MS2	18.6637	50	52.7332	24043	180918_AB_Venom_brown_cobra.raw	0/0	2.62163	0	8.642e-05
FALSE	High	Sequest HT (A2)	Unambiguous	VRDVELLTGLDFYSALK		FALSE	TRUE	1	1	A0A2D0TC04	A0A2D0TC04	1	3	0.4023	0	1	1	647.023	1939.05	0.407558	0.000263425	HCD	MS2	43.18	50	69.1906	32977	180918_AB_Venom_brown_cobra.raw	0/0	1.73982	0	0.0009805
FALSE	High	Sequest HT (A2)	Rejected	ATLDLFGEWR		FALSE	TRUE	1	1	Q9PVK7	Q9PVK7	0	2		0	2	2	604.309	1207.61	0.340186	0.000205406	HCD	MS2	42.0986	50	69.1606	32960	180918_AB_Venom_brown_cobra.raw	0/0	2.60731	0	1.92e-05
FALSE	High	Sequest HT (A2)	Unambiguous	MFMVAAPHVPVK		FALSE	TRUE	1	2	P01441	Q9PS34; P01441	0	3	0.5596	0	1	1	442.907	1326.71	0.638817	0.000282507	HCD	MS2	28.9785	50	69.1635	32962	180918_AB_Venom_brown_cobra.raw	0/0	1.92997	0	2.297e-05
FALSE	High	Sequest HT (A2)	Unambiguous	KLVPLFSK		FALSE	TRUE	1	5	P01441	Q9PS34; P60309; P01441; P60308; P60307	1	2	0.3947	0	1	1	466.303	931.598	0.92342	0.000430128	HCD	MS2	31.5222	50	69.1677	32965	180918_AB_Venom_brown_cobra.raw	0/0	2.65714	0	0.0005643
FALSE	High	Sequest HT (A2)	Selected	LAAIcFAGAPYnnNNYNIDLK	C5(Carbamidomethyl); N12(Deamidated); N13(Deamidated)	FALSE	TRUE	1	4	P00597	Q91133; P00598; P00597; P00596	0	3	0	0	1	1	786.712	2358.12	6.14118	0.00482719	HCD	MS2	15.7952	40.9287	69.1704	32967	180918_AB_Venom_brown_cobra.raw	0/0	5.22193	0	2.4e-09
FALSE	High	Sequest HT (A2)	Rejected	LAAIcFAGAPYnDNNYNIDLK	C5(Carbamidomethyl); N12(Deamidated)	FALSE	TRUE	2	9	P15445; Q5G290	Q92085; Q6T179; P15445; Q9I900; Q92084; Q5G291; Q5G290; Q92086; P60043	0	3		0	2	2	786.712	2358.12	6.14136	0.00482733	HCD	MS2	15.7952	40.9287	69.1704	32967	180918_AB_Venom_brown_cobra.raw	0/0	5.22193	0	2.399e-09
FALSE	High	Sequest HT (A2)	Unambiguous	VNDDYLIWGSR		FALSE	TRUE	1	1	Q91132	Q91132	0	2	0.6176	0	1	1	669.33	1337.65	3.50099	0.00234155	HCD	MS2	29.4248	50	52.7994	24081	180918_AB_Venom_brown_cobra.raw	0/0	2.04321	0	4.479e-05
FALSE	High	Sequest HT (A2)	Unambiguous	TGVDIQccSTDNcNPFPTR	C7(Carbamidomethyl); C8(Carbamidomethyl); C13(Carbamidomethyl)	FALSE	TRUE	1	1	P01391	P01391	0	3	0.6227	0	1	1	747.986	2241.94	5.55412	0.00415065	HCD	MS2	31.109	50	52.798	24080	180918_AB_Venom_brown_cobra.raw	0/0	2.72796	0	3.406e-05
FALSE	High	Sequest HT (A2)	Unambiguous	RPGFcELPAAK	C5(Carbamidomethyl)	FALSE	TRUE	1	1	P20229	P20229	0	3	0.6373	0	1	1	415.887	1245.64	3.29858	0.00136961	HCD	MS2	67.89	50	52.7966	24079	180918_AB_Venom_brown_cobra.raw	0/0	3.05549	0	0.001069
FALSE	High	Sequest HT (A2)	Unambiguous	GIDSSHWNSYcTETDTFIK	C11(Carbamidomethyl)	FALSE	TRUE	2	3	P01140; Q5YF89	P01140; Q5YF89; P61899	0	3	0.2887	0	1	1	754.333	2260.99	1.53987	0.00116054	HCD	MS2	13.1823	50	52.7952	24078	180918_AB_Venom_brown_cobra.raw	0/0	3.35654	0	1.241e-06
FALSE	High	Sequest HT (A2)	Unambiguous	SIFGVTTEDcPDGQNLcFK	C10(Carbamidomethyl); C17(Carbamidomethyl)	FALSE	TRUE	1	1	P82463	P82463	0	2	0.7826	0	1	1	1094.49	2187.97	2.01889	0.00220863	HCD	MS2	14.4461	50	52.7923	24076	180918_AB_Venom_brown_cobra.raw	0/0	4.60479	0	1.654e-11
FALSE	High	Sequest HT (A2)	Unambiguous	GcTFTcPELRPTGIYVYccR	C2(Carbamidomethyl); C6(Carbamidomethyl); C18(Carbamidomethyl); C19(Carbamidomethyl)	FALSE	TRUE	1	1	P82464	P82464	0	3	0.6623	0	1	1	837.377	2510.12	2.94968	0.002468	HCD	MS2	69.3554	50	52.7838	24072	180918_AB_Venom_brown_cobra.raw	0/0	2.31106	0	0.0004504
FALSE	High	Sequest HT (A2)	Unambiguous	EDHPVHNLGEHSVcDSVSAWVTK	C14(Carbamidomethyl)	FALSE	TRUE	2	3	P01140; Q5YF89	P01140; Q5YF89; P61899	0	4	0.5831	0	1	1	651.554	2603.2	0.434396	0.000282704	HCD	MS2	49.8817	50	52.7795	24069	180918_AB_Venom_brown_cobra.raw	0/0	3.67498	0	7.762e-08
FALSE	High	Sequest HT (A2)	Unambiguous	IITHPNFNGNTLDNDImLIK	M17(Oxidation)	TRUE	FALSE	1	1	P00761	P00761	0	3	0.4185	0	1	1	767.065	2299.18	2.17253	0.00166501	HCD	MS2	28.5752	50	52.7767	24067	180918_AB_Venom_brown_cobra.raw	0/0	1.84295	0	0.0002912
FALSE	High	Sequest HT (A2)	Unambiguous	cFITPDITSKDcPnGHVcYTK	C1(Carbamidomethyl); C12(Carbamidomethyl); N14(Deamidated); C18(Carbamidomethyl)	FALSE	TRUE	3	6	P25668; P25672; P01391	P25669; P25668; P25672; P25671; P01391; P25673	1	4	0.5479	0	1	1	629.285	2514.12	4.06633	0.0025558	HCD	MS2	22.9273	50	52.7681	24063	180918_AB_Venom_brown_cobra.raw	0/0	2.18814	0	2.264e-06
FALSE	High	Sequest HT (A2)	Unambiguous	SIFGVTTEDcPDGQNLcFK	C10(Carbamidomethyl); C17(Carbamidomethyl)	FALSE	TRUE	1	1	P82463	P82463	0	3	0.6611	0	1	1	729.995	2187.97	1.37114	0.001	HCD	MS2	14.9309	50	52.7637	24060	180918_AB_Venom_brown_cobra.raw	0/0	4.19063	0	6.422e-09
FALSE	High	Sequest HT (A2)	Unambiguous	GDNNAcAASVcDcDR	C6(Carbamidomethyl); C11(Carbamidomethyl); C13(Carbamidomethyl)	FALSE	TRUE	2	2	P15445; P60045	P15445; P60045	0	2	0.7917	0	1	1	842.81	1684.61	1.19445	0.00100609	HCD	MS2	55.1479	50	52.756	24057	180918_AB_Venom_brown_cobra.raw	0/0	1.67915	0	1.246e-05
FALSE	High	Sequest HT (A2)	Unambiguous	LGEHNIDVLEGNEQFINAAK		TRUE	FALSE	1	1	P00761	P00761	0	3	0.5321	0	1	1	737.709	2211.11	3.28581	0.00242176	HCD	MS2	63.8375	50	52.7503	24053	180918_AB_Venom_brown_cobra.raw	0/0	2.18039	0	5.082e-05
FALSE	High	Sequest HT (A2)	Unambiguous	INYENALLAR		FALSE	TRUE	1	3	Q91132	A0A2D4I970; V8NCP4; Q91132	0	2	0.4304	0	1	2	588.823	1176.64	1.33574	0.000785842	HCD	MS2	29.652	50	52.7475	24051	180918_AB_Venom_brown_cobra.raw	0/0	1.58199	0	2.278e-05
FALSE	High	Sequest HT (A2)	Unambiguous	INYENAILAR		FALSE	TRUE	0	1		A0A2D4Q7C6	0	2	0.4304	0	1	1	588.823	1176.64	1.33574	0.000785842	HCD	MS2	29.652	50	52.7475	24051	180918_AB_Venom_brown_cobra.raw	0/0	1.58199	0	2.278e-05
FALSE	High	Sequest HT (A2)	Unambiguous	TAPAFQFSScSIR	C10(Carbamidomethyl)	FALSE	TRUE	2	3	P82942; D3TTC1	P82942; D3TTC1; D6PXE8	0	2	0.5892	0	1	1	736.353	1471.7	-1.04288	-0.000767402	HCD	MS2	7.80767	50	53.136	24266	180918_AB_Venom_brown_cobra.raw	0/0	1.84574	0	0.000139
FALSE	High	Sequest HT (A2)	Rejected	SMqAIFLAHGPGFK	Q3(Deamidated)	FALSE	TRUE	0	1		W8E7D1	0	2		0	2	2	752.885	1504.76	0.208518	0.000156885	HCD	MS2	79.1926	50	52.5265	23924	180918_AB_Venom_brown_cobra.raw	0/0	4.29659	0	1.789e-09
FALSE	High	Sequest HT (A2)	Unambiguous	TGVDIQccSTDNcNPFPTR	C7(Carbamidomethyl); C8(Carbamidomethyl); C13(Carbamidomethyl)	FALSE	TRUE	1	1	P01391	P01391	0	3	0.6037	0	1	1	747.985	2241.94	3.26727	0.00244167	HCD	MS2	72.9597	50	53.1445	24270	180918_AB_Venom_brown_cobra.raw	0/0	2.70012	0	6.074e-06
FALSE	High	Sequest HT (A2)	Unambiguous	VNDDYLIWGSR		FALSE	TRUE	1	1	Q91132	Q91132	0	2	0.6583	0	1	1	669.327	1337.65	-1.97446	-0.00132056	HCD	MS2	0	50	53.1475	24272	180918_AB_Venom_brown_cobra.raw	0/0	2.3955	0	2.551e-05
FALSE	High	Sequest HT (A2)	Unambiguous	TTATDIKGNTVTVMENVNLDNK		FALSE	TRUE	2	3	P01140; Q5YF89	P01140; Q5YF89; P61899	1	3	0.648	0	1	1	793.402	2378.19	2.16531	0.0017165	HCD	MS2	18.3679	50	53.5363	24493	180918_AB_Venom_brown_cobra.raw	0/0	3.57666	0	1.893e-05
FALSE	High	Sequest HT (A2)	Unambiguous	GIDSSHWNSYcTETDTFIK	C11(Carbamidomethyl)	FALSE	TRUE	2	3	P01140; Q5YF89	P01140; Q5YF89; P61899	0	3	0.4152	0	1	1	754.331	2260.98	-0.970661	-0.000731549	HCD	MS2	3.31807	50	53.5041	24475	180918_AB_Venom_brown_cobra.raw	0/0	3.95426	0	1.221e-07
FALSE	High	Sequest HT (A2)	Unambiguous	VYEMVNYLNTK		FALSE	TRUE	1	1	D5LMJ3	D5LMJ3	0	2	0.7	0	1	1	687.341	1373.67	-2.07018	-0.00142188	HCD	MS2	11.9202	50	53.5027	24474	180918_AB_Venom_brown_cobra.raw	0/0	2.60075	0	4.503e-07
FALSE	High	Sequest HT (A2)	Unambiguous	KLVPLFSK		FALSE	TRUE	1	5	P01441	Q9PS34; P60309; P01441; P60308; P60307	1	2	0.4441	0	1	1	466.302	931.598	0.0717031	3.33992e-05	HCD	MS2	26.6982	50	53.5012	24473	180918_AB_Venom_brown_cobra.raw	0/0	3.12555	0	0.001987
FALSE	High	Sequest HT (A2)	Unambiguous	NLYQFKnMIK	N7(Deamidated)	FALSE	TRUE	2	4	P25498; P15445	P25498; P15445; P00595; P21792	1	3	0.1667	0	1	1	433.897	1299.68	-0.862521	-0.000373666	HCD	MS2	64.0791	50	53.4695	24458	180918_AB_Venom_brown_cobra.raw	0/0	1.85702	0	0.002265
FALSE	High	Sequest HT (A2)	Unambiguous	ADVTFDSNTAFESLVVSPDKK		FALSE	TRUE	1	5	P82885	A0A182C6D0; A0A098LWX5; P82885; V8NEU2; P83234	1	2	0.6753	0	1	1	1135.56	2270.12	1.62068	0.00183957	HCD	MS2	0	50	53.4417	24443	180918_AB_Venom_brown_cobra.raw	0/0	2.71062	0	3.291e-09
FALSE	High	Sequest HT (A2)	Rejected	AVPFVIVPLQqGLHDIEVK	Q11(Deamidated)	FALSE	TRUE	0	5		V8N3I6; A8QL54; A0A346CI96; A0A346CLZ6; A0A081DUB7	0	4		0.0435	2	2	526.553	2103.19	3.18374	0.001674	HCD	MS2	21.0855	50	68.9903	32868	180918_AB_Venom_brown_cobra.raw	0/0	2.64098	0	6.189e-05
FALSE	High	Sequest HT (A2)	Unambiguous	LTcLIcPEK	C3(Carbamidomethyl); C6(Carbamidomethyl)	FALSE	TRUE	3	6	P29180; P01401; P01400	P29179; P29180; P85520; P01401; P01400; P0DSM9	0	2	0.282	0	1	1	567.289	1133.57	0.80264	0.000454924	HCD	MS2	34.7467	50	53.4347	24438	180918_AB_Venom_brown_cobra.raw	0/0	2.65894	0	0.0007617
FALSE	High	Sequest HT (A2)	Unambiguous	GDNNAcAASVcDcDR	C6(Carbamidomethyl); C11(Carbamidomethyl); C13(Carbamidomethyl)	FALSE	TRUE	2	2	P15445; P60045	P15445; P60045	0	2	0.8571	0	1	1	842.812	1684.62	3.29585	0.00277611	HCD	MS2	43.4194	50	53.5575	24506	180918_AB_Venom_brown_cobra.raw	0/0	2.02586	0	7.103e-06
FALSE	High	Sequest HT (A2)	Unambiguous	GGSGTPVDDLDR		FALSE	TRUE	8	32	A4FS04; P25498; P15445; P60044; P00600; Q6SLM2; P00597; P60045	P00615; A4FS04; Q91133; Q45Z48; Q45Z53; P00598; Q92085; Q6T179; A0A2D4PTY2; P25498; A0A2H6NIR3; P15445; Q9I900; P60044; Q92084; P00600; P00595; P00614; Q92086; Q6SLM2; P00597; P60045; R4G2E0; P00601; H8PG85; A0A2D4PRR8; A0A2D4NMB1; R4G7E9; A0A2D4PRN1; P00596; R4FI79; P10116	0	2	0.6997	0	1	1	594.779	1188.55	1.64271	0.00097622	HCD	MS2	15.8287	50	53.4332	24437	180918_AB_Venom_brown_cobra.raw	0/0	3.3273	0	5.538e-05
FALSE	High	Sequest HT (A2)	Rejected	LAAIcFAGAPYNNDNYNInLK	C5(Carbamidomethyl); N19(Deamidated)	FALSE	TRUE	1	1	P25498	P25498	0	3		0	3	3	786.382	2357.13	3.50562	0.00275439	HCD	MS2	31.5345	50	53.4227	24432	180918_AB_Venom_brown_cobra.raw	0/0	2.16744	0	0.0002098
FALSE	High	Sequest HT (A2)	Selected	LAAIcFAGAPYNnNNYNIDLK	C5(Carbamidomethyl); N13(Deamidated)	FALSE	TRUE	1	4	P00597	Q91133; P00598; P00597; P00596	0	3		0	2	2	786.382	2357.13	3.50562	0.00275439	HCD	MS2	31.5345	50	53.4227	24432	180918_AB_Venom_brown_cobra.raw	0/0	2.16744	0	0.0002098
FALSE	High	Sequest HT (A2)	Rejected	LAAIcFAGAPYNDNNYNIDLK	C5(Carbamidomethyl)	FALSE	TRUE	2	9	P15445; Q5G290	Q92085; Q6T179; P15445; Q9I900; Q92084; Q5G291; Q5G290; Q92086; P60043	0	3	0	0	1	1	786.382	2357.13	3.5058	0.00275454	HCD	MS2	31.5345	50	53.4227	24432	180918_AB_Venom_brown_cobra.raw	0/0	2.16744	0	0.0002098
FALSE	High	Sequest HT (A2)	Unambiguous	VLEGIQcGESIYMSSNAR	C7(Carbamidomethyl)	FALSE	TRUE	1	2	P84805	P84805; Q7T1K6	0	3	0.6566	0	1	1	671.987	2013.94	4.04383	0.00271467	HCD	MS2	30.7331	50	53.417	24428	180918_AB_Venom_brown_cobra.raw	0/0	2.96995	0	3.812e-05
FALSE	High	Sequest HT (A2)	Unambiguous	TFVTADYVIVcSTSR	C11(Carbamidomethyl)	FALSE	TRUE	1	1	A8QL58	A8QL58	0	2	0.6678	0	1	1	859.925	1718.84	0.453605	0.000389838	HCD	MS2	34.9634	50	53.4157	24427	180918_AB_Venom_brown_cobra.raw	0/0	3.03643	0	6.643e-06
FALSE	High	Sequest HT (A2)	Unambiguous	EDHPVHNLGEHSVcDSVSAWVTK	C14(Carbamidomethyl)	FALSE	TRUE	2	3	P01140; Q5YF89	P01140; Q5YF89; P61899	0	4	0.5995	0	1	1	651.556	2603.2	3.5293	0.00229686	HCD	MS2	50.8486	50	53.4128	24425	180918_AB_Venom_brown_cobra.raw	0/0	3.71522	0	1.337e-06
FALSE	High	Sequest HT (A2)	Rejected	AVPFVIVPLqQGLHDIEVK	Q10(Deamidated)	FALSE	TRUE	0	5		V8N3I6; A8QL54; A0A346CI96; A0A346CLZ6; A0A081DUB7	0	4		0.0435	2	3	526.553	2103.19	3.18374	0.001674	HCD	MS2	21.0855	50	68.9903	32868	180918_AB_Venom_brown_cobra.raw	0/0	2.64081	0	6.191e-05
FALSE	High	Sequest HT (A2)	Unambiguous	GcFDLNMR	C2(Carbamidomethyl)	FALSE	TRUE	2	3	P82942; D3TTC1	P82942; D3TTC1; D6PXE8	0	2	0.5146	0	1	1	506.722	1012.44	3.18367	0.00161163	HCD	MS2	43.6666	50	53.3885	24412	180918_AB_Venom_brown_cobra.raw	0/0	1.70703	0	0.001826
FALSE	High	Sequest HT (A2)	Rejected	LAAIcFAGAPYNNnNYNIDLK	C5(Carbamidomethyl); N14(Deamidated)	FALSE	TRUE	1	4	P00597	Q91133; P00598; P00597; P00596	0	3		0	4	4	786.382	2357.13	3.50562	0.00275439	HCD	MS2	31.5345	50	53.4227	24432	180918_AB_Venom_brown_cobra.raw	0/0	2.16744	0	0.0002098
FALSE	High	Sequest HT (A2)	Unambiguous	MFMVAAPHVPVKR		FALSE	TRUE	1	2	P01441	Q9PS34; P01441	1	3	0.7405	0	1	1	494.941	1482.81	1.22596	0.000605954	HCD	MS2	57.9796	50	69.0379	32892	180918_AB_Venom_brown_cobra.raw	0/0	2.89125	0	7.09e-07
FALSE	High	Sequest HT (A2)	Unambiguous	MFMVAAPHVPVKR		FALSE	TRUE	1	2	P01441	Q9PS34; P01441	1	3	0.7572	0	1	1	494.942	1482.81	1.90513	0.000941647	HCD	MS2	11.7794	50	53.5753	24514	180918_AB_Venom_brown_cobra.raw	0/0	3.8308	0	1.18e-06
FALSE	High	Sequest HT (A2)	Unambiguous	TLGMLMEGLK		FALSE	TRUE	1	21	A0A2D0TC04	A0A194AS02; A0A2D4P571; T2HRT4; A0A0F7YYZ8; T2HQA0; A0A1L8D6B7; U3FAB3; T1DJT5; U3TAI7; A0A077LA64; J3SBP3; A0A0F7Z2Q3; A0A2D0TC04; A0A2D4K5D9; T1D6P7; T2HPD6; A0A2D4FR34; A0A2D4P521; W8E7D1; T2HP62; U3TBJ5	0	2	0.3856	0	1	1	546.795	1092.58	2.66787	0.00145743	HCD	MS2	30.1513	50	53.5782	24516	180918_AB_Venom_brown_cobra.raw	0/0	2.35682	0	1.983e-05
FALSE	High	Sequest HT (A2)	Unambiguous	LGEHNIDVLEGNEQFINAAK		TRUE	FALSE	1	1	P00761	P00761	0	3	0.4913	0	1	1	737.705	2211.1	-2.09695	-0.00154553	HCD	MS2	39.9674	50	53.7144	24593	180918_AB_Venom_brown_cobra.raw	0/0	2.29892	0	0.0001697
FALSE	High	Sequest HT (A2)	Unambiguous	TYSYEcSQGTLTcK	C6(Carbamidomethyl); C13(Carbamidomethyl)	FALSE	TRUE	4	11	A4FS04; P25498; P15445; P00597	A4FS04; Q91133; P00598; Q92085; P25498; P15445; Q9I900; Q92084; Q92086; P00597; P00596	0	2	0.7832	0	1	1	849.358	1697.71	-3.68056	-0.00312427	HCD	MS2	0	50	53.713	24592	180918_AB_Venom_brown_cobra.raw	0/0	2.86311	0	8.992e-08
FALSE	High	Sequest HT (A2)	Unambiguous	ALTMEGNQASWR		FALSE	TRUE	3	43	V8N4D8; P01140; Q5YF89	A0A194ARN2; P25428; Q3HXY5; Q3HXX9; Q3HXX4; T2HPR2; U3EPH5; R4FIR0; A0A077L854; Q3HXZ1; R4FJE9; A0A194AT78; A0A081DUA8; Q3HXY7; Q3HXY6; Q3HXY2; B1Q3K2; Q3HXX5; T1E6V6; Q3HXX7; T1DP47; V9I1F9; Q3HXZ0; Q3HXY3; J3SDV8; Q3I5F4; V8N4D8; A0A1L8D608; A0A194AR77; Q3HXY4; P01140; A0A194ARS6; A0A194AQ56; Q90W38; Q5YF89; T1E3D1; T1DEA2; V9I168; Q9DEZ9; Q3HXY8; Q6T6T1; Q3HXY1; P61899	0	2	0.5754	0	1	1	682.327	1363.65	3.27555	0.00223334	HCD	MS2	51.1354	50	53.7115	24591	180918_AB_Venom_brown_cobra.raw	0/0	2.85055	0	7.301e-07
FALSE	High	Sequest HT (A2)	Unambiguous	TGVDIQccSTDNcNPFPTR	C7(Carbamidomethyl); C8(Carbamidomethyl); C13(Carbamidomethyl)	FALSE	TRUE	1	1	P01391	P01391	0	3	0.6131	0	1	1	747.982	2241.93	0.0820248	6.1298e-05	HCD	MS2	0	50	53.7102	24590	180918_AB_Venom_brown_cobra.raw	0/0	3.04845	0	0.0001158
FALSE	High	Sequest HT (A2)	Rejected	SMqAIFLAHGPGFK	Q3(Deamidated)	FALSE	TRUE	0	1		W8E7D1	0	3		0	2	2	502.26	1504.77	2.32905	0.00116822	HCD	MS2	74.58	50	53.7029	24587	180918_AB_Venom_brown_cobra.raw	0/0	2.90925	0	2.826e-06
FALSE	High	Sequest HT (A2)	Selected	SMEAIFLAHGPGFK		FALSE	TRUE	1	7	A0A2D0TC04	A0A2D4P571; A0A346CLX5; A0A2H6N6S6; A0A2D0TC04; A0A2D4K5D9; A0A2D4FR34; A0A2D4P521	0	3	0	0	1	1	502.26	1504.77	2.32934	0.00116837	HCD	MS2	74.58	50	53.7029	24587	180918_AB_Venom_brown_cobra.raw	0/0	2.90925	0	2.826e-06
FALSE	High	Sequest HT (A2)	Unambiguous	cFITPDITSK	C1(Carbamidomethyl)	FALSE	TRUE	3	6	P25668; P25672; P01391	P25669; P25668; P25672; P25671; P01391; P25673	0	2	0.5878	0	1	1	591.298	1181.59	1.65073	0.000975243	HCD	MS2	40.0963	50	53.7015	24586	180918_AB_Venom_brown_cobra.raw	0/0	2.95626	0	6.183e-05
FALSE	High	Sequest HT (A2)	Unambiguous	ISGcWPYFK	C4(Carbamidomethyl)	FALSE	TRUE	4	5	A4FS04; P25498; P15445; P00597	A4FS04; P00598; P25498; P15445; P00597	0	2	0.6346	0	1	1	579.276	1157.55	0.755189	0.000437083	HCD	MS2	1.671	6.40388	53.6871	24578	180918_AB_Venom_brown_cobra.raw	0/0	2.59665	0	0.0002581
FALSE	High	Sequest HT (A2)	Unambiguous	MFMVAAPHVPVK		FALSE	TRUE	1	2	P01441	Q9PS34; P01441	0	3	0.7344	0	1	1	442.908	1326.71	1.60492	0.000709753	HCD	MS2	30.7651	50	53.5768	24515	180918_AB_Venom_brown_cobra.raw	0/0	2.56462	0	2.754e-06
FALSE	High	Sequest HT (A2)	Unambiguous	ADVTFDSNTAFESLVVSPDKK		FALSE	TRUE	1	5	P82885	A0A182C6D0; A0A098LWX5; P82885; V8NEU2; P83234	1	3	0.6938	0	1	1	757.378	2270.12	0.00157529	1.19203e-06	HCD	MS2	1.21421	10.6158	53.6642	24566	180918_AB_Venom_brown_cobra.raw	0/0	5.78049	0	1.932e-11
FALSE	High	Sequest HT (A2)	Unambiguous	IIIQGDPVAQIIENSIDGSK		FALSE	TRUE	1	1	Q91132	Q91132	0	2	0.7967	0	1	1	1055.57	2110.14	-0.0288633	-3.04528e-05	HCD	MS2	0	50	68.9875	32866	180918_AB_Venom_brown_cobra.raw	0/0	4.81979	0	1.74e-11
FALSE	High	Sequest HT (A2)	Unambiguous	TYSYEcSQGTLTcK	C6(Carbamidomethyl); C13(Carbamidomethyl)	FALSE	TRUE	4	11	A4FS04; P25498; P15445; P00597	A4FS04; Q91133; P00598; Q92085; P25498; P15445; Q9I900; Q92084; Q92086; P00597; P00596	0	2	0.7215	0	1	1	849.358	1697.71	-3.82437	-0.00324634	HCD	MS2	24.3526	50	68.989	32867	180918_AB_Venom_brown_cobra.raw	0/0	2.186	0	1.02e-06
FALSE	High	Sequest HT (A2)	Unambiguous	NLcYKMFMVAAPHVPVKR	C3(Carbamidomethyl)	FALSE	TRUE	1	2	P01441	Q9PS34; P01441	2	4	0.6617	0	1	1	541.038	2161.13	2.84815	0.0015388	HCD	MS2	23.0086	50	53.6187	24540	180918_AB_Venom_brown_cobra.raw	0/0	3.33588	0	4.281e-06
FALSE	High	Sequest HT (A2)	Unambiguous	IDTAcVcVITK	C5(Carbamidomethyl); C7(Carbamidomethyl)	FALSE	TRUE	2	5	P01140; Q5YF89	Q3HXY2; Q3HXY3; P01140; Q5YF89; Q3HXY1	0	2	0.6262	0	1	1	640.325	1279.64	3.53354	0.00226083	HCD	MS2	24.0634	50	53.6173	24539	180918_AB_Venom_brown_cobra.raw	0/0	3.21334	0	9.418e-07
FALSE	High	Sequest HT (A2)	Unambiguous	SIFGVTTEDcPDGQNLcFKR	C10(Carbamidomethyl); C17(Carbamidomethyl)	FALSE	TRUE	1	1	P82463	P82463	1	3	0.6988	0	1	1	782.03	2344.08	2.35776	0.00184225	HCD	MS2	10.0468	50	53.6159	24538	180918_AB_Venom_brown_cobra.raw	0/0	4.04521	0	1.48e-11
FALSE	High	Sequest HT (A2)	Unambiguous	IDTAcVcVITKK	C5(Carbamidomethyl); C7(Carbamidomethyl)	FALSE	TRUE	2	5	P01140; Q5YF89	Q3HXY2; Q3HXY3; P01140; Q5YF89; Q3HXY1	1	3	0.2849	0	1	1	469.916	1407.73	0.0428952	2.01283e-05	HCD	MS2	29.7193	50	53.5838	24520	180918_AB_Venom_brown_cobra.raw	0/0	1.72498	0	0.0003527
FALSE	High	Sequest HT (A2)	Selected	AVPFVIVPLEQGLHDVEIK		FALSE	TRUE	1	1	Q91132	Q91132	0	4	0.0435	0	1	1	526.553	2103.19	3.18394	0.0016741	HCD	MS2	21.0855	50	68.9903	32868	180918_AB_Venom_brown_cobra.raw	0/0	2.75821	0	1.687e-05
FALSE	High	Sequest HT (A2)	Unambiguous	RPGFcELPAAK	C5(Carbamidomethyl)	FALSE	TRUE	1	1	P20229	P20229	0	3	0.6891	0	1	1	415.886	1245.64	1.53461	0.000637192	HCD	MS2	49.1559	50	53.5796	24517	180918_AB_Venom_brown_cobra.raw	0/0	2.66806	0	0.000309
FALSE	High	Sequest HT (A2)	Unambiguous	FYEGNLLGK		FALSE	TRUE	1	1	P01400	P01400	0	2	0.581	0	1	1	520.775	1040.54	2.17226	0.00113016	HCD	MS2	27.1103	50	53.6443	24554	180918_AB_Venom_brown_cobra.raw	0/0	2.10354	0	0.001271
FALSE	High	Sequest HT (A2)	Unambiguous	ASSSWLTAYVVK		FALSE	TRUE	3	9	A0RZG1; Q01833; Q91132	A0RZG1; Q01833; A0RZG2; A0A2D4ETG6; A8QL54; Q0ZZJ6; Q91132; Q49HM6; A0RZC6	0	2	0.4977	0	1	1	656.351	1311.69	0.414393	0.000271779	HCD	MS2	39.383	50	53.3857	24410	180918_AB_Venom_brown_cobra.raw	0/0	2.15425	0	2.561e-05
FALSE	High	Sequest HT (A2)	Unambiguous	IDTAcVcVITK	C5(Carbamidomethyl); C7(Carbamidomethyl)	FALSE	TRUE	2	5	P01140; Q5YF89	Q3HXY2; Q3HXY3; P01140; Q5YF89; Q3HXY1	0	2	0.1959	0	1	1	640.328	1279.65	8.49405	0.00543466	HCD	MS2	10.7911	50	69.0536	32901	180918_AB_Venom_brown_cobra.raw	0/0	1.48092	0	0.001093
FALSE	High	Sequest HT (A2)	Unambiguous	LTcLIcPEK	C3(Carbamidomethyl); C6(Carbamidomethyl)	FALSE	TRUE	3	6	P29180; P01401; P01400	P29179; P29180; P85520; P01401; P01400; P0DSM9	0	2	0.2805	0	1	1	567.288	1133.57	-0.16654	-9.43922e-05	HCD	MS2	23.5964	50	69.055	32902	180918_AB_Venom_brown_cobra.raw	0/0	2.20966	0	0.000172
FALSE	High	Sequest HT (A2)	Unambiguous	MFMVAAPHVPVK		FALSE	TRUE	1	2	P01441	Q9PS34; P01441	0	3	0.7041	0	1	1	442.908	1326.71	1.60492	0.000709753	HCD	MS2	12.1293	49.9892	53.2342	24322	180918_AB_Venom_brown_cobra.raw	0/0	2.66824	0	1.77e-06
FALSE	High	Sequest HT (A2)	Unambiguous	TLGMLMEGLK		FALSE	TRUE	1	21	A0A2D0TC04	A0A194AS02; A0A2D4P571; T2HRT4; A0A0F7YYZ8; T2HQA0; A0A1L8D6B7; U3FAB3; T1DJT5; U3TAI7; A0A077LA64; J3SBP3; A0A0F7Z2Q3; A0A2D0TC04; A0A2D4K5D9; T1D6P7; T2HPD6; A0A2D4FR34; A0A2D4P521; W8E7D1; T2HP62; U3TBJ5	0	2	0.3492	0	1	1	546.794	1092.58	1.88578	0.00103018	HCD	MS2	6.14581	7.69882	53.2327	24321	180918_AB_Venom_brown_cobra.raw	0/0	2.5182	0	0.0001669
FALSE	High	Sequest HT (A2)	Unambiguous	TGVDIQccSTDNcNPFPTR	C7(Carbamidomethyl); C8(Carbamidomethyl); C13(Carbamidomethyl)	FALSE	TRUE	1	1	P01391	P01391	0	2	0.6667	0	1	1	1121.48	2241.95	6.3224	0.0070872	HCD	MS2	0	50	53.2241	24317	180918_AB_Venom_brown_cobra.raw	0/0	2.43422	0	8.859e-08
FALSE	High	Sequest HT (A2)	Unambiguous	RPGFcELPAAK	C5(Carbamidomethyl)	FALSE	TRUE	1	1	P20229	P20229	0	3	0.6391	0	1	1	415.885	1245.64	0.726128	0.000301498	HCD	MS2	30.585	50	53.2212	24315	180918_AB_Venom_brown_cobra.raw	0/0	3.27245	0	0.0003036
FALSE	High	Sequest HT (A2)	Unambiguous	GNTVTVMENVNLDNK		FALSE	TRUE	2	3	P01140; Q5YF89	P01140; Q5YF89; P61899	0	2	0.6846	0	1	1	824.404	1647.8	0.176331	0.00014528	HCD	MS2	0	50	53.2007	24303	180918_AB_Venom_brown_cobra.raw	0/0	2.78965	0	3.757e-06
FALSE	High	Sequest HT (A2)	Unambiguous	AQIIDDAFNLAR		FALSE	TRUE	3	8	A0A0K8S2L4; A0A2D4PNS1; U3FZS8	A0A0K8S2L4; A0A2D4ICY4; B6EWW6; A0A2D4LR91; T1DNX8; A0A2D4PNS1; U3FZS8; B6EWW5	0	3	0.4972	0	1	1	449.575	1346.71	3.72572	0.00167249	HCD	MS2	44.569	50	53.1979	24301	180918_AB_Venom_brown_cobra.raw	0/0	1.76608	0	0.001613
FALSE	High	Sequest HT (A2)	Unambiguous	TTATDIKGNTVTVMENVNLDNK		FALSE	TRUE	2	3	P01140; Q5YF89	P01140; Q5YF89; P61899	1	3	0.589	0	1	1	793.402	2378.19	1.62635	0.00128926	HCD	MS2	18.5376	50	53.1807	24291	180918_AB_Venom_brown_cobra.raw	0/0	3.65071	0	5.885e-08
FALSE	High	Sequest HT (A2)	Unambiguous	TGVDIQccSTDNcNPFPTR	C7(Carbamidomethyl); C8(Carbamidomethyl); C13(Carbamidomethyl)	FALSE	TRUE	1	1	P01391	P01391	0	3	0.6865	0	1	1	747.983	2241.93	1.22545	0.00091579	HCD	MS2	32.6601	50	69.0706	32911	180918_AB_Venom_brown_cobra.raw	0/0	2.52444	0	1.969e-06
FALSE	High	Sequest HT (A2)	Unambiguous	MFMVAAPHVPVKR		FALSE	TRUE	1	2	P01441	Q9PS34; P01441	1	3	0.8056	0	1	1	494.941	1482.81	1.78164	0.000880612	HCD	MS2	8.14494	50	53.2356	24323	180918_AB_Venom_brown_cobra.raw	0/0	3.55402	0	2.187e-07
FALSE	High	Sequest HT (A2)	Rejected	LAAIcFAGAPYNDnnYNIDLKAR	C5(Carbamidomethyl); N14(Deamidated); N15(Deamidated)	FALSE	TRUE	1	8	P15445	Q92085; Q6T179; P15445; Q9I900; Q92084; Q5G291; Q92086; P60043	1	3		0.0415	7	7	862.753	2586.24	5.41577	0.00466881	HCD	MS2	24.0193	50	53.1673	24284	180918_AB_Venom_brown_cobra.raw	0/0	2.76604	0	9.359e-06
FALSE	High	Sequest HT (A2)	Rejected	LAAIcFAGAPYnnnNYNIDLKAR	C5(Carbamidomethyl); N12(Deamidated); N13(Deamidated); N14(Deamidated)	FALSE	TRUE	1	4	P00597	Q91133; P00598; P00597; P00596	1	3		0.0415	5	5	862.753	2586.24	5.4156	0.00466866	HCD	MS2	24.0193	50	53.1673	24284	180918_AB_Venom_brown_cobra.raw	0/0	2.76734	0	9.339e-06
FALSE	High	Sequest HT (A2)	Rejected	LAAIcFAGAPYnDnNYNIDLKAR	C5(Carbamidomethyl); N12(Deamidated); N14(Deamidated)	FALSE	TRUE	1	8	P15445	Q92085; Q6T179; P15445; Q9I900; Q92084; Q5G291; Q92086; P60043	1	3		0.0415	4	4	862.753	2586.24	5.41577	0.00466881	HCD	MS2	24.0193	50	53.1673	24284	180918_AB_Venom_brown_cobra.raw	0/0	2.76734	0	9.339e-06
FALSE	High	Sequest HT (A2)	Rejected	LAAIcFAGAPYNDNnYnIDLKAR	C5(Carbamidomethyl); N15(Deamidated); N17(Deamidated)	FALSE	TRUE	1	8	P15445	Q92085; Q6T179; P15445; Q9I900; Q92084; Q5G291; Q92086; P60043	1	3		0	3	3	862.753	2586.24	5.41577	0.00466881	HCD	MS2	24.0193	50	53.1673	24284	180918_AB_Venom_brown_cobra.raw	0/0	2.88516	0	2.472e-05
FALSE	High	Sequest HT (A2)	Rejected	LAAIcFAGAPYNNnnYnIDLKAR	C5(Carbamidomethyl); N14(Deamidated); N15(Deamidated); N17(Deamidated)	FALSE	TRUE	1	4	P00597	Q91133; P00598; P00597; P00596	1	3		0	2	2	862.753	2586.24	5.4156	0.00466866	HCD	MS2	24.0193	50	53.1673	24284	180918_AB_Venom_brown_cobra.raw	0/0	2.88649	0	2.466e-05
FALSE	High	Sequest HT (A2)	Selected	LAAIcFAGAPYNNDnYnInLKAR	C5(Carbamidomethyl); N15(Deamidated); N17(Deamidated); N19(Deamidated)	FALSE	TRUE	1	1	P25498	P25498	1	3	0	0	1	1	862.753	2586.24	5.4156	0.00466866	HCD	MS2	24.0193	50	53.1673	24284	180918_AB_Venom_brown_cobra.raw	0/0	2.88649	0	2.466e-05
FALSE	High	Sequest HT (A2)	Unambiguous	GDNNAcAASVcDcDR	C6(Carbamidomethyl); C11(Carbamidomethyl); C13(Carbamidomethyl)	FALSE	TRUE	2	2	P15445; P60045	P15445; P60045	0	2	0.8981	0	1	1	842.808	1684.61	-1.05187	-0.000885996	HCD	MS2	27.3251	50	53.1645	24282	180918_AB_Venom_brown_cobra.raw	0/0	2.15922	0	2.834e-06
FALSE	High	Sequest HT (A2)	Unambiguous	AVPFVIVPLEQGLHDVEIK		FALSE	TRUE	1	1	Q91132	Q91132	0	3	0.0549	0	1	1	701.734	2103.19	0.984788	0.000690397	HCD	MS2	0.366115	3.00752	69.0849	32919	180918_AB_Venom_brown_cobra.raw	0/0	4.00633	0	2.631e-10
FALSE	High	Sequest HT (A2)	Unambiguous	VYEMVNYLNTK		FALSE	TRUE	1	1	D5LMJ3	D5LMJ3	0	2	0.5911	0	1	1	687.342	1373.68	0.0625561	4.29659e-05	HCD	MS2	33.4046	50	53.1589	24278	180918_AB_Venom_brown_cobra.raw	0/0	2.90689	0	7.561e-07
FALSE	High	Sequest HT (A2)	Rejected	LAAIcFAGAPYNnnnYNIDLKAR	C5(Carbamidomethyl); N13(Deamidated); N14(Deamidated); N15(Deamidated)	FALSE	TRUE	1	4	P00597	Q91133; P00598; P00597; P00596	1	3		0.0415	5	6	862.753	2586.24	5.4156	0.00466866	HCD	MS2	24.0193	50	53.1673	24284	180918_AB_Venom_brown_cobra.raw	0/0	2.76604	0	9.359e-06
FALSE	High	Sequest HT (A2)	Unambiguous	IDTAcVcVITK	C5(Carbamidomethyl); C7(Carbamidomethyl)	FALSE	TRUE	2	5	P01140; Q5YF89	Q3HXY2; Q3HXY3; P01140; Q5YF89; Q3HXY1	0	2	0.6025	0	1	1	640.324	1279.64	2.29341	0.00146737	HCD	MS2	22.1564	50	53.2692	24342	180918_AB_Venom_brown_cobra.raw	0/0	3.17041	0	5.674e-07
FALSE	High	Sequest HT (A2)	Unambiguous	SIFGVTTEDcPDGQNLcFKR	C10(Carbamidomethyl); C17(Carbamidomethyl)	FALSE	TRUE	1	1	P82463	P82463	1	3	0.7346	0	1	1	782.03	2344.08	2.90456	0.0022695	HCD	MS2	12.7742	50	53.2706	24343	180918_AB_Venom_brown_cobra.raw	0/0	4.22227	0	1.566e-11
FALSE	High	Sequest HT (A2)	Unambiguous	ALTMEGNQASWR		FALSE	TRUE	3	43	V8N4D8; P01140; Q5YF89	A0A194ARN2; P25428; Q3HXY5; Q3HXX9; Q3HXX4; T2HPR2; U3EPH5; R4FIR0; A0A077L854; Q3HXZ1; R4FJE9; A0A194AT78; A0A081DUA8; Q3HXY7; Q3HXY6; Q3HXY2; B1Q3K2; Q3HXX5; T1E6V6; Q3HXX7; T1DP47; V9I1F9; Q3HXZ0; Q3HXY3; J3SDV8; Q3I5F4; V8N4D8; A0A1L8D608; A0A194AR77; Q3HXY4; P01140; A0A194ARS6; A0A194AQ56; Q90W38; Q5YF89; T1E3D1; T1DEA2; V9I168; Q9DEZ9; Q3HXY8; Q6T6T1; Q3HXY1; P61899	0	2	0.6054	0	1	1	682.328	1363.65	4.08121	0.00278265	HCD	MS2	45.4239	50	53.272	24344	180918_AB_Venom_brown_cobra.raw	0/0	2.94407	0	1.045e-06
FALSE	High	Sequest HT (A2)	Selected	SMEAIFLAHGPGFK		FALSE	TRUE	1	7	A0A2D0TC04	A0A2D4P571; A0A346CLX5; A0A2H6N6S6; A0A2D0TC04; A0A2D4K5D9; A0A2D4FR34; A0A2D4P521	0	3		0	2	2	502.261	1504.77	5.37144	0.00269425	HCD	MS2	26.9923	50	53.3565	24394	180918_AB_Venom_brown_cobra.raw	0/0	3.10296	0	4.436e-06
FALSE	High	Sequest HT (A2)	Rejected	SMqAIFLAHGPGFK	Q3(Deamidated)	FALSE	TRUE	0	1		W8E7D1	0	3	0	0	1	1	502.261	1504.77	5.37115	0.0026941	HCD	MS2	26.9923	50	53.3565	24394	180918_AB_Venom_brown_cobra.raw	0/0	3.10296	0	4.436e-06
FALSE	High	Sequest HT (A2)	Unambiguous	AQIIDDAFNLAR		FALSE	TRUE	3	8	A0A0K8S2L4; A0A2D4PNS1; U3FZS8	A0A0K8S2L4; A0A2D4ICY4; B6EWW6; A0A2D4LR91; T1DNX8; A0A2D4PNS1; U3FZS8; B6EWW5	0	2	0.534	0	1	1	673.861	1346.71	5.84317	0.00393452	HCD	MS2	69.7256	50	53.3552	24393	180918_AB_Venom_brown_cobra.raw	0/0	2.06119	0	6.781e-05
FALSE	High	Sequest HT (A2)	Unambiguous	cFITPDITSK	C1(Carbamidomethyl)	FALSE	TRUE	3	6	P25668; P25672; P01391	P25669; P25668; P25672; P25671; P01391; P25673	0	2	0.5458	0	1	1	591.301	1181.59	5.78315	0.00341665	HCD	MS2	24.0541	50	53.3538	24392	180918_AB_Venom_brown_cobra.raw	0/0	2.72788	0	3.092e-05
FALSE	High	Sequest HT (A2)	Unambiguous	FHGWIDSTIMTGLR		FALSE	TRUE	1	1	A8QL58	A8QL58	0	3	0.4612	0	1	1	545.279	1633.82	4.33479	0.00236075	HCD	MS2	42.6018	50	69.0592	32905	180918_AB_Venom_brown_cobra.raw	0/0	2.4479	0	0.001983
FALSE	High	Sequest HT (A2)	Unambiguous	ISGcWPYFK	C4(Carbamidomethyl)	FALSE	TRUE	4	5	A4FS04; P25498; P15445; P00597	A4FS04; P00598; P25498; P15445; P00597	0	2	0.6864	0	1	1	579.279	1157.55	5.81709	0.00336677	HCD	MS2	1.81038	14.9665	53.351	24390	180918_AB_Venom_brown_cobra.raw	0/0	2.86593	0	0.0006187
FALSE	High	Sequest HT (A2)	Unambiguous	SIFGVTTEDcPDGQNLcFK	C10(Carbamidomethyl); C17(Carbamidomethyl)	FALSE	TRUE	1	1	P82463	P82463	0	2	0.6324	0	1	1	1094.49	2187.97	0.233559	0.00025551	HCD	MS2	32.7155	50	53.3302	24378	180918_AB_Venom_brown_cobra.raw	0/0	2.71614	0	6.67e-06
FALSE	High	Sequest HT (A2)	Unambiguous	ADVTFDSNTAFESLVVSPDKK		FALSE	TRUE	1	5	P82885	A0A182C6D0; A0A098LWX5; P82885; V8NEU2; P83234	1	3	0.6966	0	1	1	757.379	2270.12	1.05014	0.000794649	HCD	MS2	1.35511	45.5772	53.3201	24373	180918_AB_Venom_brown_cobra.raw	0/0	5.57321	0	2.332e-12
FALSE	High	Sequest HT (A2)	Rejected	LAAIcFAGAPYNNNNYnIDLKAR	C5(Carbamidomethyl); N17(Deamidated)	FALSE	TRUE	1	4	P00597	Q91133; P00598; P00597; P00596	1	3		0.0405	7	7	862.095	2584.27	4.00822	0.00345277	HCD	MS2	24.7453	50	53.2982	24360	180918_AB_Venom_brown_cobra.raw	0/0	2.12636	0	6.869e-05
FALSE	High	Sequest HT (A2)	Rejected	LAAIcFAGAPYNNNnYNIDLKAR	C5(Carbamidomethyl); N15(Deamidated)	FALSE	TRUE	1	4	P00597	Q91133; P00598; P00597; P00596	1	3		0	5	6	862.095	2584.27	4.00822	0.00345277	HCD	MS2	24.7453	50	53.2982	24360	180918_AB_Venom_brown_cobra.raw	0/0	2.22111	0	5.01e-06
FALSE	High	Sequest HT (A2)	Rejected	LAAIcFAGAPYNnNNYNIDLKAR	C5(Carbamidomethyl); N13(Deamidated)	FALSE	TRUE	1	4	P00597	Q91133; P00598; P00597; P00596	1	3		0	5	5	862.095	2584.27	4.00822	0.00345277	HCD	MS2	24.7453	50	53.2982	24360	180918_AB_Venom_brown_cobra.raw	0/0	2.22394	0	4.986e-06
FALSE	High	Sequest HT (A2)	Rejected	LAAIcFAGAPYNDNNYNIDLKAR	C5(Carbamidomethyl)	FALSE	TRUE	1	8	P15445	Q92085; Q6T179; P15445; Q9I900; Q92084; Q5G291; Q92086; P60043	1	3		0	4	4	862.095	2584.27	4.00839	0.00345291	HCD	MS2	24.7453	50	53.2982	24360	180918_AB_Venom_brown_cobra.raw	0/0	2.22394	0	4.986e-06
FALSE	High	Sequest HT (A2)	Rejected	LAAIcFAGAPYNNDNYNInLKAR	C5(Carbamidomethyl); N19(Deamidated)	FALSE	TRUE	1	1	P25498	P25498	1	3		0	3	3	862.095	2584.27	4.00822	0.00345277	HCD	MS2	24.7453	50	53.2982	24360	180918_AB_Venom_brown_cobra.raw	0/0	2.22424	0	4.983e-06
FALSE	High	Sequest HT (A2)	Rejected	LAAIcFAGAPYNNnNYNIDLKAR	C5(Carbamidomethyl); N14(Deamidated)	FALSE	TRUE	1	4	P00597	Q91133; P00598; P00597; P00596	1	3	0	0	1	2	862.095	2584.27	4.00822	0.00345277	HCD	MS2	24.7453	50	53.2982	24360	180918_AB_Venom_brown_cobra.raw	0/0	2.22424	0	4.984e-06
FALSE	High	Sequest HT (A2)	Selected	LAAIcFAGAPYnNNNYNIDLKAR	C5(Carbamidomethyl); N12(Deamidated)	FALSE	TRUE	1	4	P00597	Q91133; P00598; P00597; P00596	1	3	0	0	1	1	862.095	2584.27	4.00822	0.00345277	HCD	MS2	24.7453	50	53.2982	24360	180918_AB_Venom_brown_cobra.raw	0/0	2.22469	0	4.98e-06
FALSE	High	Sequest HT (A2)	Unambiguous	TLSYVTADYVIVcSTSR	C13(Carbamidomethyl)	FALSE	TRUE	1	2	Q4JHE2	R4FK16; Q4JHE2	0	2	0.2277	0	1	1	967.98	1934.95	-0.124992	-0.000120926	HCD	MS2	24.9799	50	53.2805	24350	180918_AB_Venom_brown_cobra.raw	0/0	2.01903	0	1.053e-05
FALSE	High	Sequest HT (A2)	Unambiguous	VLEGIQcGESIYMSSNAR	C7(Carbamidomethyl)	FALSE	TRUE	1	2	P84805	P84805; Q7T1K6	0	2	0.6449	0	1	1	1007.48	2013.94	4.0505	0.00407873	HCD	MS2	0	50	53.2762	24347	180918_AB_Venom_brown_cobra.raw	0/0	2.45004	0	2.324e-05
FALSE	High	Sequest HT (A2)	Unambiguous	NLcYKMFMVAAPHVPVKR	C3(Carbamidomethyl)	FALSE	TRUE	1	2	P01441	Q9PS34; P01441	2	4	0.5915	0	1	1	541.037	2161.13	1.9444	0.00105052	HCD	MS2	23.4684	50	53.2748	24346	180918_AB_Venom_brown_cobra.raw	0/0	2.84299	0	1.754e-05
FALSE	High	Sequest HT (A2)	Unambiguous	QGEALNQLELQFTR		FALSE	TRUE	1	1	V8NL73	V8NL73	0	2	0.7375	0	1	1	823.932	1646.86	4.66825	0.00384396	HCD	MS2	45.2113	50	53.2734	24345	180918_AB_Venom_brown_cobra.raw	0/0	3.38671	0	7.85e-07
FALSE	High	Sequest HT (A2)	Unambiguous	GIDSSHWNSYcTETDTFIK	C11(Carbamidomethyl)	FALSE	TRUE	2	3	P01140; Q5YF89	P01140; Q5YF89; P61899	0	3	0.4282	0	1	1	754.332	2260.98	-0.241796	-0.000182232	HCD	MS2	16.238	50	53.1461	24271	180918_AB_Venom_brown_cobra.raw	0/0	3.40557	0	5.127e-07
FALSE	High	Sequest HT (A2)	Unambiguous	GNTVTVMENVNLDNK		FALSE	TRUE	2	3	P01140; Q5YF89	P01140; Q5YF89; P61899	0	2	0.6473	0	1	1	824.403	1647.8	-0.638557	-0.000526107	HCD	MS2	0	50	53.7158	24594	180918_AB_Venom_brown_cobra.raw	0/0	2.5843	0	9.112e-06
FALSE	High	Sequest HT (A2)	Selected	SMEAIFLAHGPGFK		FALSE	TRUE	1	7	A0A2D0TC04	A0A2D4P571; A0A346CLX5; A0A2H6N6S6; A0A2D0TC04; A0A2D4K5D9; A0A2D4FR34; A0A2D4P521	0	2	0	0	1	1	752.885	1504.76	0.208803	0.0001571	HCD	MS2	79.1926	50	52.5265	23924	180918_AB_Venom_brown_cobra.raw	0/0	4.29659	0	1.789e-09
FALSE	High	Sequest HT (A2)	Selected	LAAIcFAGAPYNnNNYNIDLK	C5(Carbamidomethyl); N13(Deamidated)	FALSE	TRUE	1	4	P00597	Q91133; P00598; P00597; P00596	0	2	0	0	1	1	1179.07	2357.13	1.46571	0.00172743	HCD	MS2	0	50	69.2264	32996	180918_AB_Venom_brown_cobra.raw	0/0	4.3473	0	4.81e-09
FALSE	High	Sequest HT (A2)	Rejected	LAAIcFAGAPYNnNNYNIDLKAR	C5(Carbamidomethyl); N13(Deamidated)	FALSE	TRUE	1	4	P00597	Q91133; P00598; P00597; P00596	1	3		0.006	4	4	862.093	2584.26	0.678082	0.000584114	HCD	MS2	2.48273	50	51.6983	23466	180918_AB_Venom_brown_cobra.raw	0/0	4.95564	0	5.762e-11
FALSE	High	Sequest HT (A2)	Rejected	LAAIcFAGAPYNNDNYNInLKAR	C5(Carbamidomethyl); N19(Deamidated)	FALSE	TRUE	1	1	P25498	P25498	1	3		0.006	3	3	862.093	2584.26	0.678082	0.000584114	HCD	MS2	2.48273	50	51.6983	23466	180918_AB_Venom_brown_cobra.raw	0/0	4.95925	0	6.169e-11
FALSE	High	Sequest HT (A2)	Rejected	LAAIcFAGAPYNNnNYNIDLKAR	C5(Carbamidomethyl); N14(Deamidated)	FALSE	TRUE	1	4	P00597	Q91133; P00598; P00597; P00596	1	3		0.006	2	2	862.093	2584.26	0.678082	0.000584114	HCD	MS2	2.48273	50	51.6983	23466	180918_AB_Venom_brown_cobra.raw	0/0	4.95925	0	6.169e-11
FALSE	High	Sequest HT (A2)	Selected	LAAIcFAGAPYnNNNYNIDLKAR	C5(Carbamidomethyl); N12(Deamidated)	FALSE	TRUE	1	4	P00597	Q91133; P00598; P00597; P00596	1	3	0.006	0	1	1	862.093	2584.26	0.678082	0.000584114	HCD	MS2	2.48273	50	51.6983	23466	180918_AB_Venom_brown_cobra.raw	0/0	4.99022	0	2.948e-10
FALSE	High	Sequest HT (A2)	Unambiguous	TTATDIKGNTVTVMENVNLDnKVYK	N21(Deamidated)	FALSE	TRUE	2	3	P01140; Q5YF89	P01140; Q5YF89; P61899	2	4	0.0634	0	1	1	693.108	2769.41	4.62142	0.00319964	HCD	MS2	0	50	51.6911	23463	180918_AB_Venom_brown_cobra.raw	0/0	3.30931	0	7.261e-05
FALSE	High	Sequest HT (A2)	Unambiguous	cFITPDITSKDcPnGHVcYTK	C1(Carbamidomethyl); C12(Carbamidomethyl); N14(Deamidated); C18(Carbamidomethyl)	FALSE	TRUE	3	6	P25668; P25672; P01391	P25669; P25668; P25672; P25671; P01391; P25673	1	4	0.5302	0	1	1	629.283	2514.11	-0.109321	-6.87109e-05	HCD	MS2	10.5016	50	51.6897	23462	180918_AB_Venom_brown_cobra.raw	0/0	2.97837	0	0.0001523
FALSE	High	Sequest HT (A2)	Unambiguous	TAPAFQFSScSIR	C10(Carbamidomethyl)	FALSE	TRUE	2	3	P82942; D3TTC1	P82942; D3TTC1; D6PXE8	0	2	0.7143	0	1	1	736.353	1471.7	-0.876988	-0.000645332	HCD	MS2	16.6729	50	51.6869	23460	180918_AB_Venom_brown_cobra.raw	0/0	2.16949	0	0.0003273
FALSE	High	Sequest HT (A2)	Unambiguous	VYEMVNYLNTK		FALSE	TRUE	1	1	D5LMJ3	D5LMJ3	0	2	0.6563	0	1	1	687.342	1373.68	0.240284	0.000165036	HCD	MS2	25.6069	50	51.6841	23458	180918_AB_Venom_brown_cobra.raw	0/0	3.2278	0	9.77e-07
FALSE	High	Sequest HT (A2)	Rejected	LAAIcFAGAPYNDNNYNIDLKAR	C5(Carbamidomethyl)	FALSE	TRUE	1	8	P15445	Q92085; Q6T179; P15445; Q9I900; Q92084; Q5G291; Q92086; P60043	1	3		0.006	5	5	862.093	2584.26	0.678248	0.000584257	HCD	MS2	2.48273	50	51.6983	23466	180918_AB_Venom_brown_cobra.raw	0/0	4.95564	0	5.762e-11
FALSE	High	Sequest HT (A2)	Unambiguous	LTcLIcPEK	C3(Carbamidomethyl); C6(Carbamidomethyl)	FALSE	TRUE	3	6	P29180; P01401; P01400	P29179; P29180; P85520; P01401; P01400; P0DSM9	0	2	0.5833	0	1	1	567.29	1133.57	3.60249	0.00204184	HCD	MS2	37.3419	50	51.6826	23457	180918_AB_Venom_brown_cobra.raw	0/0	2.88214	0	0.0001063
FALSE	High	Sequest HT (A2)	Unambiguous	TGVDIqccSTDNcNPFPTR	Q6(Deamidated); C7(Carbamidomethyl); C8(Carbamidomethyl); C13(Carbamidomethyl)	FALSE	TRUE	1	1	P01391	P01391	0	3		0.0337	2	2	748.315	2242.93	6.52812	0.00488067	HCD	MS2	49.4945	50	51.6656	23447	180918_AB_Venom_brown_cobra.raw	0/0	3.15361	0	4.127e-05
FALSE	High	Sequest HT (A2)	Unambiguous	TGVDIQccSTDncNPFPTR	C7(Carbamidomethyl); C8(Carbamidomethyl); N12(Deamidated); C13(Carbamidomethyl)	FALSE	TRUE	1	1	P01391	P01391	0	3	0.0337	0	1	1	748.315	2242.93	6.52812	0.00488067	HCD	MS2	49.4945	50	51.6656	23447	180918_AB_Venom_brown_cobra.raw	0/0	3.26423	0	1.338e-05
FALSE	High	Sequest HT (A2)	Unambiguous	FPcAQLLEPGVYTK	C3(Carbamidomethyl)	FALSE	TRUE	1	4	A8QL53	V8PCT6; A0A024AYB1; A8QL57; A8QL53	0	3	0.4652	0	1	2	541.614	1622.83	1.04659	0.000566144	HCD	MS2	39.4829	50	51.6399	23433	180918_AB_Venom_brown_cobra.raw	0/0	2.73443	0	0.0001632
FALSE	High	Sequest HT (A2)	Unambiguous	FPcAQILEPGVYTK	C3(Carbamidomethyl)	FALSE	TRUE	1	1		Q2XXM3	0	3	0.4652	0	1	1	541.614	1622.83	1.04659	0.000566144	HCD	MS2	39.4829	50	51.6399	23433	180918_AB_Venom_brown_cobra.raw	0/0	2.73443	0	0.0001632
FALSE	High	Sequest HT (A2)	Unambiguous	GDNNAcAASVcDcDR	C6(Carbamidomethyl); C11(Carbamidomethyl); C13(Carbamidomethyl)	FALSE	TRUE	2	2	P15445; P60045	P15445; P60045	0	2	0.779	0	1	1	842.812	1684.62	2.93354	0.00247094	HCD	MS2	49.7149	50	51.6385	23432	180918_AB_Venom_brown_cobra.raw	0/0	1.80694	0	1.946e-06
FALSE	High	Sequest HT (A2)	Unambiguous	GGSGTPVDDLDR		FALSE	TRUE	8	32	A4FS04; P25498; P15445; P60044; P00600; Q6SLM2; P00597; P60045	P00615; A4FS04; Q91133; Q45Z48; Q45Z53; P00598; Q92085; Q6T179; A0A2D4PTY2; P25498; A0A2H6NIR3; P15445; Q9I900; P60044; Q92084; P00600; P00595; P00614; Q92086; Q6SLM2; P00597; P60045; R4G2E0; P00601; H8PG85; A0A2D4PRR8; A0A2D4NMB1; R4G7E9; A0A2D4PRN1; P00596; R4FI79; P10116	0	2	0.5668	0	1	1	594.779	1188.55	1.4373	0.000854149	HCD	MS2	24.4077	50	69.3005	33036	180918_AB_Venom_brown_cobra.raw	0/0	2.47143	0	4.533e-05
FALSE	High	Sequest HT (A2)	Unambiguous	cFITPDITSK	C1(Carbamidomethyl)	FALSE	TRUE	3	6	P25668; P25672; P01391	P25669; P25668; P25672; P25671; P01391; P25673	0	2	0.5267	0	1	1	591.299	1181.59	2.37391	0.00140249	HCD	MS2	21.8009	43.6261	51.6284	23427	180918_AB_Venom_brown_cobra.raw	0/0	2.80714	0	5.772e-05
FALSE	High	Sequest HT (A2)	Unambiguous	TcADIVINDLSLIHDLPKR	C2(Carbamidomethyl)	FALSE	TRUE	1	1	A8QL58	A8QL58	1	4	0.7181	0	1	1	549.048	2193.17	0.873628	0.000479004	HCD	MS2	10.5456	50	69.3062	33040	180918_AB_Venom_brown_cobra.raw	0/0	4.07886	0	3.05e-07
FALSE	High	Sequest HT (A2)	Unambiguous	TFVTADYVIVcSTSR	C11(Carbamidomethyl)	FALSE	TRUE	1	1	A8QL58	A8QL58	0	3	0.573	0	1	1	573.619	1718.84	0.516801	0.0002961	HCD	MS2	75.2092	50	51.6698	23450	180918_AB_Venom_brown_cobra.raw	0/0	2.67397	0	0.0002032
FALSE	High	Sequest HT (A2)	Unambiguous	ISGcWPYFK	C4(Carbamidomethyl)	FALSE	TRUE	4	5	A4FS04; P25498; P15445; P00597	A4FS04; P00598; P25498; P15445; P00597	0	2	0.6914	0	1	1	579.277	1157.55	1.49338	0.000864329	HCD	MS2	1.18641	3.88476	51.6257	23425	180918_AB_Venom_brown_cobra.raw	0/0	2.6864	0	0.0006501
FALSE	High	Sequest HT (A2)	Rejected	LAAIcFAGAPYNNNnYNIDLKAR	C5(Carbamidomethyl); N15(Deamidated)	FALSE	TRUE	1	4	P00597	Q91133; P00598; P00597; P00596	1	3		0.02	6	6	862.093	2584.26	0.678082	0.000584114	HCD	MS2	2.48273	50	51.6983	23466	180918_AB_Venom_brown_cobra.raw	0/0	4.89031	0	7.31e-11
FALSE	High	Sequest HT (A2)	Unambiguous	VNDDYLIWGSR		FALSE	TRUE	1	1	Q91132	Q91132	0	2	0.687	0	1	1	669.327	1337.65	-1.33565	-0.000893318	HCD	MS2	24.4516	50	51.733	23486	180918_AB_Venom_brown_cobra.raw	0/0	2.61727	0	3.124e-05
FALSE	High	Sequest HT (A2)	Rejected	MqWYPEAASNAER	Q2(Deamidated)	FALSE	TRUE	0	2		V8N8B4; Q7ZT98	0	2	0	0	1	1	777.338	1553.67	-0.030643	-2.38045e-05	HCD	MS2	26.739	50	51.8604	23555	180918_AB_Venom_brown_cobra.raw	0/0	2.02643	0	0.000218
FALSE	High	Sequest HT (A2)	Unambiguous	VDLGcAATcPTVK	C5(Carbamidomethyl); C9(Carbamidomethyl)	FALSE	TRUE	2	5	P25672; P01391	P25672; P25671; E2IU01; P01391; P25673	0	2	0.6435	0	1	1	696.338	1391.67	1.89339	0.00131748	HCD	MS2	51.5746	50	51.8576	23553	180918_AB_Venom_brown_cobra.raw	0/0	3.31473	0	8.209e-07
FALSE	High	Sequest HT (A2)	Unambiguous	MFMVAAPHVPVKR		FALSE	TRUE	1	2	P01441	Q9PS34; P01441	1	3	0.7475	0	1	1	494.941	1482.81	1.47293	0.000728024	HCD	MS2	10.2181	50	51.8534	23550	180918_AB_Venom_brown_cobra.raw	0/0	4.00183	0	5.758e-07
FALSE	High	Sequest HT (A2)	Unambiguous	MFMVAAPHVPVK		FALSE	TRUE	1	2	P01441	Q9PS34; P01441	0	3	0.6741	0	1	1	442.907	1326.71	-0.396297	-0.000175256	HCD	MS2	35.5213	38.9782	51.8519	23549	180918_AB_Venom_brown_cobra.raw	0/0	3.15801	0	7.378e-05
FALSE	High	Sequest HT (A2)	Unambiguous	IDVPLQIEK		FALSE	TRUE	1	1	Q91132	Q91132	0	2	0.3067	0	1	1	527.811	1054.62	0.943325	0.000497422	HCD	MS2	42.4674	50	51.8462	23547	180918_AB_Venom_brown_cobra.raw	0/0	1.62871	0	0.002457
FALSE	High	Sequest HT (A2)	Unambiguous	ALTMEGNQASWR		FALSE	TRUE	3	43	V8N4D8; P01140; Q5YF89	A0A194ARN2; P25428; Q3HXY5; Q3HXX9; Q3HXX4; T2HPR2; U3EPH5; R4FIR0; A0A077L854; Q3HXZ1; R4FJE9; A0A194AT78; A0A081DUA8; Q3HXY7; Q3HXY6; Q3HXY2; B1Q3K2; Q3HXX5; T1E6V6; Q3HXX7; T1DP47; V9I1F9; Q3HXZ0; Q3HXY3; J3SDV8; Q3I5F4; V8N4D8; A0A1L8D608; A0A194AR77; Q3HXY4; P01140; A0A194ARS6; A0A194AQ56; Q90W38; Q5YF89; T1E3D1; T1DEA2; V9I168; Q9DEZ9; Q3HXY8; Q6T6T1; Q3HXY1; P61899	0	2	0.435	0	1	1	682.326	1363.64	1.57471	0.00107367	HCD	MS2	23.1984	50	51.8362	23542	180918_AB_Venom_brown_cobra.raw	0/0	2.23223	0	4.346e-06
FALSE	High	Sequest HT (A2)	Selected	VAVIIYLnK	N8(Deamidated)	FALSE	TRUE	1	1	Q91132	Q91132	0	2		0	2	2	517.318	1033.63	0.225168	0.00011637	HCD	MS2	53.9585	50	51.8305	23538	180918_AB_Venom_brown_cobra.raw	0/0	2.90379	0	0.000148
FALSE	High	Sequest HT (A2)	Rejected	VAVIIYLDK		FALSE	TRUE	2	3	A0A2D4KNJ4; I2C090	A8QL55; A0A2D4KNJ4; I2C090	0	2	0	0	1	1	517.318	1033.63	0.225584	0.000116585	HCD	MS2	53.9585	50	51.8305	23538	180918_AB_Venom_brown_cobra.raw	0/0	2.90379	0	0.000148
FALSE	High	Sequest HT (A2)	Unambiguous	GGSGTPVDDLDR		FALSE	TRUE	8	32	A4FS04; P25498; P15445; P60044; P00600; Q6SLM2; P00597; P60045	P00615; A4FS04; Q91133; Q45Z48; Q45Z53; P00598; Q92085; Q6T179; A0A2D4PTY2; P25498; A0A2H6NIR3; P15445; Q9I900; P60044; Q92084; P00600; P00595; P00614; Q92086; Q6SLM2; P00597; P60045; R4G2E0; P00601; H8PG85; A0A2D4PRR8; A0A2D4NMB1; R4G7E9; A0A2D4PRN1; P00596; R4FI79; P10116	0	2	0.6404	0	1	1	594.779	1188.55	1.23189	0.000732079	HCD	MS2	4.72762	50	51.6998	23467	180918_AB_Venom_brown_cobra.raw	0/0	3.42313	0	8.762e-05
FALSE	High	Sequest HT (A2)	Unambiguous	FYEGNLLGK		FALSE	TRUE	1	1	P01400	P01400	0	2	0.5722	0	1	1	520.775	1040.54	1.35106	0.000702919	HCD	MS2	33.1198	50	51.8277	23536	180918_AB_Venom_brown_cobra.raw	0/0	1.79576	0	0.00102
FALSE	High	Sequest HT (A2)	Unambiguous	TTATDIKGNTVTVMENVNLDNK		FALSE	TRUE	2	3	P01140; Q5YF89	P01140; Q5YF89; P61899	1	3	0.6361	0	1	1	793.401	2378.19	0.394451	0.000312693	HCD	MS2	4.29862	50	51.8019	23522	180918_AB_Venom_brown_cobra.raw	0/0	3.59578	0	6.725e-07
FALSE	High	Sequest HT (A2)	Unambiguous	cFITPDITSK	C1(Carbamidomethyl)	FALSE	TRUE	3	6	P25668; P25672; P01391	P25669; P25668; P25672; P25671; P01391; P25673	0	2	0.5824	0	1	1	591.298	1181.59	1.96067	0.00115835	HCD	MS2	41.1404	50	69.2876	33029	180918_AB_Venom_brown_cobra.raw	0/0	2.73198	0	3.646e-05
FALSE	High	Sequest HT (A2)	Unambiguous	DcPnGHVcYTK	C2(Carbamidomethyl); N4(Deamidated); C8(Carbamidomethyl)	FALSE	TRUE	3	6	P25668; P25672; P01391	P25669; P25668; P25672; P25671; P01391; P25673	0	3	0.6171	0	1	1	451.185	1351.54	0.936092	0.000421722	HCD	MS2	44.8452	50	51.7832	23513	180918_AB_Venom_brown_cobra.raw	0/0	1.74943	0	0.001667
FALSE	High	Sequest HT (A2)	Unambiguous	SPADcPVIAIDSFR	C5(Carbamidomethyl)	FALSE	TRUE	1	8	A0A0B8RXT3	V8NBS9; A0A1W7RHK2; A0A098LYU4; A0A0B8RXT3; U3FCS0; T1E5U3; J3S4B8; A0A0B8RQX4	0	2	0.5441	0	1	1	774.383	1547.76	3.77981	0.0029251	HCD	MS2	0	50	51.7531	23496	180918_AB_Venom_brown_cobra.raw	0/0	2.61032	0	3.558e-07
FALSE	High	Sequest HT (A2)	Unambiguous	YIEFYVIVDNR		FALSE	TRUE	2	3	P82942; D3TTC1	P82942; D3TTC1; D6PXE8	0	2	0.6359	0	1	1	715.872	1430.74	3.02178	0.00216168	HCD	MS2	28.3538	50	69.2891	33030	180918_AB_Venom_brown_cobra.raw	0/0	1.94718	0	2.241e-05
FALSE	High	Sequest HT (A2)	Unambiguous	HVVVVGAGMAGLSAAYVLAGAGHK		FALSE	TRUE	3	8	A0A346CIA4; A8QL58; A0A098LX00	A0A346CIA4; A0A346CIA5; A0A2D4ELD1; A8QL58; A0A2D4EKA5; A0A098LX00; A0A2D4G4D6; Q4JHE3	0	4	0.7756	0	1	1	559.558	2235.21	1.31889	0.000737001	HCD	MS2	32.7045	50	69.2905	33031	180918_AB_Venom_brown_cobra.raw	0/0	3.52441	0	4.226e-08
FALSE	High	Sequest HT (A2)	Unambiguous	RPGFcELPAAK	C5(Carbamidomethyl)	FALSE	TRUE	1	1	P20229	P20229	0	3	0.6856	0	1	1	415.886	1245.64	1.38761	0.000576157	HCD	MS2	35.9923	50	51.7431	23491	180918_AB_Venom_brown_cobra.raw	0/0	3.33806	0	0.000495
FALSE	High	Sequest HT (A2)	Unambiguous	GIDSSHWnSYcTETDTFIK	N8(Deamidated); C11(Carbamidomethyl)	FALSE	TRUE	2	3	P01140; Q5YF89	P01140; Q5YF89; P61899	0	3	0.4349	0	1	1	754.667	2261.99	8.74054	0.00659027	HCD	MS2	51.4047	50	51.7415	23490	180918_AB_Venom_brown_cobra.raw	0/0	3.37944	0	1.266e-05
FALSE	High	Sequest HT (A2)	Unambiguous	LGEHNIDVLEGnEQFINAAK	N12(Deamidated)	TRUE	FALSE	1	1	P00761	P00761	0	3	0.102	0	1	1	738.038	2212.1	5.18491	0.00382316	HCD	MS2	72.6847	50	51.809	23527	180918_AB_Venom_brown_cobra.raw	0/0	3.03556	0	4.229e-06
FALSE	High	Sequest HT (A2)	Unambiguous	VLEGIqcGESIYMSSNAR	Q6(Deamidated); C7(Carbamidomethyl)	FALSE	TRUE	1	2	P84805	P84805; Q7T1K6	0	2	0.3045	0	1	1	1007.97	2014.93	6.77119	0.00682171	HCD	MS2	45.5173	50	51.6123	23418	180918_AB_Venom_brown_cobra.raw	0/0	2.65585	0	3.187e-07
FALSE	High	Sequest HT (A2)	Unambiguous	IDTAcVcVITK	C5(Carbamidomethyl); C7(Carbamidomethyl)	FALSE	TRUE	2	5	P01140; Q5YF89	Q3HXY2; Q3HXY3; P01140; Q5YF89; Q3HXY1	0	2	0.5957	0	1	1	640.323	1279.64	0.0993432	6.35617e-05	HCD	MS2	45.0587	50	51.6095	23416	180918_AB_Venom_brown_cobra.raw	0/0	3.2353	0	4.329e-06
FALSE	High	Sequest HT (A2)	Unambiguous	IYFEPPLPPK		FALSE	TRUE	2	6	A8QL58; Q4JHE2	A8QL58; R4FJP5; A0A2D4Q0B3; R4FK16; Q4JHE2; Q4JHE3	0	2	0.481	0	1	1	600.837	1200.67	0.80057	0.000480608	HCD	MS2	30.284	50	51.6025	23411	180918_AB_Venom_brown_cobra.raw	0/0	2.09554	0	0.000449
FALSE	High	Sequest HT (A2)	Unambiguous	TVENVGVSQVAPDnPERFDGSPcVLGSPGFR	N14(Deamidated); C23(Carbamidomethyl)	FALSE	TRUE	1	1	P82885	P82885	1	3	0.071	0	1	1	1096.87	3288.58	7.07559	0.00775616	HCD	MS2	73.5402	50	51.4264	23313	180918_AB_Venom_brown_cobra.raw	0/0	1.55026	0	0.000735
FALSE	High	Sequest HT (A2)	Unambiguous	GIDSSHWNSYcTETDTFIK	C11(Carbamidomethyl)	FALSE	TRUE	2	3	P01140; Q5YF89	P01140; Q5YF89; P61899	0	3	0.321	0	1	1	754.334	2260.99	2.43071	0.00183193	HCD	MS2	37.3114	50	51.405	23300	180918_AB_Venom_brown_cobra.raw	0/0	4.60984	0	3.245e-09
FALSE	High	Sequest HT (A2)	Unambiguous	LGEHNIDVLEGNEQFINAAK		TRUE	FALSE	1	1	P00761	P00761	0	3	0.6325	0	1	1	737.709	2211.11	3.203	0.00236072	HCD	MS2	34.2101	50	51.3793	23288	180918_AB_Venom_brown_cobra.raw	0/0	3.02278	0	7.739e-06
FALSE	High	Sequest HT (A2)	Unambiguous	VnDDYLIWGSR	N2(Deamidated)	FALSE	TRUE	1	1	Q91132	Q91132	0	2	0.7454	0	1	1	669.822	1338.64	2.48993	0.00166655	HCD	MS2	27.8959	50	51.3751	23285	180918_AB_Venom_brown_cobra.raw	0/0	3.77077	0	1.206e-07
FALSE	High	Sequest HT (A2)	Unambiguous	INYENAILAR		FALSE	TRUE	0	1		A0A2D4Q7C6	0	2	0.4121	0	1	2	588.823	1176.64	1.85447	0.00109102	HCD	MS2	63.9718	50	51.3636	23279	180918_AB_Venom_brown_cobra.raw	0/0	1.6503	0	2.933e-05
FALSE	High	Sequest HT (A2)	Unambiguous	INYENALLAR		FALSE	TRUE	1	3	Q91132	A0A2D4I970; V8NCP4; Q91132	0	2	0.4121	0	1	1	588.823	1176.64	1.85447	0.00109102	HCD	MS2	63.9718	50	51.3636	23279	180918_AB_Venom_brown_cobra.raw	0/0	1.6503	0	2.933e-05
FALSE	High	Sequest HT (A2)	Rejected	LAAIcFAGAPYNNnnYNIDLKAR	C5(Carbamidomethyl); N14(Deamidated); N15(Deamidated)	FALSE	TRUE	1	4	P00597	Q91133; P00598; P00597; P00596	1	3		0	6	6	862.426	2585.26	7.19113	0.00619694	HCD	MS2	47.9605	50	51.3594	23276	180918_AB_Venom_brown_cobra.raw	0/0	2.16969	0	0.0001693
FALSE	High	Sequest HT (A2)	Rejected	LAAIcFAGAPYNDNnYNIDLKAR	C5(Carbamidomethyl); N15(Deamidated)	FALSE	TRUE	1	8	P15445	Q92085; Q6T179; P15445; Q9I900; Q92084; Q5G291; Q92086; P60043	1	3		0	5	5	862.426	2585.26	7.1913	0.00619709	HCD	MS2	47.9605	50	51.3594	23276	180918_AB_Venom_brown_cobra.raw	0/0	2.17136	0	0.0001688
FALSE	High	Sequest HT (A2)	Unambiguous	GIcVAEPYEITVMK	C3(Carbamidomethyl)	FALSE	TRUE	3	15	A0A081DUA7; A0RZG1; Q01833	A0A081DUA7; A0RZG1; Q01833; A0RZG2; A8QL55; A0A081DUC5; A8QL54; M9T1M5; T1E3W8; J3S836; Q0ZZJ6; A0A194APJ4; Q49HM6; A0A194ARG1; A0RZC6	0	2	0.6517	0	1	1	805.403	1609.8	0.914483	0.000736066	HCD	MS2	19.3299	50	51.4321	23315	180918_AB_Venom_brown_cobra.raw	0/0	3.32628	0	1.254e-07
FALSE	High	Sequest HT (A2)	Rejected	LAAIcFAGAPYNnnNYNIDLKAR	C5(Carbamidomethyl); N13(Deamidated); N14(Deamidated)	FALSE	TRUE	1	4	P00597	Q91133; P00598; P00597; P00596	1	3		0	4	4	862.426	2585.26	7.19113	0.00619694	HCD	MS2	47.9605	50	51.3594	23276	180918_AB_Venom_brown_cobra.raw	0/0	2.17367	0	0.0001681
FALSE	High	Sequest HT (A2)	Selected	LAAIcFAGAPYnnNNYNIDLKAR	C5(Carbamidomethyl); N12(Deamidated); N13(Deamidated)	FALSE	TRUE	1	4	P00597	Q91133; P00598; P00597; P00596	1	3		0	2	2	862.426	2585.26	7.19113	0.00619694	HCD	MS2	47.9605	50	51.3594	23276	180918_AB_Venom_brown_cobra.raw	0/0	2.17417	0	0.000168
FALSE	High	Sequest HT (A2)	Rejected	LAAIcFAGAPYnDNNYNIDLKAR	C5(Carbamidomethyl); N12(Deamidated)	FALSE	TRUE	1	8	P15445	Q92085; Q6T179; P15445; Q9I900; Q92084; Q5G291; Q92086; P60043	1	3	0	0	1	1	862.426	2585.26	7.1913	0.00619709	HCD	MS2	47.9605	50	51.3594	23276	180918_AB_Venom_brown_cobra.raw	0/0	2.17417	0	0.000168
FALSE	High	Sequest HT (A2)	Unambiguous	DDNEDGFIADSDIISR		FALSE	TRUE	1	1	Q91132	Q91132	0	2	0.5188	0	1	1	891.391	1781.77	-4.53906	-0.0040438	HCD	MS2	32.709	50	51.3552	23273	180918_AB_Venom_brown_cobra.raw	0/0	1.33374	0	0.001107
FALSE	High	Sequest HT (A2)	Unambiguous	GGSGTPVDDLDR		FALSE	TRUE	8	32	A4FS04; P25498; P15445; P60044; P00600; Q6SLM2; P00597; P60045	P00615; A4FS04; Q91133; Q45Z48; Q45Z53; P00598; Q92085; Q6T179; A0A2D4PTY2; P25498; A0A2H6NIR3; P15445; Q9I900; P60044; Q92084; P00600; P00595; P00614; Q92086; Q6SLM2; P00597; P60045; R4G2E0; P00601; H8PG85; A0A2D4PRR8; A0A2D4NMB1; R4G7E9; A0A2D4PRN1; P00596; R4FI79; P10116	0	2	0.5693	0	1	1	594.779	1188.55	1.64271	0.00097622	HCD	MS2	11.7824	50	51.3537	23272	180918_AB_Venom_brown_cobra.raw	0/0	3.31556	0	4.165e-05
FALSE	High	Sequest HT (A2)	Unambiguous	cFITPDITSKDcPnGHVcYTK	C1(Carbamidomethyl); C12(Carbamidomethyl); N14(Deamidated); C18(Carbamidomethyl)	FALSE	TRUE	3	6	P25668; P25672; P01391	P25669; P25668; P25672; P25671; P01391; P25673	1	4	0.485	0	1	1	629.282	2514.11	-0.886186	-0.000556992	HCD	MS2	56.209	50	51.3394	23264	180918_AB_Venom_brown_cobra.raw	0/0	2.00353	0	3.743e-07
FALSE	High	Sequest HT (A2)	Unambiguous	LTcLIcPEK	C3(Carbamidomethyl); C6(Carbamidomethyl)	FALSE	TRUE	3	6	P29180; P01401; P01400	P29179; P29180; P85520; P01401; P01400; P0DSM9	0	2	0.3018	0	1	1	567.289	1133.57	1.98719	0.00112631	HCD	MS2	36.6128	50	51.3366	23262	180918_AB_Venom_brown_cobra.raw	0/0	2.74604	0	9.989e-05
FALSE	High	Sequest HT (A2)	Unambiguous	VYEMVNYLNTK		FALSE	TRUE	1	1	D5LMJ3	D5LMJ3	0	2	0.6577	0	1	1	687.344	1373.68	2.28415	0.00156884	HCD	MS2	16.6229	50	51.3352	23261	180918_AB_Venom_brown_cobra.raw	0/0	3.35913	0	6.282e-07
FALSE	High	Sequest HT (A2)	Unambiguous	LTcLIcPEK	C3(Carbamidomethyl); C6(Carbamidomethyl)	FALSE	TRUE	3	6	P29180; P01401; P01400	P29179; P29180; P85520; P01401; P01400; P0DSM9	0	2	0.614	0	1	1	567.291	1133.57	4.24861	0.00240805	HCD	MS2	31.6641	50	69.4017	33091	180918_AB_Venom_brown_cobra.raw	0/0	2.28473	0	2.617e-05
FALSE	High	Sequest HT (A2)	Rejected	LAAIcFAGAPYNDnNYNIDLKAR	C5(Carbamidomethyl); N14(Deamidated)	FALSE	TRUE	1	8	P15445	Q92085; Q6T179; P15445; Q9I900; Q92084; Q5G291; Q92086; P60043	1	3		0	3	3	862.426	2585.26	7.1913	0.00619709	HCD	MS2	47.9605	50	51.3594	23276	180918_AB_Venom_brown_cobra.raw	0/0	2.17367	0	0.0001681
FALSE	High	Sequest HT (A2)	Rejected	MqWYPEAASNAER	Q2(Deamidated)	FALSE	TRUE	0	2		V8N8B4; Q7ZT98	0	2	0	0	1	1	777.337	1553.67	-0.894903	-0.000695191	HCD	MS2	37.041	50	51.4379	23319	180918_AB_Venom_brown_cobra.raw	0/0	2.07488	0	0.0005462
FALSE	High	Sequest HT (A2)	Selected	MEWYPEAASNAER		FALSE	TRUE	1	3	P84805	P84805; Q2XXQ1; Q7T1K6	0	2		0	2	2	777.337	1553.67	-0.894626	-0.000694976	HCD	MS2	37.041	50	51.4379	23319	180918_AB_Venom_brown_cobra.raw	0/0	2.07488	0	0.0005462
FALSE	High	Sequest HT (A2)	Unambiguous	MFMVAAPHVPVKR		FALSE	TRUE	1	2	P01441	Q9PS34; P01441	1	2	0.7175	0	1	1	741.906	1482.8	-2.16083	-0.00160205	HCD	MS2	66.1278	50	51.4506	23326	180918_AB_Venom_brown_cobra.raw	0/0	2.22859	0	0.001881
FALSE	High	Sequest HT (A2)	Unambiguous	TYSYEcSQGTLTcK	C6(Carbamidomethyl); C13(Carbamidomethyl)	FALSE	TRUE	4	11	A4FS04; P25498; P15445; P00597	A4FS04; Q91133; P00598; Q92085; P25498; P15445; Q9I900; Q92084; Q92086; P00597; P00596	0	2	0.6437	0	1	1	849.36	1697.71	-1.23587	-0.00104908	HCD	MS2	8.87383	50	69.3334	33055	180918_AB_Venom_brown_cobra.raw	0/0	1.74163	0	0.0001898
FALSE	High	Sequest HT (A2)	Unambiguous	NDNAQLLTGIDFnGTPVGLAYIGSIcNPK	N13(Deamidated); C26(Carbamidomethyl)	FALSE	TRUE	2	2	Q9PVK7; D3TTC2	Q9PVK7; D3TTC2	0	3	0.129	0	1	1	1021.84	3063.51	1.13988	0.00116401	HCD	MS2	19.6781	50	69.3764	33078	180918_AB_Venom_brown_cobra.raw	0/0	1.85554	0	0.0004367
FALSE	High	Sequest HT (A2)	Unambiguous	EDHPVHNLGEHSVcDSVSAWVTK	C14(Carbamidomethyl)	FALSE	TRUE	2	3	P01140; Q5YF89	P01140; Q5YF89; P61899	0	4	0.6093	0	1	1	651.555	2603.2	0.903321	0.00058788	HCD	MS2	51.0206	50	51.5824	23399	180918_AB_Venom_brown_cobra.raw	0/0	4.71376	0	7.348e-08
FALSE	High	Sequest HT (A2)	Unambiguous	TYSYEcSQGTLTcK	C6(Carbamidomethyl); C13(Carbamidomethyl)	FALSE	TRUE	4	11	A4FS04; P25498; P15445; P00597	A4FS04; Q91133; P00598; Q92085; P25498; P15445; Q9I900; Q92084; Q92086; P00597; P00596	0	2	0.705	0	1	1	849.362	1697.72	0.993113	0.000843011	HCD	MS2	21.3762	50	51.5767	23397	180918_AB_Venom_brown_cobra.raw	0/0	2.7791	0	1.093e-08
FALSE	High	Sequest HT (A2)	Unambiguous	MFMVAAPHVPVKR		FALSE	TRUE	1	2	P01441	Q9PS34; P01441	1	3	0.7075	0	1	1	494.942	1482.81	3.4487	0.00170459	HCD	MS2	34.4286	50	69.3821	33080	180918_AB_Venom_brown_cobra.raw	0/0	3.35435	0	4.136e-07
FALSE	High	Sequest HT (A2)	Unambiguous	IDTAcVcVITK	C5(Carbamidomethyl); C7(Carbamidomethyl)	FALSE	TRUE	2	5	P01140; Q5YF89	Q3HXY2; Q3HXY3; P01140; Q5YF89; Q3HXY1	0	2	0.5887	0	1	1	640.324	1279.64	1.72105	0.00110116	HCD	MS2	36.3909	50	69.3988	33089	180918_AB_Venom_brown_cobra.raw	0/0	2.8202	0	2.767e-07
FALSE	High	Sequest HT (A2)	Unambiguous	ILFIYIDGDHSDNQR		FALSE	TRUE	1	2	U3FBW7	U3FBW7; U3ERW3	0	3	0.405	0	1	1	602.634	1805.89	2.63577	0.00158663	HCD	MS2	26.6429	50	51.5688	23394	180918_AB_Venom_brown_cobra.raw	0/0	1.99796	0	0.0001439
FALSE	High	Sequest HT (A2)	Unambiguous	TGVDIQccSTDNcNPFPTR	C7(Carbamidomethyl); C8(Carbamidomethyl); C13(Carbamidomethyl)	FALSE	TRUE	1	1	P01391	P01391	0	2	0.6872	0	1	1	1121.47	2241.93	0.659734	0.000739539	HCD	MS2	0	50	51.5646	23391	180918_AB_Venom_brown_cobra.raw	0/0	2.11286	0	1.797e-06
FALSE	High	Sequest HT (A2)	Unambiguous	VGLVAVDKAVYVLNDKYK		FALSE	TRUE	4	16	A0A081DUA7; A0RZG1; Q01833; Q91132	A0A081DUA7; A0RZG1; Q01833; A0RZG2; A0A081DUC1; A8QL54; A0A2Z4N9Y8; A0A346CI96; A0A346CLZ6; A0A081DUB7; Q0ZZJ6; A0A0B8RZV9; Q91132; Q49HM6; A0A194ARG1; A0RZC6	2	4	0.5314	0	1	1	499.289	1994.14	1.53638	0.000765935	HCD	MS2	25.2377	50	51.559	23387	180918_AB_Venom_brown_cobra.raw	0/0	2.06742	0	0.00202
FALSE	High	Sequest HT (A2)	Unambiguous	MFMVAAPHVPVK		FALSE	TRUE	1	2	P01441	Q9PS34; P01441	0	2	0.6619	0	1	1	663.859	1326.71	4.05332	0.00268879	HCD	MS2	46.1461	50	51.5576	23386	180918_AB_Venom_brown_cobra.raw	0/0	2.10012	0	0.001375
FALSE	High	Sequest HT (A2)	Unambiguous	NLYQFKnMIK	N7(Deamidated)	FALSE	TRUE	2	4	P25498; P15445	P25498; P15445; P00595; P21792	1	3	0.0773	0	1	1	433.897	1299.68	0.687218	0.000297721	HCD	MS2	21.5163	50	51.5548	23384	180918_AB_Venom_brown_cobra.raw	0/0	2.20373	0	0.000115
FALSE	High	Sequest HT (A2)	Unambiguous	VLEGIQcGESIYMSSNAR	C7(Carbamidomethyl)	FALSE	TRUE	1	2	P84805	P84805; Q7T1K6	0	3	0.5966	0	1	1	671.984	2013.94	-0.411213	-0.000276052	HCD	MS2	22.546	50	51.5476	23381	180918_AB_Venom_brown_cobra.raw	0/0	2.37557	0	6.417e-05
FALSE	High	Sequest HT (A2)	Unambiguous	SIFGVTTEDcPDGQNLcFKR	C10(Carbamidomethyl); C17(Carbamidomethyl)	FALSE	TRUE	1	1	P82463	P82463	1	3	0.6129	0	1	1	782.028	2344.07	-0.688701	-0.000538121	HCD	MS2	15.5217	50	51.5304	23371	180918_AB_Venom_brown_cobra.raw	0/0	3.09992	0	8.356e-09
FALSE	High	Sequest HT (A2)	Unambiguous	MFMVAAPHVPVK		FALSE	TRUE	1	2	P01441	Q9PS34; P01441	0	3	0.7216	0	1	1	442.907	1326.71	0.431794	0.000190955	HCD	MS2	26.3441	50	51.5105	23359	180918_AB_Venom_brown_cobra.raw	0/0	2.91304	0	8.433e-07
FALSE	High	Sequest HT (A2)	Unambiguous	MFMVAAPHVPVKR		FALSE	TRUE	1	2	P01441	Q9PS34; P01441	1	3	0.7912	0	1	1	494.941	1482.81	0.485045	0.000239743	HCD	MS2	61.7225	50	51.509	23358	180918_AB_Venom_brown_cobra.raw	0/0	3.87732	0	2.423e-07
FALSE	High	Sequest HT (A2)	Unambiguous	IDVPLQIEK		FALSE	TRUE	1	1	Q91132	Q91132	0	2	0.3245	0	1	1	527.811	1054.61	0.248832	0.000131211	HCD	MS2	77.0599	50	51.49	23347	180918_AB_Venom_brown_cobra.raw	0/0	1.51063	0	0.0008256
FALSE	High	Sequest HT (A2)	Unambiguous	ALTMEGNQASWR		FALSE	TRUE	3	43	V8N4D8; P01140; Q5YF89	A0A194ARN2; P25428; Q3HXY5; Q3HXX9; Q3HXX4; T2HPR2; U3EPH5; R4FIR0; A0A077L854; Q3HXZ1; R4FJE9; A0A194AT78; A0A081DUA8; Q3HXY7; Q3HXY6; Q3HXY2; B1Q3K2; Q3HXX5; T1E6V6; Q3HXX7; T1DP47; V9I1F9; Q3HXZ0; Q3HXY3; J3SDV8; Q3I5F4; V8N4D8; A0A1L8D608; A0A194AR77; Q3HXY4; P01140; A0A194ARS6; A0A194AQ56; Q90W38; Q5YF89; T1E3D1; T1DEA2; V9I168; Q9DEZ9; Q3HXY8; Q6T6T1; Q3HXY1; P61899	0	2	0.4857	0	1	1	682.326	1363.65	2.0223	0.00137885	HCD	MS2	35.07	50	51.4635	23333	180918_AB_Venom_brown_cobra.raw	0/0	2.44843	0	2.138e-06
FALSE	High	Sequest HT (A2)	Unambiguous	TFVTADYVIVcSTSR	C11(Carbamidomethyl)	FALSE	TRUE	1	1	A8QL58	A8QL58	0	2	0.7199	0	1	1	859.927	1718.85	2.65519	0.00228193	HCD	MS2	10.6376	50	51.4607	23331	180918_AB_Venom_brown_cobra.raw	0/0	3.3186	0	2.099e-10
FALSE	High	Sequest HT (A2)	Unambiguous	TTATDIKGnTVTVMENVNLDNK	N9(Deamidated)	FALSE	TRUE	2	3	P01140; Q5YF89	P01140; Q5YF89; P61899	1	3	0.0682	0	1	1	793.734	2379.19	6.93302	0.00549828	HCD	MS2	32.6347	50	51.4579	23329	180918_AB_Venom_brown_cobra.raw	0/0	3.52026	0	8.355e-07
FALSE	High	Sequest HT (A2)	Selected	MEWYPEAASNAER		FALSE	TRUE	1	3	P84805	P84805; Q2XXQ1; Q7T1K6	0	2		0	2	2	777.338	1553.67	-0.0303662	-2.35895e-05	HCD	MS2	26.739	50	51.8604	23555	180918_AB_Venom_brown_cobra.raw	0/0	2.02643	0	0.000218
FALSE	High	Sequest HT (A2)	Unambiguous	TLSYVTADYVIVcSTSR	C13(Carbamidomethyl)	FALSE	TRUE	1	2	Q4JHE2	R4FK16; Q4JHE2	0	2	0.1937	0	1	1	967.984	1934.96	4.48036	0.00433464	HCD	MS2	0	50	52.5102	23915	180918_AB_Venom_brown_cobra.raw	0/0	2.22297	0	1.791e-05
FALSE	High	Sequest HT (A2)	Unambiguous	SIFGVTTEDcPDGQNLcFKR	C10(Carbamidomethyl); C17(Carbamidomethyl)	FALSE	TRUE	1	1	P82463	P82463	1	3	0.7133	0	1	1	782.031	2344.08	3.37324	0.00263571	HCD	MS2	0	50	51.8761	23564	180918_AB_Venom_brown_cobra.raw	0/0	4.29152	0	1.645e-12
FALSE	High	Sequest HT (A2)	Unambiguous	TFVTADYVIVcSTSR	C11(Carbamidomethyl)	FALSE	TRUE	1	1	A8QL58	A8QL58	0	2	0.6601	0	1	1	859.927	1718.85	2.3001	0.00197675	HCD	MS2	37.9706	50	51.8803	23567	180918_AB_Venom_brown_cobra.raw	0/0	3.0648	0	8.951e-08
FALSE	High	Sequest HT (A2)	Rejected	LAAIcFAGAPYNDNnYNIDLKAR	C5(Carbamidomethyl); N15(Deamidated)	FALSE	TRUE	1	8	P15445	Q92085; Q6T179; P15445; Q9I900; Q92084; Q5G291; Q92086; P60043	1	3		0.0165	3	3	862.426	2585.26	7.12047	0.00613605	HCD	MS2	21.0758	50	52.3885	23850	180918_AB_Venom_brown_cobra.raw	0/0	4.16292	0	1.185e-11
FALSE	High	Sequest HT (A2)	Selected	LAAIcFAGAPYNNDNYnInLKAR	C5(Carbamidomethyl); N17(Deamidated); N19(Deamidated)	FALSE	TRUE	1	1	P25498	P25498	1	3		0.0118	2	2	862.426	2585.26	7.1203	0.00613591	HCD	MS2	21.0758	50	52.3885	23850	180918_AB_Venom_brown_cobra.raw	0/0	4.1756	0	4.425e-11
FALSE	High	Sequest HT (A2)	Rejected	LAAIcFAGAPYNDNNYnIDLKAR	C5(Carbamidomethyl); N17(Deamidated)	FALSE	TRUE	1	8	P15445	Q92085; Q6T179; P15445; Q9I900; Q92084; Q5G291; Q92086; P60043	1	3	0.0118	0	1	1	862.426	2585.26	7.12047	0.00613605	HCD	MS2	21.0758	50	52.3885	23850	180918_AB_Venom_brown_cobra.raw	0/0	4.23062	0	1.166e-11
FALSE	High	Sequest HT (A2)	Unambiguous	GGSGTPVDDLDR		FALSE	TRUE	8	32	A4FS04; P25498; P15445; P60044; P00600; Q6SLM2; P00597; P60045	P00615; A4FS04; Q91133; Q45Z48; Q45Z53; P00598; Q92085; Q6T179; A0A2D4PTY2; P25498; A0A2H6NIR3; P15445; Q9I900; P60044; Q92084; P00600; P00595; P00614; Q92086; Q6SLM2; P00597; P60045; R4G2E0; P00601; H8PG85; A0A2D4PRR8; A0A2D4NMB1; R4G7E9; A0A2D4PRN1; P00596; R4FI79; P10116	0	2	0.6791	0	1	1	594.778	1188.55	-0.616809	-0.000366554	HCD	MS2	17.5265	46.0739	52.3869	23849	180918_AB_Venom_brown_cobra.raw	0/0	3.2096	0	2.756e-05
FALSE	High	Sequest HT (A2)	Unambiguous	NGHPcqNNQGYcYNGKcPTLTnQcIALLGPHFTVSPK	C5(Carbamidomethyl); Q6(Deamidated); C12(Carbamidomethyl); C17(Carbamidomethyl); N22(Deamidated); C24(Carbamidomethyl)	FALSE	TRUE	1	1	P82942	P82942	1	5	0.0547	0	1	1	850.393	4247.94	5.25853	0.00446756	HCD	MS2	53.6531	50	52.3769	23844	180918_AB_Venom_brown_cobra.raw	0/0	6.40415	0	1.434e-11
FALSE	High	Sequest HT (A2)	Unambiguous	LTcLIcPEK	C3(Carbamidomethyl); C6(Carbamidomethyl)	FALSE	TRUE	3	6	P29180; P01401; P01400	P29179; P29180; P85520; P01401; P01400; P0DSM9	0	2	0.346	0	1	1	567.288	1133.57	-0.597286	-0.000338533	HCD	MS2	68.5712	50	52.3712	23842	180918_AB_Venom_brown_cobra.raw	0/0	2.62606	0	0.001034
FALSE	High	Sequest HT (A2)	Unambiguous	IYFEPPLPPK		FALSE	TRUE	2	6	A8QL58; Q4JHE2	A8QL58; R4FJP5; A0A2D4Q0B3; R4FK16; Q4JHE2; Q4JHE3	0	2	0.6023	0	1	1	600.837	1200.67	1.10558	0.000663714	HCD	MS2	38.3599	50	52.3294	23821	180918_AB_Venom_brown_cobra.raw	0/0	1.70842	0	0.0003444
FALSE	High	Sequest HT (A2)	Rejected	MqWYPEAASNAER	Q2(Deamidated)	FALSE	TRUE	0	2		V8N8B4; Q7ZT98	0	2		0	2	2	777.333	1553.66	-6.94472	-0.0053949	HCD	MS2	42.6905	50	52.328	23820	180918_AB_Venom_brown_cobra.raw	0/0	2.35084	0	9.686e-05
FALSE	High	Sequest HT (A2)	Rejected	LAAIcFAGAPYNnnNYNIDLKAR	C5(Carbamidomethyl); N13(Deamidated); N14(Deamidated)	FALSE	TRUE	1	4	P00597	Q91133; P00598; P00597; P00596	1	3		0.026	4	4	862.426	2585.26	7.1203	0.00613591	HCD	MS2	21.0758	50	52.3885	23850	180918_AB_Venom_brown_cobra.raw	0/0	4.11731	0	1.241e-12
FALSE	High	Sequest HT (A2)	Selected	MEWYPEAASNAER		FALSE	TRUE	1	3	P84805	P84805; Q2XXQ1; Q7T1K6	0	2	0	0	1	1	777.333	1553.66	-6.94444	-0.00539468	HCD	MS2	42.6905	50	52.328	23820	180918_AB_Venom_brown_cobra.raw	0/0	2.35084	0	9.686e-05
FALSE	High	Sequest HT (A2)	Unambiguous	cFITPDITSK	C1(Carbamidomethyl)	FALSE	TRUE	3	6	P25668; P25672; P01391	P25669; P25668; P25672; P25671; P01391; P25673	0	2	0.5946	0	1	1	591.298	1181.59	1.03087	0.000609032	HCD	MS2	27.672	50	52.3152	23813	180918_AB_Venom_brown_cobra.raw	0/0	2.95749	0	6.809e-05
FALSE	High	Sequest HT (A2)	Unambiguous	TGVDIQccSTDNcNPFPTR	C7(Carbamidomethyl); C8(Carbamidomethyl); C13(Carbamidomethyl)	FALSE	TRUE	1	1	P01391	P01391	0	3	0.6698	0	1	1	747.983	2241.93	1.22545	0.00091579	HCD	MS2	22.8932	50	74.9863	35773	180918_AB_Venom_brown_cobra.raw	0/0	2.1504	0	0.0006693
FALSE	High	Sequest HT (A2)	Unambiguous	ISGcWPYFK	C4(Carbamidomethyl)	FALSE	TRUE	4	5	A4FS04; P25498; P15445; P00597	A4FS04; P00598; P25498; P15445; P00597	0	2	0.6531	0	1	1	579.276	1157.55	0.544277	0.000315013	HCD	MS2	1.16011	4.61545	52.3125	23811	180918_AB_Venom_brown_cobra.raw	0/0	2.44569	0	0.0004029
FALSE	High	Sequest HT (A2)	Selected	VTLDLFGEWR		FALSE	TRUE	1	7	E9JG34	E9JG39; E9JG34; E9JGB0; A0A0A1WCJ8; E9JG43; A0A0A1WD01; E9JG63	0	2	0	0	1	1	618.326	1235.64	2.16894	0.00134001	HCD	MS2	36.9664	50	69.2392	33003	180918_AB_Venom_brown_cobra.raw	0/0	1.87243	0	5.134e-05
FALSE	High	Sequest HT (A2)	Unambiguous	FPcAQLLEPGVYTK	C3(Carbamidomethyl)	FALSE	TRUE	1	4	A8QL53	V8PCT6; A0A024AYB1; A8QL57; A8QL53	0	2	0.7328	0	1	2	811.916	1622.82	0.114615	9.30002e-05	HCD	MS2	0	50	52.2997	23804	180918_AB_Venom_brown_cobra.raw	0/0	3.77873	0	3.169e-08
FALSE	High	Sequest HT (A2)	Unambiguous	FPcAQILEPGVYTK	C3(Carbamidomethyl)	FALSE	TRUE	1	1		Q2XXM3	0	2	0.7328	0	1	1	811.916	1622.82	0.114615	9.30002e-05	HCD	MS2	0	50	52.2997	23804	180918_AB_Venom_brown_cobra.raw	0/0	3.77873	0	3.169e-08
FALSE	High	Sequest HT (A2)	Unambiguous	SIFGVTTEDcPDGQNLcFK	C10(Carbamidomethyl); C17(Carbamidomethyl)	FALSE	TRUE	1	1	P82463	P82463	0	4	0.5695	0	1	1	547.748	2187.97	0.277059	0.000151549	HCD	MS2	31.0189	50	52.2883	23798	180918_AB_Venom_brown_cobra.raw	0/0	2.23155	0	0.0001459
FALSE	High	Sequest HT (A2)	Unambiguous	QLDIFVHDFPR		FALSE	TRUE	2	3	Q91132; I2C090	A8QL55; Q91132; I2C090	0	3	0.5746	0	1	1	462.91	1386.72	-0.0630456	-2.91421e-05	HCD	MS2	35.0438	50	52.2826	23794	180918_AB_Venom_brown_cobra.raw	0/0	2.68208	0	2.989e-05
FALSE	High	Sequest HT (A2)	Unambiguous	EDHPVHNLGEHSVcDSVSAWVTK	C14(Carbamidomethyl)	FALSE	TRUE	2	3	P01140; Q5YF89	P01140; Q5YF89; P61899	0	3	0.4865	0	1	1	868.401	2603.19	-2.81947	-0.00244654	HCD	MS2	0	50	52.3266	23819	180918_AB_Venom_brown_cobra.raw	0/0	1.85025	0	0.000583
FALSE	High	Sequest HT (A2)	Rejected	VTLnLFGEWR	N4(Deamidated)	FALSE	TRUE	1	2	E9JG59	E9JG68; E9JG59	0	2		0	2	2	618.326	1235.64	2.16859	0.0013398	HCD	MS2	36.9664	50	69.2392	33003	180918_AB_Venom_brown_cobra.raw	0/0	1.87243	0	5.134e-05
FALSE	High	Sequest HT (A2)	Rejected	LAAIcFAGAPYNDnNYNIDLKAR	C5(Carbamidomethyl); N14(Deamidated)	FALSE	TRUE	1	8	P15445	Q92085; Q6T179; P15445; Q9I900; Q92084; Q5G291; Q92086; P60043	1	3		0.026	5	5	862.426	2585.26	7.12047	0.00613605	HCD	MS2	21.0758	50	52.3885	23850	180918_AB_Venom_brown_cobra.raw	0/0	4.11731	0	1.241e-12
FALSE	High	Sequest HT (A2)	Rejected	LAAIcFAGAPYNNNnYnIDLKAR	C5(Carbamidomethyl); N15(Deamidated); N17(Deamidated)	FALSE	TRUE	1	4	P00597	Q91133; P00598; P00597; P00596	1	3		0.0284	6	7	862.426	2585.26	7.1203	0.00613591	HCD	MS2	21.0758	50	52.3885	23850	180918_AB_Venom_brown_cobra.raw	0/0	4.10657	0	5.001e-11
FALSE	High	Sequest HT (A2)	Unambiguous	NGHPcQNnQGYcYnGKcPTLTNQcIALLGPHFTVSPK	C5(Carbamidomethyl); N8(Deamidated); C12(Carbamidomethyl); N14(Deamidated); C17(Carbamidomethyl); C24(Carbamidomethyl)	FALSE	TRUE	1	1	P82942	P82942	1	4		0.0256	3	3	1062.73	4247.91	-1.31896	-0.00140071	HCD	MS2	2.60208	50	52.503	23910	180918_AB_Venom_brown_cobra.raw	0/0	5.32171	0	1.715e-11
FALSE	High	Sequest HT (A2)	Unambiguous	NGHPcqNNQGYcYNGKcPTLTnQcIALLGPHFTVSPK	C5(Carbamidomethyl); Q6(Deamidated); C12(Carbamidomethyl); C17(Carbamidomethyl); N22(Deamidated); C24(Carbamidomethyl)	FALSE	TRUE	1	1	P82942	P82942	1	4		0.0183	2	2	1062.73	4247.91	-1.31896	-0.00140071	HCD	MS2	2.60208	50	52.503	23910	180918_AB_Venom_brown_cobra.raw	0/0	5.35662	0	1.079e-11
FALSE	High	Sequest HT (A2)	Unambiguous	nGHPcQnNQGYcYNGKcPTLTNQcIALLGPHFTVSPK	N1(Deamidated); C5(Carbamidomethyl); N7(Deamidated); C12(Carbamidomethyl); C17(Carbamidomethyl); C24(Carbamidomethyl)	FALSE	TRUE	1	1	P82942	P82942	1	4	0.0183	0	1	1	1062.73	4247.91	-1.31896	-0.00140071	HCD	MS2	2.60208	50	52.503	23910	180918_AB_Venom_brown_cobra.raw	0/0	5.46289	0	1.188e-10
FALSE	High	Sequest HT (A2)	Unambiguous	TTATDIKGNTVTVMENVNLDNK		FALSE	TRUE	2	3	P01140; Q5YF89	P01140; Q5YF89; P61899	1	3	0.4967	0	1	1	793.4	2378.18	-1.06843	-0.000846975	HCD	MS2	46.4133	50	52.4957	23907	180918_AB_Venom_brown_cobra.raw	0/0	3.00005	0	2.081e-05
FALSE	High	Sequest HT (A2)	Unambiguous	QLDIFVHDFPR		FALSE	TRUE	2	3	Q91132; I2C090	A8QL55; Q91132; I2C090	0	2	0.5752	0	1	1	693.862	1386.72	0.540842	0.000374997	HCD	MS2	5.40626	24.9337	52.4856	23902	180918_AB_Venom_brown_cobra.raw	0/0	2.26459	0	0.000207
FALSE	High	Sequest HT (A2)	Rejected	SMqAIFLAHGPGFK	Q3(Deamidated)	FALSE	TRUE	0	1		W8E7D1	0	3		0	2	2	502.259	1504.76	0.808002	0.000405283	HCD	MS2	0.819098	11.3043	52.4801	23898	180918_AB_Venom_brown_cobra.raw	0/0	4.00548	0	1.598e-07
FALSE	High	Sequest HT (A2)	Selected	SMEAIFLAHGPGFK		FALSE	TRUE	1	7	A0A2D0TC04	A0A2D4P571; A0A346CLX5; A0A2H6N6S6; A0A2D0TC04; A0A2D4K5D9; A0A2D4FR34; A0A2D4P521	0	3	0	0	1	1	502.259	1504.76	0.808288	0.000405427	HCD	MS2	0.819098	11.3043	52.4801	23898	180918_AB_Venom_brown_cobra.raw	0/0	4.00548	0	1.598e-07
FALSE	High	Sequest HT (A2)	Unambiguous	KLVPLFSK		FALSE	TRUE	1	5	P01441	Q9PS34; P60309; P01441; P60308; P60307	1	2	0.4734	0	1	1	466.303	931.599	1.97169	0.000918409	HCD	MS2	21.9763	50	52.4714	23894	180918_AB_Venom_brown_cobra.raw	0/0	3.19159	0	0.001565
FALSE	High	Sequest HT (A2)	Rejected	LAAIcFAGAPYNNnnYNIDLKAR	C5(Carbamidomethyl); N14(Deamidated); N15(Deamidated)	FALSE	TRUE	1	4	P00597	Q91133; P00598; P00597; P00596	1	3		0.0284	6	6	862.426	2585.26	7.1203	0.00613591	HCD	MS2	21.0758	50	52.3885	23850	180918_AB_Venom_brown_cobra.raw	0/0	4.1079	0	4.184e-11
FALSE	High	Sequest HT (A2)	Unambiguous	TGVDIQccSTDNcNPFPTR	C7(Carbamidomethyl); C8(Carbamidomethyl); C13(Carbamidomethyl)	FALSE	TRUE	1	1	P01391	P01391	0	3	0.6206	0	1	1	747.987	2241.94	5.71747	0.00427272	HCD	MS2	53.3917	50	52.4543	23886	180918_AB_Venom_brown_cobra.raw	0/0	2.5317	0	6.871e-05
FALSE	High	Sequest HT (A2)	Unambiguous	RPGFcELPAAK	C5(Carbamidomethyl)	FALSE	TRUE	1	1	P20229	P20229	0	3	0.6686	0	1	1	415.884	1245.64	-2.14031	-0.000888687	HCD	MS2	27.0409	50	52.4428	23880	180918_AB_Venom_brown_cobra.raw	0/0	3.4662	0	0.0001501
FALSE	High	Sequest HT (A2)	Unambiguous	SIFGVTTEDcPDGQNLcFK	C10(Carbamidomethyl); C17(Carbamidomethyl)	FALSE	TRUE	1	1	P82463	P82463	0	2	0.7798	0	1	1	1094.49	2187.97	0.456725	0.00049965	HCD	MS2	0.794676	20.7984	52.4399	23878	180918_AB_Venom_brown_cobra.raw	0/0	5.04164	0	1.964e-09
FALSE	High	Sequest HT (A2)	Unambiguous	cFITPDITSKDcPnGHVcYTK	C1(Carbamidomethyl); C12(Carbamidomethyl); N14(Deamidated); C18(Carbamidomethyl)	FALSE	TRUE	3	6	P25668; P25672; P01391	P25669; P25668; P25672; P25671; P01391; P25673	1	4	0.6129	0	1	1	629.283	2514.11	0.279112	0.00017543	HCD	MS2	65.7663	50	52.4128	23863	180918_AB_Venom_brown_cobra.raw	0/0	2.475	0	3.657e-07
FALSE	High	Sequest HT (A2)	Unambiguous	SIFGVTTEDcPDGQNLcFK	C10(Carbamidomethyl); C17(Carbamidomethyl)	FALSE	TRUE	1	1	P82463	P82463	0	3	0.7066	0	1	1	729.996	2187.97	1.70589	0.00124415	HCD	MS2	0.670432	12.0175	52.4113	23862	180918_AB_Venom_brown_cobra.raw	0/0	4.26298	0	1.859e-10
FALSE	High	Sequest HT (A2)	Rejected	LAAIcFAGAPYNDNNYNIDLK	C5(Carbamidomethyl)	FALSE	TRUE	2	9	P15445; Q5G290	Q92085; Q6T179; P15445; Q9I900; Q92084; Q5G291; Q5G290; Q92086; P60043	0	2		0	2	2	1179.07	2357.13	1.46589	0.00172764	HCD	MS2	0	50	69.2264	32996	180918_AB_Venom_brown_cobra.raw	0/0	4.3473	0	4.81e-09
FALSE	High	Sequest HT (A2)	Unambiguous	EDHPVHNLGEHSVcDSVSAWVTK	C14(Carbamidomethyl)	FALSE	TRUE	2	3	P01140; Q5YF89	P01140; Q5YF89; P61899	0	4	0.5763	0	1	1	651.555	2603.2	1.09089	0.00070995	HCD	MS2	47.4738	50	52.3999	23856	180918_AB_Venom_brown_cobra.raw	0/0	3.54369	0	1.922e-06
FALSE	High	Sequest HT (A2)	Unambiguous	NLYQFKnMIK	N7(Deamidated)	FALSE	TRUE	2	4	P25498; P15445	P25498; P15445; P00595; P21792	1	3	0.2042	0	1	1	433.897	1299.68	-0.721636	-0.000312631	HCD	MS2	53.4178	50	52.3913	23852	180918_AB_Venom_brown_cobra.raw	0/0	2.39772	0	0.0006098
FALSE	High	Sequest HT (A2)	Unambiguous	EDHPVHNLGEHSVcDSVSAWVTK	C14(Carbamidomethyl)	FALSE	TRUE	2	3	P01140; Q5YF89	P01140; Q5YF89; P61899	0	4	0.5298	0	1	1	651.555	2603.2	1.93496	0.00125927	HCD	MS2	46.6698	50	52.3899	23851	180918_AB_Venom_brown_cobra.raw	0/0	3.18701	0	0.0001501
FALSE	High	Sequest HT (A2)	Unambiguous	GIDSSHWNSYcTETDTFIK	C11(Carbamidomethyl)	FALSE	TRUE	2	3	P01140; Q5YF89	P01140; Q5YF89; P61899	0	3	0.3358	0	1	1	754.331	2260.98	-0.970661	-0.000731549	HCD	MS2	48.3657	50	52.45	23883	180918_AB_Venom_brown_cobra.raw	0/0	4.04724	0	2.431e-06
FALSE	High	Sequest HT (A2)	Unambiguous	TcADIVINDLSLIHDLPK	C2(Carbamidomethyl)	FALSE	TRUE	1	1	A8QL58	A8QL58	0	3	0.7211	0	1	1	679.695	2037.07	1.23487	0.000838506	HCD	MS2	3.70305	50	69.262	33015	180918_AB_Venom_brown_cobra.raw	0/0	3.80391	0	2.086e-10
FALSE	High	Sequest HT (A2)	Unambiguous	TFVTADYVIVcSTSR	C11(Carbamidomethyl)	FALSE	TRUE	1	1	A8QL58	A8QL58	0	2	0.7155	0	1	1	859.923	1718.84	-2.1741	-0.00186846	HCD	MS2	34.6542	50	52.2656	23786	180918_AB_Venom_brown_cobra.raw	0/0	3.47884	0	7.084e-10
FALSE	High	Sequest HT (A2)	Unambiguous	GDNNAcAASVcDcDR	C6(Carbamidomethyl); C11(Carbamidomethyl); C13(Carbamidomethyl)	FALSE	TRUE	2	2	P15445; P60045	P15445; P60045	0	2	0.8214	0	1	1	842.809	1684.61	-0.182326	-0.000153574	HCD	MS2	39.8504	50	52.2641	23785	180918_AB_Venom_brown_cobra.raw	0/0	2.23622	0	1.283e-05
FALSE	High	Sequest HT (A2)	Unambiguous	TSETTEIcPDSWYFcYK	C8(Carbamidomethyl); C15(Carbamidomethyl)	FALSE	TRUE	1	1	P82464	P82464	0	2	0.7555	0	1	1	1093.95	2186.9	-3.5472	-0.0038787	HCD	MS2	0	50	52.0457	23664	180918_AB_Venom_brown_cobra.raw	0/0	3.63878	0	1.347e-07
FALSE	High	Sequest HT (A2)	Unambiguous	GGSGTPVDDLDR		FALSE	TRUE	8	32	A4FS04; P25498; P15445; P60044; P00600; Q6SLM2; P00597; P60045	P00615; A4FS04; Q91133; Q45Z48; Q45Z53; P00598; Q92085; Q6T179; A0A2D4PTY2; P25498; A0A2H6NIR3; P15445; Q9I900; P60044; Q92084; P00600; P00595; P00614; Q92086; Q6SLM2; P00597; P60045; R4G2E0; P00601; H8PG85; A0A2D4PRR8; A0A2D4NMB1; R4G7E9; A0A2D4PRN1; P00596; R4FI79; P10116	0	2	0.6873	0	1	1	594.778	1188.55	-0.103282	-6.1378e-05	HCD	MS2	14.0473	50	52.0385	23661	180918_AB_Venom_brown_cobra.raw	0/0	3.39261	0	4.588e-05
FALSE	High	Sequest HT (A2)	Unambiguous	VYEMVNYLNTK		FALSE	TRUE	1	1	D5LMJ3	D5LMJ3	0	2	0.6667	0	1	1	687.341	1373.68	-1.00381	-0.000689456	HCD	MS2	26.3172	50	52.0273	23655	180918_AB_Venom_brown_cobra.raw	0/0	2.46324	0	9.884e-06
FALSE	High	Sequest HT (A2)	Unambiguous	LTcLIcPEK	C3(Carbamidomethyl); C6(Carbamidomethyl)	FALSE	TRUE	3	6	P29180; P01401; P01400	P29179; P29180; P85520; P01401; P01400; P0DSM9	0	2	0.3247	0	1	1	567.289	1133.57	1.66413	0.000943205	HCD	MS2	43.5231	50	52.0258	23654	180918_AB_Venom_brown_cobra.raw	0/0	2.70768	0	0.001009
FALSE	High	Sequest HT (A2)	Unambiguous	VLEGIQcGESIYMSSNAR	C7(Carbamidomethyl)	FALSE	TRUE	1	2	P84805	P84805; Q7T1K6	0	2	0.5161	0	1	1	1007.48	2013.94	3.86866	0.00389562	HCD	MS2	40.8417	50	52.0003	23640	180918_AB_Venom_brown_cobra.raw	0/0	1.85772	0	8.963e-05
FALSE	High	Sequest HT (A2)	Unambiguous	FPcAQILEPGVYTK	C3(Carbamidomethyl)	FALSE	TRUE	1	1		Q2XXM3	0	3	0.4842	0	1	2	541.614	1622.83	1.38508	0.00074925	HCD	MS2	1.36619	50	51.9961	23637	180918_AB_Venom_brown_cobra.raw	0/0	3.16277	0	0.0001375
FALSE	High	Sequest HT (A2)	Unambiguous	FPcAQLLEPGVYTK	C3(Carbamidomethyl)	FALSE	TRUE	1	4	A8QL53	V8PCT6; A0A024AYB1; A8QL57; A8QL53	0	3	0.4842	0	1	1	541.614	1622.83	1.38508	0.00074925	HCD	MS2	1.36619	50	51.9961	23637	180918_AB_Venom_brown_cobra.raw	0/0	3.16277	0	0.0001375
FALSE	High	Sequest HT (A2)	Unambiguous	EDHPVHnLGEHSVcDSVSAWVTK	N7(Deamidated); C14(Carbamidomethyl)	FALSE	TRUE	2	3	P01140; Q5YF89	P01140; Q5YF89; P61899	0	3	0.3125	0	1	1	868.736	2604.19	5.40535	0.00469217	HCD	MS2	21.1738	50	51.9743	23624	180918_AB_Venom_brown_cobra.raw	0/0	1.76089	0	0.0002041
FALSE	High	Sequest HT (A2)	Unambiguous	GGSGTPVDDLDR		FALSE	TRUE	8	32	A4FS04; P25498; P15445; P60044; P00600; Q6SLM2; P00597; P60045	P00615; A4FS04; Q91133; Q45Z48; Q45Z53; P00598; Q92085; Q6T179; A0A2D4PTY2; P25498; A0A2H6NIR3; P15445; Q9I900; P60044; Q92084; P00600; P00595; P00614; Q92086; Q6SLM2; P00597; P60045; R4G2E0; P00601; H8PG85; A0A2D4PRR8; A0A2D4NMB1; R4G7E9; A0A2D4PRN1; P00596; R4FI79; P10116	0	2	0.6696	0	1	1	594.778	1188.55	-0.308693	-0.000183448	HCD	MS2	12.2293	50	52.0472	23665	180918_AB_Venom_brown_cobra.raw	0/0	3.44915	0	4.905e-05
FALSE	High	Sequest HT (A2)	Unambiguous	cFITPDITSK	C1(Carbamidomethyl)	FALSE	TRUE	3	6	P25668; P25672; P01391	P25669; P25668; P25672; P25671; P01391; P25673	0	2	0.6031	0	1	1	591.298	1181.59	1.44411	0.000853173	HCD	MS2	27.209	48.4778	51.9729	23623	180918_AB_Venom_brown_cobra.raw	0/0	2.57266	0	2.634e-05
FALSE	High	Sequest HT (A2)	Unambiguous	ISGcWPYFK	C4(Carbamidomethyl)	FALSE	TRUE	4	5	A4FS04; P25498; P15445; P00597	A4FS04; P00598; P25498; P15445; P00597	0	2	0.6477	0	1	1	579.277	1157.55	1.17701	0.000681223	HCD	MS2	0.908309	4.69478	51.9701	23621	180918_AB_Venom_brown_cobra.raw	0/0	2.81498	0	0.0002408
FALSE	High	Sequest HT (A2)	Unambiguous	FPcAQILEPGVYTK	C3(Carbamidomethyl)	FALSE	TRUE	1	1		Q2XXM3	0	2	0.779	0	1	2	811.916	1622.83	0.340278	0.000276106	HCD	MS2	1.32219	10.015	51.9503	23609	180918_AB_Venom_brown_cobra.raw	0/0	4.65631	0	5.687e-09
FALSE	High	Sequest HT (A2)	Unambiguous	FPcAQLLEPGVYTK	C3(Carbamidomethyl)	FALSE	TRUE	1	4	A8QL53	V8PCT6; A0A024AYB1; A8QL57; A8QL53	0	2	0.779	0	1	1	811.916	1622.83	0.340278	0.000276106	HCD	MS2	1.32219	10.015	51.9503	23609	180918_AB_Venom_brown_cobra.raw	0/0	4.65631	0	5.687e-09
FALSE	High	Sequest HT (A2)	Unambiguous	TGVDIQccSTDNcNPFPTR	C7(Carbamidomethyl); C8(Carbamidomethyl); C13(Carbamidomethyl)	FALSE	TRUE	1	1	P01391	P01391	0	2	0.7137	0	1	1	1121.47	2241.93	1.09532	0.00122782	HCD	MS2	0	50	51.9411	23605	180918_AB_Venom_brown_cobra.raw	0/0	2.34462	0	4.521e-07
FALSE	High	Sequest HT (A2)	Unambiguous	TYSYEcSQGTLTcK	C6(Carbamidomethyl); C13(Carbamidomethyl)	FALSE	TRUE	4	11	A4FS04; P25498; P15445; P00597	A4FS04; Q91133; P00598; Q92085; P25498; P15445; Q9I900; Q92084; Q92086; P00597; P00596	0	2	0.7092	0	1	1	849.361	1697.72	0.274086	0.00023266	HCD	MS2	31.668	50	51.9257	23594	180918_AB_Venom_brown_cobra.raw	0/0	2.50505	0	7.009e-07
FALSE	High	Sequest HT (A2)	Unambiguous	FFYIDGNENFHVSITAR		FALSE	TRUE	1	1	Q91132	Q91132	0	3	0.5909	0	1	1	677.329	2029.97	-2.01109	-0.00136082	HCD	MS2	10.1129	50	69.2805	33026	180918_AB_Venom_brown_cobra.raw	0/0	2.20192	0	9.127e-06
FALSE	High	Sequest HT (A2)	Unambiguous	KLDLHVLPVWQK		FALSE	TRUE	1	1	V8P1Y2	V8P1Y2	1	3	0.6564	0	1	1	492.63	1475.88	1.46743	0.000721913	HCD	MS2	38.9312	50	51.9065	23583	180918_AB_Venom_brown_cobra.raw	0/0	2.91174	0	2.567e-06
FALSE	High	Sequest HT (A2)	Unambiguous	NLYQFKnMIK	N7(Deamidated)	FALSE	TRUE	2	4	P25498; P15445	P25498; P15445; P00595; P21792	1	3	0.2857	0	1	1	433.898	1299.68	1.60297	0.000694449	HCD	MS2	32.9018	50	51.8979	23577	180918_AB_Venom_brown_cobra.raw	0/0	2.58618	0	0.000601
FALSE	High	Sequest HT (A2)	Unambiguous	VDLGcAATcPTVK	C5(Carbamidomethyl); C9(Carbamidomethyl)	FALSE	TRUE	2	5	P25672; P01391	P25672; P25671; E2IU01; P01391; P25673	0	2	0.6075	0	1	1	696.337	1391.67	1.01623	0.000707128	HCD	MS2	3.79841	50	69.2649	33017	180918_AB_Venom_brown_cobra.raw	0/0	2.64708	0	3.352e-06
FALSE	High	Sequest HT (A2)	Unambiguous	EDHPVHNLGEHSVcDSVSAWVTK	C14(Carbamidomethyl)	FALSE	TRUE	2	3	P01140; Q5YF89	P01140; Q5YF89; P61899	0	4	0.5794	0	1	1	651.553	2603.19	-1.25373	-0.000815929	HCD	MS2	49.202	50	52.0514	23668	180918_AB_Venom_brown_cobra.raw	0/0	3.5872	0	1.1e-05
FALSE	High	Sequest HT (A2)	Unambiguous	YGLDFSYEMAPR		FALSE	TRUE	2	6	A0A098LYE7; A0A098LWY9	A0A182C6E9; A0A346CI91; A0A098LY74; F8J2D3; A0A098LYE7; A0A098LWY9	0	2	0.6322	0	1	1	724.828	1448.65	-2.06539	-0.00149602	HCD	MS2	57.2846	50	52.0572	23670	180918_AB_Venom_brown_cobra.raw	0/0	2.41639	0	2.084e-05
FALSE	High	Sequest HT (A2)	Unambiguous	SIFGVTTEDcPDGQNLcFK	C10(Carbamidomethyl); C17(Carbamidomethyl)	FALSE	TRUE	1	1	P82463	P82463	0	3	0.6213	0	1	1	729.996	2187.97	1.70589	0.00124415	HCD	MS2	39.3932	50	52.0628	23674	180918_AB_Venom_brown_cobra.raw	0/0	2.71881	0	0.0001973
FALSE	High	Sequest HT (A2)	Unambiguous	IDVPLQIEK		FALSE	TRUE	1	1	Q91132	Q91132	0	2	0.2771	0	1	1	527.81	1054.61	-1.14015	-0.000601211	HCD	MS2	62.5212	50	52.2556	23779	180918_AB_Venom_brown_cobra.raw	0/0	1.6562	0	0.001397
FALSE	High	Sequest HT (A2)	Unambiguous	SIFGVTTEDcPDGqNLcFKR	C10(Carbamidomethyl); Q14(Deamidated); C17(Carbamidomethyl)	FALSE	TRUE	1	1	P82463	P82463	1	3	0.0596	0	1	1	782.357	2345.06	1.80712	0.0014126	HCD	MS2	82.2562	50	52.2261	23765	180918_AB_Venom_brown_cobra.raw	0/0	2.85432	0	1.025e-09
FALSE	High	Sequest HT (A2)	Unambiguous	IDTAcVcVITK	C5(Carbamidomethyl); C7(Carbamidomethyl)	FALSE	TRUE	2	5	P01140; Q5YF89	Q3HXY2; Q3HXY3; P01140; Q5YF89; Q3HXY1	0	2	0.5035	0	1	1	640.323	1279.64	-0.0914455	-5.85086e-05	HCD	MS2	56.258	50	52.2155	23760	180918_AB_Venom_brown_cobra.raw	0/0	2.81667	0	1.727e-06
FALSE	High	Sequest HT (A2)	Unambiguous	FYEGNLLGK		FALSE	TRUE	1	1	P01400	P01400	0	2	0.599	0	1	1	520.774	1040.54	0.060607	3.1532e-05	HCD	MS2	41.2179	50	52.2014	23750	180918_AB_Venom_brown_cobra.raw	0/0	1.91821	0	0.0008066
FALSE	High	Sequest HT (A2)	Unambiguous	MFMVAAPHVPVKR		FALSE	TRUE	1	2	P01441	Q9PS34; P01441	1	3	0.7585	0	1	1	494.94	1482.81	-0.194126	-9.59507e-05	HCD	MS2	26.2738	50	52.1942	23747	180918_AB_Venom_brown_cobra.raw	0/0	4.13784	0	4.664e-07
FALSE	High	Sequest HT (A2)	Unambiguous	MFMVAAPHVPVK		FALSE	TRUE	1	2	P01441	Q9PS34; P01441	0	3	0.6921	0	1	1	442.907	1326.71	-0.120266	-5.3186e-05	HCD	MS2	7.96429	39.5269	52.1927	23746	180918_AB_Venom_brown_cobra.raw	0/0	3.01931	0	1.217e-06
FALSE	High	Sequest HT (A2)	Unambiguous	ALTMEGNQASWR		FALSE	TRUE	3	43	V8N4D8; P01140; Q5YF89	A0A194ARN2; P25428; Q3HXY5; Q3HXX9; Q3HXX4; T2HPR2; U3EPH5; R4FIR0; A0A077L854; Q3HXZ1; R4FJE9; A0A194AT78; A0A081DUA8; Q3HXY7; Q3HXY6; Q3HXY2; B1Q3K2; Q3HXX5; T1E6V6; Q3HXX7; T1DP47; V9I1F9; Q3HXZ0; Q3HXY3; J3SDV8; Q3I5F4; V8N4D8; A0A1L8D608; A0A194AR77; Q3HXY4; P01140; A0A194ARS6; A0A194AQ56; Q90W38; Q5YF89; T1E3D1; T1DEA2; V9I168; Q9DEZ9; Q3HXY8; Q6T6T1; Q3HXY1; P61899	0	2	0.5089	0	1	1	682.325	1363.64	0.67953	0.000463318	HCD	MS2	24.8622	50	52.1841	23742	180918_AB_Venom_brown_cobra.raw	0/0	2.81054	0	1.048e-06
FALSE	High	Sequest HT (A2)	Selected	SMEAIFLAHGPGFK		FALSE	TRUE	1	7	A0A2D0TC04	A0A2D4P571; A0A346CLX5; A0A2H6N6S6; A0A2D0TC04; A0A2D4K5D9; A0A2D4FR34; A0A2D4P521	0	2		0	2	2	752.884	1504.76	-0.440178	-0.000331182	HCD	MS2	2.0128	43.129	52.1785	23738	180918_AB_Venom_brown_cobra.raw	0/0	4.21436	0	5.552e-10
FALSE	High	Sequest HT (A2)	Rejected	SMqAIFLAHGPGFK	Q3(Deamidated)	FALSE	TRUE	0	1		W8E7D1	0	2	0	0	1	1	752.884	1504.76	-0.440464	-0.000331397	HCD	MS2	2.0128	43.129	52.1785	23738	180918_AB_Venom_brown_cobra.raw	0/0	4.21436	0	5.553e-10
FALSE	High	Sequest HT (A2)	Selected	VAVIIYLnK	N8(Deamidated)	FALSE	TRUE	1	1	Q91132	Q91132	0	2		0	2	2	517.316	1033.62	-4.61688	-0.00238607	HCD	MS2	40.3588	50	52.17	23734	180918_AB_Venom_brown_cobra.raw	0/0	2.79195	0	0.0003374
FALSE	High	Sequest HT (A2)	Rejected	VAVIIYLDK		FALSE	TRUE	2	3	A0A2D4KNJ4; I2C090	A8QL55; A0A2D4KNJ4; I2C090	0	2	0	0	1	1	517.316	1033.62	-4.61646	-0.00238586	HCD	MS2	40.3588	50	52.17	23734	180918_AB_Venom_brown_cobra.raw	0/0	2.79195	0	0.0003374
FALSE	High	Sequest HT (A2)	Unambiguous	TTATDIKGNTVTVMENVNLDNK		FALSE	TRUE	2	3	P01140; Q5YF89	P01140; Q5YF89; P61899	1	3	0.589	0	1	1	793.401	2378.19	0.702426	0.000556833	HCD	MS2	7.03208	50	52.1557	23726	180918_AB_Venom_brown_cobra.raw	0/0	3.26147	0	1.595e-06
FALSE	High	Sequest HT (A2)	Rejected	SMqAIFLAHGPGFK	Q3(Deamidated)	FALSE	TRUE	0	1		W8E7D1	0	3		0	2	2	502.258	1504.76	-1.32147	-0.000662832	HCD	MS2	31.1023	50	52.1366	23715	180918_AB_Venom_brown_cobra.raw	0/0	3.88225	0	1.235e-08
FALSE	High	Sequest HT (A2)	Selected	SMEAIFLAHGPGFK		FALSE	TRUE	1	7	A0A2D0TC04	A0A2D4P571; A0A346CLX5; A0A2H6N6S6; A0A2D0TC04; A0A2D4K5D9; A0A2D4FR34; A0A2D4P521	0	3	0	0	1	1	502.258	1504.76	-1.32118	-0.000662688	HCD	MS2	31.1023	50	52.1366	23715	180918_AB_Venom_brown_cobra.raw	0/0	3.88225	0	1.234e-08
FALSE	High	Sequest HT (A2)	Unambiguous	GNTVTVMENVNLDNK		FALSE	TRUE	2	3	P01140; Q5YF89	P01140; Q5YF89; P61899	0	2	0.6529	0	1	1	824.402	1647.8	-2.26833	-0.00186888	HCD	MS2	50.7214	50	52.1338	23713	180918_AB_Venom_brown_cobra.raw	0/0	2.42456	0	2.103e-05
FALSE	High	Sequest HT (A2)	Unambiguous	SIFGVTTEDcPDGqNLcFK	C10(Carbamidomethyl); Q14(Deamidated); C17(Carbamidomethyl)	FALSE	TRUE	1	1	P82463	P82463	0	2	0.0799	0	1	1	1094.99	2188.97	8.09324	0.00885786	HCD	MS2	75.355	50	52.0928	23691	180918_AB_Venom_brown_cobra.raw	0/0	2.87855	0	8.527e-07
FALSE	High	Sequest HT (A2)	Unambiguous	TAPAFQFSScSIR	C10(Carbamidomethyl)	FALSE	TRUE	2	3	P82942; D3TTC1	P82942; D3TTC1; D6PXE8	0	2	0.6425	0	1	1	736.355	1471.7	1.69431	0.00124676	HCD	MS2	44.7044	50	52.0872	23687	180918_AB_Venom_brown_cobra.raw	0/0	1.92845	0	0.0001339
FALSE	High	Sequest HT (A2)	Unambiguous	RPGFcELPAAK	C5(Carbamidomethyl)	FALSE	TRUE	1	1	P20229	P20229	0	3	0.6138	0	1	1	415.885	1245.64	-0.0823551	-3.4195e-05	HCD	MS2	41.1717	50	52.0858	23686	180918_AB_Venom_brown_cobra.raw	0/0	2.89621	0	7.01e-05
FALSE	High	Sequest HT (A2)	Unambiguous	GIDSSHWNSYcTETDTFIK	C11(Carbamidomethyl)	FALSE	TRUE	2	3	P01140; Q5YF89	P01140; Q5YF89; P61899	0	3	0.373	0	1	1	754.332	2260.98	0.163129	0.000122944	HCD	MS2	12.4088	50	52.0843	23685	180918_AB_Venom_brown_cobra.raw	0/0	4.37455	0	2.749e-08
FALSE	High	Sequest HT (A2)	Unambiguous	YIWEWTDR		FALSE	TRUE	1	8	D2YVI2	Q90WI8; D2YVI2; I6LJ76; R4G314; R4FIR9; D2YVJ6; Q90WI6; D2YVL1	0	2	0.1959	0	1	1	584.776	1168.54	2.27854	0.00133129	HCD	MS2	17.8552	50	51.8775	23565	180918_AB_Venom_brown_cobra.raw	0/0	1.94432	0	0.002277
FALSE	High	Sequest HT (A2)	Unambiguous	IIIQGDPVAQIIENSIDGSK		FALSE	TRUE	1	1	Q91132	Q91132	0	3	0.7668	0	1	1	704.051	2110.14	-0.498031	-0.000350305	HCD	MS2	13.2868	25.0036	68.986	32865	180918_AB_Venom_brown_cobra.raw	0/0	5.7858	0	1.252e-10
FALSE	High	Sequest HT (A2)	Unambiguous	TAPAFQFSScSIR	C10(Carbamidomethyl)	FALSE	TRUE	2	3	P82942; D3TTC1	P82942; D3TTC1; D6PXE8	0	2	0.554	0	1	1	736.361	1471.71	9.73999	0.00716717	HCD	MS2	71.59	50	53.7558	24614	180918_AB_Venom_brown_cobra.raw	0/0	2.13377	0	0.0002026
FALSE	High	Sequest HT (A2)	Rejected	LAAIcFAGAPYNDNNYNIDLK	C5(Carbamidomethyl)	FALSE	TRUE	2	9	P15445; Q5G290	Q92085; Q6T179; P15445; Q9I900; Q92084; Q5G291; Q5G290; Q92086; P60043	0	3	0	0	1	1	786.379	2357.12	0.165489	0.000130026	HCD	MS2	0	50	53.7728	24624	180918_AB_Venom_brown_cobra.raw	0/0	5.83814	0	9.711e-10
FALSE	High	Sequest HT (A2)	Rejected	LAAIcFAGAPYNnNNYNIDLK	C5(Carbamidomethyl); N13(Deamidated)	FALSE	TRUE	1	4	P00597	Q91133; P00598; P00597; P00596	0	2		0.0163	3	4	1179.06	2357.12	-0.191504	-0.000225699	HCD	MS2	0.0701108	5.33942	55.3301	25470	180918_AB_Venom_brown_cobra.raw	0/0	4.22677	0	1.229e-07
FALSE	High	Sequest HT (A2)	Rejected	LAAIcFAGAPYnNNNYNIDLK	C5(Carbamidomethyl); N12(Deamidated)	FALSE	TRUE	1	4	P00597	Q91133; P00598; P00597; P00596	0	2		0.0163	3	3	1179.06	2357.12	-0.191504	-0.000225699	HCD	MS2	0.0701108	5.33942	55.3301	25470	180918_AB_Venom_brown_cobra.raw	0/0	4.22956	0	1.223e-07
FALSE	High	Sequest HT (A2)	Rejected	LAAIcFAGAPYNNnNYNIDLK	C5(Carbamidomethyl); N14(Deamidated)	FALSE	TRUE	1	4	P00597	Q91133; P00598; P00597; P00596	0	2		0	2	2	1179.06	2357.12	-0.191504	-0.000225699	HCD	MS2	0.0701108	5.33942	55.3301	25470	180918_AB_Venom_brown_cobra.raw	0/0	4.30129	0	1.113e-07
FALSE	High	Sequest HT (A2)	Selected	LAAIcFAGAPYNNDNYNInLK	C5(Carbamidomethyl); N19(Deamidated)	FALSE	TRUE	1	1	P25498	P25498	0	2	0	0	1	1	1179.06	2357.12	-0.191504	-0.000225699	HCD	MS2	0.0701108	5.33942	55.3301	25470	180918_AB_Venom_brown_cobra.raw	0/0	4.30129	0	1.113e-07
FALSE	High	Sequest HT (A2)	Unambiguous	VDLGcAATcPTVK	C5(Carbamidomethyl); C9(Carbamidomethyl)	FALSE	TRUE	2	5	P25672; P01391	P25672; P25671; E2IU01; P01391; P25673	0	2	0.626	0	1	1	696.334	1391.66	-3.89582	-0.00271084	HCD	MS2	9.19558	50	55.3231	25467	180918_AB_Venom_brown_cobra.raw	0/0	2.61815	0	3.372e-06
FALSE	High	Sequest HT (A2)	Unambiguous	MFMVAAPHVPVKR		FALSE	TRUE	1	2	P01441	Q9PS34; P01441	1	3	0.7751	0	1	1	494.941	1482.81	-0.132384	-6.54331e-05	HCD	MS2	0	50	55.3217	25466	180918_AB_Venom_brown_cobra.raw	0/0	3.7835	0	2.761e-06
FALSE	High	Sequest HT (A2)	Unambiguous	MFMVAAPHVPVK		FALSE	TRUE	1	2	P01441	Q9PS34; P01441	0	3	0.6977	0	1	1	442.907	1326.71	0.0867563	3.83667e-05	HCD	MS2	61.7707	50	55.3203	25465	180918_AB_Venom_brown_cobra.raw	0/0	2.15213	0	1.044e-06
FALSE	High	Sequest HT (A2)	Unambiguous	EDHPVHNLGEHSVcDSVSAWVTK	C14(Carbamidomethyl)	FALSE	TRUE	2	3	P01140; Q5YF89	P01140; Q5YF89; P61899	0	4	0.4199	0	1	1	651.553	2603.19	-1.25373	-0.000815929	HCD	MS2	50.9924	50	55.3032	25455	180918_AB_Venom_brown_cobra.raw	0/0	1.81204	0	0.0005512
FALSE	High	Sequest HT (A2)	Rejected	LAAIcFAGAPYNDNNYNIDLK	C5(Carbamidomethyl)	FALSE	TRUE	2	9	P15445; Q5G290	Q92085; Q6T179; P15445; Q9I900; Q92084; Q5G291; Q5G290; Q92086; P60043	0	2		0.0163	5	5	1179.06	2357.12	-0.191321	-0.000225484	HCD	MS2	0.0701108	5.33942	55.3301	25470	180918_AB_Venom_brown_cobra.raw	0/0	4.22677	0	1.229e-07
FALSE	High	Sequest HT (A2)	Rejected	LAAIcFAGAPYNnNNYNIDLK	C5(Carbamidomethyl); N13(Deamidated)	FALSE	TRUE	1	4	P00597	Q91133; P00598; P00597; P00596	0	3		0.0162	4	4	786.38	2357.12	0.476034	0.000374023	HCD	MS2	0.286063	1.69136	55.3017	25454	180918_AB_Venom_brown_cobra.raw	0/0	4.85484	0	1.458e-07
FALSE	High	Sequest HT (A2)	Rejected	LAAIcFAGAPYNNnNYNIDLK	C5(Carbamidomethyl); N14(Deamidated)	FALSE	TRUE	1	4	P00597	Q91133; P00598; P00597; P00596	0	3		0	2	2	786.38	2357.12	0.476034	0.000374023	HCD	MS2	0.286063	1.69136	55.3017	25454	180918_AB_Venom_brown_cobra.raw	0/0	4.93239	0	1.312e-07
FALSE	High	Sequest HT (A2)	Selected	LAAIcFAGAPYNNDNYNInLK	C5(Carbamidomethyl); N19(Deamidated)	FALSE	TRUE	1	1	P25498	P25498	0	3	0	0	1	1	786.38	2357.12	0.476034	0.000374023	HCD	MS2	0.286063	1.69136	55.3017	25454	180918_AB_Venom_brown_cobra.raw	0/0	4.93239	0	1.312e-07
FALSE	High	Sequest HT (A2)	Rejected	SMqAIFLAHGPGFK	Q3(Deamidated)	FALSE	TRUE	0	1		W8E7D1	0	3		0	2	2	502.259	1504.76	0.260424	0.000130625	HCD	MS2	28.0644	50	55.2946	25451	180918_AB_Venom_brown_cobra.raw	0/0	2.06656	0	0.0002034
FALSE	High	Sequest HT (A2)	Selected	SMEAIFLAHGPGFK		FALSE	TRUE	1	7	A0A2D0TC04	A0A2D4P571; A0A346CLX5; A0A2H6N6S6; A0A2D0TC04; A0A2D4K5D9; A0A2D4FR34; A0A2D4P521	0	3	0	0	1	1	502.259	1504.76	0.26071	0.000130769	HCD	MS2	28.0644	50	55.2946	25451	180918_AB_Venom_brown_cobra.raw	0/0	2.06656	0	0.0002034
FALSE	High	Sequest HT (A2)	Unambiguous	TYSYEcSQGTLTcK	C6(Carbamidomethyl); C13(Carbamidomethyl)	FALSE	TRUE	4	11	A4FS04; P25498; P15445; P00597	A4FS04; Q91133; P00598; Q92085; P25498; P15445; Q9I900; Q92084; Q92086; P00597; P00596	0	2	0.6869	0	1	1	849.358	1697.71	-3.17725	-0.00269703	HCD	MS2	0	50	55.2536	25432	180918_AB_Venom_brown_cobra.raw	0/0	1.97586	0	6.547e-06
FALSE	High	Sequest HT (A2)	Unambiguous	GIDSSHWnSYcTETDTFIK	N8(Deamidated); C11(Carbamidomethyl)	FALSE	TRUE	2	3	P01140; Q5YF89	P01140; Q5YF89; P61899	0	3	0.3113	0	1	1	754.666	2261.98	7.28344	0.00549163	HCD	MS2	63.1896	50	55.2436	25427	180918_AB_Venom_brown_cobra.raw	0/0	2.56501	0	8.314e-07
FALSE	High	Sequest HT (A2)	Unambiguous	FYEGNLLGK		FALSE	TRUE	1	1	P01400	P01400	0	2	0.4262	0	1	1	520.775	1040.54	1.11644	0.000580848	HCD	MS2	19.5433	50	55.2422	25426	180918_AB_Venom_brown_cobra.raw	0/0	1.22155	0	0.0006854
FALSE	High	Sequest HT (A2)	Unambiguous	FYEGNLLGK		FALSE	TRUE	1	1	P01400	P01400	0	2	0.5655	0	1	1	520.775	1040.54	2.28958	0.0011912	HCD	MS2	33.4202	50	68.7459	32734	180918_AB_Venom_brown_cobra.raw	0/0	1.67588	0	0.0008482
FALSE	High	Sequest HT (A2)	Rejected	LAAIcFAGAPYNDNNYNIDLK	C5(Carbamidomethyl)	FALSE	TRUE	2	9	P15445; Q5G290	Q92085; Q6T179; P15445; Q9I900; Q92084; Q5G291; Q5G290; Q92086; P60043	0	3		0.0162	3	3	786.38	2357.12	0.476216	0.000374167	HCD	MS2	0.286063	1.69136	55.3017	25454	180918_AB_Venom_brown_cobra.raw	0/0	4.85484	0	1.458e-07
FALSE	High	Sequest HT (A2)	Selected	VLSFILPHRPDnSEScADKSPDNLWVEER	N12(Deamidated); C16(Carbamidomethyl)	FALSE	TRUE	1	1	A0A2D0TC04	A0A2D0TC04	1	4		0	2	2	853.665	3411.64	3.49072	0.00297726	HCD	MS2	44.087	50	55.2093	25408	180918_AB_Venom_brown_cobra.raw	0/0	2.56256	0	1.083e-06
FALSE	High	Sequest HT (A2)	Unambiguous	IEEVADWPGITLK		FALSE	TRUE	1	8	V8PCI9	U3ERT9; A0A2D4FT32; A0A0B8RU52; V8PCI9; A0A2D4FSZ4; J3S993; A0A2D4KKH8; A0A2D4FTN3	0	2	0.4567	0	1	1	735.894	1470.78	-1.99898	-0.00147003	HCD	MS2	42.6897	50	55.3505	25479	180918_AB_Venom_brown_cobra.raw	0/0	2.54239	0	5.959e-05
FALSE	High	Sequest HT (A2)	Unambiguous	RPGFcELPAAK	C5(Carbamidomethyl)	FALSE	TRUE	1	1	P20229	P20229	0	3	0.5971	0	1	1	415.885	1245.64	-0.523346	-0.0002173	HCD	MS2	51.255	50	55.3718	25492	180918_AB_Venom_brown_cobra.raw	0/0	2.72683	0	3.212e-05
FALSE	High	Sequest HT (A2)	Rejected	VLSFILPHRPDNSEScADKSPnnLWVEER	C16(Carbamidomethyl); N22(Deamidated); N23(Deamidated)	FALSE	TRUE	0	7		A0A2D4P571; A0A0F7YYZ8; U3FAB3; A0A2H6N6S6; A0A2D4K5D9; A0A2D4P537; A0A2D4FR34	1	4		0	2	2	853.668	3411.65	6.13837	0.00523545	HCD	MS2	66.5898	50	55.557	25590	180918_AB_Venom_brown_cobra.raw	0/0	2.36238	0	4.656e-06
FALSE	High	Sequest HT (A2)	Selected	VLSFILPHRPDNSEScADKSPDnLWVEER	C16(Carbamidomethyl); N23(Deamidated)	FALSE	TRUE	1	1	A0A2D0TC04	A0A2D0TC04	1	4	0	0	1	1	853.668	3411.65	6.13849	0.00523556	HCD	MS2	66.5898	50	55.557	25590	180918_AB_Venom_brown_cobra.raw	0/0	2.36238	0	4.656e-06
FALSE	High	Sequest HT (A2)	Unambiguous	TcADIVInDLSLIHDLPKR	C2(Carbamidomethyl); N8(Deamidated)	FALSE	TRUE	1	1	A8QL58	A8QL58	1	4	0.4434	0	1	1	549.294	2194.15	0.369241	0.000202543	HCD	MS2	23.7218	50	55.5471	25585	180918_AB_Venom_brown_cobra.raw	0/0	2.11639	0	8.992e-05
FALSE	High	Sequest HT (A2)	Unambiguous	LTcLIcPEK	C3(Carbamidomethyl); C6(Carbamidomethyl)	FALSE	TRUE	3	6	P29180; P01401; P01400	P29179; P29180; P85520; P01401; P01400; P0DSM9	0	2	0.2654	0	1	1	567.289	1133.57	1.66413	0.000943205	HCD	MS2	22.386	50	68.7096	32713	180918_AB_Venom_brown_cobra.raw	0/0	2.10635	0	0.0003795
FALSE	High	Sequest HT (A2)	Unambiguous	TGVDIqccSTDNcNPFPTR	Q6(Deamidated); C7(Carbamidomethyl); C8(Carbamidomethyl); C13(Carbamidomethyl)	FALSE	TRUE	1	1	P01391	P01391	0	2	0.1863	0	1	1	1121.97	2242.92	3.75844	0.00421494	HCD	MS2	0	50	55.5112	25567	180918_AB_Venom_brown_cobra.raw	0/0	2.03553	0	1.02e-05
FALSE	High	Sequest HT (A2)	Rejected	VLSFILPHRPDNSEScADKSPNnLWVEER	C16(Carbamidomethyl); N23(Deamidated)	FALSE	TRUE	0	7		A0A2D4P571; A0A0F7YYZ8; U3FAB3; A0A2H6N6S6; A0A2D4K5D9; A0A2D4P537; A0A2D4FR34	1	5		0	2	3	682.934	3410.64	-1.23464	-0.000842181	HCD	MS2	9.99732	50	55.4941	25557	180918_AB_Venom_brown_cobra.raw	0/0	2.79098	0	0.001224
FALSE	High	Sequest HT (A2)	Rejected	VLSFILPHRPDNSEScADKSPnNLWVEER	C16(Carbamidomethyl); N22(Deamidated)	FALSE	TRUE	0	7		A0A2D4P571; A0A0F7YYZ8; U3FAB3; A0A2H6N6S6; A0A2D4K5D9; A0A2D4P537; A0A2D4FR34	1	5		0	2	2	682.934	3410.64	-1.23464	-0.000842181	HCD	MS2	9.99732	50	55.4941	25557	180918_AB_Venom_brown_cobra.raw	0/0	2.79184	0	0.002014
FALSE	High	Sequest HT (A2)	Selected	VLSFILPHRPDNSEScADKSPDNLWVEER	C16(Carbamidomethyl)	FALSE	TRUE	1	1	A0A2D0TC04	A0A2D0TC04	1	5	0	0	1	1	682.934	3410.64	-1.23451	-0.000842095	HCD	MS2	9.99732	50	55.4941	25557	180918_AB_Venom_brown_cobra.raw	0/0	2.79184	0	0.002014
FALSE	High	Sequest HT (A2)	Unambiguous	DYQEYLLR		FALSE	TRUE	1	1	P82942	P82942	0	2	0.4407	0	1	1	550.275	1099.54	0.283206	0.000155698	HCD	MS2	55.8604	50	55.3519	25480	180918_AB_Venom_brown_cobra.raw	0/0	1.17962	0	0.002301
FALSE	High	Sequest HT (A2)	Unambiguous	LTcLIcPEK	C3(Carbamidomethyl); C6(Carbamidomethyl)	FALSE	TRUE	3	6	P29180; P01401; P01400	P29179; P29180; P85520; P01401; P01400; P0DSM9	0	2	0.2711	0	1	1	567.289	1133.57	0.910327	0.000515959	HCD	MS2	45.9565	50	55.484	25552	180918_AB_Venom_brown_cobra.raw	0/0	2.25313	0	0.0002525
FALSE	High	Sequest HT (A2)	Unambiguous	IDTAcVcVITK	C5(Carbamidomethyl); C7(Carbamidomethyl)	FALSE	TRUE	2	5	P01140; Q5YF89	Q3HXY2; Q3HXY3; P01140; Q5YF89; Q3HXY1	0	2	0.6469	0	1	1	640.323	1279.64	0.385526	0.000246667	HCD	MS2	0	50	55.4569	25537	180918_AB_Venom_brown_cobra.raw	0/0	3.03312	0	3.192e-07
FALSE	High	Sequest HT (A2)	Unambiguous	VYEMVNYLNTK		FALSE	TRUE	1	1	D5LMJ3	D5LMJ3	0	2	0.6771	0	1	1	687.341	1373.67	-1.44813	-0.000994632	HCD	MS2	14.4202	50	55.4441	25530	180918_AB_Venom_brown_cobra.raw	0/0	1.92409	0	9.689e-05
FALSE	High	Sequest HT (A2)	Unambiguous	VRDVELLTGLDFYSALK		FALSE	TRUE	1	1	A0A2D0TC04	A0A2D0TC04	1	3	0.5514	0	1	1	647.022	1939.05	-0.631176	-0.000407961	HCD	MS2	44.7219	50	68.7152	32717	180918_AB_Venom_brown_cobra.raw	0/0	2.43495	0	0.0003199
FALSE	High	Sequest HT (A2)	Unambiguous	TGVDIQccSTDNcNPFPTR	C7(Carbamidomethyl); C8(Carbamidomethyl); C13(Carbamidomethyl)	FALSE	TRUE	1	1	P01391	P01391	0	3	0.5991	0	1	1	747.983	2241.93	0.653736	0.000488544	HCD	MS2	45.6175	50	55.4004	25508	180918_AB_Venom_brown_cobra.raw	0/0	2.16674	0	0.0006337
FALSE	High	Sequest HT (A2)	Unambiguous	ISGcWPYFK	C4(Carbamidomethyl)	FALSE	TRUE	4	5	A4FS04; P25498; P15445; P00597	A4FS04; P00598; P25498; P15445; P00597	0	2	0.6726	0	1	1	579.276	1157.54	0.0169958	9.83672e-06	HCD	MS2	5.26993	15.7924	55.3975	25506	180918_AB_Venom_brown_cobra.raw	0/0	2.80721	0	9.078e-05
FALSE	High	Sequest HT (A2)	Unambiguous	AVPFVIVPLEQGLHDVEIK		FALSE	TRUE	1	1	Q91132	Q91132	0	3	0.052	0	1	1	701.734	2103.19	0.984788	0.000690397	HCD	MS2	0.362282	4.18107	68.7414	32731	180918_AB_Venom_brown_cobra.raw	0/0	4.03812	0	1.628e-11
FALSE	High	Sequest HT (A2)	Unambiguous	SIFGVTTEDcPDGQNLcFK	C10(Carbamidomethyl); C17(Carbamidomethyl)	FALSE	TRUE	1	1	P82463	P82463	0	2	0.5092	0	1	1	1094.49	2187.97	2.13047	0.0023307	HCD	MS2	34.2603	50	55.3876	25501	180918_AB_Venom_brown_cobra.raw	0/0	1.62636	0	0.0001279
FALSE	High	Sequest HT (A2)	Unambiguous	ADVTFDSNTAFESLVVSPDKK		FALSE	TRUE	1	5	P82885	A0A182C6D0; A0A098LWX5; P82885; V8NEU2; P83234	1	3	0.6614	0	1	1	757.378	2270.12	0.324211	0.000245333	HCD	MS2	2.18803	50	55.379	25495	180918_AB_Venom_brown_cobra.raw	0/0	5.0186	0	6.911e-10
FALSE	High	Sequest HT (A2)	Unambiguous	IDTAcVcVITK	C5(Carbamidomethyl); C7(Carbamidomethyl)	FALSE	TRUE	2	5	P01140; Q5YF89	Q3HXY2; Q3HXY3; P01140; Q5YF89; Q3HXY1	0	2	0.4962	0	1	1	640.323	1279.64	0.194738	0.000124597	HCD	MS2	68.5699	50	68.7138	32716	180918_AB_Venom_brown_cobra.raw	0/0	2.61851	0	7.525e-05
FALSE	High	Sequest HT (A2)	Rejected	VLSFILPHRPDnSEScADKSPnNLWVEER	N12(Deamidated); C16(Carbamidomethyl); N22(Deamidated)	FALSE	TRUE	0	7		A0A2D4P571; A0A0F7YYZ8; U3FAB3; A0A2H6N6S6; A0A2D4K5D9; A0A2D4P537; A0A2D4FR34	1	4	0	0	1	1	853.665	3411.64	3.4906	0.00297715	HCD	MS2	44.087	50	55.2093	25408	180918_AB_Venom_brown_cobra.raw	0/0	2.56256	0	1.083e-06
FALSE	High	Sequest HT (A2)	Unambiguous	EDHPVHNLGEHSVcDSVSAWVTK	C14(Carbamidomethyl)	FALSE	TRUE	2	3	P01140; Q5YF89	P01140; Q5YF89; P61899	0	4	0.5405	0	1	1	651.553	2603.19	-1.4413	-0.000937999	HCD	MS2	45.7236	50	55.1562	25382	180918_AB_Venom_brown_cobra.raw	0/0	2.5864	0	3.37e-05
FALSE	High	Sequest HT (A2)	Rejected	VLSFILPHRPDnSEScADKSPnnLWVEER	N12(Deamidated); C16(Carbamidomethyl); N22(Deamidated); N23(Deamidated)	FALSE	TRUE	0	7		A0A2D4P571; A0A0F7YYZ8; U3FAB3; A0A2H6N6S6; A0A2D4K5D9; A0A2D4P537; A0A2D4FR34	1	5		0	2	2	683.332	3412.63	5.93381	0.00404995	HCD	MS2	25.4687	50	55.1546	25381	180918_AB_Venom_brown_cobra.raw	0/0	3.56135	0	1.391e-06
FALSE	High	Sequest HT (A2)	Unambiguous	DYQEYLLR		FALSE	TRUE	1	1	P82942	P82942	0	2	0.5274	0	1	1	550.275	1099.54	1.06034	0.000582944	HCD	MS2	25.1289	50	54.9864	25295	180918_AB_Venom_brown_cobra.raw	0/0	1.46062	0	0.001749
FALSE	High	Sequest HT (A2)	Unambiguous	MFMVAAPHVPVKR		FALSE	TRUE	1	2	P01441	Q9PS34; P01441	1	3	0.7709	0	1	1	494.941	1482.81	1.22596	0.000605954	HCD	MS2	84.447	50	54.9794	25290	180918_AB_Venom_brown_cobra.raw	0/0	3.23292	0	2.021e-07
FALSE	High	Sequest HT (A2)	Unambiguous	MFMVAAPHVPVK		FALSE	TRUE	1	2	P01441	Q9PS34; P01441	0	3	0.6916	0	1	1	442.907	1326.71	-0.603319	-0.000266809	HCD	MS2	7.3729	50	54.9778	25289	180918_AB_Venom_brown_cobra.raw	0/0	2.26759	0	2.076e-05
FALSE	High	Sequest HT (A2)	Unambiguous	VDLGcAATcPTVK	C5(Carbamidomethyl); C9(Carbamidomethyl)	FALSE	TRUE	2	5	P25672; P01391	P25672; P25671; E2IU01; P01391; P25673	0	2	0.6233	0	1	1	696.334	1391.66	-3.1941	-0.00222256	HCD	MS2	14.1962	50	54.9721	25287	180918_AB_Venom_brown_cobra.raw	0/0	2.23188	0	1.029e-06
FALSE	High	Sequest HT (A2)	Rejected	LAAIcFAGAPYnNNNYNIDLK	C5(Carbamidomethyl); N12(Deamidated)	FALSE	TRUE	1	4	P00597	Q91133; P00598; P00597; P00596	0	3		0.0475	3	3	786.379	2357.12	-0.533829	-0.000419434	HCD	MS2	0.177593	0.867376	54.9592	25280	180918_AB_Venom_brown_cobra.raw	0/0	5.01404	0	2.499e-07
FALSE	High	Sequest HT (A2)	Rejected	LAAIcFAGAPYNDNNYNIDLK	C5(Carbamidomethyl)	FALSE	TRUE	2	9	P15445; Q5G290	Q92085; Q6T179; P15445; Q9I900; Q92084; Q5G291; Q5G290; Q92086; P60043	0	3		0	2	2	786.379	2357.12	-0.533647	-0.00041929	HCD	MS2	0.177593	0.867376	54.9592	25280	180918_AB_Venom_brown_cobra.raw	0/0	5.26363	0	1.538e-08
FALSE	High	Sequest HT (A2)	Selected	LAAIcFAGAPYNnNNYNIDLK	C5(Carbamidomethyl); N13(Deamidated)	FALSE	TRUE	1	4	P00597	Q91133; P00598; P00597; P00596	0	3	0	0	1	1	786.379	2357.12	-0.533829	-0.000419434	HCD	MS2	0.177593	0.867376	54.9592	25280	180918_AB_Venom_brown_cobra.raw	0/0	5.26363	0	1.538e-08
FALSE	High	Sequest HT (A2)	Unambiguous	SIFGVTTEDcPDGQNLcFK	C10(Carbamidomethyl); C17(Carbamidomethyl)	FALSE	TRUE	1	1	P82463	P82463	0	2	0.6695	0	1	1	1094.49	2187.97	-0.882274	-0.000965193	HCD	MS2	0	50	54.9535	25278	180918_AB_Venom_brown_cobra.raw	0/0	2.39055	0	2.336e-06
FALSE	High	Sequest HT (A2)	Selected	LAAIcFAGAPYnNNNYNIDLK	C5(Carbamidomethyl); N12(Deamidated)	FALSE	TRUE	1	4	P00597	Q91133; P00598; P00597; P00596	0	2	0	0	1	1	1179.06	2357.12	-0.502231	-0.00059191	HCD	MS2	0	3.12024	54.9921	25297	180918_AB_Venom_brown_cobra.raw	0/0	4.87734	0	7.424e-10
FALSE	High	Sequest HT (A2)	Unambiguous	SIFGVTTEDcPDGqNLcFK	C10(Carbamidomethyl); Q14(Deamidated); C17(Carbamidomethyl)	FALSE	TRUE	1	1	P82463	P82463	0	2	0.1147	0	1	1	1094.99	2188.97	8.09324	0.00885786	HCD	MS2	0	50	54.9375	25272	180918_AB_Venom_brown_cobra.raw	0/0	2.18033	0	2.459e-05
FALSE	High	Sequest HT (A2)	Unambiguous	GIDSSHWNSYcTETDTFIK	C11(Carbamidomethyl)	FALSE	TRUE	2	3	P01140; Q5YF89	P01140; Q5YF89; P61899	0	3	0.5073	0	1	1	754.33	2260.98	-2.18543	-0.00164708	HCD	MS2	0	50	54.8988	25251	180918_AB_Venom_brown_cobra.raw	0/0	2.05392	0	5.659e-05
FALSE	High	Sequest HT (A2)	Rejected	VLSFILPHRPDNSEScADKSPNnLWVEER	C16(Carbamidomethyl); N23(Deamidated)	FALSE	TRUE	0	7		A0A2D4P571; A0A0F7YYZ8; U3FAB3; A0A2H6N6S6; A0A2D4K5D9; A0A2D4P537; A0A2D4FR34	1	4		0.0073	3	3	853.412	3410.63	-4.70242	-0.00400957	HCD	MS2	0	50	54.8739	25238	180918_AB_Venom_brown_cobra.raw	0/0	4.07212	0	1.915e-07
FALSE	High	Sequest HT (A2)	Selected	VLSFILPHRPDNSEScADKSPDNLWVEER	C16(Carbamidomethyl)	FALSE	TRUE	1	1	A0A2D0TC04	A0A2D0TC04	1	4		0	2	2	853.412	3410.63	-4.70229	-0.00400946	HCD	MS2	0	50	54.8739	25238	180918_AB_Venom_brown_cobra.raw	0/0	4.10451	0	1.802e-07
FALSE	High	Sequest HT (A2)	Rejected	VLSFILPHRPDNSEScADKSPnNLWVEER	C16(Carbamidomethyl); N22(Deamidated)	FALSE	TRUE	0	7		A0A2D4P571; A0A0F7YYZ8; U3FAB3; A0A2H6N6S6; A0A2D4K5D9; A0A2D4P537; A0A2D4FR34	1	4	0	0	1	1	853.412	3410.63	-4.70242	-0.00400957	HCD	MS2	0	50	54.8739	25238	180918_AB_Venom_brown_cobra.raw	0/0	4.10451	0	1.802e-07
FALSE	High	Sequest HT (A2)	Unambiguous	SWWDFADYGcYcGR	C10(Carbamidomethyl); C12(Carbamidomethyl)	FALSE	TRUE	3	10	P15445; P60044; P00597	Q91133; P00598; Q6T179; P15445; Q9I900; P60044; Q92086; P00597; P00596; P60043	0	3	0.6982	0	1	1	614.906	1842.7	1.8343	0.00112669	HCD	MS2	50.5108	50	68.7925	32762	180918_AB_Venom_brown_cobra.raw	0/0	1.69285	0	0.0003805
FALSE	High	Sequest HT (A2)	Unambiguous	ADVTFDSnTAFESLVVSPDKK	N8(Deamidated)	FALSE	TRUE	1	5	P82885	A0A182C6D0; A0A098LWX5; P82885; V8NEU2; P83234	1	2	0.7099	0	1	1	1136.06	2271.12	6.078	0.00690188	HCD	MS2	0	50	54.8222	25214	180918_AB_Venom_brown_cobra.raw	0/0	2.93044	0	1.605e-07
FALSE	High	Sequest HT (A2)	Rejected	VLSFILPHRPDnSEScADKSPnnLWVEER	N12(Deamidated); C16(Carbamidomethyl); N22(Deamidated); N23(Deamidated)	FALSE	TRUE	0	7		A0A2D4P571; A0A0F7YYZ8; U3FAB3; A0A2H6N6S6; A0A2D4K5D9; A0A2D4P537; A0A2D4FR34	1	5		0	2	2	683.334	3412.64	8.79543	0.00600308	HCD	MS2	26.8178	50	54.8105	25208	180918_AB_Venom_brown_cobra.raw	0/0	4.00344	0	2.205e-05
FALSE	High	Sequest HT (A2)	Selected	VLSFILPHRPDnSEScADKSPDnLWVEER	N12(Deamidated); C16(Carbamidomethyl); N23(Deamidated)	FALSE	TRUE	1	1	A0A2D0TC04	A0A2D0TC04	1	5	0	0	1	1	683.334	3412.64	8.79556	0.00600317	HCD	MS2	26.8178	50	54.8105	25208	180918_AB_Venom_brown_cobra.raw	0/0	4.00344	0	2.205e-05
FALSE	High	Sequest HT (A2)	Unambiguous	TYSYEcSqGTLTcK	C6(Carbamidomethyl); Q8(Deamidated); C13(Carbamidomethyl)	FALSE	TRUE	4	11	A4FS04; P25498; P15445; P00597	A4FS04; Q91133; P00598; Q92085; P25498; P15445; Q9I900; Q92084; Q92086; P00597; P00596	0	2	0.7572	0	1	1	849.861	1698.72	9.75534	0.00828569	HCD	MS2	54.9794	50	54.9031	25254	180918_AB_Venom_brown_cobra.raw	0/0	1.73234	0	0.0001506
FALSE	High	Sequest HT (A2)	Rejected	LAAIcFAGAPYNnNNYNIDLK	C5(Carbamidomethyl); N13(Deamidated)	FALSE	TRUE	1	4	P00597	Q91133; P00598; P00597; P00596	0	2	0	0	1	2	1179.06	2357.12	-0.502231	-0.00059191	HCD	MS2	0	3.12024	54.9921	25297	180918_AB_Venom_brown_cobra.raw	0/0	4.87504	0	7.448e-10
FALSE	High	Sequest HT (A2)	Rejected	LAAIcFAGAPYNDNNYNIDLK	C5(Carbamidomethyl)	FALSE	TRUE	2	9	P15445; Q5G290	Q92085; Q6T179; P15445; Q9I900; Q92084; Q5G291; Q5G290; Q92086; P60043	0	2		0	3	3	1179.06	2357.12	-0.502048	-0.000591695	HCD	MS2	0	3.12024	54.9921	25297	180918_AB_Venom_brown_cobra.raw	0/0	4.87504	0	7.448e-10
FALSE	High	Sequest HT (A2)	Unambiguous	RPGFcELPAAK	C5(Carbamidomethyl)	FALSE	TRUE	1	1	P20229	P20229	0	3	0.6224	0	1	1	415.885	1245.64	-0.523346	-0.0002173	HCD	MS2	18.6797	50	55.0079	25306	180918_AB_Venom_brown_cobra.raw	0/0	2.41129	0	0.0005112
FALSE	High	Sequest HT (A2)	Selected	VLSFILPHRPDnSEScADKSPDnLWVEER	N12(Deamidated); C16(Carbamidomethyl); N23(Deamidated)	FALSE	TRUE	1	1	A0A2D0TC04	A0A2D0TC04	1	5	0	0	1	1	683.332	3412.63	5.93393	0.00405004	HCD	MS2	25.4687	50	55.1546	25381	180918_AB_Venom_brown_cobra.raw	0/0	3.56135	0	1.391e-06
FALSE	High	Sequest HT (A2)	Unambiguous	LGcGENLFMSSQPYAWSR	C3(Carbamidomethyl)	FALSE	TRUE	1	1		A0A2D4G403	0	2	0.4855	0	1	2	1051.97	2102.93	-6.18628	-0.00650469	HCD	MS2	0	50	55.1417	25376	180918_AB_Venom_brown_cobra.raw	0/0	1.38463	0	0.0002917
FALSE	High	Sequest HT (A2)	Unambiguous	IGcGENLFMSSQPYAWSR	C3(Carbamidomethyl)	FALSE	TRUE	1	2	A0A024AX20	Q7ZZN8; A0A024AX20	0	2	0.4855	0	1	1	1051.97	2102.93	-6.18628	-0.00650469	HCD	MS2	0	50	55.1417	25376	180918_AB_Venom_brown_cobra.raw	0/0	1.38463	0	0.0002917
FALSE	High	Sequest HT (A2)	Unambiguous	TAPAFQFSScSIR	C10(Carbamidomethyl)	FALSE	TRUE	2	3	P82942; D3TTC1	P82942; D3TTC1; D6PXE8	0	2	0.7104	0	1	1	736.353	1471.7	-1.12582	-0.000828437	HCD	MS2	0	50	55.1402	25375	180918_AB_Venom_brown_cobra.raw	0/0	1.82549	0	0.0004985
FALSE	High	Sequest HT (A2)	Rejected	LAAIcFAGAPYnNNNYNIDLK	C5(Carbamidomethyl); N12(Deamidated)	FALSE	TRUE	1	4	P00597	Q91133; P00598; P00597; P00596	0	4		0.0476	6	6	590.036	2357.12	0.470329	0.000277156	HCD	MS2	30.7091	30.993	55.1272	25368	180918_AB_Venom_brown_cobra.raw	0/0	1.40224	0	0.002053
FALSE	High	Sequest HT (A2)	Rejected	LAAIcFAGAPYNNDNYNInLK	C5(Carbamidomethyl); N19(Deamidated)	FALSE	TRUE	1	1	P25498	P25498	0	4		0.0204	5	5	590.036	2357.12	0.470329	0.000277156	HCD	MS2	30.7091	30.993	55.1272	25368	180918_AB_Venom_brown_cobra.raw	0/0	1.44302	0	0.001907
FALSE	High	Sequest HT (A2)	Rejected	LAAIcFAGAPYNNnNYNIDLK	C5(Carbamidomethyl); N14(Deamidated)	FALSE	TRUE	1	4	P00597	Q91133; P00598; P00597; P00596	0	4		0.0204	3	4	590.036	2357.12	0.470329	0.000277156	HCD	MS2	30.7091	30.993	55.1272	25368	180918_AB_Venom_brown_cobra.raw	0/0	1.44302	0	0.001907
FALSE	High	Sequest HT (A2)	Rejected	LAAIcFAGAPYNnNNYNIDLK	C5(Carbamidomethyl); N13(Deamidated)	FALSE	TRUE	1	4	P00597	Q91133; P00598; P00597; P00596	0	4		0.0204	3	3	590.036	2357.12	0.470329	0.000277156	HCD	MS2	30.7091	30.993	55.1272	25368	180918_AB_Venom_brown_cobra.raw	0/0	1.4432	0	0.001907
FALSE	High	Sequest HT (A2)	Rejected	LAAIcFAGAPYNDNNYNIDLK	C5(Carbamidomethyl)	FALSE	TRUE	2	9	P15445; Q5G290	Q92085; Q6T179; P15445; Q9I900; Q92084; Q5G291; Q5G290; Q92086; P60043	0	4		0.0204	2	2	590.036	2357.12	0.470512	0.000277263	HCD	MS2	30.7091	30.993	55.1272	25368	180918_AB_Venom_brown_cobra.raw	0/0	1.4432	0	0.001907
FALSE	High	Sequest HT (A2)	Unambiguous	TWPSYTNYGcYcGKGGSGTPVDDLDR	C10(Carbamidomethyl); C12(Carbamidomethyl)	FALSE	TRUE	1	1	Q6SLM2	Q6SLM2	1	3	0.4912	0	1	1	976.088	2926.25	2.50749	0.00244584	HCD	MS2	0	50	68.7488	32736	180918_AB_Venom_brown_cobra.raw	0/0	1.70606	0	0.001098
FALSE	High	Sequest HT (A2)	Unambiguous	TFVTADYVIVcSTSR	C11(Carbamidomethyl)	FALSE	TRUE	1	1	A8QL58	A8QL58	0	2	0.7075	0	1	1	859.924	1718.84	-1.03779	-0.0008919	HCD	MS2	0	50	55.1111	25359	180918_AB_Venom_brown_cobra.raw	0/0	2.11536	0	6.524e-07
FALSE	High	Sequest HT (A2)	Unambiguous	IDTAcVcVITK	C5(Carbamidomethyl); C7(Carbamidomethyl)	FALSE	TRUE	2	5	P01140; Q5YF89	Q3HXY2; Q3HXY3; P01140; Q5YF89; Q3HXY1	0	2	0.602	0	1	1	640.323	1279.64	0.0993432	6.35617e-05	HCD	MS2	0	50	55.1097	25358	180918_AB_Venom_brown_cobra.raw	0/0	2.99008	0	2.324e-07
FALSE	High	Sequest HT (A2)	Unambiguous	LTcLIcPEK	C3(Carbamidomethyl); C6(Carbamidomethyl)	FALSE	TRUE	3	6	P29180; P01401; P01400	P29179; P29180; P85520; P01401; P01400; P0DSM9	0	2	0.3182	0	1	1	567.289	1133.57	1.01801	0.000576995	HCD	MS2	53.1437	50	55.1055	25355	180918_AB_Venom_brown_cobra.raw	0/0	1.75917	0	0.00172
FALSE	High	Sequest HT (A2)	Unambiguous	LWNYFHSTLLPK		FALSE	TRUE	2	9	A0A0B8RU55; A0A2D0TC04	A0A2D4P571; A0A0F7YYZ8; A0A0B8RU55; U3FAB3; A0A2H6N6S6; A0A141DWM1; A0A2D0TC04; A0A2D4K5D9; A0A2D4FR34	0	3	0.5185	0	1	1	506.942	1518.81	0.506511	0.000256431	HCD	MS2	37.2406	50	55.0853	25345	180918_AB_Venom_brown_cobra.raw	0/0	1.89169	0	0.0003315
FALSE	High	Sequest HT (A2)	Unambiguous	ISGcWPYFK	C4(Carbamidomethyl)	FALSE	TRUE	4	5	A4FS04; P25498; P15445; P00597	A4FS04; P00598; P25498; P15445; P00597	0	2	0.6762	0	1	1	579.277	1157.55	1.07156	0.000620188	HCD	MS2	2.44695	21.4302	68.7649	32745	180918_AB_Venom_brown_cobra.raw	0/0	2.81131	0	5.077e-05
FALSE	High	Sequest HT (A2)	Unambiguous	SIFGVTTEDcPDGQNLcFKR	C10(Carbamidomethyl); C17(Carbamidomethyl)	FALSE	TRUE	1	1	P82463	P82463	1	3	0.5482	0	1	1	782.022	2344.05	-7.56276	-0.00590921	HCD	MS2	33.0777	50	55.0739	25339	180918_AB_Venom_brown_cobra.raw	0/0	1.97209	0	5.977e-05
FALSE	High	Sequest HT (A2)	Unambiguous	ISGcWPYFK	C4(Carbamidomethyl)	FALSE	TRUE	4	5	A4FS04; P25498; P15445; P00597	A4FS04; P00598; P25498; P15445; P00597	0	2	0.627	0	1	1	579.276	1157.54	0.0169958	9.83672e-06	HCD	MS2	0.585591	13.4935	55.0609	25332	180918_AB_Venom_brown_cobra.raw	0/0	2.5229	0	9.277e-05
FALSE	High	Sequest HT (A2)	Unambiguous	SWWDFADYGcYcGR	C10(Carbamidomethyl); C12(Carbamidomethyl)	FALSE	TRUE	3	10	P15445; P60044; P00597	Q91133; P00598; Q6T179; P15445; Q9I900; P60044; Q92086; P00597; P00596; P60043	0	2	0.9198	0	1	1	921.854	1842.7	0.185468	0.000170881	HCD	MS2	0	50	68.7664	32746	180918_AB_Venom_brown_cobra.raw	0/0	3.2398	0	1.362e-09
FALSE	High	Sequest HT (A2)	Unambiguous	ADVTFDSNTAFESLVVSPDKK		FALSE	TRUE	1	5	P82885	A0A182C6D0; A0A098LWX5; P82885; V8NEU2; P83234	1	3	0.6708	0	1	1	757.378	2270.12	-0.240402	-0.000181913	HCD	MS2	0	50	55.0352	25318	180918_AB_Venom_brown_cobra.raw	0/0	5.65136	0	6.961e-11
FALSE	High	Sequest HT (A2)	Unambiguous	TDRLVILGFPcNQFGK	C11(Carbamidomethyl)	FALSE	TRUE	1	1	V8P395	V8P395	1	3	0.7097	0	1	1	622.329	1864.97	-1.35543	-0.000842615	HCD	MS2	0	50	55.56	25591	180918_AB_Venom_brown_cobra.raw	0/0	2.47809	0	0.001525
FALSE	High	Sequest HT (A2)	Unambiguous	EDHPVHNLGEHSVcDSVSAWVTK	C14(Carbamidomethyl)	FALSE	TRUE	2	3	P01140; Q5YF89	P01140; Q5YF89; P61899	0	4	0.57	0	1	1	651.553	2603.19	-1.34752	-0.000876964	HCD	MS2	50.8688	50	54.7961	25200	180918_AB_Venom_brown_cobra.raw	0/0	2.92986	0	1.538e-06
FALSE	High	Sequest HT (A2)	Unambiguous	KLVPLFSK		FALSE	TRUE	1	5	P01441	Q9PS34; P60309; P01441; P60308; P60307	1	2	0.4084	0	1	1	466.302	931.598	0.202736	9.44344e-05	HCD	MS2	18.2855	50	55.5672	25594	180918_AB_Venom_brown_cobra.raw	0/0	2.61808	0	0.0009369
FALSE	High	Sequest HT (A2)	Unambiguous	SIFGVTTEDcPDGQnLcFKR	C10(Carbamidomethyl); N15(Deamidated); C17(Carbamidomethyl)	FALSE	TRUE	1	1	P82463	P82463	1	3	0.049	0	1	1	782.359	2345.06	3.13451	0.0024502	HCD	MS2	82.7173	50	55.5845	25603	180918_AB_Venom_brown_cobra.raw	0/0	2.45405	0	1.961e-05
FALSE	High	Sequest HT (A2)	Unambiguous	ADVTFDSNTAFESLVVSPDKK		FALSE	TRUE	1	5	P82885	A0A182C6D0; A0A098LWX5; P82885; V8NEU2; P83234	1	3	0.7318	0	1	1	757.377	2270.12	-0.805015	-0.00060916	HCD	MS2	1.58577	50	56.0642	25854	180918_AB_Venom_brown_cobra.raw	0/0	5.62642	0	6.145e-12
FALSE	High	Sequest HT (A2)	Unambiguous	FYEGNLLGK		FALSE	TRUE	1	1	P01400	P01400	0	2	0.6333	0	1	1	520.774	1040.54	-0.40865	-0.000212609	HCD	MS2	11.7509	50	56.0571	25851	180918_AB_Venom_brown_cobra.raw	0/0	1.80468	0	0.0006873
FALSE	High	Sequest HT (A2)	Unambiguous	TcADIVINDLSLIHDLPK	C2(Carbamidomethyl)	FALSE	TRUE	1	1	A8QL58	A8QL58	0	3	0.7151	0	1	1	679.695	2037.07	1.14499	0.000777471	HCD	MS2	9.63334	50	68.5693	32637	180918_AB_Venom_brown_cobra.raw	0/0	3.71689	0	9.618e-10
FALSE	High	Sequest HT (A2)	Unambiguous	MFMVAAPHVPVK		FALSE	TRUE	1	2	P01441	Q9PS34; P01441	0	3	0.722	0	1	1	442.907	1326.71	0.431794	0.000190955	HCD	MS2	7.91907	50	56.0513	25847	180918_AB_Venom_brown_cobra.raw	0/0	2.95371	0	2.533e-06
FALSE	High	Sequest HT (A2)	Unambiguous	EDHPVHNLGEHSVcDSVSAWVTK	C14(Carbamidomethyl)	FALSE	TRUE	2	3	P01140; Q5YF89	P01140; Q5YF89; P61899	0	4	0.5199	0	1	1	651.555	2603.2	1.18468	0.000770985	HCD	MS2	51.3743	50	56.0356	25840	180918_AB_Venom_brown_cobra.raw	0/0	2.76648	0	6.554e-06
FALSE	High	Sequest HT (A2)	Unambiguous	VDLGcAATcPTVK	C5(Carbamidomethyl); C9(Carbamidomethyl)	FALSE	TRUE	2	5	P25672; P01391	P25672; P25671; E2IU01; P01391; P25673	0	2	0.6314	0	1	1	696.338	1391.67	2.15653	0.00150059	HCD	MS2	0	50	56.03	25836	180918_AB_Venom_brown_cobra.raw	0/0	2.35721	0	7.573e-06
FALSE	High	Sequest HT (A2)	Unambiguous	MFMVAAPHVPVKR		FALSE	TRUE	1	2	P01441	Q9PS34; P01441	1	3	0.7399	0	1	1	494.94	1482.81	-0.935041	-0.000462162	HCD	MS2	0	50	56.0285	25835	180918_AB_Venom_brown_cobra.raw	0/0	3.23491	0	1.437e-07
FALSE	High	Sequest HT (A2)	Rejected	LAAIcFAGAPYnDNNYNIDLK	C5(Carbamidomethyl); N12(Deamidated)	FALSE	TRUE	2	9	P15445; Q5G290	Q92085; Q6T179; P15445; Q9I900; Q92084; Q5G291; Q5G290; Q92086; P60043	0	2		0	2	2	1179.56	2358.11	0.168064	0.000198157	HCD	MS2	1.27404	4.05797	56.0129	25826	180918_AB_Venom_brown_cobra.raw	0/0	5.1395	0	3.866e-10
FALSE	High	Sequest HT (A2)	Unambiguous	ISGcWPYFK	C4(Carbamidomethyl)	FALSE	TRUE	4	5	A4FS04; P25498; P15445; P00597	A4FS04; P00598; P25498; P15445; P00597	0	2	0.6842	0	1	1	579.276	1157.54	-0.510285	-0.000295339	HCD	MS2	0.843206	8.98275	56.0729	25858	180918_AB_Venom_brown_cobra.raw	0/0	2.46824	0	5.785e-05
FALSE	High	Sequest HT (A2)	Selected	LAAIcFAGAPYnnNNYNIDLK	C5(Carbamidomethyl); N12(Deamidated); N13(Deamidated)	FALSE	TRUE	1	4	P00597	Q91133; P00598; P00597; P00596	0	2	0	0	1	1	1179.56	2358.11	0.167882	0.000197942	HCD	MS2	1.27404	4.05797	56.0129	25826	180918_AB_Venom_brown_cobra.raw	0/0	5.1395	0	3.866e-10
FALSE	High	Sequest HT (A2)	Unambiguous	VYEMVNYLNTK		FALSE	TRUE	1	1	D5LMJ3	D5LMJ3	0	2	0.6767	0	1	1	687.343	1373.68	1.30665	0.000897458	HCD	MS2	30.7307	50	68.5722	32639	180918_AB_Venom_brown_cobra.raw	0/0	2.32402	0	1.258e-06
FALSE	High	Sequest HT (A2)	Rejected	LAAIcFAGAPYnDNNYNIDLK	C5(Carbamidomethyl); N12(Deamidated)	FALSE	TRUE	2	9	P15445; Q5G290	Q92085; Q6T179; P15445; Q9I900; Q92084; Q5G291; Q5G290; Q92086; P60043	0	3		0	2	2	786.708	2358.11	0.783557	0.000615904	HCD	MS2	1.20281	1.64528	55.9929	25816	180918_AB_Venom_brown_cobra.raw	0/0	5.1546	0	9.661e-08
FALSE	High	Sequest HT (A2)	Selected	LAAIcFAGAPYnnNNYNIDLK	C5(Carbamidomethyl); N12(Deamidated); N13(Deamidated)	FALSE	TRUE	1	4	P00597	Q91133; P00598; P00597; P00596	0	3	0	0	1	1	786.708	2358.11	0.783375	0.00061576	HCD	MS2	1.20281	1.64528	55.9929	25816	180918_AB_Venom_brown_cobra.raw	0/0	5.1546	0	9.661e-08
FALSE	High	Sequest HT (A2)	Unambiguous	YFTYLILTK		FALSE	TRUE	1	7	A0RZG1	A0RZG1; A0RZG2; A0A081DUC5; A8QL54; Q0ZZJ6; Q49HM6; A0RZC6	0	2	0.6422	0	1	1	581.331	1161.65	-0.508692	-0.000295462	HCD	MS2	43.8239	50	55.9759	25806	180918_AB_Venom_brown_cobra.raw	0/0	2.32254	0	0.0004746
FALSE	High	Sequest HT (A2)	Unambiguous	IITHPNFNGNTLDNDIMLIK		TRUE	FALSE	1	1	P00761	P00761	0	3	0.6653	0	1	1	761.731	2283.18	-0.413659	-0.00031482	HCD	MS2	0.75955	50	55.973	25805	180918_AB_Venom_brown_cobra.raw	0/0	5.02316	0	6.004e-10
FALSE	High	Sequest HT (A2)	Unambiguous	SALTcSQVPWILQR	C5(Carbamidomethyl)	FALSE	TRUE	1	2	U3FZS8	A0A2D4FNK0; U3FZS8	0	2	0.7359	0	1	1	829.936	1658.86	-2.17932	-0.0018076	HCD	MS2	0	50	55.9428	25790	180918_AB_Venom_brown_cobra.raw	0/0	4.08991	0	1.443e-08
FALSE	High	Sequest HT (A2)	Unambiguous	SALTcSQVPWILQR	C5(Carbamidomethyl)	FALSE	TRUE	1	2	U3FZS8	A0A2D4FNK0; U3FZS8	0	3	0.4631	0	1	1	553.628	1658.87	1.01359	0.000560471	HCD	MS2	34.6628	50	55.9269	25783	180918_AB_Venom_brown_cobra.raw	0/0	2.43617	0	0.0002522
FALSE	High	Sequest HT (A2)	Rejected	LAAIcFAGAPYNNDNYnInLK	C5(Carbamidomethyl); N17(Deamidated); N19(Deamidated)	FALSE	TRUE	1	1	P25498	P25498	0	4		0.048	7	7	590.282	2358.11	0.00117891	6.95e-07	HCD	MS2	18.6408	44.9661	55.9255	25782	180918_AB_Venom_brown_cobra.raw	0/0	3.16543	0	9.775e-08
FALSE	High	Sequest HT (A2)	Unambiguous	VDLGcAATcPTVK	C5(Carbamidomethyl); C9(Carbamidomethyl)	FALSE	TRUE	2	5	P25672; P01391	P25672; P25671; E2IU01; P01391; P25673	0	2	0.6404	0	1	1	696.336	1391.66	-1.08893	-0.000757715	HCD	MS2	0	50	68.5708	32638	180918_AB_Venom_brown_cobra.raw	0/0	2.6651	0	1.766e-05
FALSE	High	Sequest HT (A2)	Rejected	LAAIcFAGAPYnnNNYNIDLK	C5(Carbamidomethyl); N12(Deamidated); N13(Deamidated)	FALSE	TRUE	1	4	P00597	Q91133; P00598; P00597; P00596	0	4		0.033	6	6	590.282	2358.11	0.00117891	6.95e-07	HCD	MS2	18.6408	44.9661	55.9255	25782	180918_AB_Venom_brown_cobra.raw	0/0	3.21533	0	1.685e-07
FALSE	High	Sequest HT (A2)	Unambiguous	QVVPESLLAWER		FALSE	TRUE	1	1	A0A098LYE7	A0A098LYE7	0	2	0.4601	0	1	1	713.886	1426.77	-2.34067	-0.0016698	HCD	MS2	16.5617	50	56.0758	25860	180918_AB_Venom_brown_cobra.raw	0/0	2.76064	0	3.337e-06
FALSE	High	Sequest HT (A2)	Rejected	VTLDLFGEWR		FALSE	TRUE	1	7	E9JG34	E9JG39; E9JG34; E9JGB0; A0A0A1WCJ8; E9JG43; A0A0A1WD01; E9JG63	0	2		0	2	2	618.324	1235.64	-1.18996	-0.000735181	HCD	MS2	39.9181	50	68.5422	32622	180918_AB_Venom_brown_cobra.raw	0/0	1.88272	0	0.0002382
FALSE	High	Sequest HT (A2)	Unambiguous	MFMVAAPHVPVKR		FALSE	TRUE	1	2	P01441	Q9PS34; P01441	1	2	0.5972	0	1	1	741.904	1482.8	-4.79519	-0.00355517	HCD	MS2	30.9188	50	56.2769	25956	180918_AB_Venom_brown_cobra.raw	0/0	2.11237	0	6.91e-05
FALSE	High	Sequest HT (A2)	Unambiguous	GIDSSHWNSYcTETDTFIK	C11(Carbamidomethyl)	FALSE	TRUE	2	3	P01140; Q5YF89	P01140; Q5YF89; P61899	0	3	0.2437	0	1	1	754.331	2260.98	-1.05165	-0.000792584	HCD	MS2	66.1493	50	56.2597	25946	180918_AB_Venom_brown_cobra.raw	0/0	3.15643	0	1.274e-08
FALSE	High	Sequest HT (A2)	Unambiguous	TDRLVILGFPcNQFGK	C11(Carbamidomethyl)	FALSE	TRUE	1	1	V8P395	V8P395	1	3	0.6848	0	1	1	622.33	1864.97	0.608193	0.000378088	HCD	MS2	0	50	56.254	25944	180918_AB_Venom_brown_cobra.raw	0/0	3.2982	0	0.0001016
FALSE	High	Sequest HT (A2)	Selected	LAAIcFAGAPYnnNNYNIDLK	C5(Carbamidomethyl); N12(Deamidated); N13(Deamidated)	FALSE	TRUE	1	4	P00597	Q91133; P00598; P00597; P00596	0	2	0	0	1	1	1179.56	2358.12	6.17276	0.00727802	HCD	MS2	17.1397	50	68.5393	32620	180918_AB_Venom_brown_cobra.raw	0/0	3.43399	0	4.031e-09
FALSE	High	Sequest HT (A2)	Unambiguous	TcADIVInDLSLIHDLPKR	C2(Carbamidomethyl); N8(Deamidated)	FALSE	TRUE	1	1	A8QL58	A8QL58	1	4	0.697	0	1	1	549.295	2194.16	1.25939	0.000690824	HCD	MS2	60.4773	50	56.2439	25939	180918_AB_Venom_brown_cobra.raw	0/0	4.39209	0	1.856e-07
FALSE	High	Sequest HT (A2)	Unambiguous	LTcLIcPEK	C3(Carbamidomethyl); C6(Carbamidomethyl)	FALSE	TRUE	3	6	P29180; P01401; P01400	P29179; P29180; P85520; P01401; P01400; P0DSM9	0	2	0.2922	0	1	1	567.287	1133.57	-3.07408	-0.00174234	HCD	MS2	28.1692	50	56.2236	25929	180918_AB_Venom_brown_cobra.raw	0/0	2.19325	0	0.000373
FALSE	High	Sequest HT (A2)	Rejected	LAAIcFAGAPYnDNNYNIDLK	C5(Carbamidomethyl); N12(Deamidated)	FALSE	TRUE	2	9	P15445; Q5G290	Q92085; Q6T179; P15445; Q9I900; Q92084; Q5G291; Q5G290; Q92086; P60043	0	2		0	2	2	1179.56	2358.12	6.17295	0.00727823	HCD	MS2	17.1397	50	68.5393	32620	180918_AB_Venom_brown_cobra.raw	0/0	3.43399	0	4.031e-09
FALSE	High	Sequest HT (A2)	Unambiguous	TGVDIQccSTDNcNPFPTR	C7(Carbamidomethyl); C8(Carbamidomethyl); C13(Carbamidomethyl)	FALSE	TRUE	1	1	P01391	P01391	0	3	0.5211	0	1	1	747.982	2241.93	-0.57136	-0.000426983	HCD	MS2	17.0218	50	56.2208	25927	180918_AB_Venom_brown_cobra.raw	0/0	2.1344	0	0.00189
FALSE	High	Sequest HT (A2)	Unambiguous	GGAYSYIESHPWQAGIFVK		FALSE	TRUE	1	1	V8NYC7	V8NYC7	0	3	0.573	0	1	1	704.02	2110.04	2.4434	0.00171856	HCD	MS2	4.6444	50	56.0829	25863	180918_AB_Venom_brown_cobra.raw	0/0	2.80932	0	1.924e-07
FALSE	High	Sequest HT (A2)	Unambiguous	SIFGVTTEDcPDGQNLcFK	C10(Carbamidomethyl); C17(Carbamidomethyl)	FALSE	TRUE	1	1	P82463	P82463	0	3	0.6691	0	1	1	729.994	2187.97	-0.469982	-0.000342769	HCD	MS2	57.0578	50	56.1989	25919	180918_AB_Venom_brown_cobra.raw	0/0	2.68867	0	5.319e-05
FALSE	High	Sequest HT (A2)	Rejected	SMqAIFLAHGPGFK	Q3(Deamidated)	FALSE	TRUE	0	1		W8E7D1	0	3		0	2	2	502.259	1504.76	0.808002	0.000405283	HCD	MS2		50	56.1846	25912	180918_AB_Venom_brown_cobra.raw	0/0	2.83303	0	2.264e-05
FALSE	High	Sequest HT (A2)	Selected	SMEAIFLAHGPGFK		FALSE	TRUE	1	7	A0A2D0TC04	A0A2D4P571; A0A346CLX5; A0A2H6N6S6; A0A2D0TC04; A0A2D4K5D9; A0A2D4FR34; A0A2D4P521	0	3	0	0	1	1	502.259	1504.76	0.808288	0.000405427	HCD	MS2		50	56.1846	25912	180918_AB_Venom_brown_cobra.raw	0/0	2.83303	0	2.264e-05
FALSE	High	Sequest HT (A2)	Unambiguous	IITHPNFnGNTLDNDIMLIK	N8(Deamidated)	TRUE	FALSE	1	1	P00761	P00761	0	4		0.0302	2	3	571.802	2284.18	9.09015	0.00519085	HCD	MS2	38.0574	50	56.1832	25911	180918_AB_Venom_brown_cobra.raw	0/0	2.57319	0	0.0004313
FALSE	High	Sequest HT (A2)	Unambiguous	IITHPnFNGNTLDNDIMLIK	N6(Deamidated)	TRUE	FALSE	1	1	P00761	P00761	0	4		0.0302	2	2	571.802	2284.18	9.09015	0.00519085	HCD	MS2	38.0574	50	56.1832	25911	180918_AB_Venom_brown_cobra.raw	0/0	2.57319	0	0.0004313
FALSE	High	Sequest HT (A2)	Unambiguous	IITHPNFNGnTLDNDIMLIK	N10(Deamidated)	TRUE	FALSE	1	1	P00761	P00761	0	4	0.0302	0	1	1	571.802	2284.18	9.09015	0.00519085	HCD	MS2	38.0574	50	56.1832	25911	180918_AB_Venom_brown_cobra.raw	0/0	2.64858	0	0.0001859
FALSE	High	Sequest HT (A2)	Rejected	LAAIcFAGAPYNDNNYnIDLK	C5(Carbamidomethyl); N17(Deamidated)	FALSE	TRUE	2	9	P15445; Q5G290	Q92085; Q6T179; P15445; Q9I900; Q92084; Q5G291; Q5G290; Q92086; P60043	0	2		0.0496	3	3	1179.56	2358.12	6.17295	0.00727823	HCD	MS2	17.1397	50	68.5393	32620	180918_AB_Venom_brown_cobra.raw	0/0	3.26357	0	5.208e-08
FALSE	High	Sequest HT (A2)	Selected	VTLnLFGEWR	N4(Deamidated)	FALSE	TRUE	1	2	E9JG59	E9JG68; E9JG59	0	2	0	0	1	1	618.324	1235.64	-1.19031	-0.000735396	HCD	MS2	39.9181	50	68.5422	32622	180918_AB_Venom_brown_cobra.raw	0/0	1.88272	0	0.0002382
FALSE	High	Sequest HT (A2)	Unambiguous	TWcDGFcSIR	C3(Carbamidomethyl); C7(Carbamidomethyl)	FALSE	TRUE	1	1	P25668	P25668	0	2	0.2698	0	1	1	651.272	1301.54	-2.86484	-0.00186435	HCD	MS2	44.4327	50	56.101	25873	180918_AB_Venom_brown_cobra.raw	0/0	2.15004	0	0.0002294
FALSE	High	Sequest HT (A2)	Unambiguous	cFITPDITSKDcPnGHVcYTK	C1(Carbamidomethyl); C12(Carbamidomethyl); N14(Deamidated); C18(Carbamidomethyl)	FALSE	TRUE	3	6	P25668; P25672; P01391	P25669; P25668; P25672; P25671; P01391; P25673	1	4	0.5238	0	1	1	629.283	2514.11	0.182004	0.000114395	HCD	MS2	13.3142	50	56.1975	25918	180918_AB_Venom_brown_cobra.raw	0/0	2.10001	0	0.001537
FALSE	High	Sequest HT (A2)	Rejected	LAAIcFAGAPYnDNNYNIDLK	C5(Carbamidomethyl); N12(Deamidated)	FALSE	TRUE	2	9	P15445; Q5G290	Q92085; Q6T179; P15445; Q9I900; Q92084; Q5G291; Q5G290; Q92086; P60043	0	4		0.033	5	5	590.282	2358.11	0.00136126	8.025e-07	HCD	MS2	18.6408	44.9661	55.9255	25782	180918_AB_Venom_brown_cobra.raw	0/0	3.21533	0	1.685e-07
FALSE	High	Sequest HT (A2)	Rejected	LAAIcFAGAPYNDNnYNIDLK	C5(Carbamidomethyl); N15(Deamidated)	FALSE	TRUE	2	9	P15445; Q5G290	Q92085; Q6T179; P15445; Q9I900; Q92084; Q5G291; Q5G290; Q92086; P60043	0	4		0	4	4	590.282	2358.11	0.00136126	8.025e-07	HCD	MS2	18.6408	44.9661	55.9255	25782	180918_AB_Venom_brown_cobra.raw	0/0	3.32749	0	4.264e-09
FALSE	High	Sequest HT (A2)	Rejected	LAAIcFAGAPYNNnnYNIDLK	C5(Carbamidomethyl); N14(Deamidated); N15(Deamidated)	FALSE	TRUE	1	4	P00597	Q91133; P00598; P00597; P00596	0	4		0	2	3	590.282	2358.11	0.00117891	6.95e-07	HCD	MS2	18.6408	44.9661	55.9255	25782	180918_AB_Venom_brown_cobra.raw	0/0	3.328	0	4.066e-08
FALSE	High	Sequest HT (A2)	Unambiguous	TGVDIQccSTDNcNPFPTR	C7(Carbamidomethyl); C8(Carbamidomethyl); C13(Carbamidomethyl)	FALSE	TRUE	1	1	P01391	P01391	0	2	0.6172	0	1	1	1121.47	2241.94	2.51099	0.00281473	HCD	MS2		50	55.6961	25663	180918_AB_Venom_brown_cobra.raw	0/0	1.27923	0	0.0009432
FALSE	High	Sequest HT (A2)	Unambiguous	EDHPVHNLGEHSVcDSVSAWVTK	C14(Carbamidomethyl)	FALSE	TRUE	2	3	P01140; Q5YF89	P01140; Q5YF89; P61899	0	4	0.573	0	1	1	651.553	2603.19	-2.0978	-0.00136525	HCD	MS2	50.81	50	55.686	25658	180918_AB_Venom_brown_cobra.raw	0/0	3.56168	0	5.369e-06
FALSE	High	Sequest HT (A2)	Rejected	SMqAIFLAHGPGFK	Q3(Deamidated)	FALSE	TRUE	0	1		W8E7D1	0	3		0	2	2	502.259	1504.76	0.0778977	3.90725e-05	HCD	MS2	36.3933	50	55.6832	25656	180918_AB_Venom_brown_cobra.raw	0/0	1.83828	0	0.0001358
FALSE	High	Sequest HT (A2)	Selected	SMEAIFLAHGPGFK		FALSE	TRUE	1	7	A0A2D0TC04	A0A2D4P571; A0A346CLX5; A0A2H6N6S6; A0A2D0TC04; A0A2D4K5D9; A0A2D4FR34; A0A2D4P521	0	3	0	0	1	1	502.259	1504.76	0.0781835	3.92158e-05	HCD	MS2	36.3933	50	55.6832	25656	180918_AB_Venom_brown_cobra.raw	0/0	1.83828	0	0.0001358
FALSE	High	Sequest HT (A2)	Unambiguous	MFMVAAPHVPVKR		FALSE	TRUE	1	2	P01441	Q9PS34; P01441	1	3	0.7437	0	1	1	494.941	1482.81	0.176331	8.71548e-05	HCD	MS2	16.2862	50	55.6819	25655	180918_AB_Venom_brown_cobra.raw	0/0	3.55311	0	1.225e-06
FALSE	High	Sequest HT (A2)	Unambiguous	MFMVAAPHVPVK		FALSE	TRUE	1	2	P01441	Q9PS34; P01441	0	3	0.7052	0	1	1	442.907	1326.71	-0.327289	-0.000144739	HCD	MS2	26.1386	50	55.6804	25654	180918_AB_Venom_brown_cobra.raw	0/0	2.68369	0	2.108e-06
FALSE	High	Sequest HT (A2)	Unambiguous	VDLGcAATcPTVK	C5(Carbamidomethyl); C9(Carbamidomethyl)	FALSE	TRUE	2	5	P25672; P01391	P25672; P25671; E2IU01; P01391; P25673	0	2	0.6325	0	1	1	696.335	1391.66	-1.87837	-0.00130703	HCD	MS2	5.87423	50	55.6791	25653	180918_AB_Venom_brown_cobra.raw	0/0	3.02146	0	9.29e-06
FALSE	High	Sequest HT (A2)	Selected	LAAIcFAGAPYNnnNYNIDLK	C5(Carbamidomethyl); N13(Deamidated); N14(Deamidated)	FALSE	TRUE	1	4	P00597	Q91133; P00598; P00597; P00596	0	2		0	2	2	1179.56	2358.11	0.892609	0.00105243	HCD	MS2	4.24041	6.7351	55.6763	25651	180918_AB_Venom_brown_cobra.raw	0/0	3.91115	0	8.512e-09
FALSE	High	Sequest HT (A2)	Unambiguous	ADVTFDSNTAFESLVVSPDKK		FALSE	TRUE	1	5	P82885	A0A182C6D0; A0A098LWX5; P82885; V8NEU2; P83234	1	3	0.6881	0	1	1	757.378	2270.12	0.00157529	1.19203e-06	HCD	MS2	0	50	55.7218	25676	180918_AB_Venom_brown_cobra.raw	0/0	5.60822	0	1.492e-11
FALSE	High	Sequest HT (A2)	Rejected	LAAIcFAGAPYNDnNYNIDLK	C5(Carbamidomethyl); N14(Deamidated)	FALSE	TRUE	2	9	P15445; Q5G290	Q92085; Q6T179; P15445; Q9I900; Q92084; Q5G291; Q5G290; Q92086; P60043	0	2	0	0	1	1	1179.56	2358.11	0.892792	0.00105265	HCD	MS2	4.24041	6.7351	55.6763	25651	180918_AB_Venom_brown_cobra.raw	0/0	3.91115	0	8.512e-09
FALSE	High	Sequest HT (A2)	Unambiguous	IIIQGDPVAQIIENSIDGSK		FALSE	TRUE	1	1	Q91132	Q91132	0	3	0.4672	0	1	1	704.053	2110.15	3.14648	0.00221317	HCD	MS2	42.1225	50	68.6436	32679	180918_AB_Venom_brown_cobra.raw	0/0	2.59153	0	0.000145
FALSE	High	Sequest HT (A2)	Unambiguous	MFMVAAPHVPVKR		FALSE	TRUE	1	2	P01441	Q9PS34; P01441	1	3	0.7115	0	1	1	494.942	1482.81	2.95476	0.00146045	HCD	MS2	27.6008	50	68.6967	32706	180918_AB_Venom_brown_cobra.raw	0/0	3.63907	0	7.749e-08
FALSE	High	Sequest HT (A2)	Selected	LAAIcFAGAPYNnnNYNIDLK	C5(Carbamidomethyl); N13(Deamidated); N14(Deamidated)	FALSE	TRUE	1	4	P00597	Q91133; P00598; P00597; P00596	0	3		0	2	2	786.708	2358.11	1.40457	0.00110404	HCD	MS2	5.10025	1.70093	55.6406	25632	180918_AB_Venom_brown_cobra.raw	0/0	5.41252	0	1.981e-09
FALSE	High	Sequest HT (A2)	Rejected	LAAIcFAGAPYNDnNYNIDLK	C5(Carbamidomethyl); N14(Deamidated)	FALSE	TRUE	2	9	P15445; Q5G290	Q92085; Q6T179; P15445; Q9I900; Q92084; Q5G291; Q5G290; Q92086; P60043	0	3	0	0	1	1	786.708	2358.11	1.40475	0.00110418	HCD	MS2	5.10025	1.70093	55.6406	25632	180918_AB_Venom_brown_cobra.raw	0/0	5.41252	0	1.981e-09
FALSE	High	Sequest HT (A2)	Unambiguous	IITHPNFNGNTLDNDIMLIK		TRUE	FALSE	1	1	P00761	P00761	0	3	0.5529	0	1	1	761.733	2283.18	1.27049	0.000966919	HCD	MS2	15.0382	50	55.6306	25627	180918_AB_Venom_brown_cobra.raw	0/0	2.5549	0	1.593e-05
FALSE	High	Sequest HT (A2)	Unambiguous	FYEGNLLGK		FALSE	TRUE	1	1	P01400	P01400	0	2	0.5674	0	1	1	520.775	1040.54	0.881807	0.000458778	HCD	MS2	36.1203	50	55.6277	25625	180918_AB_Venom_brown_cobra.raw	0/0	1.78101	0	0.0004683
FALSE	High	Sequest HT (A2)	Unambiguous	TYSYEcSQGTLTcK	C6(Carbamidomethyl); C13(Carbamidomethyl)	FALSE	TRUE	4	11	A4FS04; P25498; P15445; P00597	A4FS04; Q91133; P00598; Q92085; P25498; P15445; Q9I900; Q92084; Q92086; P00597; P00596	0	2	0.6851	0	1	1	849.358	1697.71	-3.82437	-0.00324634	HCD	MS2	29.5047	50	55.606	25614	180918_AB_Venom_brown_cobra.raw	0/0	1.81152	0	3.728e-05
FALSE	High	Sequest HT (A2)	Unambiguous	SIFGVTTEDcPDGqNLcFKR	C10(Carbamidomethyl); Q14(Deamidated); C17(Carbamidomethyl)	FALSE	TRUE	1	1	P82463	P82463	1	3		0.049	2	2	782.359	2345.06	3.13451	0.0024502	HCD	MS2	82.7173	50	55.5845	25603	180918_AB_Venom_brown_cobra.raw	0/0	2.32877	0	2.336e-05
FALSE	High	Sequest HT (A2)	Unambiguous	GNTVTVMENVNLDNK		FALSE	TRUE	2	3	P01140; Q5YF89	P01140; Q5YF89; P61899	0	2	0.5087	0	1	1	824.402	1647.8	-2.7869	-0.00229613	HCD	MS2	49.6674	50	55.6649	25645	180918_AB_Venom_brown_cobra.raw	0/0	1.7257	0	0.0006092
FALSE	High	Sequest HT (A2)	Unambiguous	RPGFcELPAAK	C5(Carbamidomethyl)	FALSE	TRUE	1	1	P20229	P20229	0	3	0.6492	0	1	1	415.884	1245.64	-1.55233	-0.000644547	HCD	MS2		50	55.7262	25679	180918_AB_Venom_brown_cobra.raw	0/0	3.05458	0	0.001069
FALSE	High	Sequest HT (A2)	Unambiguous	ISGcWPYFK	C4(Carbamidomethyl)	FALSE	TRUE	4	5	A4FS04; P25498; P15445; P00597	A4FS04; P00598; P25498; P15445; P00597	0	2	0.6723	0	1	1	579.276	1157.54	0.0169958	9.83672e-06	HCD	MS2	6.38807	18.5809	55.7348	25683	180918_AB_Venom_brown_cobra.raw	0/0	2.95742	0	0.0001387
FALSE	High	Sequest HT (A2)	Unambiguous	SIFGVTTEDcPDGqNLcFK	C10(Carbamidomethyl); Q14(Deamidated); C17(Carbamidomethyl)	FALSE	TRUE	1	1	P82463	P82463	0	2	0.1543	0	1	1	1094.99	2188.97	7.42404	0.00812544	HCD	MS2	74.0065	50	55.7377	25685	180918_AB_Venom_brown_cobra.raw	0/0	1.6207	0	2.65e-05
FALSE	High	Sequest HT (A2)	Selected	LAAIcFAGAPYNnnNYNIDLK	C5(Carbamidomethyl); N13(Deamidated); N14(Deamidated)	FALSE	TRUE	1	4	P00597	Q91133; P00598; P00597; P00596	0	4		0	2	2	590.282	2358.11	0.00117891	6.95e-07	HCD	MS2	18.6408	44.9661	55.9255	25782	180918_AB_Venom_brown_cobra.raw	0/0	3.32858	0	3.122e-09
FALSE	High	Sequest HT (A2)	Rejected	LAAIcFAGAPYNDnNYNIDLK	C5(Carbamidomethyl); N14(Deamidated)	FALSE	TRUE	2	9	P15445; Q5G290	Q92085; Q6T179; P15445; Q9I900; Q92084; Q5G291; Q5G290; Q92086; P60043	0	4	0	0	1	1	590.282	2358.11	0.00136126	8.025e-07	HCD	MS2	18.6408	44.9661	55.9255	25782	180918_AB_Venom_brown_cobra.raw	0/0	3.32858	0	3.122e-09
FALSE	High	Sequest HT (A2)	Unambiguous	GIDSSHWNSYcTETDTFIK	C11(Carbamidomethyl)	FALSE	TRUE	2	3	P01140; Q5YF89	P01140; Q5YF89; P61899	0	3	0.3185	0	1	1	754.331	2260.98	-1.45657	-0.00109776	HCD	MS2	8.95926	50	55.9218	25780	180918_AB_Venom_brown_cobra.raw	0/0	2.70101	0	3.34e-07
FALSE	High	Sequest HT (A2)	Unambiguous	cFITPDITSK	C1(Carbamidomethyl)	FALSE	TRUE	3	6	P25668; P25672; P01391	P25669; P25668; P25672; P25671; P01391; P25673	0	2	0.4204	0	1	1	591.299	1181.59	3.82025	0.00225698	HCD	MS2	50.8133	50	55.9132	25776	180918_AB_Venom_brown_cobra.raw	0/0	2.26054	0	7.49e-05
FALSE	High	Sequest HT (A2)	Unambiguous	KLVPLFSK		FALSE	TRUE	1	5	P01441	Q9PS34; P60309; P01441; P60308; P60307	1	2	0.4375	0	1	1	466.302	931.597	-0.190364	-8.86711e-05	HCD	MS2	22.74	50	55.906	25773	180918_AB_Venom_brown_cobra.raw	0/0	2.715	0	0.002318
FALSE	High	Sequest HT (A2)	Unambiguous	TDRLVILGFPcNQFGK	C11(Carbamidomethyl)	FALSE	TRUE	1	1	V8P395	V8P395	1	3	0.7692	0	1	1	622.329	1864.97	0.019105	1.18768e-05	HCD	MS2	8.89924	50	55.9045	25772	180918_AB_Venom_brown_cobra.raw	0/0	4.29091	0	1.181e-06
FALSE	High	Sequest HT (A2)	Unambiguous	TcADIVInDLSLIHDLPKR	C2(Carbamidomethyl); N8(Deamidated)	FALSE	TRUE	1	1	A8QL58	A8QL58	1	4	0.7232	0	1	1	549.294	2194.15	-0.520909	-0.000285738	HCD	MS2	34.0878	50	55.8916	25765	180918_AB_Venom_brown_cobra.raw	0/0	4.4838	0	4.048e-07
FALSE	High	Sequest HT (A2)	Unambiguous	FFYIDGNENFHVSITAR		FALSE	TRUE	1	1	Q91132	Q91132	0	3	0.5875	0	1	1	677.331	2029.98	0.514531	0.000348162	HCD	MS2	33.1283	50	68.5764	32642	180918_AB_Venom_brown_cobra.raw	0/0	2.40093	0	1.478e-05
FALSE	High	Sequest HT (A2)	Unambiguous	LTcLIcPEK	C3(Carbamidomethyl); C6(Carbamidomethyl)	FALSE	TRUE	3	6	P29180; P01401; P01400	P29179; P29180; P85520; P01401; P01400; P0DSM9	0	2	0.2414	0	1	1	567.288	1133.57	-0.0588531	-3.3357e-05	HCD	MS2	36.3421	50	55.8315	25733	180918_AB_Venom_brown_cobra.raw	0/0	2.31999	0	0.0002214
FALSE	High	Sequest HT (A2)	Unambiguous	cFITPDITSK	C1(Carbamidomethyl)	FALSE	TRUE	3	6	P25668; P25672; P01391	P25669; P25668; P25672; P25671; P01391; P25673	0	2	0.631	0	1	1	591.299	1181.59	2.99377	0.0017687	HCD	MS2	38.6166	50	68.5907	32650	180918_AB_Venom_brown_cobra.raw	0/0	2.70543	0	0.0001475
FALSE	High	Sequest HT (A2)	Unambiguous	TcADIVINDLSLIHDLPKR	C2(Carbamidomethyl)	FALSE	TRUE	1	1	A8QL58	A8QL58	1	4	0.6865	0	1	1	549.049	2193.17	1.65286	0.00090625	HCD	MS2	22.9182	50	68.605	32658	180918_AB_Venom_brown_cobra.raw	0/0	4.36563	0	4.471e-08
FALSE	High	Sequest HT (A2)	Unambiguous	HVVVVGAGMAGLSAAYVLAGAGHK		FALSE	TRUE	3	8	A0A346CIA4; A8QL58; A0A098LX00	A0A346CIA4; A0A346CIA5; A0A2D4ELD1; A8QL58; A0A2D4EKA5; A0A098LX00; A0A2D4G4D6; Q4JHE3	0	4	0.7138	0	1	1	559.558	2235.21	0.99122	0.000553895	HCD	MS2	31.0818	50	68.6121	32661	180918_AB_Venom_brown_cobra.raw	0/0	2.76178	0	1.343e-09
FALSE	High	Sequest HT (A2)	Unambiguous	VFFIDLQMPYSVVKNEQVEIR		FALSE	TRUE	1	1	Q91132	Q91132	1	3	0.4234	0	1	1	852.118	2554.34	1.13473	0.000966163	HCD	MS2	26.0637	50	68.6194	32664	180918_AB_Venom_brown_cobra.raw	0/0	2.21514	0	2.526e-05
FALSE	High	Sequest HT (A2)	Unambiguous	GGSGTPVDDLDR		FALSE	TRUE	8	32	A4FS04; P25498; P15445; P60044; P00600; Q6SLM2; P00597; P60045	P00615; A4FS04; Q91133; Q45Z48; Q45Z53; P00598; Q92085; Q6T179; A0A2D4PTY2; P25498; A0A2H6NIR3; P15445; Q9I900; P60044; Q92084; P00600; P00595; P00614; Q92086; Q6SLM2; P00597; P60045; R4G2E0; P00601; H8PG85; A0A2D4PRR8; A0A2D4NMB1; R4G7E9; A0A2D4PRN1; P00596; R4FI79; P10116	0	2	0.61	0	1	1	594.779	1188.55	0.821066	0.000487938	HCD	MS2	13.8179	50	68.6209	32665	180918_AB_Venom_brown_cobra.raw	0/0	2.58636	0	8.237e-05
FALSE	High	Sequest HT (A2)	Unambiguous	IDTAcVcVITK	C5(Carbamidomethyl); C7(Carbamidomethyl)	FALSE	TRUE	2	5	P01140; Q5YF89	Q3HXY2; Q3HXY3; P01140; Q5YF89; Q3HXY1	0	2	0.5654	0	1	1	640.322	1279.64	-1.61776	-0.00103507	HCD	MS2	33.123	50	55.8027	25719	180918_AB_Venom_brown_cobra.raw	0/0	2.37448	0	4.033e-05
FALSE	High	Sequest HT (A2)	Unambiguous	VYEMVNYLNTK		FALSE	TRUE	1	1	D5LMJ3	D5LMJ3	0	2	0.7073	0	1	1	687.344	1373.68	2.28415	0.00156884	HCD	MS2	34.8481	50	55.7885	25711	180918_AB_Venom_brown_cobra.raw	0/0	2.87339	0	2.565e-07
FALSE	High	Sequest HT (A2)	Unambiguous	IIIQGDPVAQIIENSIDGSK		FALSE	TRUE	1	1	Q91132	Q91132	0	2	0.622	0	1	1	1055.57	2110.14	1.24382	0.00131232	HCD	MS2	0	50	68.6379	32675	180918_AB_Venom_brown_cobra.raw	0/0	1.63627	0	0.0007224
FALSE	High	Sequest HT (A2)	Unambiguous	TYSYEcSQGTLTcK	C6(Carbamidomethyl); C13(Carbamidomethyl)	FALSE	TRUE	4	11	A4FS04; P25498; P15445; P00597	A4FS04; Q91133; P00598; Q92085; P25498; P15445; Q9I900; Q92084; Q92086; P00597; P00596	0	2	0.7864	0	1	1	849.362	1697.72	1.06502	0.000904046	HCD	MS2	0	50	68.6422	32678	180918_AB_Venom_brown_cobra.raw	0/0	2.19765	0	3.955e-07
FALSE	High	Sequest HT (A2)	Unambiguous	SLNNQFASFIDKVR		TRUE	FALSE	1	1	P04264	P04264	1	3	0.4346	0	1	1	546.958	1638.86	-0.55491	-0.00030314	HCD	MS2	17.5894	50	55.7405	25687	180918_AB_Venom_brown_cobra.raw	0/0	1.90768	0	1.633e-05
FALSE	High	Sequest HT (A2)	Unambiguous	GIDSSHWNSYcTETDTFIK	C11(Carbamidomethyl)	FALSE	TRUE	2	3	P01140; Q5YF89	P01140; Q5YF89; P61899	0	3	0.544	0	1	1	754.331	2260.98	-1.37559	-0.00103672	HCD	MS2	7.53024	50	55.583	25602	180918_AB_Venom_brown_cobra.raw	0/0	3.06806	0	4.982e-06
FALSE	High	Sequest HT (A2)	Unambiguous	LGcGENLFMSSQPYAWSR	C3(Carbamidomethyl)	FALSE	TRUE	1	1		A0A2D4G403	0	2	0.6986	0	1	2	1051.97	2102.93	-3.74829	-0.00394121	HCD	MS2	0	50	54.789	25197	180918_AB_Venom_brown_cobra.raw	0/0	4.18109	0	2.165e-10
FALSE	High	Sequest HT (A2)	Unambiguous	IGcGENLFMSSQPYAWSR	C3(Carbamidomethyl)	FALSE	TRUE	1	2	A0A024AX20	Q7ZZN8; A0A024AX20	0	2	0.6986	0	1	1	1051.97	2102.93	-3.74829	-0.00394121	HCD	MS2	0	50	54.789	25197	180918_AB_Venom_brown_cobra.raw	0/0	4.18109	0	2.165e-10
FALSE	High	Sequest HT (A2)	Unambiguous	TAPAFQFSScSIR	C10(Carbamidomethyl)	FALSE	TRUE	2	3	P82942; D3TTC1	P82942; D3TTC1; D6PXE8	0	2	0.6145	0	1	1	736.354	1471.7	0.781914	0.000575372	HCD	MS2	0	50	54.7861	25195	180918_AB_Venom_brown_cobra.raw	0/0	1.66258	0	0.002128
FALSE	High	Sequest HT (A2)	Unambiguous	FFYIDGNENFHVSITAR		FALSE	TRUE	1	1	Q91132	Q91132	0	3	0.5823	0	1	1	677.33	2029.98	-0.116875	-7.90844e-05	HCD	MS2	16.5226	50	68.9325	32838	180918_AB_Venom_brown_cobra.raw	0/0	2.48515	0	3.338e-05
FALSE	High	Sequest HT (A2)	Unambiguous	TLSYVTADYVIVcSTSR	C13(Carbamidomethyl)	FALSE	TRUE	1	2	Q4JHE2	R4FK16; Q4JHE2	0	2	0.2624	0	1	1	967.982	1934.96	2.08305	0.0020153	HCD	MS2	0	50	54.161	24843	180918_AB_Venom_brown_cobra.raw	0/0	2.01772	0	4.791e-05
FALSE	High	Sequest HT (A2)	Unambiguous	cFITPDITSKDcPnGHVcYTK	C1(Carbamidomethyl); C12(Carbamidomethyl); N14(Deamidated); C18(Carbamidomethyl)	FALSE	TRUE	3	6	P25668; P25672; P01391	P25669; P25668; P25672; P25671; P01391; P25673	1	4	0.2517	0	1	1	629.285	2514.12	2.60971	0.00164027	HCD	MS2	53.8917	50	54.1596	24842	180918_AB_Venom_brown_cobra.raw	0/0	1.51148	0	0.0009749
FALSE	High	Sequest HT (A2)	Unambiguous	ADVTFDSNTAFESLVVSPDKK		FALSE	TRUE	1	5	P82885	A0A182C6D0; A0A098LWX5; P82885; V8NEU2; P83234	1	2	0.767	0	1	1	1135.56	2270.12	0.43768	0.000496792	HCD	MS2	0	50	54.1353	24829	180918_AB_Venom_brown_cobra.raw	0/0	5.1517	0	1.255e-12
FALSE	High	Sequest HT (A2)	Unambiguous	TFVTADYVIVcSTSR	C11(Carbamidomethyl)	FALSE	TRUE	1	1	A8QL58	A8QL58	0	2	0.5381	0	1	1	859.923	1718.84	-2.24511	-0.0019295	HCD	MS2	17.0683	50	54.1268	24825	180918_AB_Venom_brown_cobra.raw	0/0	2.09976	0	2.241e-06
FALSE	High	Sequest HT (A2)	Selected	VLSFILPHRPDNSEScADKSPDNLWVEER	C16(Carbamidomethyl)	FALSE	TRUE	1	1	A0A2D0TC04	A0A2D0TC04	1	5		0.0166	3	3	682.936	3410.65	2.61302	0.00178242	HCD	MS2	40.4101	50	54.1211	24821	180918_AB_Venom_brown_cobra.raw	0/0	2.96393	0	0.0005831
FALSE	High	Sequest HT (A2)	Rejected	VLSFILPHRPDNSEScADKSPnNLWVEER	C16(Carbamidomethyl); N22(Deamidated)	FALSE	TRUE	0	7		A0A2D4P571; A0A0F7YYZ8; U3FAB3; A0A2H6N6S6; A0A2D4K5D9; A0A2D4P537; A0A2D4FR34	1	5		0.0166	2	2	682.936	3410.65	2.6129	0.00178233	HCD	MS2	40.4101	50	54.1211	24821	180918_AB_Venom_brown_cobra.raw	0/0	2.96393	0	0.0005831
FALSE	High	Sequest HT (A2)	Rejected	VLSFILPHRPDNSEScADKSPNnLWVEER	C16(Carbamidomethyl); N23(Deamidated)	FALSE	TRUE	0	7		A0A2D4P571; A0A0F7YYZ8; U3FAB3; A0A2H6N6S6; A0A2D4K5D9; A0A2D4P537; A0A2D4FR34	1	5	0.0166	0	1	1	682.936	3410.65	2.6129	0.00178233	HCD	MS2	40.4101	50	54.1211	24821	180918_AB_Venom_brown_cobra.raw	0/0	3.00758	0	0.001279
FALSE	High	Sequest HT (A2)	Unambiguous	FGFGLLNAK		FALSE	TRUE	1	1	V8P1Y2	V8P1Y2	0	2	0.6468	0	1	1	483.774	966.542	0.977926	0.000472603	HCD	MS2	42.3786	50	54.1811	24853	180918_AB_Venom_brown_cobra.raw	0/0	2.0101	0	0.0002659
FALSE	High	Sequest HT (A2)	Unambiguous	LWNYFHSTLLPK		FALSE	TRUE	2	9	A0A0B8RU55; A0A2D0TC04	A0A2D4P571; A0A0F7YYZ8; A0A0B8RU55; U3FAB3; A0A2H6N6S6; A0A141DWM1; A0A2D0TC04; A0A2D4K5D9; A0A2D4FR34	0	2	0.7696	0	1	1	759.909	1518.81	0.796667	0.000604993	HCD	MS2	5.3283	50	54.1183	24819	180918_AB_Venom_brown_cobra.raw	0/0	4.33888	0	3.697e-08
FALSE	High	Sequest HT (A2)	Selected	LAAIcFAGAPYNnnNYNIDLK	C5(Carbamidomethyl); N13(Deamidated); N14(Deamidated)	FALSE	TRUE	1	4	P00597	Q91133; P00598; P00597; P00596	0	3		0	2	2	786.709	2358.11	1.94811	0.00153129	HCD	MS2	8.06746	50	54.1169	24818	180918_AB_Venom_brown_cobra.raw	0/0	5.33864	0	5.628e-10
FALSE	High	Sequest HT (A2)	Rejected	LAAIcFAGAPYNDnNYNIDLK	C5(Carbamidomethyl); N14(Deamidated)	FALSE	TRUE	2	9	P15445; Q5G290	Q92085; Q6T179; P15445; Q9I900; Q92084; Q5G291; Q5G290; Q92086; P60043	0	3	0	0	1	1	786.709	2358.11	1.9483	0.00153143	HCD	MS2	8.06746	50	54.1169	24818	180918_AB_Venom_brown_cobra.raw	0/0	5.33864	0	5.628e-10
FALSE	High	Sequest HT (A2)	Unambiguous	GGSGTPVDDLDR		FALSE	TRUE	8	32	A4FS04; P25498; P15445; P60044; P00600; Q6SLM2; P00597; P60045	P00615; A4FS04; Q91133; Q45Z48; Q45Z53; P00598; Q92085; Q6T179; A0A2D4PTY2; P25498; A0A2H6NIR3; P15445; Q9I900; P60044; Q92084; P00600; P00595; P00614; Q92086; Q6SLM2; P00597; P60045; R4G2E0; P00601; H8PG85; A0A2D4PRR8; A0A2D4NMB1; R4G7E9; A0A2D4PRN1; P00596; R4FI79; P10116	0	2	0.6053	0	1	1	594.779	1188.55	1.12918	0.000671044	HCD	MS2	13.9612	50	54.1153	24817	180918_AB_Venom_brown_cobra.raw	0/0	2.65718	0	0.0001327
FALSE	High	Sequest HT (A2)	Unambiguous	GDNNAcAASVcDcDR	C6(Carbamidomethyl); C11(Carbamidomethyl); C13(Carbamidomethyl)	FALSE	TRUE	2	2	P15445; P60045	P15445; P60045	0	2	0.7669	0	1	1	842.808	1684.61	-0.68956	-0.00058082	HCD	MS2	50.2642	50	54.0988	24810	180918_AB_Venom_brown_cobra.raw	0/0	1.32861	0	0.0006316
FALSE	High	Sequest HT (A2)	Unambiguous	MSLVASTMTHELGHNLGIHHDEAScIcIPGPcIMLK	C25(Carbamidomethyl); C27(Carbamidomethyl); C32(Carbamidomethyl)	FALSE	TRUE	1	1	P82942	P82942	0	5	0.543	0	1	1	806.783	4029.89	-1.46426	-0.00118016	HCD	MS2	9.95854	50	68.9397	32841	180918_AB_Venom_brown_cobra.raw	0/0	3.02387	0	0.001148
FALSE	High	Sequest HT (A2)	Unambiguous	cFITPDITSK	C1(Carbamidomethyl)	FALSE	TRUE	3	6	P25668; P25672; P01391	P25669; P25668; P25672; P25671; P01391; P25673	0	2	0.5483	0	1	1	591.298	1181.59	1.75404	0.00103628	HCD	MS2	33.5722	50	68.9412	32842	180918_AB_Venom_brown_cobra.raw	0/0	2.59401	0	2.344e-05
FALSE	High	Sequest HT (A2)	Unambiguous	GcTFTcPELRPTGIYVYccR	C2(Carbamidomethyl); C6(Carbamidomethyl); C18(Carbamidomethyl); C19(Carbamidomethyl)	FALSE	TRUE	1	1	P82464	P82464	0	3	0.6383	0	1	1	837.375	2510.11	1.34484	0.00112523	HCD	MS2	11.2176	50	54.0672	24790	180918_AB_Venom_brown_cobra.raw	0/0	1.8792	0	0.001367
FALSE	High	Sequest HT (A2)	Rejected	SMqAIFLAHGPGFK	Q3(Deamidated)	FALSE	TRUE	0	1		W8E7D1	0	3		0	2	2	502.26	1504.77	2.32905	0.00116822	HCD	MS2	27.0217	50	54.0658	24789	180918_AB_Venom_brown_cobra.raw	0/0	2.33844	0	0.001142
FALSE	High	Sequest HT (A2)	Rejected	LAAIcFAGAPYNDNnYNIDLK	C5(Carbamidomethyl); N15(Deamidated)	FALSE	TRUE	2	9	P15445; Q5G290	Q92085; Q6T179; P15445; Q9I900; Q92084; Q5G291; Q5G290; Q92086; P60043	0	3		0.0487	3	3	786.709	2358.11	1.9483	0.00153143	HCD	MS2	8.06746	50	54.1169	24818	180918_AB_Venom_brown_cobra.raw	0/0	5.07972	0	1.086e-09
FALSE	High	Sequest HT (A2)	Selected	SMEAIFLAHGPGFK		FALSE	TRUE	1	7	A0A2D0TC04	A0A2D4P571; A0A346CLX5; A0A2H6N6S6; A0A2D0TC04; A0A2D4K5D9; A0A2D4FR34; A0A2D4P521	0	3	0	0	1	1	502.26	1504.77	2.32934	0.00116837	HCD	MS2	27.0217	50	54.0658	24789	180918_AB_Venom_brown_cobra.raw	0/0	2.33844	0	0.001142
FALSE	High	Sequest HT (A2)	Unambiguous	IDTAcVcVITKK	C5(Carbamidomethyl); C7(Carbamidomethyl)	FALSE	TRUE	2	5	P01140; Q5YF89	Q3HXY2; Q3HXY3; P01140; Q5YF89; Q3HXY1	1	3	0.3245	0	1	1	469.916	1407.73	0.628215	0.000294787	HCD	MS2	31.8749	50	54.1839	24855	180918_AB_Venom_brown_cobra.raw	0/0	1.88234	0	0.0008299
FALSE	High	Sequest HT (A2)	Rejected	VLSFILPHRPDNSEScADKSPnNLWVEER	C16(Carbamidomethyl); N22(Deamidated)	FALSE	TRUE	0	7		A0A2D4P571; A0A0F7YYZ8; U3FAB3; A0A2H6N6S6; A0A2D4K5D9; A0A2D4P537; A0A2D4FR34	1	4	0	0	1	2	853.417	3410.65	0.666229	0.000568067	HCD	MS2	0	50	54.1853	24856	180918_AB_Venom_brown_cobra.raw	0/0	2.48501	0	0.0002908
FALSE	High	Sequest HT (A2)	Unambiguous	MFMVAAPHVPVK		FALSE	TRUE	1	2	P01441	Q9PS34; P01441	0	3	0.688	0	1	1	442.908	1326.71	2.01897	0.000892859	HCD	MS2	19.0861	50	54.2686	24903	180918_AB_Venom_brown_cobra.raw	0/0	2.33902	0	3.951e-05
FALSE	High	Sequest HT (A2)	Unambiguous	cPTLTNQcIALLGPHFTVSPK	C1(Carbamidomethyl); C8(Carbamidomethyl)	FALSE	TRUE	1	1	P82942	P82942	0	3	0.6818	0	1	1	785.406	2354.2	1.20295	0.000943998	HCD	MS2	33.7975	50	54.2672	24902	180918_AB_Venom_brown_cobra.raw	0/0	6.59565	0	2.91e-14
FALSE	High	Sequest HT (A2)	Unambiguous	TGVDIQccSTDNcNPFPTR	C7(Carbamidomethyl); C8(Carbamidomethyl); C13(Carbamidomethyl)	FALSE	TRUE	1	1	P01391	P01391	0	3	0.6748	0	1	1	747.983	2241.93	1.14377	0.000854755	HCD	MS2	83.5267	50	54.2658	24901	180918_AB_Venom_brown_cobra.raw	0/0	2.46075	0	0.0003927
FALSE	High	Sequest HT (A2)	Unambiguous	MFMVAAPHVPVKR		FALSE	TRUE	1	2	P01441	Q9PS34; P01441	1	3	0.7471	0	1	1	494.941	1482.81	1.47293	0.000728024	HCD	MS2	10.8838	50	54.2643	24900	180918_AB_Venom_brown_cobra.raw	0/0	3.47834	0	3.68e-08
FALSE	High	Sequest HT (A2)	Unambiguous	IITHPnFNGNTLDNDImLIK	N6(Deamidated); M17(Oxidation)	TRUE	FALSE	1	1	P00761	P00761	0	3		0.0395	4	4	767.396	2300.17	6.22835	0.0047754	HCD	MS2	47.308	50	54.248	24891	180918_AB_Venom_brown_cobra.raw	0/0	2.42999	0	6.753e-07
FALSE	High	Sequest HT (A2)	Unambiguous	IITHPNFNGNTLDnDImLIK	N14(Deamidated); M17(Oxidation)	TRUE	FALSE	1	1	P00761	P00761	0	3		0.0277	3	3	767.396	2300.17	6.22835	0.0047754	HCD	MS2	47.308	50	54.248	24891	180918_AB_Venom_brown_cobra.raw	0/0	2.45618	0	2.247e-05
FALSE	High	Sequest HT (A2)	Unambiguous	IITHPNFnGNTLDNDImLIK	N8(Deamidated); M17(Oxidation)	TRUE	FALSE	1	1	P00761	P00761	0	3	0.0277	0	1	2	767.396	2300.17	6.22835	0.0047754	HCD	MS2	47.308	50	54.248	24891	180918_AB_Venom_brown_cobra.raw	0/0	2.52899	0	4.15e-07
FALSE	High	Sequest HT (A2)	Unambiguous	IITHPNFNGnTLDNDImLIK	N10(Deamidated); M17(Oxidation)	TRUE	FALSE	1	1	P00761	P00761	0	3	0.0277	0	1	1	767.396	2300.17	6.22835	0.0047754	HCD	MS2	47.308	50	54.248	24891	180918_AB_Venom_brown_cobra.raw	0/0	2.5299	0	8.332e-07
FALSE	High	Sequest HT (A2)	Rejected	VLSFILPHRPDNSEScADKSPNnLWVEER	C16(Carbamidomethyl); N23(Deamidated)	FALSE	TRUE	0	7		A0A2D4P571; A0A0F7YYZ8; U3FAB3; A0A2H6N6S6; A0A2D4K5D9; A0A2D4P537; A0A2D4FR34	1	4	0	0	1	1	853.417	3410.65	0.666229	0.000568067	HCD	MS2	0	50	54.1853	24856	180918_AB_Venom_brown_cobra.raw	0/0	2.48541	0	0.0002906
FALSE	High	Sequest HT (A2)	Selected	VTLnLFGEWR	N4(Deamidated)	FALSE	TRUE	1	2	E9JG59	E9JG68; E9JG59	0	2	0	0	1	1	618.325	1235.64	0.686723	0.000424272	HCD	MS2	17.9926	50	68.8968	32819	180918_AB_Venom_brown_cobra.raw	0/0	1.99878	0	0.0007557
FALSE	High	Sequest HT (A2)	Unambiguous	TGVDIQccSTDncNPFPTR	C7(Carbamidomethyl); C8(Carbamidomethyl); N12(Deamidated); C13(Carbamidomethyl)	FALSE	TRUE	1	1	P01391	P01391	0	2		0.0329	2	2	1121.97	2242.93	6.37084	0.00714463	HCD	MS2	0	50	54.2186	24875	180918_AB_Venom_brown_cobra.raw	0/0	2.35371	0	1.769e-05
FALSE	High	Sequest HT (A2)	Unambiguous	TGVDIQccSTDNcnPFPTR	C7(Carbamidomethyl); C8(Carbamidomethyl); C13(Carbamidomethyl); N14(Deamidated)	FALSE	TRUE	1	1	P01391	P01391	0	2	0.0329	0	1	1	1121.97	2242.93	6.37084	0.00714463	HCD	MS2	0	50	54.2186	24875	180918_AB_Venom_brown_cobra.raw	0/0	2.43465	0	6.528e-05
FALSE	High	Sequest HT (A2)	Unambiguous	VNDDYLIWGSR		FALSE	TRUE	1	1	Q91132	Q91132	0	2	0.6303	0	1	1	669.324	1337.64	-6.44607	-0.00431129	HCD	MS2	41.2914	50	54.2172	24874	180918_AB_Venom_brown_cobra.raw	0/0	1.64627	0	4.609e-05
FALSE	High	Sequest HT (A2)	Unambiguous	VDLGcAATcPTVK	C5(Carbamidomethyl); C9(Carbamidomethyl)	FALSE	TRUE	2	5	P25672; P01391	P25672; P25671; E2IU01; P01391; P25673	0	2	0.6357	0	1	1	696.335	1391.66	-1.61522	-0.00112393	HCD	MS2	22.3941	50	68.914	32827	180918_AB_Venom_brown_cobra.raw	0/0	2.69306	0	4.749e-05
FALSE	High	Sequest HT (A2)	Unambiguous	TcADIVINDLSLIHDLPK	C2(Carbamidomethyl)	FALSE	TRUE	1	1	A8QL58	A8QL58	0	3	0.6728	0	1	1	679.694	2037.07	-0.0235424	-1.59858e-05	HCD	MS2	17.0021	50	68.9183	32830	180918_AB_Venom_brown_cobra.raw	0/0	3.26854	0	6.579e-10
FALSE	High	Sequest HT (A2)	Unambiguous	GIDSSHWNSYcTETDTFIK	C11(Carbamidomethyl)	FALSE	TRUE	2	3	P01140; Q5YF89	P01140; Q5YF89; P61899	0	3	0.4659	0	1	1	754.331	2260.98	-0.970661	-0.000731549	HCD	MS2	18.5494	50	54.203	24866	180918_AB_Venom_brown_cobra.raw	0/0	3.52007	0	1.867e-06
FALSE	High	Sequest HT (A2)	Unambiguous	VYEMVNYLNTK		FALSE	TRUE	1	1	D5LMJ3	D5LMJ3	0	2	0.6414	0	1	1	687.342	1373.68	-0.204036	-0.00014014	HCD	MS2	20.2801	50	54.2016	24865	180918_AB_Venom_brown_cobra.raw	0/0	2.90367	0	3.761e-06
FALSE	High	Sequest HT (A2)	Selected	VLSFILPHRPDNSEScADKSPDNLWVEER	C16(Carbamidomethyl)	FALSE	TRUE	1	1	A0A2D0TC04	A0A2D0TC04	1	4		0	3	3	853.417	3410.65	0.666355	0.000568175	HCD	MS2	0	50	54.1853	24856	180918_AB_Venom_brown_cobra.raw	0/0	2.48501	0	0.0002908
FALSE	High	Sequest HT (A2)	Rejected	VTLDLFGEWR		FALSE	TRUE	1	7	E9JG34	E9JG39; E9JG34; E9JGB0; A0A0A1WCJ8; E9JG43; A0A0A1WD01; E9JG63	0	2		0	2	2	618.325	1235.64	0.687071	0.000424487	HCD	MS2	17.9926	50	68.8968	32819	180918_AB_Venom_brown_cobra.raw	0/0	1.99878	0	0.0007557
FALSE	High	Sequest HT (A2)	Unambiguous	YFTYLILNK		FALSE	TRUE	2	2	Q01833; Q91132	Q01833; Q91132	0	2	0.5353	0	1	1	587.83	1174.65	1.98276	0.00116453	HCD	MS2	43.9714	50	54.063	24787	180918_AB_Venom_brown_cobra.raw	0/0	2.40972	0	4.558e-05
FALSE	High	Sequest HT (A2)	Unambiguous	TSETTEIcPDSWYFcYK	C8(Carbamidomethyl); C15(Carbamidomethyl)	FALSE	TRUE	1	1	P82464	P82464	0	3	0.6766	0	1	1	729.641	2186.91	1.9448	0.00141769	HCD	MS2	27.5453	30.3836	54.06	24785	180918_AB_Venom_brown_cobra.raw	0/0	4.02211	0	2.501e-06
FALSE	High	Sequest HT (A2)	Unambiguous	GNTVTVMENVNLDNK		FALSE	TRUE	2	3	P01140; Q5YF89	P01140; Q5YF89; P61899	0	2	0.6627	0	1	1	824.4	1647.79	-4.713	-0.00388304	HCD	MS2	26.7865	50	54.0588	24784	180918_AB_Venom_brown_cobra.raw	0/0	2.51809	0	2.733e-06
FALSE	High	Sequest HT (A2)	Unambiguous	MFMVAAPHVPVK		FALSE	TRUE	1	2	P01441	Q9PS34; P01441	0	3	0.6444	0	1	1	442.907	1326.71	0.845839	0.00037406	HCD	MS2	11.2595	49.1371	53.9185	24707	180918_AB_Venom_brown_cobra.raw	0/0	2.84006	0	6.857e-07
FALSE	High	Sequest HT (A2)	Unambiguous	MFMVAAPHVPVKR		FALSE	TRUE	1	2	P01441	Q9PS34; P01441	1	3	0.7676	0	1	1	494.941	1482.81	0.299816	0.00014819	HCD	MS2	13.1426	50	53.9171	24706	180918_AB_Venom_brown_cobra.raw	0/0	3.70199	0	3.438e-06
FALSE	High	Sequest HT (A2)	Unambiguous	MFMVAAPHVPVK		FALSE	TRUE	1	2	P01441	Q9PS34; P01441	0	2	0.6982	0	1	1	663.858	1326.71	2.48915	0.00165119	HCD	MS2	31.7362	50	53.8981	24695	180918_AB_Venom_brown_cobra.raw	0/0	2.2153	0	0.0007373
FALSE	High	Sequest HT (A2)	Unambiguous	GIDSSHWnSYcTETDTFIK	N8(Deamidated); C11(Carbamidomethyl)	FALSE	TRUE	2	3	P01140; Q5YF89	P01140; Q5YF89; P61899	0	3	0.4087	0	1	1	754.667	2261.99	9.46909	0.00713958	HCD	MS2	45.8854	50	53.8494	24669	180918_AB_Venom_brown_cobra.raw	0/0	3.45418	0	5.376e-07
FALSE	High	Sequest HT (A2)	Unambiguous	VYEMVNYLNTK		FALSE	TRUE	1	1	D5LMJ3	D5LMJ3	0	2	0.6811	0	1	1	687.343	1373.68	1.83983	0.00126367	HCD	MS2	20.1903	50	53.848	24668	180918_AB_Venom_brown_cobra.raw	0/0	3.01315	0	5.3e-06
FALSE	High	Sequest HT (A2)	Unambiguous	KLVPLFSK		FALSE	TRUE	1	5	P01441	Q9PS34; P60309; P01441; P60308; P60307	1	2	0.3707	0	1	1	466.303	931.598	0.268253	0.000124952	HCD	MS2	22.9993	42.5372	53.8466	24667	180918_AB_Venom_brown_cobra.raw	0/0	2.58841	0	0.001908
FALSE	High	Sequest HT (A2)	Unambiguous	ADVTFDSNTAFESLVVSPDKK		FALSE	TRUE	1	5	P82885	A0A182C6D0; A0A098LWX5; P82885; V8NEU2; P83234	1	4	0.1849	0	1	1	568.288	2270.13	5.42669	0.00307981	HCD	MS2	40.0983	50	53.8366	24662	180918_AB_Venom_brown_cobra.raw	0/0	2.64632	0	1.011e-05
FALSE	High	Sequest HT (A2)	Unambiguous	TGVDIQccSTDncNPFPTR	C7(Carbamidomethyl); C8(Carbamidomethyl); N12(Deamidated); C13(Carbamidomethyl)	FALSE	TRUE	1	1	P01391	P01391	0	2	0.1108	0	1	1	1121.97	2242.93	7.67703	0.00860947	HCD	MS2	0	50	53.826	24657	180918_AB_Venom_brown_cobra.raw	0/0	3.15748	0	2.585e-07
FALSE	High	Sequest HT (A2)	Unambiguous	AASLAGLEILR		FALSE	TRUE	1	5	A0A0B8RRF0	A0A0F7Z0J1; A0A2D4GNK1; A0A2D4PPJ2; V8NPS7; A0A0B8RRF0	0	2	0.3466	0	1	1	557.336	1113.66	1.98286	0.00110412	HCD	MS2	68.6072	50	53.9199	24708	180918_AB_Venom_brown_cobra.raw	0/0	2.51182	0	0.0002121
FALSE	High	Sequest HT (A2)	Selected	VAVIIYLnK	N8(Deamidated)	FALSE	TRUE	1	1	Q91132	Q91132	0	2		0	2	2	517.318	1033.63	0.461365	0.00023844	HCD	MS2	57.1509	50	53.8148	24649	180918_AB_Venom_brown_cobra.raw	0/0	2.45521	0	0.0002829
FALSE	High	Sequest HT (A2)	Unambiguous	AEYLETWDTLmPNINK	M11(Oxidation)	FALSE	TRUE	2	6	A0A0B8RU55; A0A2D0TC04	A0A0F7YYZ8; A0A0B8RU55; U3FAB3; A0A2D0TC04; A0A2D4K5D9; A0A2D4FR34	0	2	0.4519	0	1	1	977.473	1953.94	6.65403	0.00650074	HCD	MS2	38.4715	50	53.7971	24639	180918_AB_Venom_brown_cobra.raw	0/0	1.35333	0	0.001955
FALSE	High	Sequest HT (A2)	Unambiguous	TLSYVTADYVIVcSTSR	C13(Carbamidomethyl)	FALSE	TRUE	1	2	Q4JHE2	R4FK16; Q4JHE2	0	2	0.2326	0	1	1	967.985	1934.96	4.66962	0.00451775	HCD	MS2	0	50	53.7957	24638	180918_AB_Venom_brown_cobra.raw	0/0	2.15238	0	5.928e-06
FALSE	High	Sequest HT (A2)	Unambiguous	ADVTFDSNTAFESLVVSPDKK		FALSE	TRUE	1	5	P82885	A0A182C6D0; A0A098LWX5; P82885; V8NEU2; P83234	1	2	0.7152	0	1	1	1135.57	2270.13	3.55649	0.00403683	HCD	MS2	0	50	53.7858	24631	180918_AB_Venom_brown_cobra.raw	0/0	4.66562	0	4.492e-14
FALSE	High	Sequest HT (A2)	Unambiguous	GGSGTPVDDLDR		FALSE	TRUE	8	32	A4FS04; P25498; P15445; P60044; P00600; Q6SLM2; P00597; P60045	P00615; A4FS04; Q91133; Q45Z48; Q45Z53; P00598; Q92085; Q6T179; A0A2D4PTY2; P25498; A0A2H6NIR3; P15445; Q9I900; P60044; Q92084; P00600; P00595; P00614; Q92086; Q6SLM2; P00597; P60045; R4G2E0; P00601; H8PG85; A0A2D4PRR8; A0A2D4NMB1; R4G7E9; A0A2D4PRN1; P00596; R4FI79; P10116	0	2	0.6828	0	1	1	594.779	1188.55	0.615655	0.000365868	HCD	MS2	10.5097	50	53.7743	24625	180918_AB_Venom_brown_cobra.raw	0/0	3.31165	0	1.397e-05
FALSE	High	Sequest HT (A2)	Rejected	LAAIcFAGAPYnNNNYNIDLK	C5(Carbamidomethyl); N12(Deamidated)	FALSE	TRUE	1	4	P00597	Q91133; P00598; P00597; P00596	0	3		0.0497	5	5	786.379	2357.12	0.165307	0.000129883	HCD	MS2	0	50	53.7728	24624	180918_AB_Venom_brown_cobra.raw	0/0	5.55213	0	1.914e-08
FALSE	High	Sequest HT (A2)	Rejected	LAAIcFAGAPYNNnNYNIDLK	C5(Carbamidomethyl); N14(Deamidated)	FALSE	TRUE	1	4	P00597	Q91133; P00598; P00597; P00596	0	3		0.0462	4	4	786.379	2357.12	0.165307	0.000129883	HCD	MS2	0	50	53.7728	24624	180918_AB_Venom_brown_cobra.raw	0/0	5.57315	0	2.516e-08
FALSE	High	Sequest HT (A2)	Rejected	LAAIcFAGAPYNNDNYNInLK	C5(Carbamidomethyl); N19(Deamidated)	FALSE	TRUE	1	1	P25498	P25498	0	3		0.0462	3	3	786.379	2357.12	0.165307	0.000129883	HCD	MS2	0	50	53.7728	24624	180918_AB_Venom_brown_cobra.raw	0/0	5.57315	0	2.516e-08
FALSE	High	Sequest HT (A2)	Selected	LAAIcFAGAPYNnNNYNIDLK	C5(Carbamidomethyl); N13(Deamidated)	FALSE	TRUE	1	4	P00597	Q91133; P00598; P00597; P00596	0	3		0	2	2	786.379	2357.12	0.165307	0.000129883	HCD	MS2	0	50	53.7728	24624	180918_AB_Venom_brown_cobra.raw	0/0	5.83814	0	9.711e-10
FALSE	High	Sequest HT (A2)	Rejected	VAVIIYLDK		FALSE	TRUE	2	3	A0A2D4KNJ4; I2C090	A8QL55; A0A2D4KNJ4; I2C090	0	2	0	0	1	1	517.318	1033.63	0.461781	0.000238655	HCD	MS2	57.1509	50	53.8148	24649	180918_AB_Venom_brown_cobra.raw	0/0	2.45521	0	0.0002829
FALSE	High	Sequest HT (A2)	Unambiguous	RPGFcELPAAK	C5(Carbamidomethyl)	FALSE	TRUE	1	1	P20229	P20229	0	3	0.6556	0	1	1	415.885	1245.64	0.799627	0.000332016	HCD	MS2	64.5129	50	53.9376	24718	180918_AB_Venom_brown_cobra.raw	0/0	2.69607	0	0.0004206
FALSE	High	Sequest HT (A2)	Selected	LAAIcFAGAPYnNNNYNIDLK	C5(Carbamidomethyl); N12(Deamidated)	FALSE	TRUE	1	4	P00597	Q91133; P00598; P00597; P00596	0	2	0.0024	0	1	1	1179.07	2357.12	0.533526	0.000628793	HCD	MS2	0	50	53.9475	24723	180918_AB_Venom_brown_cobra.raw	0/0	4.18553	0	2.589e-10
FALSE	High	Sequest HT (A2)	Rejected	LAAIcFAGAPYNnNNYNIDLK	C5(Carbamidomethyl); N13(Deamidated)	FALSE	TRUE	1	4	P00597	Q91133; P00598; P00597; P00596	0	2		0.0024	2	2	1179.07	2357.12	0.533526	0.000628793	HCD	MS2	0	50	53.9475	24723	180918_AB_Venom_brown_cobra.raw	0/0	4.18384	0	7.945e-12
FALSE	High	Sequest HT (A2)	Unambiguous	cFITPDITSK	C1(Carbamidomethyl)	FALSE	TRUE	3	6	P25668; P25672; P01391	P25669; P25668; P25672; P25671; P01391; P25673	0	2	0.6	0	1	1	591.302	1181.6	8.46923	0.00500356	HCD	MS2	55.1798	50	54.0574	24783	180918_AB_Venom_brown_cobra.raw	0/0	2.5006	0	9.502e-05
FALSE	High	Sequest HT (A2)	Unambiguous	HVVVVGAGMAGLSAAYVLAGAGHK		FALSE	TRUE	3	8	A0A346CIA4; A8QL58; A0A098LX00	A0A346CIA4; A0A346CIA5; A0A2D4ELD1; A8QL58; A0A2D4EKA5; A0A098LX00; A0A2D4G4D6; Q4JHE3	0	4	0.6995	0	1	1	559.556	2235.2	-2.06708	-0.00115509	HCD	MS2	38.6532	50	68.9525	32848	180918_AB_Venom_brown_cobra.raw	0/0	3.76125	0	2.312e-09
FALSE	High	Sequest HT (A2)	Unambiguous	VSPTASnMLKMEWYPEAASNAER	N7(Deamidated)	FALSE	TRUE	1	2	P84805	P84805; Q7T1K6	1	3	0.5669	0	1	1	861.735	2583.19	2.50398	0.00215608	HCD	MS2	42.7842	50	54.0481	24779	180918_AB_Venom_brown_cobra.raw	0/0	2.83646	0	4.61e-06
FALSE	High	Sequest HT (A2)	Unambiguous	LTcLIcPEK	C3(Carbamidomethyl); C6(Carbamidomethyl)	FALSE	TRUE	3	6	P29180; P01401; P01400	P29179; P29180; P85520; P01401; P01400; P0DSM9	0	2	0.2857	0	1	1	567.289	1133.57	1.44876	0.000821135	HCD	MS2	60.6331	50	54.0397	24773	180918_AB_Venom_brown_cobra.raw	0/0	2.52444	0	0.00112
FALSE	High	Sequest HT (A2)	Unambiguous	IYTFLKnScPPVVETFGDTAK	N7(Deamidated); C9(Carbamidomethyl)	FALSE	TRUE	1	1	V8P395	V8P395	1	3	0.6027	0	1	1	796.732	2388.18	0.790965	0.000629655	HCD	MS2	2.45823	50	54.0354	24770	180918_AB_Venom_brown_cobra.raw	0/0	5.15636	0	9.955e-12
FALSE	High	Sequest HT (A2)	Unambiguous	ISGcWPYFK	C4(Carbamidomethyl)	FALSE	TRUE	4	5	A4FS04; P25498; P15445; P00597	A4FS04; P00598; P25498; P15445; P00597	0	2	0.6779	0	1	1	579.276	1157.55	0.755189	0.000437083	HCD	MS2	3.49607	7.45388	54.0339	24769	180918_AB_Venom_brown_cobra.raw	0/0	2.66527	0	0.0003766
FALSE	High	Sequest HT (A2)	Unambiguous	ADVTFDSNTAFESLVVSPDKK		FALSE	TRUE	1	5	P82885	A0A182C6D0; A0A098LWX5; P82885; V8NEU2; P83234	1	3	0.6949	0	1	1	757.379	2270.12	1.85673	0.001405	HCD	MS2	0.188236	3.24326	54.0239	24764	180918_AB_Venom_brown_cobra.raw	0/0	5.54204	0	4.204e-10
FALSE	High	Sequest HT (A2)	Unambiguous	GGSGTPVDDLDR		FALSE	TRUE	8	32	A4FS04; P25498; P15445; P60044; P00600; Q6SLM2; P00597; P60045	P00615; A4FS04; Q91133; Q45Z48; Q45Z53; P00598; Q92085; Q6T179; A0A2D4PTY2; P25498; A0A2H6NIR3; P15445; Q9I900; P60044; Q92084; P00600; P00595; P00614; Q92086; Q6SLM2; P00597; P60045; R4G2E0; P00601; H8PG85; A0A2D4PRR8; A0A2D4NMB1; R4G7E9; A0A2D4PRN1; P00596; R4FI79; P10116	0	2	0.5084	0	1	1	594.778	1188.55	0.410244	0.000243798	HCD	MS2	11.3043	50	68.9598	32851	180918_AB_Venom_brown_cobra.raw	0/0	2.37625	0	5.999e-05
FALSE	High	Sequest HT (A2)	Unambiguous	TcADIVINDLSLIHDLPKR	C2(Carbamidomethyl)	FALSE	TRUE	1	1	A8QL58	A8QL58	1	4	0.6269	0	1	1	549.048	2193.17	0.317035	0.000173828	HCD	MS2	29.465	50	68.9613	32852	180918_AB_Venom_brown_cobra.raw	0/0	3.94158	0	7.576e-08
FALSE	High	Sequest HT (A2)	Unambiguous	VFFIDLqMPYSVVKNEQVEIR	Q7(Deamidated)	FALSE	TRUE	1	1	Q91132	Q91132	1	3	0.0553	0	1	1	852.45	2555.33	5.14424	0.00438173	HCD	MS2	81.1119	50	68.9627	32853	180918_AB_Venom_brown_cobra.raw	0/0	1.99282	0	0.0001763
FALSE	High	Sequest HT (A2)	Unambiguous	IDTAcVcVITK	C5(Carbamidomethyl); C7(Carbamidomethyl)	FALSE	TRUE	2	5	P01140; Q5YF89	Q3HXY2; Q3HXY3; P01140; Q5YF89; Q3HXY1	0	2	0.5833	0	1	1	640.322	1279.64	-1.99933	-0.00127921	HCD	MS2	23.0036	50	53.9704	24735	180918_AB_Venom_brown_cobra.raw	0/0	2.88234	0	8.551e-07
FALSE	High	Sequest HT (A2)	Unambiguous	TSETTEIcPDSWYFcYK	C8(Carbamidomethyl); C15(Carbamidomethyl)	FALSE	TRUE	1	1	P82464	P82464	0	2	0.7237	0	1	1	1093.95	2186.9	-2.87738	-0.00314628	HCD	MS2	0	50	53.9619	24731	180918_AB_Venom_brown_cobra.raw	0/0	3.32737	0	2.417e-09
FALSE	High	Sequest HT (A2)	Unambiguous	SIFGVTTEDcPDGQnLcFKR	C10(Carbamidomethyl); N15(Deamidated); C17(Carbamidomethyl)	FALSE	TRUE	1	1	P82463	P82463	1	3		0.0413	2	2	782.362	2345.07	7.03859	0.00550196	HCD	MS2	36.8858	50	53.9605	24730	180918_AB_Venom_brown_cobra.raw	0/0	3.02439	0	3.656e-09
FALSE	High	Sequest HT (A2)	Unambiguous	SIFGVTTEDcPDGqNLcFKR	C10(Carbamidomethyl); Q14(Deamidated); C17(Carbamidomethyl)	FALSE	TRUE	1	1	P82463	P82463	1	3	0.0413	0	1	1	782.362	2345.07	7.03859	0.00550196	HCD	MS2	36.8858	50	53.9605	24730	180918_AB_Venom_brown_cobra.raw	0/0	3.14551	0	3.086e-09
FALSE	High	Sequest HT (A2)	Unambiguous	TLGMLMEGLK		FALSE	TRUE	1	21	A0A2D0TC04	A0A194AS02; A0A2D4P571; T2HRT4; A0A0F7YYZ8; T2HQA0; A0A1L8D6B7; U3FAB3; T1DJT5; U3TAI7; A0A077LA64; J3SBP3; A0A0F7Z2Q3; A0A2D0TC04; A0A2D4K5D9; T1D6P7; T2HPD6; A0A2D4FR34; A0A2D4P521; W8E7D1; T2HP62; U3TBJ5	0	2	0.1883	0	1	1	546.794	1092.58	0.880242	0.000480867	HCD	MS2	6.99336	50	53.9577	24728	180918_AB_Venom_brown_cobra.raw	0/0	2.22691	0	0.00197
FALSE	High	Sequest HT (A2)	Rejected	LAAIcFAGAPYNNDNYnINLK	C5(Carbamidomethyl); N17(Deamidated)	FALSE	TRUE	1	1	P25498	P25498	0	2		0.0406	6	6	1179.07	2357.12	0.533526	0.000628793	HCD	MS2	0	50	53.9475	24723	180918_AB_Venom_brown_cobra.raw	0/0	4.01781	0	9.238e-10
FALSE	High	Sequest HT (A2)	Rejected	LAAIcFAGAPYNNnNYNIDLK	C5(Carbamidomethyl); N14(Deamidated)	FALSE	TRUE	1	4	P00597	Q91133; P00598; P00597; P00596	0	2		0.0263	5	5	1179.07	2357.12	0.533526	0.000628793	HCD	MS2	0	50	53.9475	24723	180918_AB_Venom_brown_cobra.raw	0/0	4.08398	0	9.626e-12
FALSE	High	Sequest HT (A2)	Rejected	LAAIcFAGAPYNNDNYNInLK	C5(Carbamidomethyl); N19(Deamidated)	FALSE	TRUE	1	1	P25498	P25498	0	2		0.0263	4	4	1179.07	2357.12	0.533526	0.000628793	HCD	MS2	0	50	53.9475	24723	180918_AB_Venom_brown_cobra.raw	0/0	4.08398	0	9.626e-12
FALSE	High	Sequest HT (A2)	Rejected	LAAIcFAGAPYNDNNYNIDLK	C5(Carbamidomethyl)	FALSE	TRUE	2	9	P15445; Q5G290	Q92085; Q6T179; P15445; Q9I900; Q92084; Q5G291; Q5G290; Q92086; P60043	0	2		0.0024	3	3	1179.07	2357.12	0.533709	0.000629008	HCD	MS2	0	50	53.9475	24723	180918_AB_Venom_brown_cobra.raw	0/0	4.18384	0	7.945e-12
FALSE	High	Sequest HT (A2)	Unambiguous	VLEGIQcGESIYMSSNAR	C7(Carbamidomethyl)	FALSE	TRUE	1	2	P84805	P84805; Q7T1K6	0	2	0.5174	0	1	1	1007.48	2013.95	4.17173	0.0042008	HCD	MS2	25.3599	50	54.2728	24906	180918_AB_Venom_brown_cobra.raw	0/0	1.72398	0	1.443e-05
FALSE	High	Sequest HT (A2)	Unambiguous	VDLGcAATcPTVK	C5(Carbamidomethyl); C9(Carbamidomethyl)	FALSE	TRUE	2	5	P25672; P01391	P25672; P25671; E2IU01; P01391; P25673	0	2	0.6017	0	1	1	696.338	1391.67	2.06882	0.00143955	HCD	MS2	20.1334	50	54.2799	24909	180918_AB_Venom_brown_cobra.raw	0/0	3.43731	0	1.178e-07
FALSE	High	Sequest HT (A2)	Unambiguous	RPGFcELPAAK	C5(Carbamidomethyl)	FALSE	TRUE	1	1	P20229	P20229	0	3	0.6449	0	1	1	415.885	1245.64	-0.229352	-9.52301e-05	HCD	MS2	10.5532	50	54.2856	24913	180918_AB_Venom_brown_cobra.raw	0/0	2.7554	0	0.002339
FALSE	High	Sequest HT (A2)	Selected	LAAIcFAGAPYnnNNYNIDLK	C5(Carbamidomethyl); N12(Deamidated); N13(Deamidated)	FALSE	TRUE	1	4	P00597	Q91133; P00598; P00597; P00596	0	2		0	2	2	1179.56	2358.12	5.44804	0.00642353	HCD	MS2	14.8646	50	68.8784	32808	180918_AB_Venom_brown_cobra.raw	0/0	3.61255	0	3.148e-10
FALSE	High	Sequest HT (A2)	Rejected	LAAIcFAGAPYnDNNYNIDLK	C5(Carbamidomethyl); N12(Deamidated)	FALSE	TRUE	2	9	P15445; Q5G290	Q92085; Q6T179; P15445; Q9I900; Q92084; Q5G291; Q5G290; Q92086; P60043	0	2	0	0	1	1	1179.57	2358.12	7.00121	0.0082548	HCD	MS2	17.9765	50	54.647	25114	180918_AB_Venom_brown_cobra.raw	0/0	4.61761	0	5.562e-11
FALSE	High	Sequest HT (A2)	Unambiguous	VNDDYLIWGSR		FALSE	TRUE	1	1	Q91132	Q91132	0	2	0.5531	0	1	1	669.325	1337.64	-3.61709	-0.0024192	HCD	MS2	24.0524	50	54.6308	25105	180918_AB_Venom_brown_cobra.raw	0/0	1.78599	0	6.676e-05
FALSE	High	Sequest HT (A2)	Unambiguous	TGVDIQccSTDNcNPFPTR	C7(Carbamidomethyl); C8(Carbamidomethyl); C13(Carbamidomethyl)	FALSE	TRUE	1	1	P01391	P01391	0	3	0.6098	0	1	1	747.986	2241.94	4.73739	0.0035403	HCD	MS2	34.9542	50	54.628	25103	180918_AB_Venom_brown_cobra.raw	0/0	2.63623	0	0.0001662
FALSE	High	Sequest HT (A2)	Unambiguous	MFMVAAPHVPVKR		FALSE	TRUE	1	2	P01441	Q9PS34; P01441	1	3	0.7834	0	1	1	494.941	1482.81	0.978988	0.000483883	HCD	MS2	15.6522	50	54.6265	25102	180918_AB_Venom_brown_cobra.raw	0/0	3.73696	0	1.398e-07
FALSE	High	Sequest HT (A2)	Unambiguous	VDLGcAATcPTVK	C5(Carbamidomethyl); C9(Carbamidomethyl)	FALSE	TRUE	2	5	P25672; P01391	P25672; P25671; E2IU01; P01391; P25673	0	2	0.5904	0	1	1	696.336	1391.66	-0.913503	-0.000635645	HCD	MS2	20.1209	50	54.6251	25101	180918_AB_Venom_brown_cobra.raw	0/0	3.54429	0	4.489e-06
FALSE	High	Sequest HT (A2)	Unambiguous	MFMVAAPHVPVK		FALSE	TRUE	1	2	P01441	Q9PS34; P01441	0	3	0.6009	0	1	1	442.907	1326.71	0.569809	0.00025199	HCD	MS2	24.9159	50	54.6237	25100	180918_AB_Venom_brown_cobra.raw	0/0	2.13011	0	3.239e-05
FALSE	High	Sequest HT (A2)	Unambiguous	cPTLTNQcIALLGPHFTVSPK	C1(Carbamidomethyl); C8(Carbamidomethyl)	FALSE	TRUE	1	1	P82942	P82942	0	3	0.7167	0	1	1	785.405	2354.2	0.269616	0.000211577	HCD	MS2	21.4291	18.8662	54.621	25098	180918_AB_Venom_brown_cobra.raw	0/0	7.13144	0	8.189e-18
FALSE	High	Sequest HT (A2)	Unambiguous	ADVTFDSNTAFESLVVSPDKK		FALSE	TRUE	1	5	P82885	A0A182C6D0; A0A098LWX5; P82885; V8NEU2; P83234	1	3	0.6356	0	1	1	757.377	2270.12	-1.20831	-0.000914335	HCD	MS2	0	50	68.8067	32770	180918_AB_Venom_brown_cobra.raw	0/0	4.50026	0	6.037e-08
FALSE	High	Sequest HT (A2)	Selected	LAAIcFAGAPYnnNNYNIDLK	C5(Carbamidomethyl); N12(Deamidated); N13(Deamidated)	FALSE	TRUE	1	4	P00597	Q91133; P00598; P00597; P00596	0	2		0	2	2	1179.57	2358.12	7.00102	0.00825458	HCD	MS2	17.9765	50	54.647	25114	180918_AB_Venom_brown_cobra.raw	0/0	4.61761	0	5.563e-11
FALSE	High	Sequest HT (A2)	Unambiguous	IDTAcVcVITKK	C5(Carbamidomethyl); C7(Carbamidomethyl)	FALSE	TRUE	2	5	P01140; Q5YF89	Q3HXY2; Q3HXY3; P01140; Q5YF89; Q3HXY1	1	3	0.3246	0	1	1	469.916	1407.73	0.303037	0.000142199	HCD	MS2	32.2894	50	54.5687	25066	180918_AB_Venom_brown_cobra.raw	0/0	1.90776	0	2.016e-05
FALSE	High	Sequest HT (A2)	Unambiguous	TFVTADYVIVcSTSR	C11(Carbamidomethyl)	FALSE	TRUE	1	1	A8QL58	A8QL58	0	2	0.7286	0	1	1	859.925	1718.84	0.169529	0.000145697	HCD	MS2	0	50	54.5487	25056	180918_AB_Venom_brown_cobra.raw	0/0	2.79568	0	4.172e-06
FALSE	High	Sequest HT (A2)	Unambiguous	IITHPNFNGnTLDnDIMLIK	N10(Deamidated); N14(Deamidated)	TRUE	FALSE	1	1	P00761	P00761	0	3	0.2734	0	1	1	762.386	2285.14	-1.62154	-0.00123515	HCD	MS2	6.6439	50	54.5473	25055	180918_AB_Venom_brown_cobra.raw	0/0	2.77639	0	2.195e-05
FALSE	High	Sequest HT (A2)	Unambiguous	VYEMVNYLNTK		FALSE	TRUE	1	1	D5LMJ3	D5LMJ3	0	2	0.7191	0	1	1	687.343	1373.68	1.57324	0.00108056	HCD	MS2	11.9647	50	54.5459	25054	180918_AB_Venom_brown_cobra.raw	0/0	2.98854	0	3.411e-06
FALSE	High	Sequest HT (A2)	Unambiguous	GIDSSHWNSYcTETDTFIK	C11(Carbamidomethyl)	FALSE	TRUE	2	3	P01140; Q5YF89	P01140; Q5YF89; P61899	0	3	0.3434	0	1	1	754.334	2260.99	2.34972	0.00177089	HCD	MS2	2.90915	50	54.5445	25053	180918_AB_Venom_brown_cobra.raw	0/0	3.96233	0	4.953e-07
FALSE	High	Sequest HT (A2)	Unambiguous	FYEGNLLGK		FALSE	TRUE	1	1	P01400	P01400	0	2	0.5444	0	1	1	520.775	1040.54	1.82032	0.000947059	HCD	MS2	30.9662	50	54.5431	25052	180918_AB_Venom_brown_cobra.raw	0/0	1.80262	0	0.00136
FALSE	High	Sequest HT (A2)	Unambiguous	KLVPLFSK		FALSE	TRUE	1	5	P01441	Q9PS34; P60309; P01441; P60308; P60307	1	2	0.4522	0	1	1	466.303	931.599	1.38204	0.000643751	HCD	MS2	14.6375	50	54.5416	25051	180918_AB_Venom_brown_cobra.raw	0/0	3.14356	0	0.00181
FALSE	High	Sequest HT (A2)	Rejected	VLSFILPHRPDNSEScADKSPNnLWVEER	C16(Carbamidomethyl); N23(Deamidated)	FALSE	TRUE	0	7		A0A2D4P571; A0A0F7YYZ8; U3FAB3; A0A2H6N6S6; A0A2D4K5D9; A0A2D4P537; A0A2D4FR34	1	4		0.0076	3	3	853.417	3410.65	1.31047	0.00111738	HCD	MS2	4.13746	50	54.5273	25045	180918_AB_Venom_brown_cobra.raw	0/0	3.93116	0	4.996e-08
FALSE	High	Sequest HT (A2)	Selected	VLSFILPHRPDNSEScADKSPDNLWVEER	C16(Carbamidomethyl)	FALSE	TRUE	1	1	A0A2D0TC04	A0A2D0TC04	1	4		0	2	2	853.417	3410.65	1.31059	0.00111749	HCD	MS2	4.13746	50	54.5273	25045	180918_AB_Venom_brown_cobra.raw	0/0	3.95937	0	3.564e-08
FALSE	High	Sequest HT (A2)	Unambiguous	TGVDIQccSTDNcNPFPTR	C7(Carbamidomethyl); C8(Carbamidomethyl); C13(Carbamidomethyl)	FALSE	TRUE	1	1	P01391	P01391	0	2	0.7387	0	1	1	1121.47	2241.94	3.38217	0.0037913	HCD	MS2	0	50	54.5515	25058	180918_AB_Venom_brown_cobra.raw	0/0	1.9939	0	0.0001631
FALSE	High	Sequest HT (A2)	Unambiguous	RYPTALSVVILESTK		FALSE	TRUE	1	1	Q91134	Q91134	1	3	0.6864	0	1	1	559.659	1676.96	2.44853	0.00136869	HCD	MS2	21.5087	50	54.6498	25116	180918_AB_Venom_brown_cobra.raw	0/0	3.54153	0	8.77e-05
FALSE	High	Sequest HT (A2)	Unambiguous	RPGFcELPAAK	C5(Carbamidomethyl)	FALSE	TRUE	1	1	P20229	P20229	0	3	0.6287	0	1	1	415.886	1245.64	1.09362	0.000454086	HCD	MS2	38.7522	50	54.6611	25124	180918_AB_Venom_brown_cobra.raw	0/0	3.07458	0	0.001438
FALSE	High	Sequest HT (A2)	Unambiguous	IDTAcVcVITK	C5(Carbamidomethyl); C7(Carbamidomethyl)	FALSE	TRUE	2	5	P01140; Q5YF89	Q3HXY2; Q3HXY3; P01140; Q5YF89; Q3HXY1	0	2	0.5941	0	1	1	640.326	1279.64	4.2013	0.00268807	HCD	MS2	32.4444	50	54.6746	25131	180918_AB_Venom_brown_cobra.raw	0/0	3.03017	0	7.91e-07
FALSE	High	Sequest HT (A2)	Unambiguous	TWcDGFcSIR	C3(Carbamidomethyl); C7(Carbamidomethyl)	FALSE	TRUE	1	1	P25668	P25668	0	2	0.2444	0	1	1	651.272	1301.54	-2.3959	-0.00155918	HCD	MS2	49.1644	50	54.7732	25188	180918_AB_Venom_brown_cobra.raw	0/0	2.25111	0	0.0006736
FALSE	High	Sequest HT (A2)	Unambiguous	EDHPVHNLGEHSVcDSVSAWVTK	C14(Carbamidomethyl)	FALSE	TRUE	2	3	P01140; Q5YF89	P01140; Q5YF89; P61899	0	4	0.57	0	1	1	651.555	2603.2	1.09089	0.00070995	HCD	MS2	44.9488	50	68.7939	32763	180918_AB_Venom_brown_cobra.raw	0/0	2.99868	0	0.0001345
FALSE	High	Sequest HT (A2)	Rejected	SMqAIFLAHGPGFK	Q3(Deamidated)	FALSE	TRUE	0	1		W8E7D1	0	3		0	2	2	502.259	1504.76	0.0778977	3.90725e-05	HCD	MS2	49.86	50	54.7532	25178	180918_AB_Venom_brown_cobra.raw	0/0	2.41297	0	8.47e-05
FALSE	High	Sequest HT (A2)	Selected	SMEAIFLAHGPGFK		FALSE	TRUE	1	7	A0A2D0TC04	A0A2D4P571; A0A346CLX5; A0A2H6N6S6; A0A2D0TC04; A0A2D4K5D9; A0A2D4FR34; A0A2D4P521	0	3	0	0	1	1	502.259	1504.76	0.0781835	3.92158e-05	HCD	MS2	49.86	50	54.7532	25178	180918_AB_Venom_brown_cobra.raw	0/0	2.41297	0	8.47e-05
FALSE	High	Sequest HT (A2)	Rejected	LAAIcFAGAPYNNDNYNInLK	C5(Carbamidomethyl); N19(Deamidated)	FALSE	TRUE	1	1	P25498	P25498	0	4		0.0151	4	4	590.036	2357.12	-0.565428	-0.000333196	HCD	MS2	9.77303	16.2456	54.7433	25171	180918_AB_Venom_brown_cobra.raw	0/0	4.56815	0	4.965e-09
FALSE	High	Sequest HT (A2)	Rejected	LAAIcFAGAPYNNnNYNIDLK	C5(Carbamidomethyl); N14(Deamidated)	FALSE	TRUE	1	4	P00597	Q91133; P00598; P00597; P00596	0	4		0.0151	3	3	590.036	2357.12	-0.565428	-0.000333196	HCD	MS2	9.77303	16.2456	54.7433	25171	180918_AB_Venom_brown_cobra.raw	0/0	4.56815	0	4.965e-09
FALSE	High	Sequest HT (A2)	Selected	LAAIcFAGAPYNnNNYNIDLK	C5(Carbamidomethyl); N13(Deamidated)	FALSE	TRUE	1	4	P00597	Q91133; P00598; P00597; P00596	0	4		0	2	2	590.036	2357.12	-0.565428	-0.000333196	HCD	MS2	9.77303	16.2456	54.7433	25171	180918_AB_Venom_brown_cobra.raw	0/0	4.63669	0	3.701e-09
FALSE	High	Sequest HT (A2)	Rejected	LAAIcFAGAPYNDNNYNIDLK	C5(Carbamidomethyl)	FALSE	TRUE	2	9	P15445; Q5G290	Q92085; Q6T179; P15445; Q9I900; Q92084; Q5G291; Q5G290; Q92086; P60043	0	4	0	0	1	1	590.036	2357.12	-0.565245	-0.000333088	HCD	MS2	9.77303	16.2456	54.7433	25171	180918_AB_Venom_brown_cobra.raw	0/0	4.63669	0	3.701e-09
FALSE	High	Sequest HT (A2)	Unambiguous	LTcLIcPEK	C3(Carbamidomethyl); C6(Carbamidomethyl)	FALSE	TRUE	3	6	P29180; P01401; P01400	P29179; P29180; P85520; P01401; P01400; P0DSM9	0	2	0.3411	0	1	1	567.289	1133.57	0.910327	0.000515959	HCD	MS2	43.0743	50	54.7363	25168	180918_AB_Venom_brown_cobra.raw	0/0	2.58345	0	6.53e-05
FALSE	High	Sequest HT (A2)	Unambiguous	LWNYFHSTLLPK		FALSE	TRUE	2	9	A0A0B8RU55; A0A2D0TC04	A0A2D4P571; A0A0F7YYZ8; A0A0B8RU55; U3FAB3; A0A2H6N6S6; A0A141DWM1; A0A2D0TC04; A0A2D4K5D9; A0A2D4FR34	0	3	0.6645	0	1	1	506.941	1518.81	-1.54298	-0.000781166	HCD	MS2	20.5881	50	54.7348	25167	180918_AB_Venom_brown_cobra.raw	0/0	3.13455	0	1.737e-05
FALSE	High	Sequest HT (A2)	Unambiguous	TLGMLMEGLK		FALSE	TRUE	1	21	A0A2D0TC04	A0A194AS02; A0A2D4P571; T2HRT4; A0A0F7YYZ8; T2HQA0; A0A1L8D6B7; U3FAB3; T1DJT5; U3TAI7; A0A077LA64; J3SBP3; A0A0F7Z2Q3; A0A2D0TC04; A0A2D4K5D9; T1D6P7; T2HPD6; A0A2D4FR34; A0A2D4P521; W8E7D1; T2HP62; U3TBJ5	0	2	0.3248	0	1	1	546.795	1092.58	3.56168	0.00194571	HCD	MS2	45.4375	50	54.7235	25161	180918_AB_Venom_brown_cobra.raw	0/0	2.3444	0	2.141e-05
FALSE	High	Sequest HT (A2)	Unambiguous	ISGcWPYFK	C4(Carbamidomethyl)	FALSE	TRUE	4	5	A4FS04; P25498; P15445; P00597	A4FS04; P00598; P25498; P15445; P00597	0	2	0.6895	0	1	1	579.276	1157.54	-0.721198	-0.000417409	HCD	MS2	1.85769	7.53701	54.7192	25158	180918_AB_Venom_brown_cobra.raw	0/0	2.77367	0	0.0002332
FALSE	High	Sequest HT (A2)	Rejected	ATLDLFGEWREK		FALSE	TRUE	1	1	Q9PVK7	Q9PVK7	1	2		0	2	2	732.876	1464.74	-2.54126	-0.00186115	HCD	MS2	22.4102	50	54.705	25150	180918_AB_Venom_brown_cobra.raw	0/0	3.17928	0	5.423e-05
FALSE	High	Sequest HT (A2)	Selected	ATLnLFGEWREK	N4(Deamidated)	FALSE	TRUE	1	1	D3TTC2	D3TTC2	1	2	0	0	1	1	732.876	1464.74	-2.54155	-0.00186137	HCD	MS2	22.4102	50	54.705	25150	180918_AB_Venom_brown_cobra.raw	0/0	3.17928	0	5.423e-05
FALSE	High	Sequest HT (A2)	Unambiguous	ADVTFDSNTAFESLVVSPDKK		FALSE	TRUE	1	5	P82885	A0A182C6D0; A0A098LWX5; P82885; V8NEU2; P83234	1	3	0.7284	0	1	1	757.378	2270.12	-0.321061	-0.000242949	HCD	MS2	0.697761	43.6917	54.6993	25146	180918_AB_Venom_brown_cobra.raw	0/0	6.36685	0	2.348e-13
FALSE	High	Sequest HT (A2)	Unambiguous	MFMVAAPHVPVK		FALSE	TRUE	1	2	P01441	Q9PS34; P01441	0	2	0.5977	0	1	1	663.856	1326.7	-1.00723	-0.000668149	HCD	MS2	0	50	54.6845	25138	180918_AB_Venom_brown_cobra.raw	0/0	1.74321	0	0.001852
FALSE	High	Sequest HT (A2)	Unambiguous	TSETTEIcPDSWYFcYK	C8(Carbamidomethyl); C15(Carbamidomethyl)	FALSE	TRUE	1	1	P82464	P82464	0	2	0.6711	0	1	1	1093.96	2186.91	2.03467	0.00222482	HCD	MS2	18.827	50	54.6831	25137	180918_AB_Venom_brown_cobra.raw	0/0	3.04038	0	1.261e-06
FALSE	High	Sequest HT (A2)	Unambiguous	VNDDYLIWGSRSDLLPTK		FALSE	TRUE	1	1	Q91132	Q91132	1	3	0.4987	0	1	1	698.028	2092.07	-0.169319	-0.000118076	HCD	MS2	12.3736	50	54.6789	25134	180918_AB_Venom_brown_cobra.raw	0/0	3.8144	0	2.302e-06
FALSE	High	Sequest HT (A2)	Unambiguous	SIFGVTTEDcPDGQNLcFKR	C10(Carbamidomethyl); C17(Carbamidomethyl)	FALSE	TRUE	1	1	P82463	P82463	1	3	0.7079	0	1	1	782.026	2344.06	-3.11025	-0.00243021	HCD	MS2	30.5145	50	54.676	25132	180918_AB_Venom_brown_cobra.raw	0/0	3.55741	0	6.102e-10
FALSE	High	Sequest HT (A2)	Rejected	VLSFILPHRPDNSEScADKSPnNLWVEER	C16(Carbamidomethyl); N22(Deamidated)	FALSE	TRUE	0	7		A0A2D4P571; A0A0F7YYZ8; U3FAB3; A0A2H6N6S6; A0A2D4K5D9; A0A2D4P537; A0A2D4FR34	1	4	0	0	1	1	853.417	3410.65	1.31047	0.00111738	HCD	MS2	4.13746	50	54.5273	25045	180918_AB_Venom_brown_cobra.raw	0/0	3.95937	0	3.564e-08
FALSE	High	Sequest HT (A2)	Unambiguous	ADVTFDSNTAFESLVVSPDKK		FALSE	TRUE	1	5	P82885	A0A182C6D0; A0A098LWX5; P82885; V8NEU2; P83234	1	3	0.6367	0	1	1	757.38	2270.12	2.58266	0.00195432	HCD	MS2	28.527	50	51.3189	23252	180918_AB_Venom_brown_cobra.raw	0/0	5.1174	0	6.521e-13
FALSE	High	Sequest HT (A2)	Unambiguous	NLYQFKnMIK	N7(Deamidated)	FALSE	TRUE	2	4	P25498; P15445	P25498; P15445; P00595; P21792	1	3	0.0777	0	1	1	433.897	1299.68	0.053234	2.30623e-05	HCD	MS2	50.3584	50	54.5257	25044	180918_AB_Venom_brown_cobra.raw	0/0	1.92932	0	0.0009449
FALSE	High	Sequest HT (A2)	Selected	ATLnLFGEWREK	N4(Deamidated)	FALSE	TRUE	1	1	D3TTC2	D3TTC2	1	3	0	0	1	1	488.921	1464.75	-0.508933	-0.000248486	HCD	MS2	43.064	50	54.4851	25022	180918_AB_Venom_brown_cobra.raw	0/0	2.04761	0	0.001589
FALSE	High	Sequest HT (A2)	Unambiguous	TTATDIKGNTVTVMENVNLDNK		FALSE	TRUE	2	3	P01140; Q5YF89	P01140; Q5YF89; P61899	1	3	0.2082	0	1	1	793.399	2378.18	-2.22334	-0.0017625	HCD	MS2	51.1709	50	54.3355	24942	180918_AB_Venom_brown_cobra.raw	0/0	2.45378	0	0.0001262
FALSE	High	Sequest HT (A2)	Unambiguous	cPTLTNQcIALLGPHFTVSPK	C1(Carbamidomethyl); C8(Carbamidomethyl)	FALSE	TRUE	1	1	P82942	P82942	0	2	0.7784	0	1	1	1177.6	2354.2	1.13089	0.00133117	HCD	MS2	0	50	54.3341	24941	180918_AB_Venom_brown_cobra.raw	0/0	5.8238	0	2.243e-13
FALSE	High	Sequest HT (A2)	Rejected	LAAIcFAGAPYnNNNYNIDLK	C5(Carbamidomethyl); N12(Deamidated)	FALSE	TRUE	1	4	P00597	Q91133; P00598; P00597; P00596	0	3		0.0497	5	5	786.379	2357.12	-0.533829	-0.000419434	HCD	MS2	0.967746	28.6875	68.8094	32772	180918_AB_Venom_brown_cobra.raw	0/0	5.34762	0	1.538e-07
FALSE	High	Sequest HT (A2)	Unambiguous	VLLPSFLAAGGDGYYMLK		FALSE	TRUE	2	5	A0A194AS98; A0A2I4HXH5	V8NYW9; U3FYP9; A0A194AS98; A0A0F7YZM6; A0A2I4HXH5	0	2	0.3073	0	1	1	958.004	1915	-1.10423	-0.0010573	HCD	MS2	30.8093	50	68.811	32773	180918_AB_Venom_brown_cobra.raw	0/0	2.05371	0	1.127e-05
FALSE	High	Sequest HT (A2)	Unambiguous	SIFGVTTEDcPDGQnLcFKR	C10(Carbamidomethyl); N15(Deamidated); C17(Carbamidomethyl)	FALSE	TRUE	1	1	P82463	P82463	1	3	0.0513	0	1	1	782.36	2345.07	4.8523	0.00379297	HCD	MS2	30.935	50	54.317	24931	180918_AB_Venom_brown_cobra.raw	0/0	1.95031	0	0.00253
FALSE	High	Sequest HT (A2)	Unambiguous	IDTAcVcVITK	C5(Carbamidomethyl); C7(Carbamidomethyl)	FALSE	TRUE	2	5	P01140; Q5YF89	Q3HXY2; Q3HXY3; P01140; Q5YF89; Q3HXY1	0	2	0.5397	0	1	1	640.323	1279.64	0.290132	0.000185632	HCD	MS2	28.4344	50	54.3156	24930	180918_AB_Venom_brown_cobra.raw	0/0	2.38917	0	3.436e-06
FALSE	High	Sequest HT (A2)	Unambiguous	TSETTEIcPDSWYFcYK	C8(Carbamidomethyl); C15(Carbamidomethyl)	FALSE	TRUE	1	1	P82464	P82464	0	2	0.7556	0	1	1	1093.96	2186.91	0.583385	0.000637904	HCD	MS2	1.12348	50	54.3141	24929	180918_AB_Venom_brown_cobra.raw	0/0	4.94992	0	1.261e-09
FALSE	High	Sequest HT (A2)	Selected	ATLnLFGEWR	N4(Deamidated)	FALSE	TRUE	1	1	D3TTC2	D3TTC2	0	2	0	0	1	1	604.308	1207.61	-0.974264	-0.000588266	HCD	MS2	31.5439	50	68.8182	32776	180918_AB_Venom_brown_cobra.raw	0/0	2.6676	0	2.685e-05
FALSE	High	Sequest HT (A2)	Rejected	LAAIcFAGAPYNNDNYNInLK	C5(Carbamidomethyl); N19(Deamidated)	FALSE	TRUE	1	1	P25498	P25498	0	3		0.048	4	4	786.379	2357.12	-0.533829	-0.000419434	HCD	MS2	0.967746	28.6875	68.8094	32772	180918_AB_Venom_brown_cobra.raw	0/0	5.3583	0	3.124e-08
FALSE	High	Sequest HT (A2)	Unambiguous	TLGMLMEGLK		FALSE	TRUE	1	21	A0A2D0TC04	A0A194AS02; A0A2D4P571; T2HRT4; A0A0F7YYZ8; T2HQA0; A0A1L8D6B7; U3FAB3; T1DJT5; U3TAI7; A0A077LA64; J3SBP3; A0A0F7Z2Q3; A0A2D0TC04; A0A2D4K5D9; T1D6P7; T2HPD6; A0A2D4FR34; A0A2D4P521; W8E7D1; T2HP62; U3TBJ5	0	2	0.2452	0	1	1	546.794	1092.58	1.88578	0.00103018	HCD	MS2	53.638	50	54.2985	24920	180918_AB_Venom_brown_cobra.raw	0/0	2.0828	0	0.001398
FALSE	High	Sequest HT (A2)	Rejected	LAAIcFAGAPYNDnNYNIDLK	C5(Carbamidomethyl); N14(Deamidated)	FALSE	TRUE	2	9	P15445; Q5G290	Q92085; Q6T179; P15445; Q9I900; Q92084; Q5G291; Q5G290; Q92086; P60043	0	2	0	0	1	1	1179.56	2358.11	0.789259	0.000930579	HCD	MS2	0	50	54.2972	24919	180918_AB_Venom_brown_cobra.raw	0/0	3.24007	0	1.846e-10
FALSE	High	Sequest HT (A2)	Rejected	ATLDLFGEWR		FALSE	TRUE	1	1	Q9PVK7	Q9PVK7	0	2		0	2	2	604.308	1207.61	-0.973908	-0.000588051	HCD	MS2	31.5439	50	68.8182	32776	180918_AB_Venom_brown_cobra.raw	0/0	2.6676	0	2.686e-05
FALSE	High	Sequest HT (A2)	Unambiguous	KLVPLFSK		FALSE	TRUE	1	5	P01441	Q9PS34; P60309; P01441; P60308; P60307	1	2	0.3686	0	1	1	466.303	931.598	0.33377	0.00015547	HCD	MS2	31.6058	50	68.821	32778	180918_AB_Venom_brown_cobra.raw	0/0	2.35514	0	0.001571
FALSE	High	Sequest HT (A2)	Unambiguous	VLLPSFLAAGGDGYYMLK		FALSE	TRUE	2	5	A0A194AS98; A0A2I4HXH5	V8NYW9; U3FYP9; A0A194AS98; A0A0F7YZM6; A0A2I4HXH5	0	3	0.4734	0	1	1	639.007	1915.01	1.15166	0.000735147	HCD	MS2	15.4985	50	68.8396	32787	180918_AB_Venom_brown_cobra.raw	0/0	1.87954	0	0.0001365
FALSE	High	Sequest HT (A2)	Unambiguous	HVVVVGAGMAGLSAAYVLAGAGHK		FALSE	TRUE	3	8	A0A346CIA4; A8QL58; A0A098LX00	A0A346CIA4; A0A346CIA5; A0A2D4ELD1; A8QL58; A0A2D4EKA5; A0A098LX00; A0A2D4G4D6; Q4JHE3	0	3	0.7299	0	1	1	745.741	2235.21	1.07915	0.000804044	HCD	MS2	16.183	50	68.8597	32797	180918_AB_Venom_brown_cobra.raw	0/0	4.1142	0	8.652e-09
FALSE	High	Sequest HT (A2)	Selected	AVPFVIVPLEQGLHDVEIK		FALSE	TRUE	1	1	Q91132	Q91132	0	2	0.0351	0	1	1	1052.1	2103.18	-0.343755	-0.00036149	HCD	MS2	0	50	68.8754	32806	180918_AB_Venom_brown_cobra.raw	0/0	3.98555	0	2.494e-11
FALSE	High	Sequest HT (A2)	Rejected	AVPFVIVPLqQGLHDIEVK	Q10(Deamidated)	FALSE	TRUE	0	5		V8N3I6; A8QL54; A0A346CI96; A0A346CLZ6; A0A081DUB7	0	2		0.0351	2	2	1052.1	2103.18	-0.343959	-0.000361705	HCD	MS2	0	50	68.8754	32806	180918_AB_Venom_brown_cobra.raw	0/0	3.85225	0	2.684e-09
FALSE	High	Sequest HT (A2)	Rejected	LAAIcFAGAPYnDNNYNIDLK	C5(Carbamidomethyl); N12(Deamidated)	FALSE	TRUE	2	9	P15445; Q5G290	Q92085; Q6T179; P15445; Q9I900; Q92084; Q5G291; Q5G290; Q92086; P60043	0	2	0	0	1	1	1179.56	2358.12	5.44822	0.00642374	HCD	MS2	14.8646	50	68.8784	32808	180918_AB_Venom_brown_cobra.raw	0/0	3.61255	0	3.148e-10
FALSE	High	Sequest HT (A2)	Selected	LAAIcFAGAPYNnnNYNIDLK	C5(Carbamidomethyl); N13(Deamidated); N14(Deamidated)	FALSE	TRUE	1	4	P00597	Q91133; P00598; P00597; P00596	0	2		0	2	2	1179.56	2358.11	0.789077	0.000930364	HCD	MS2	0	50	54.2972	24919	180918_AB_Venom_brown_cobra.raw	0/0	3.24007	0	1.846e-10
FALSE	High	Sequest HT (A2)	Rejected	LAAIcFAGAPYNNnNYNIDLK	C5(Carbamidomethyl); N14(Deamidated)	FALSE	TRUE	1	4	P00597	Q91133; P00598; P00597; P00596	0	3		0.048	3	3	786.379	2357.12	-0.533829	-0.000419434	HCD	MS2	0.967746	28.6875	68.8094	32772	180918_AB_Venom_brown_cobra.raw	0/0	5.3583	0	3.123e-08
FALSE	High	Sequest HT (A2)	Unambiguous	ADVTFDSNTAFESLVVSPDKK		FALSE	TRUE	1	5	P82885	A0A182C6D0; A0A098LWX5; P82885; V8NEU2; P83234	1	3	0.731	0	1	1	757.378	2270.12	0.0822343	6.22272e-05	HCD	MS2	0.269052	11.7992	54.3604	24955	180918_AB_Venom_brown_cobra.raw	0/0	6.05858	0	7.896e-12
FALSE	High	Sequest HT (A2)	Unambiguous	cPTLTNQcIALLGPHFTVSPK	C1(Carbamidomethyl); C8(Carbamidomethyl)	FALSE	TRUE	1	1	P82942	P82942	0	4	0.5753	0	1	1	589.306	2354.2	0.963908	0.000567308	HCD	MS2	11.2065	50	54.362	24956	180918_AB_Venom_brown_cobra.raw	0/0	5.84435	0	1.158e-09
FALSE	High	Sequest HT (A2)	Unambiguous	GGSGTPVDDLDR		FALSE	TRUE	8	32	A4FS04; P25498; P15445; P60044; P00600; Q6SLM2; P00597; P60045	P00615; A4FS04; Q91133; Q45Z48; Q45Z53; P00598; Q92085; Q6T179; A0A2D4PTY2; P25498; A0A2H6NIR3; P15445; Q9I900; P60044; Q92084; P00600; P00595; P00614; Q92086; Q6SLM2; P00597; P60045; R4G2E0; P00601; H8PG85; A0A2D4PRR8; A0A2D4NMB1; R4G7E9; A0A2D4PRN1; P00596; R4FI79; P10116	0	2	0.4314	0	1	1	594.778	1188.55	-0.308693	-0.000183448	HCD	MS2	53.6591	50	54.4837	25021	180918_AB_Venom_brown_cobra.raw	0/0	2.54667	0	0.001481
FALSE	High	Sequest HT (A2)	Unambiguous	ADVTFDSNTAFESLVVSPDKK		FALSE	TRUE	1	5	P82885	A0A182C6D0; A0A098LWX5; P82885; V8NEU2; P83234	1	2	0.5545	0	1	1	1135.56	2270.11	-2.89622	-0.00328739	HCD	MS2	9.49018	50	54.4809	25019	180918_AB_Venom_brown_cobra.raw	0/0	2.20451	0	1.341e-07
FALSE	High	Sequest HT (A2)	Unambiguous	RVDLGcAATcPTVK	C6(Carbamidomethyl); C10(Carbamidomethyl)	FALSE	TRUE	1	3	P01391	P25671; E2IU01; P01391	1	3	0.4056	0	1	1	516.595	1547.77	2.02491	0.0010447	HCD	MS2	37.4701	50	54.468	25012	180918_AB_Venom_brown_cobra.raw	0/0	2.49323	0	0.001482
FALSE	High	Sequest HT (A2)	Unambiguous	TYSYEcSQGTLTcK	C6(Carbamidomethyl); C13(Carbamidomethyl)	FALSE	TRUE	4	11	A4FS04; P25498; P15445; P00597	A4FS04; Q91133; P00598; Q92085; P25498; P15445; Q9I900; Q92084; Q92086; P00597; P00596	0	2	0.684	0	1	1	849.362	1697.72	1.64024	0.00139233	HCD	MS2	25.4041	50	54.4652	25010	180918_AB_Venom_brown_cobra.raw	0/0	2.11621	0	5.188e-06
FALSE	High	Sequest HT (A2)	Rejected	VLSFILPHRPDNSEScADKSPNnLWVEER	C16(Carbamidomethyl); N23(Deamidated)	FALSE	TRUE	0	7		A0A2D4P571; A0A0F7YYZ8; U3FAB3; A0A2H6N6S6; A0A2D4K5D9; A0A2D4P537; A0A2D4FR34	1	5		0.0045	3	3	682.935	3410.65	0.912823	0.000622663	HCD	MS2	14.5099	50	54.4638	25009	180918_AB_Venom_brown_cobra.raw	0/0	4.38566	0	1.894e-06
FALSE	High	Sequest HT (A2)	Selected	VLSFILPHRPDNSEScADKSPDNLWVEER	C16(Carbamidomethyl)	FALSE	TRUE	1	1	A0A2D0TC04	A0A2D0TC04	1	5		0	2	2	682.935	3410.65	0.912949	0.000622749	HCD	MS2	14.5099	50	54.4638	25009	180918_AB_Venom_brown_cobra.raw	0/0	4.41436	0	7.549e-07
FALSE	High	Sequest HT (A2)	Rejected	VLSFILPHRPDNSEScADKSPnNLWVEER	C16(Carbamidomethyl); N22(Deamidated)	FALSE	TRUE	0	7		A0A2D4P571; A0A0F7YYZ8; U3FAB3; A0A2H6N6S6; A0A2D4K5D9; A0A2D4P537; A0A2D4FR34	1	5	0	0	1	1	682.935	3410.65	0.912823	0.000622663	HCD	MS2	14.5099	50	54.4638	25009	180918_AB_Venom_brown_cobra.raw	0/0	4.41436	0	7.549e-07
[truncated: 7,066 more rows]

## Sheet: Target Proteins
	200401_Naja_oxiana_Venom_with_serpentes_database_Target Protein
[truncated: 1,028 more rows]

## Sheet: Target Protein Groups
	200401_Naja_oxiana_Venom_with_serpentes_database_Target Protein Group
[truncated: 140 more rows]

## Sheet: Sepents-Database_Denovo Sequen
						200401_Naja_oxiana_Venom_with_serpentes_database_denovo peptide_matches
[truncated: 231 more rows]
