# Supplementary material for: Proteomic Investigations of Two Pakistani Naja Snake Venoms Species Unravel the Venom Complexity, Posttranslational Modifications, and Presence of Extracellular Vesicles
Source: Toxins (Basel). 2020 Oct 22;12(11):669. doi: 10.3390/toxins12110669 (PMC7690644; doi:10.3390/toxins12110669)
Supplement: Supplementary file 1 [file toxins-12-00669-s001.zip › Table S6-Proteomic data of Naja oxiana venom searched against King cobra data base.xlsx]

## Sheet: Target Protein Group
		Venom_Naja_oxiana_searched_against_King_Cobra_Denovo_sequences_naja_naja_Denovo_sequences_naja_oxiana_TargetProteinGroup
Checked	Protein Group ID	# Proteins	# Unique Peptides	# Peptides	# PSMs	Group Description	Found in Samples: [S4] F4: Sample	Found in Sample Groups: [S4] F4: Sample
False	260	2	10	10	98	[Master Protein] Glutathione peroxidase (Fragment) OS=Ophiophagus hannah OX=8665 GN=Gpx3 PE=3 SV=1	High	High
False	113	2	8	8	26	[Master Protein] 5'-nucleotidase (Fragment) OS=Ophiophagus hannah OX=8665 GN=NT5E PE=4 SV=1	High	High
False	415	2	7	7	85	[Master Protein] Uncharacterized protein OS=Ophiophagus hannah OX=8665 GN=L345_13461 PE=4 SV=1	High	High
False	372	1	4	4	23	[Master Protein] Uncharacterized protein OS=Ophiophagus hannah OX=8665 GN=L345_16118 PE=3 SV=1	High	High
False	171	1	4	4	6	[Master Protein] Tissue-type plasminogen activator (Fragment) OS=Ophiophagus hannah OX=8665 GN=PLAT PE=3 SV=1	High	High
False	595	1	4	4	6	[Master Protein] Endonuclease domain-containing 1 protein OS=Ophiophagus hannah OX=8665 GN=ENDOD1 PE=4 SV=1	High	High
False	683	1	4	4	6	[Master Protein] Uncharacterized protein (Fragment) OS=Ophiophagus hannah OX=8665 GN=L345_12110 PE=4 SV=1	High	High
False	257	1	4	4	5	[Master Protein] Peptidyl-glycine alpha-amidating monooxygenase (Fragment) OS=Ophiophagus hannah OX=8665 GN=Pam PE=4 SV=1	High	High
False	655	1	4	4	4	[Master Protein] Golgi apparatus protein 1 (Fragment) OS=Ophiophagus hannah OX=8665 GN=GLG1 PE=4 SV=1	High	High
False	121	1	4	4	4	[Master Protein] Calreticulin OS=Ophiophagus hannah OX=8665 GN=CALR PE=3 SV=1	High	High
False	439	3	3	5	26	[Master Protein] Complement C3 (Fragment) OS=Ophiophagus hannah OX=8665 GN=C3 PE=4 SV=1	High	High
False	22	3	3	4	178	[Master Protein] de novo Cytotoxin SP15c	High	High
False	430	4	3	4	145	[Master Protein] Uncharacterized protein (Fragment) OS=Ophiophagus hannah OX=8665 GN=L345_17517 PE=3 SV=1	High	High
False	50	3	3	3	18	[Master Protein] de novo C4b-binding protein alpha chain-like isoform X1	High	High
False	86	2	3	3	9	[Master Protein] de novo Ophiophagus venom factor	High	High
False	434	1	3	3	9	[Master Protein] Tumor necrosis factor receptor superfamily member 11B OS=Ophiophagus hannah OX=8665 GN=TNFRSF11B PE=4 SV=1	High	High
False	199	2	3	3	7	[Master Protein] de novo Cytotoxin 1	High	High
False	274	3	3	3	7	[Master Protein] de novo cardiotoxin 7a	High	High
False	201	2	3	3	4	[Master Protein] Neuroendocrine convertase 1 (Fragment) OS=Ophiophagus hannah OX=8665 GN=PCSK1 PE=3 SV=1	High	High
False	68	1	3	3	3	[Master Protein] Extracellular matrix protein 1 (Fragment) OS=Ophiophagus hannah OX=8665 GN=Ecm1 PE=4 SV=1	High	High
False	585	1	3	3	3	[Master Protein] Aminopeptidase N (Fragment) OS=Ophiophagus hannah OX=8665 GN=ANPEP PE=4 SV=1	High	High
False	665	6	3	3	3	[Master Protein] Keratin, type I cytoskeletal 18 (Fragment) OS=Ophiophagus hannah OX=8665 GN=KRT18 PE=3 SV=1	Not Found	Not Found
False	521	1	3	3	3	[Master Protein] Heat shock 70 kDa protein 13 OS=Ophiophagus hannah OX=8665 GN=HSPA13 PE=3 SV=1	High	High
False	698	1	3	3	3	[Master Protein] Sulfhydryl oxidase OS=Ophiophagus hannah OX=8665 GN=QSOX1 PE=4 SV=1	High	High
False	4	1	3	3	3	[Master Protein] Endoplasmic reticulum resident protein 44 OS=Ophiophagus hannah OX=8665 GN=Erp44 PE=4 SV=1	High	High
False	190	3	2	4	14	[Master Protein] Uncharacterized protein (Fragment) OS=Ophiophagus hannah OX=8665 GN=L345_16505 PE=4 SV=1	High	High
False	591	2	2	3	68	[Master Protein] de novo Cytotoxin 1	High	High
False	639	2	2	3	66	[Master Protein] de novo cytotoxin 17, partial	High	High
False	151	2	2	3	38	[Master Protein] de novo Cytotoxin 3a	High	High
False	662	1	2	3	3	[Master Protein] Alpha-fetoprotein (Fragment) OS=Ophiophagus hannah OX=8665 GN=AFP PE=4 SV=1	High	High
False	136	2	2	2	270	[Master Protein] de novo Cytotoxin Vc-5	High	High
False	696	2	2	2	215	[Master Protein] de novo cardiotoxin 1e	High	High
False	618	2	2	2	171	[Master Protein] de novo Ohanin	High	High
False	287	2	2	2	115	[Master Protein] de novo three-finger toxin precursor, partial	High	High
False	87	2	2	2	100	[Master Protein] de novo Long neurotoxin homolog	High	High
False	175	2	2	2	98	[Master Protein] de novo Alpha-cobratoxin	High	High
False	296	2	2	2	77	[Master Protein] de novo Muscarinic toxin-like protein 2	High	High
False	499	2	2	2	75	[Master Protein] de novo Weak toxin S4C11	High	High
False	49	1	2	2	58	[Master Protein] de novo Venom nerve growth factor 2	High	High
False	565	2	2	2	44	[Master Protein] de novo Snake venom metalloproteinase	High	High
False	367	2	2	2	43	[Master Protein] de novo Cytotoxin Vc-5	High	High
False	436	1	2	2	42	[Master Protein] de novo Muscarinic toxin-like protein 2	High	High
False	672	2	2	2	40	[Master Protein] de novo Complement decay-accelerating factor transmembrane isoform, partial	High	High
False	83	2	2	2	30	[Master Protein] de novo Cobrotoxin III	High	High
False	61	1	2	2	27	[Master Protein] de novo tyrosine-protein phosphatase non-receptor type 11-like	High	High
False	202	1	2	2	25	[Master Protein] de novo Cytotoxin SP15c	High	High
False	383	2	2	2	14	[Master Protein] de novo Cardiotoxin 7a	High	High
False	176	1	2	2	11	[Master Protein] de novo cardiotoxin 7a	High	High
False	75	1	2	2	10	[Master Protein] de novo Cytotoxin homolog	High	High
False	471	2	2	2	9	[Master Protein] de novo Snake venom metalloproteinase	High	High
False	101	1	2	2	9	[Master Protein] de novo L-amino acid oxidase, partial	High	High
False	632	1	2	2	9	[Master Protein] de novo L-amino acid oxidase, partial	High	High
False	122	1	2	2	9	[Master Protein] de novo Weak neurotoxin 7	High	High
False	508	2	2	2	9	[Master Protein] de novo Snake venom metalloproteinase	High	High
False	669	2	2	2	9	[Master Protein] de novo Cysteine-rich venom protein annuliferin-b	High	High
False	659	2	2	2	8	[Master Protein] de novo L-amino-acid oxidase	High	High
False	290	2	2	2	7	[Master Protein] de novo Cobrotoxin-b	High	High
False	477	2	2	2	7	[Master Protein] de novo Weak toxin CM-11	High	High
False	219	1	2	2	6	[Master Protein] de novo Glycerol-3-phosphate acyltransferase 1, mitochondrial, partial	High	High
False	410	1	2	2	6	[Master Protein] de novo three finger toxin V	High	High
False	347	2	2	2	5	[Master Protein] de novo L-amino-acid oxidase	High	High
False	424	1	2	2	5	[Master Protein] de novo three-finger toxin precursor, partial	High	High
False	609	2	2	2	5	[Master Protein] Amine oxidase (Fragment) OS=Ophiophagus hannah OX=8665 GN=L345_14746 PE=3 SV=1	High	High
False	337	1	2	2	4	[Master Protein] de novo Venom nerve growth factor 3	High	High
False	567	2	2	2	4	[Master Protein] de novo Snake venom metalloproteinase	High	High
False	472	1	2	2	4	[Master Protein] de novo Snake venom metalloproteinase	High	High
False	228	1	2	2	4	[Master Protein] Complement C3 (Fragment) OS=Ophiophagus hannah OX=8665 GN=C3 PE=4 SV=1	High	High
False	563	1	2	2	3	[Master Protein] de novo Weak toxin S4C11	High	High
False	423	1	2	2	3	[Master Protein] de novo Cobrotoxin-b	High	High
False	10	2	2	2	3	[Master Protein] de novo Weak neurotoxin 10	High	High
False	314	2	2	2	3	[Master Protein] de novo Muscarinic toxin-like protein 1	High	High
False	255	2	2	2	3	[Master Protein] de novo Chain A, Crystal structure of 5'-nucleotidase from venom of Naja atra	High	High
False	634	2	2	2	2	[Master Protein] de novo phospholipase B1, partial	High	High
False	359	1	2	2	2	[Master Protein] de novo Cytotoxin Vc-5	High	High
False	92	1	2	2	2	[Master Protein] Phospholipase B-like (Fragment) OS=Ophiophagus hannah OX=8665 GN=PLBD1 PE=3 SV=1	High	High
False	370	1	2	2	2	[Master Protein] de novo Cobra venom factor	High	High
False	85	2	2	2	2	[Master Protein] de novo Weak toxin CM-1b	High	High
False	437	2	2	2	2	[Master Protein] de novo Endonuclease domain-containing 1 protein, partial	High	High
False	432	1	2	2	2	[Master Protein] de novo aminopeptidase N	High	High
False	453	3	2	2	2	[Master Protein] de novo L-amino-acid oxidase	High	High
False	677	1	2	2	2	[Master Protein] de novo aminopeptidase N	High	High
False	41	1	2	2	2	[Master Protein] de novo Weak toxin CM-11	High	High
False	268	1	2	2	2	[Master Protein] WD repeat and FYVE domain-containing protein 1 OS=Ophiophagus hannah OX=8665 GN=WDFY1 PE=3 SV=1	High	High
False	382	2	2	2	2	[Master Protein] de novo L-amino-acid oxidase	High	High
False	400	1	2	2	2	[Master Protein] de novo Weak neurotoxin 7	High	High
False	27	2	2	2	2	[Master Protein] de novo Muscarinic toxin-like protein 3	High	High
False	30	2	1	2	139	[Master Protein] de novo Venom nerve growth factor 3	High	High
False	628	3	1	2	104	[Master Protein] de novo Phospholipase A2 3	High	High
False	14	2	1	2	100	[Master Protein] de novo Venom nerve growth factor 3	High	High
False	261	4	1	2	89	[Master Protein] de novo nerve growth factor	High	High
False	321	2	1	2	74	[Master Protein] de novo Cytotoxin SP15c	High	High
False	614	2	1	2	73	[Master Protein] de novo Cytotoxin SP15c	High	High
False	361	2	1	2	65	[Master Protein] de novo Cytotoxin 1	High	High
False	89	3	1	2	37	[Master Protein] de novo Phospholipase A2 3	High	High
False	292	2	1	2	36	[Master Protein] de novo Cytotoxin 3a	High	High
False	94	2	1	2	31	[Master Protein] de novo cytotoxin 17, partial	High	High
False	180	2	1	2	31	[Master Protein] de novo Cytotoxin 3a	High	High
False	444	2	1	2	29	[Master Protein] de novo Chain A, Crystal Structure Of Natrin, A Snake Venom Crisp From Taiwan Cobra	High	High
False	512	3	1	2	26	[Master Protein] de novo Phospholipase A2 3	High	High
False	525	2	1	2	26	[Master Protein] de novo cysteine rich secretory protein 2, partial	High	High
False	507	1	1	2	4	[Master Protein] de novo Alpha-fetoprotein, partial	High	High
False	333	1	1	1	130	[Master Protein] de novo Acidic phospholipase A2 1	High	High
False	143	1	1	1	114	[Master Protein] de novo Acidic phospholipase A2 C	High	High
False	592	1	1	1	95	[Master Protein] de novo Acidic phospholipase A2 C	High	High
False	166	1	1	1	93	[Master Protein] de novo Long neurotoxin 4	High	High
False	28	1	1	1	91	[Master Protein] de novo Cysteine-rich venom protein natrin-1	High	High
False	429	1	1	1	83	[Master Protein] de novo three-finger toxin precursor, partial	High	High
False	107	1	1	1	81	[Master Protein] de novo Disks large-like 1, partial	High	High
False	288	1	1	1	81	[Master Protein] de novo Long neurotoxin 7	High	High
False	241	1	1	1	81	[Master Protein] de novo Acidic phospholipase A2 1	High	High
False	408	1	1	1	76	[Master Protein] de novo Acidic phospholipase A2 C	High	High
False	112	1	1	1	73	[Master Protein] de novo Pseudouridine-5'-monophosphatase, partial	High	High
False	598	1	1	1	71	[Master Protein] de novo Venom nerve growth factor 2	High	High
False	428	1	1	1	65	[Master Protein] de novo Snake venom metalloproteinase	High	High
False	213	1	1	1	62	[Master Protein] de novo Venom nerve growth factor 2	High	High
False	59	1	1	1	60	[Master Protein] de novo Snake venom metalloproteinase	High	High
False	551	1	1	1	59	[Master Protein] de novo Muscarinic toxin-like protein 2	High	High
False	124	1	1	1	58	[Master Protein] de novo Cysteine-rich venom protein natrin-1	High	High
False	587	1	1	1	57	[Master Protein] de novo Snake venom metalloproteinase	High	High
False	243	1	1	1	56	[Master Protein] de novo Alpha-cobratoxin	High	High
False	125	1	1	1	51	[Master Protein] de novo Helicopsin	High	High
False	323	1	1	1	48	[Master Protein] de novo Long Neurotoxin	High	High
False	390	1	1	1	44	[Master Protein] de novo Snake venom metalloproteinase	High	High
False	191	1	1	1	44	[Master Protein] de novo Snake venom metalloproteinase	High	High
False	47	1	1	1	43	[Master Protein] de novo Complement decay-accelerating factor transmembrane isoform, partial	High	High
False	285	1	1	1	43	[Master Protein] de novo Leucine-rich repeat, immunoglobulin-like domain and transmembrane domain-containing protein 3, partial	High	High
False	588	1	1	1	43	[Master Protein] de novo Intraflagellar transport protein 88-like protein	High	High
False	520	1	1	1	42	[Master Protein] de novo three-finger toxin precursor, partial	High	High
False	673	1	1	1	42	[Master Protein] de novo Nuclear pore complex protein	High	High
False	362	1	1	1	41	[Master Protein] de novo three-finger toxin precursor, partial	High	High
False	605	1	1	1	41	[Master Protein] de novo Neuronal PAS domain-containing protein 2, partial	High	High
False	704	1	1	1	40	[Master Protein] de novo Venom nerve growth factor 2	High	High
False	291	1	1	1	36	[Master Protein] de novo Acidic phospholipase A2 3	High	High
False	482	1	1	1	36	[Master Protein] de novo L-amino acid oxidase, partial	High	High
False	88	1	1	1	36	[Master Protein] de novo L-amino-acid oxidase	High	High
False	345	1	1	1	36	[Master Protein] de novo Cobra venom factor	High	High
False	601	1	1	1	35	[Master Protein] de novo Cobra venom factor	High	High
False	117	1	1	1	35	[Master Protein] de novo Acidic phospholipase A2 2	High	High
False	141	1	1	1	32	[Master Protein] de novo cytotoxin 17, partial	High	High
False	172	1	1	1	31	[Master Protein] de novo Snake venom metalloproteinase	High	High
False	263	1	1	1	31	[Master Protein] de novo L-amino-acid oxidase	High	High
False	252	1	1	1	30	[Master Protein] de novo Zinc finger FYVE domain-containing protein 16, partial	High	High
False	572	1	1	1	30	[Master Protein] de novo Kunitz-type serine protease inhibitor	High	High
False	466	1	1	1	29	[Master Protein] de novo Snake venom metalloproteinase	High	High
False	409	1	1	1	28	[Master Protein] de novo Complement decay-accelerating factor transmembrane isoform, partial	High	High
False	431	1	1	1	27	[Master Protein] de novo Snake venom metalloproteinase	High	High
False	457	1	1	1	27	[Master Protein] de novo Snake venom metalloproteinase	High	High
False	217	1	1	1	27	[Master Protein] de novo Neurotoxin II	High	High
False	222	1	1	1	27	[Master Protein] de novo metalloproteinase 7, partial	High	High
False	454	1	1	1	26	[Master Protein] de novo phosphodiesterase, partial	High	High
False	490	1	1	1	26	[Master Protein] de novo Cobra venom factor	High	High
False	159	1	1	1	26	[Master Protein] de novo cobra venom factor 1, partia	High	High
False	580	1	1	1	25	[Master Protein] de novo Snake venom metalloproteinase	High	High
False	308	1	1	1	25	[Master Protein] de novo Acidic phospholipase A2 3	High	High
False	185	1	1	1	24	[Master Protein] de novo Muscarinic toxin-like protein	High	High
False	142	1	1	1	20	[Master Protein] de novo cobra venom factor 1, partial	High	High
False	690	1	1	1	19	[Master Protein] de novo Weak neurotoxin 7	High	High
False	25	1	1	1	19	[Master Protein] de novo Kunitz-type serine protease inhibitor isoform 7	High	High
False	34	1	1	1	18	[Master Protein] de novo Collagen alpha-1(IV) chain, partial	High	High
False	556	1	1	1	18	[Master Protein] de novo Melanocyte-stimulating hormone receptor, partial	High	High
False	365	1	1	1	18	[Master Protein] de novo Cardiotoxin-6	High	High
False	541	1	1	1	17	[Master Protein] de novo L-amino-acid oxidase	High	High
False	681	1	1	1	17	[Master Protein] de novo Cytotoxin SP15c	High	High
False	9	1	1	1	17	[Master Protein] de novo cobra venom factor 1, partial	High	High
False	15	1	1	1	16	[Master Protein] de novo Long neurotoxin 1	High	High
False	36	1	1	1	16	[Master Protein] de novo Zinc phosphodiesterase ELAC protein 2, partial	High	High
False	473	1	1	1	15	[Master Protein] de novo Snake venom metalloproteinase	High	High
False	445	1	1	1	14	[Master Protein] de novo three-finger toxin precursor, partial	High	High
False	610	1	1	1	14	[Master Protein] de novo Complement decay-accelerating factor transmembrane isoform, partial	High	High
False	693	1	1	1	14	[Master Protein] de novo cobra venom factor, partial	High	High
False	602	1	1	1	14	[Master Protein] de novo Acidic phospholipase A2 1	High	High
False	280	1	1	1	13	[Master Protein] de novo Cadherin EGF LAG seven-pass G-type receptor 2, partial	High	High
False	212	1	1	1	13	[Master Protein] de novo Cobra venom factor	High	High
False	480	1	1	1	13	[Master Protein] de novo Snake venom metalloproteinase	High	High
False	138	1	1	1	13	[Master Protein] de novo Cobra venom factor	High	High
False	500	1	1	1	13	[Master Protein] de novo Vigilin, partial	High	High
False	31	1	1	1	12	[Master Protein] de novo Ohanin	High	High
False	513	1	1	1	12	[Master Protein] de novo olfactory receptor 2D2-like	High	High
False	386	1	1	1	12	[Master Protein] de novo phosphodiesterase	High	High
False	318	1	1	1	12	[Master Protein] de novo Venom nerve growth factor 2	High	High
False	558	1	1	1	12	[Master Protein] de novo Trafficking kinesin-binding protein 1, partial	High	High
False	70	1	1	1	11	[Master Protein] de novo Snake venom metalloproteinase	High	High
False	358	1	1	1	11	[Master Protein] de novo Cobra venom factor	High	High
False	568	1	1	1	11	[Master Protein] de novo Acidic phospholipase A2 1	High	High
False	350	1	1	1	11	[Master Protein] de novo Acidic phospholipase A2 1	High	High
False	227	1	1	1	11	[Master Protein] de novo Acidic phospholipase A2 1	High	High
False	569	1	1	1	11	[Master Protein] de novo Neurotoxin II	High	High
False	611	1	1	1	11	[Master Protein] de novo Ninein-like protein, partial	High	High
False	510	1	1	1	11	[Master Protein] de novo Short neurotoxin III	High	High
False	338	1	1	1	10	[Master Protein] de novo Sacsin, partial	High	High
False	543	1	1	1	10	[Master Protein] de novo L-amino-acid oxidase	High	High
False	487	1	1	1	10	[Master Protein] de novo N-acetylgalactosaminyltransferase 7 isoform X1	High	High
False	246	1	1	1	10	[Master Protein] de novo Complement decay-accelerating factor transmembrane isoform, partial	High	High
False	312	1	1	1	10	[Master Protein] de novo Cysteine-rich venom protein ophanin	High	High
False	493	1	1	1	10	[Master Protein] de novo Snake venom metalloproteinase	High	High
False	643	1	1	1	10	[Master Protein] de novo Cytotoxin 10	High	High
False	417	1	1	1	10	[Master Protein] de novo Cysteine-rich venom protein natrin-1	High	High
False	71	1	1	1	9	[Master Protein] de novo Cysteine-rich venom protein natrin-1	High	High
False	577	1	1	1	9	[Master Protein] de novo Long neurotoxin 1	High	High
False	189	1	1	1	9	[Master Protein] de novo Muscarinic toxin-like protein 3	High	High
False	340	1	1	1	9	[Master Protein] de novo three-finger toxin precursor, partial	High	High
False	352	1	1	1	9	[Master Protein] de novo Long neurotoxin 7	High	High
False	692	1	1	1	8	[Master Protein] de novo kunitz/BPTI-like toxin	High	High
False	231	1	1	1	8	[Master Protein] de novo Ubiquitin carboxyl-terminal hydrolase 24	High	High
False	613	1	1	1	8	[Master Protein] de novo Snake venom metalloproteinase-disintegrin-like mocarhagin	High	High
False	604	1	1	1	8	[Master Protein] de novo cytotoxin 17, partial	High	High
False	688	1	1	1	8	[Master Protein] de novo Cysteine-rich venom protein 1	High	High
False	168	1	1	1	8	[Master Protein] de novo Cobra venom factor gamma chain	High	High
False	275	1	1	1	8	[Master Protein] de novo Snake venom metalloproteinase	High	High
False	514	1	1	1	7	[Master Protein] de novo zinc finger protein 91-like isoform X2	High	High
False	55	1	1	1	7	[Master Protein] de novo Chain A, Crystal Structure Of Snake Venom Phosphodiesterase	High	High
False	393	1	1	1	7	[Master Protein] de novo Disintegrin and metalloproteinase domain-containing protein 21, partial	High	High
False	240	1	1	1	7	[Master Protein] de novo Cysteine-rich venom protein 25	High	High
False	413	1	1	1	7	[Master Protein] de novo Muscarinic toxin-like protein 2	High	High
False	42	1	1	1	7	[Master Protein] de novo Cysteine-rich venom protein natrin-1	High	High
False	293	1	1	1	7	[Master Protein] de novo Cobra venom factor	High	High
False	578	1	1	1	7	[Master Protein] de novo Acidic phospholipase A2 3	High	High
False	495	1	1	1	7	[Master Protein] de novo phospholipase a2	High	High
False	80	1	1	1	7	[Master Protein] de novo Cobra venom factor	High	High
False	657	1	1	1	7	[Master Protein] de novo Snake venom metalloproteinase	High	High
False	204	1	1	1	7	[Master Protein] de novo metalloproteinase, partial	High	High
False	169	1	1	1	7	[Master Protein] de novo Acidic phospholipase A2 1	High	High
False	253	1	1	1	7	[Master Protein] de novo Cobra venom factor	High	High
False	205	1	1	1	7	[Master Protein] de novo Chain A, Non-antibiotic Properties Of Tetracyclines: Structural Basis For Inhibition Of Secretory Phospholipase A2.	High	High
False	374	1	1	1	7	[Master Protein] de novo cytotoxin 17, partial	High	High
False	489	1	1	1	6	[Master Protein] de novo Complement decay-accelerating factor, partial	High	High
False	298	1	1	1	6	[Master Protein] de novo Acidic phospholipase A2 3	High	High
False	99	1	1	1	6	[Master Protein] de novo Snake venom metalloproteinase	High	High
False	225	1	1	1	6	[Master Protein] de novo phospholipase A2	High	High
False	532	1	1	1	6	[Master Protein] de novo Cysteine-rich venom protein natrin-1	High	High
False	95	1	1	1	6	[Master Protein] de novo long neurotoxin	High	High
False	455	1	1	1	6	[Master Protein] de novo Acidic phospholipase A2 1	High	High
False	387	1	1	1	6	[Master Protein] de novo Cardiotoxin-like basic polypeptide ah	High	High
False	313	1	1	1	6	[Master Protein] de novo Neurotoxin II	High	High
False	343	1	1	1	6	[Master Protein] de novo K-like metalloprotease precursor, partial	High	High
False	249	1	1	1	6	[Master Protein] de novo Thaicobrin	High	High
False	221	1	1	1	6	[Master Protein] de novo nerve growth factor, partial	High	High
False	35	1	1	1	6	[Master Protein] de novo Snake venom serine protease NaSP	High	High
False	214	1	1	1	6	[Master Protein] de novo Short neurotoxin 1	High	High
False	259	1	1	1	6	[Master Protein] de novo Cysteine-rich venom protein 1	High	High
False	467	1	1	1	5	[Master Protein] de novo Glutathione peroxidase 3, partial	High	High
False	435	1	1	1	5	[Master Protein] de novo Kunitz inhibitor I	High	High
False	178	1	1	1	5	[Master Protein] de novo Snake venom metalloproteinase	High	High
False	700	1	1	1	5	[Master Protein] de novo Long neurotoxin 7	High	High
False	164	1	1	1	5	[Master Protein] de novo cobra venom factor 1, partial	High	High
False	441	1	1	1	5	[Master Protein] de novo Acidic phospholipase A2 C	High	High
False	254	1	1	1	5	[Master Protein] de novo Decorin, partial	High	High
False	273	1	1	1	5	[Master Protein] de novo Tissue-type plasminogen activator, partial	High	High
False	108	1	1	1	5	[Master Protein] de novo Snake venom metalloproteinase	High	High
False	349	1	1	1	5	[Master Protein] de novo cardiotoxin 1e	High	High
False	128	1	1	1	5	[Master Protein] de novo Acidic phospholipase A2 C	High	High
False	593	1	1	1	5	[Master Protein] de novo Chain A, Crystal Structure Of Snake Venom Phosphodiesterase (pde) From Taiwan Cobra (naja Atra Atra)	High	High
False	405	1	1	1	5	[Master Protein] de novo Acidic phospholipase A2 C	High	High
False	105	1	1	1	5	[Master Protein] de novo Zinc metalloproteinase-disintegrin-like atrase-A	High	High
False	322	1	1	1	5	[Master Protein] de novo Long neurotoxin homolog	High	High
False	327	1	1	1	5	[Master Protein] de novo Cytotoxin Vc-5	High	High
False	332	1	1	1	5	[Master Protein] de novo Cerebellin-4	High	High
False	535	1	1	1	5	[Master Protein] de novo natriuretic peptide	High	High
False	60	1	1	1	5	[Master Protein] de novo Kunitz-type serine protease inhibitor	High	High
False	575	1	1	1	5	[Master Protein] de novo cytotoxin 17, partial	High	High
False	380	1	1	1	5	[Master Protein] de novo Snake venom metalloproteinase	High	High
False	224	1	1	1	5	[Master Protein] Uncharacterized protein OS=Ophiophagus hannah OX=8665 GN=L345_01814 PE=3 SV=1	High	High
False	549	1	1	1	4	[Master Protein] Proactivator polypeptide OS=Ophiophagus hannah OX=8665 GN=PSAP PE=4 SV=1	High	High
False	278	1	1	1	4	[Master Protein] de novo Cysteine-rich venom protein 25-A	High	High
False	552	1	1	1	4	[Master Protein] de novo Snake venom metalloproteinase	High	High
False	523	1	1	1	4	[Master Protein] de novo Glutathione peroxidase 3, partial	High	High
False	594	1	1	1	4	[Master Protein] de novo C-terminal-binding protein 1, partial	High	High
False	641	1	1	1	4	[Master Protein] de novo Cytotoxin 5	High	High
False	579	1	1	1	4	[Master Protein] de novo Acidic phospholipase A2 C	High	High
False	589	1	1	1	4	[Master Protein] de novo phospholipase a2	High	High
False	478	1	1	1	4	[Master Protein] de novo Chain A, Solution structure of a chymotrypsin inhibitor from the Taiwan cobra	High	High
False	670	1	1	1	4	[Master Protein] de novo Cobra venom factor	High	High
False	394	1	1	1	4	[Master Protein] de novo cytotoxin 17, partial	High	High
False	351	1	1	1	4	[Master Protein] de novo Acidic phospholipase A2 beta-bungarotoxin A4 chain	High	High
False	265	1	1	1	4	[Master Protein] de novo Acidic phospholipase A2 1	High	High
False	165	1	1	1	4	[Master Protein] de novo Cobra venom factor	High	High
False	63	1	1	1	4	[Master Protein] de novo Acidic phospholipase A2 2	High	High
False	251	1	1	1	4	[Master Protein] de novo three-finger toxin precursor, partial	High	High
False	266	1	1	1	4	[Master Protein] de novo nerve growth factor	High	High
False	230	1	1	1	4	[Master Protein] de novo inter-alpha-trypsin inhibitor heavy chain H4-like	High	High
False	174	1	1	1	4	[Master Protein] de novo phospholipase a2	High	High
False	45	1	1	1	4	[Master Protein] de novo Acidic phospholipase A2 C	High	High
False	109	1	1	1	4	[Master Protein] de novo Cobra venom factor	High	High
False	218	1	1	1	4	[Master Protein] de novo Snake venom metalloproteinase-disintegrin-like mocarhagin	High	High
False	20	1	1	1	4	[Master Protein] de novo Cytotoxin 3a	High	High
False	78	1	1	1	4	[Master Protein] de novo Ophiophagus venom factor	High	High
False	237	1	1	1	4	[Master Protein] de novo cobra venom factor 1, partial	High	High
False	226	1	1	1	3	[Master Protein] de novo tissue-type plasminogen activator-like, partial	High	High
False	354	1	1	1	3	[Master Protein] de novo cobra venom factor 1, partial	High	High
False	216	1	1	1	3	[Master Protein] de novo long neurotoxin	High	High
False	603	1	1	1	3	[Master Protein] de novo Snake venom metalloproteinase	High	High
False	57	1	1	1	3	[Master Protein] de novo Natriuretic peptide Na-NP	High	High
False	277	1	1	1	3	[Master Protein] de novo ubiquitin carboxyl-terminal hydrolase 24 isoform X1	High	High
False	140	1	1	1	3	[Master Protein] de novo phospholipase A2	High	High
False	479	1	1	1	3	[Master Protein] de novo papilin-like, partial	High	High
False	667	1	1	1	3	[Master Protein] de novo Zinc metalloproteinase-disintegrin-like kaouthiagin-like	High	High
False	341	1	1	1	3	[Master Protein] de novo natriuretic peptide PaNP-c precursor, partial	High	High
False	233	1	1	1	3	[Master Protein] de novo Acidic phospholipase A2 1	High	High
False	236	1	1	1	3	[Master Protein] de novo cysteine-rich secretory protein 4, partial	High	High
False	348	1	1	1	3	[Master Protein] de novo Cobra venom factor	High	High
False	32	1	1	1	3	[Master Protein] de novo Protein dispatched-like 2, partial	High	High
False	152	1	1	1	3	[Master Protein] de novo cobra serum albumin	High	High
False	150	1	1	1	3	[Master Protein] de novo Thaicobrin	High	High
False	404	1	1	1	3	[Master Protein] de novo Cysteine-rich venom protein kaouthin-1	High	High
False	186	1	1	1	3	[Master Protein] de novo Snake venom metalloproteinase	High	High
False	638	1	1	1	3	[Master Protein] de novo sodium channel protein type 1 subunit alpha	High	High
False	626	1	1	1	3	[Master Protein] de novo phospholipase A2	High	High
False	391	1	1	1	3	[Master Protein] de novo phosphodiesterase	High	High
False	195	1	1	1	3	[Master Protein] de novo nerve growth factor, partial	High	High
False	621	1	1	1	3	[Master Protein] de novo Baculoviral IAP repeat-containing protein 6, partial	High	High
False	173	1	1	1	3	[Master Protein] de novo 5' nucleotidase, partial	High	High
False	56	1	1	1	3	[Master Protein] de novo Cobra venom factor	High	High
False	170	1	1	1	3	[Master Protein] de novo Snake venom metalloproteinase	High	High
False	644	1	1	1	3	[Master Protein] de novo Cytotoxin SP15c	High	High
False	160	1	1	1	3	[Master Protein] de novo Snake venom metalloproteinase	High	High
False	616	1	1	1	3	[Master Protein] de novo Acidic phospholipase A2 C	High	High
False	51	1	1	1	3	[Master Protein] de novo Cobra venom factor	High	High
False	449	1	1	1	3	[Master Protein] de novo Chain A, Crystal structure of 5'-nucleotidase from venom of Naja atra	High	High
False	452	1	1	1	3	[Master Protein] de novo venom PRY-SPRY domain-containing protein, partial	High	High
False	209	1	1	1	3	[Master Protein] de novo SUMO-specific isopeptidase USPL1 isoform X1	High	High
False	331	1	1	1	3	[Master Protein] de novo Cobra venom factor	High	High
False	620	1	1	1	3	[Master Protein] de novo cytotoxin 17, partial	High	High
False	330	1	1	1	3	[Master Protein] de novo Snake venom metalloproteinase	High	High
False	406	1	1	1	3	[Master Protein] de novo complement protein C3-2	High	High
False	675	1	1	1	3	[Master Protein] de novo putative long neurotoxin	High	High
False	571	1	1	1	3	[Master Protein] de novo Short neurotoxin 1	High	High
False	93	2	1	1	3	[Master Protein] de novo cobra venom factor 1, partial	Not Found	Not Found
False	304	1	1	1	3	[Master Protein] de novo tissue-type plasminogen activator-like, partial	High	High
False	96	1	1	1	3	[Master Protein] de novo snake venom metalloproteinase 27, partial	High	High
False	133	1	1	1	3	[Master Protein] de novo venom factor-like, partial	High	High
False	114	1	1	1	3	[Master Protein] de novo cobra venom factor, partial	High	High
False	524	1	1	1	3	[Master Protein] de novo Muscarinic toxin-like protein	High	High
False	562	1	1	1	3	[Master Protein] de novo Cobra venom factor	High	High
False	295	1	1	1	3	[Master Protein] de novo L-amino-acid oxidase	High	High
False	695	1	1	1	3	[Master Protein] de novo cytotoxin 17, partial	High	High
False	530	1	1	1	3	[Master Protein] de novo Long neurotoxin 4	High	High
False	531	1	1	1	3	[Master Protein] de novo Cysteine-rich venom protein 1	High	High
False	5	1	1	1	3	[Master Protein] de novo Snake venom metalloproteinase	High	High
False	699	1	1	1	3	[Master Protein] de novo Cysteine-rich venom protein natrin-1	High	High
False	545	1	1	1	3	[Master Protein] de novo L-amino-acid oxidase	High	High
False	247	1	1	1	3	[Master Protein] de novo L-amino acid oxidase, partial	High	High
False	13	1	1	1	3	[Master Protein] de novo cobra serum albumin	High	High
False	115	1	1	1	3	[Master Protein] de novo Cobra venom factor	High	High
False	679	1	1	1	3	[Master Protein] de novo Snake venom metalloproteinase	High	High
False	325	1	1	1	3	[Master Protein] de novo venom factor	High	High
False	491	1	1	1	3	[Master Protein] de novo venom factor	High	High
False	238	1	1	1	3	[Master Protein] de novo venom factor	High	High
False	503	1	1	1	3	[Master Protein] de novo ubiquitin carboxyl-terminal hydrolase CYLD	High	High
False	16	1	1	1	3	[Master Protein] de novo kappa-cobrotoxin	High	High
False	102	1	1	1	2	[Master Protein] de novo phosphodiesterase, partial	High	High
False	163	1	1	1	2	[Master Protein] de novo Cysteine-rich venom protein 2	High	High
False	486	1	1	1	2	[Master Protein] de novo L-amino acid oxidase precursor	High	High
False	529	1	1	1	2	[Master Protein] de novo Coagulation factor X isoform 1, partial	High	High
False	496	1	1	1	2	[Master Protein] de novo Snake venom metalloproteinase-disintegrin-like mocarhagin	High	High
False	582	1	1	1	2	[Master Protein] de novo Cysteine-rich venom protein 25	High	High
False	547	1	1	1	2	[Master Protein] de novo Ohanin	High	High
False	546	1	1	1	2	[Master Protein] de novo Cysteine-rich venom protein ophanin	High	High
False	177	1	1	1	2	[Master Protein] de novo Acidic phospholipase A2 2	High	High
False	179	1	1	1	2	[Master Protein] de novo bradykinin-potentiating and C-type natriuretic peptides, partial	High	High
False	533	1	1	1	2	[Master Protein] de novo three-finger toxin precursor, partial	High	High
False	537	1	1	1	2	[Master Protein] de novo Aldehyde dehydrogenase family 3 member B1, partial	High	High
False	422	1	1	1	2	[Master Protein] de novo nerve growth factor beta chain precursor	High	High
False	584	1	1	1	2	[Master Protein] de novo Muscarinic toxin-like protein 3	High	High
False	624	1	1	1	2	[Master Protein] de novo Snake venom metalloproteinase;	High	High
False	540	1	1	1	2	[Master Protein] de novo Cardiotoxin 7a;	High	High
False	627	1	1	1	2	[Master Protein] de novo three-finger toxin precursor, partial	High	High
False	181	1	1	1	2	[Master Protein] de novo Weak toxin S4C11	High	High
False	416	1	1	1	2	[Master Protein] de novo Low molecular weight phosphotyrosine protein phosphatase, partial	High	High
False	182	1	1	1	2	[Master Protein] de novo Long neurotoxin 1	High	High
False	414	1	1	1	2	[Master Protein] de novo venom factor	High	High
False	629	1	1	1	2	[Master Protein] de novo cobra serum albumin	High	High
False	72	1	1	1	2	[Master Protein] de novo Cobra venom factor alpha chain	High	High
False	483	1	1	1	2	[Master Protein] de novo Acidic phospholipase A2 1	High	High
False	111	1	1	1	2	[Master Protein] de novo Cardiotoxin 7a	High	High
False	67	1	1	1	2	[Master Protein] de novo Chain A, Crystal Structure Of Snake Venom Phosphodiesterase (pde) From Taiwan Cobra (naja Atra Atra)	High	High
False	145	1	1	1	2	[Master Protein] de novo Cardiotoxin 7a	High	High
False	464	1	1	1	2	[Master Protein] de novo Cobra venom factor alpha chain	High	High
False	127	1	1	1	2	[Master Protein] Ribonuclease T2 OS=Ophiophagus hannah OX=8665 GN=RNASET2 PE=3 SV=1	High	High
False	462	1	1	1	2	[Master Protein] de novo Snake venom serine protease	High	High
False	126	1	1	1	2	[Master Protein] de novo Snake venom metalloproteinase	High	High
False	123	1	1	1	2	[Master Protein] de novo Glycerol-3-phosphate acyltransferase 4	High	High
False	502	1	1	1	2	[Master Protein] de novo Keratin, type I cytoskeletal 19, partial	High	High
False	90	1	1	1	2	[Master Protein] de novo Snake venom metalloproteinase	High	High
False	459	1	1	1	2	[Master Protein] de novo three-finger toxin precursor, partial	High	High
False	91	1	1	1	2	[Master Protein] de novo Chain A, Putative Ancestral Mamba Toxin 1	High	High
False	560	1	1	1	2	[Master Protein] de novo Rac GTPase-activating protein 1, partial	High	High
False	517	1	1	1	2	[Master Protein] de novo transmembrane protein 41A	High	High
False	501	1	1	1	2	[Master Protein] de novo Snake venom metalloproteinase	High	High
False	43	1	1	1	2	[Master Protein] de novo Chain A, Crystal Structure Of Snake Venom Phosphodiesterase (pde) From Taiwan Cobra	High	High
False	129	1	1	1	2	[Master Protein] de novo Snake venom serine protease 3	High	High
False	450	1	1	1	2	[Master Protein] de novo Homeobox protein cut-like 2, partial	High	High
False	498	1	1	1	2	[Master Protein] de novo protein PRRC2C isoform X7	High	High
False	608	1	1	1	2	[Master Protein] de novo phospholipase A2	High	High
False	52	1	1	1	2	[Master Protein] de novo Muscarinic toxin-like protein 2	High	High
False	74	1	1	1	2	[Master Protein] de novo Tissue-type plasminogen activator, partial	High	High
False	443	1	1	1	2	[Master Protein] de novo Glutathione peroxidase 3, partial	High	High
False	48	1	1	1	2	[Master Protein] de novo Zinc metalloproteinase-disintegrin-like atrase-A	High	High
False	440	1	1	1	2	[Master Protein] de novo L-amino-acid oxidase	High	High
False	456	1	1	1	2	[Master Protein] de novo L-amino-acid oxidase	High	High
False	73	1	1	1	2	[Master Protein] de novo Cobra venom factor	High	High
False	44	1	1	1	2	[Master Protein] de novo Cobra venom factor	High	High
False	651	1	1	1	2	[Master Protein] de novo tissue-type plasminogen activator, partial	High	High
False	647	1	1	1	2	[Master Protein] de novo Weak toxin S4C11	High	High
False	207	1	1	1	2	[Master Protein] de novo tumor necrosis factor receptor superfamily member 11B	High	High
False	264	1	1	1	2	[Master Protein] de novo C4b-binding protein alpha chain-like isoform X1	High	High
False	694	1	1	1	2	[Master Protein] de novo Complement receptor type 2, partial	High	High
False	326	1	1	1	2	[Master Protein] de novo Cytotoxin homolog 5V	High	High
False	297	1	1	1	2	[Master Protein] de novo serine protease 53	High	High
False	652	1	1	1	2	[Master Protein] de novo Cysteine-rich venom protein natrin-2	High	High
False	8	1	1	1	2	[Master Protein] de novo Neutral phospholipase A2 paradoxin-like beta chain	High	High
False	691	1	1	1	2	[Master Protein] de novo Cobra venom factor	High	High
False	301	1	1	1	2	[Master Protein] de novo Tissue-type plasminogen activator, partial	High	High
False	33	1	1	1	2	[Master Protein] de novo phospholipase a2	High	High
False	656	1	1	1	2	[Master Protein] de novo L-amino-acid oxidase	High	High
False	356	1	1	1	2	[Master Protein] de novo metalloproteinase 7, partial	High	High
False	375	1	1	1	2	[Master Protein] de novo Snake venom metalloproteinase	High	High
False	689	1	1	1	2	[Master Protein] de novo Cysteine-rich venom protein natrin-1	High	High
False	661	1	1	1	2	[Master Protein] de novo 5-nucleotidase	High	High
False	309	1	1	1	2	[Master Protein] de novo 5-nucleotidase	High	High
False	220	1	1	1	2	[Master Protein] de novo Acidic phospholipase A2 1	High	High
False	685	1	1	1	2	[Master Protein] de novo Cysteine-rich venom protein 25	High	High
False	703	1	1	1	2	[Master Protein] de novo putative long neurotoxin	High	High
False	250	1	1	1	2	[Master Protein] de novo phosphodiesterase, partial	High	High
False	633	1	1	1	2	[Master Protein] de novo Snake venom metalloproteinase	High	High
False	684	1	1	1	2	[Master Protein] de novo opharin precursor	High	High
False	346	1	1	1	2	[Master Protein] de novo Solute carrier family 2, facilitated glucose transporter member 11, partial	High	High
False	235	1	1	1	2	[Master Protein] de novo Muscarinic toxin-like protein 2	High	High
False	244	1	1	1	2	[Master Protein] de novo Cobra venom factor	High	High
False	18	1	1	1	2	[Master Protein] de novo nerve growth factor	High	High
False	239	1	1	1	2	[Master Protein] de novo POU domain, class 2, transcription factor 1, partial	High	High
False	12	1	1	1	2	[Master Protein] de novo Snake venom metalloproteinase	High	High
False	376	1	1	1	2	[Master Protein] de novo cysteine rich secretory protein 2, partia	High	High
False	676	1	1	1	2	[Master Protein] de novo L-amino acid oxidase precursor	High	High
False	646	1	1	1	2	[Master Protein] de novo tumor necrosis factor receptor superfamily member 11B	High	High
False	193	1	1	1	2	[Master Protein] de novo Snake venom metalloproteinase	High	High
False	398	1	1	1	2	[Master Protein] de novo cobra serum albumin	High	High
False	270	1	1	1	2	[Master Protein] de novo Cardiotoxin 7a	High	High
False	399	1	1	1	2	[Master Protein] de novo L-amino acid oxidase, partial	High	High
False	194	1	1	1	2	[Master Protein] de novo aminopeptidase N	High	High
False	392	1	1	1	2	[Master Protein] de novo Snake venom metalloproteinase	High	High
False	389	1	1	1	2	[Master Protein] de novo Cobra venom factor	High	High
False	192	1	1	1	2	[Master Protein] de novo Chain A, Crystal Structure Of Snake Venom Phosphodiesterase	High	High
False	401	1	1	1	2	[Master Protein] de novo cobrotoxin b	High	High
False	271	1	1	1	2	[Master Protein] de novo Snake venom serine protease catroxase-1	High	High
False	38	1	1	1	2	[Master Protein] de novo 5-nucleotidase	High	High
False	197	1	1	1	2	[Master Protein] de novo venom factor	High	High
False	381	1	1	1	2	[Master Protein] de novo phospholipase A2I precursor	High	High
False	635	1	1	1	2	[Master Protein] de novo Muscarinic toxin-like protein 3	High	High
False	37	1	1	1	2	[Master Protein] de novo acetylcholinesterase	High	High
False	284	1	1	1	2	[Master Protein] de novo Phospholipase A2 3	High	High
False	403	1	1	1	2	[Master Protein] de novo C-type lectin Cal	High	High
False	279	1	1	1	2	[Master Protein] de novo tumor necrosis factor receptor superfamily member 11B isoform X2	High	High
False	384	1	1	1	2	[Master Protein] Dihydropyrimidine dehydrogenase [NADP+] (Fragment) OS=Ophiophagus hannah OX=8665 GN=DPYD PE=4 SV=1	High	High
False	379	1	1	1	2	[Master Protein] de novo Long neurotoxin homolog	High	High
False	79	1	1	1	1	[Master Protein] de novo zinc finger SWIM domain-containing protein 6	High	High
False	82	1	1	1	1	[Master Protein] de novo Snake venom metalloproteinase	High	High
False	576	1	1	1	1	[Master Protein] de novo membrane cofactor protein-like	High	High
False	678	1	1	1	1	[Master Protein] de novo M-phase phosphoprotein 8, partial	High	High
False	81	1	1	1	1	[Master Protein] de novo Kunitz inhibitor b, partial	High	High
False	573	1	1	1	1	[Master Protein] de novo Cytotoxin 5	High	High
False	574	1	1	1	1	[Master Protein] de novo Snake venom metalloproteinase	High	High
False	682	1	1	1	1	[Master Protein] de novo Tissue-type plasminogen activator, partial	High	High
False	680	1	1	1	1	[Master Protein] de novo Cysteine-rich venom protein 2	High	High
False	702	1	1	1	1	[Master Protein] de novo Sulfhydryl oxidase 1	High	High
False	100	1	1	1	1	[Master Protein] de novo Cobra venom factor	High	High
False	687	1	1	1	1	[Master Protein] de novo Collagen alpha-4(VI) chain, partial	High	High
False	570	1	1	1	1	[Master Protein] de novo Mdm2-binding protein, partial	High	High
False	559	1	1	1	1	[Master Protein] de novo Alpha-cobratoxin	High	High
False	97	1	1	1	1	[Master Protein] de novo Snake venom metalloproteinase	High	High
False	697	1	1	1	1	[Master Protein] de novo lpxK, partial	High	High
False	6	1	1	1	1	[Master Protein] de novo RB1-inducible coiled-coil protein 1, partial	High	High
False	3	1	1	1	1	[Master Protein] de novo long neurotoxin	High	High
False	561	1	1	1	1	[Master Protein] de novo Weak toxin S4C11	High	High
False	557	1	1	1	1	[Master Protein] de novo Helicopsin	High	High
False	7	1	1	1	1	[Master Protein] de novo glutathione peroxidase 3 isoform X1	High	High
False	98	1	1	1	1	[Master Protein] Epididymal secretory protein E1 OS=Ophiophagus hannah OX=8665 GN=NPC2 PE=4 SV=1	High	High
False	701	1	1	1	1	[Master Protein] de novo pro-cathepsin H	High	High
False	555	1	1	1	1	[Master Protein] de novo WD and tetratricopeptide repeats protein 1	High	High
False	11	1	1	1	1	[Master Protein] de novo long neurotoxin	High	High
False	564	1	1	1	1	[Master Protein] de novo cobra serum albumin	High	High
False	554	1	1	1	1	[Master Protein] de novo Acidic phospholipase A2 1	High	High
False	566	1	1	1	1	[Master Protein] de novo glutathione peroxidase 3 isoform X1	High	High
False	553	1	1	1	1	[Master Protein] de novo Inosine-uridine preferring nucleoside hydrolase, partial	High	High
False	84	1	1	1	1	[Master Protein] Aminopeptidase N (Fragment) OS=Ophiophagus hannah OX=8665 GN=Anpep PE=4 SV=1	High	High
False	686	1	1	1	1	[Master Protein] de novo NADH dehydrogenase subunit 4	High	High
False	40	1	1	1	1	[Master Protein] de novo Snake venom metalloproteinase	High	High
False	69	1	1	1	1	[Master Protein] de novo Cystatin	High	High
False	674	1	1	1	1	[Master Protein] de novo Adenylate cyclase type 2, partial	High	High
False	606	1	1	1	1	[Master Protein] de novo Chain A, Crystal structure of 5'-nucleotidase from venom of Naja atra	High	High
False	607	1	1	1	1	[Master Protein] de novo G-protein coupled receptor 161	High	High
False	650	1	1	1	1	[Master Protein] de novo Keratin, type II cytoskeletal 1, partia	High	High
False	649	1	1	1	1	[Master Protein] de novo Snake venom serine protease Dav-PA	High	High
False	53	1	1	1	1	[Master Protein] de novo disintegrin and metalloproteinase domain-containing protein 10-like, partial	High	High
False	648	1	1	1	1	[Master Protein] de novo Cysteine-rich venom protein 25	High	High
False	612	2	1	1	1	[Master Protein] de novo Peroxidasin, partial	Not Found	Not Found
False	46	1	1	1	1	[Master Protein] Cadherin EGF LAG seven-pass G-type receptor 1 (Fragment) OS=Ophiophagus hannah OX=8665 GN=Celsr1 PE=4 SV=1	High	High
False	615	1	1	1	1	[Master Protein] de novo Snake venom metalloproteinase	High	High
False	645	1	1	1	1	[Master Protein] Uncharacterized protein (Fragment) OS=Ophiophagus hannah OX=8665 GN=L345_15590 PE=4 SV=1	High	High
False	54	1	1	1	1	[Master Protein] Uncharacterized protein (Fragment) OS=Ophiophagus hannah OX=8665 GN=L345_05100 PE=4 SV=1	High	High
False	617	1	1	1	1	[Master Protein] de novo Venom nerve growth factor 2	High	High
False	642	1	1	1	1	[Master Protein] de novo Cystatin	High	High
False	640	1	1	1	1	[Master Protein] de novo Cysteine-rich venom protein mossambin	High	High
False	622	1	1	1	1	[Master Protein] de novo keratin, type II cytoskeletal 4-like	High	High
False	623	1	1	1	1	[Master Protein] de novo Muscarinic toxin-like protein	High	High
False	39	1	1	1	1	[Master Protein] de novo Cobra venom factor alpha chain	High	High
False	625	1	1	1	1	[Master Protein] de novo cobra venom factor 1, partial	High	High
False	637	1	1	1	1	[Master Protein] de novo Venom nerve growth factor 2	High	High
False	636	1	1	1	1	[Master Protein] Uncharacterized protein (Fragment) OS=Ophiophagus hannah OX=8665 GN=L345_09040 PE=4 SV=1	High	High
False	630	1	1	1	1	[Master Protein] de novo Protein VPRBP	High	High
False	631	1	1	1	1	[Master Protein] de novo Glutathione peroxidase 3, partial	High	High
False	619	1	1	1	1	[Master Protein] de novo phosphodiesterase, partial	High	High
False	653	1	1	1	1	[Master Protein] de novo aminopeptidase N isoform X2	High	High
False	654	1	1	1	1	[Master Protein] de novo Cobrotoxin-b	High	High
False	658	1	1	1	1	[Master Protein] de novo vomeronasal type-2 receptor 26-like	High	High
False	76	1	1	1	1	[Master Protein] de novo Keratin, type I cytoskeletal 19, partial	High	High
False	581	1	1	1	1	[Master Protein] de novo ectonucleotide pyrophosphatase/phosphodiesterase family member 3 isoform X2	High	High
False	19	1	1	1	1	[Master Protein] de novo venom PRY-SPRY domain-containing protein, partial	High	High
False	671	1	1	1	1	[Master Protein] de novo Snake venom metalloproteinase	High	High
False	583	1	1	1	1	[Master Protein] de novo cysteine-rich secretory protein 1, partial	High	High
False	21	1	1	1	1	[Master Protein] de novo long neurotoxin	High	High
False	23	1	1	1	1	[Master Protein] de novo phosphodiesterase, partial	High	High
False	586	1	1	1	1	[Master Protein] de novo Glutathione peroxidase 3, partial	High	High
False	668	1	1	1	1	[Master Protein] de novo Weak toxin 2	High	High
False	24	1	1	1	1	[Master Protein] de novo Cobra venom factor	High	High
False	664	1	1	1	1	[Master Protein] de novo Cobra venom factor gamma chain	High	High
False	590	1	1	1	1	[Master Protein] de novo Keratin, type II cytoskeletal 1, partial	High	High
False	26	1	1	1	1	[Master Protein] de novo Muscarinic toxin-like protein 2	High	High
False	66	1	1	1	1	[Master Protein] de novo Cytotoxin homolog 3	High	High
False	65	1	1	1	1	[Master Protein] de novo L-amino-acid oxidase	High	High
False	64	2	1	1	1	[Master Protein] Uncharacterized protein (Fragment) OS=Ophiophagus hannah OX=8665 GN=L345_17676 PE=4 SV=1	Not Found	Not Found
False	596	1	1	1	1	[Master Protein] de novo BPTI/Kunitz domain-containing protein-like	High	High
False	597	1	1	1	1	[Master Protein] de novo Snake venom metalloproteinase	High	High
False	62	1	1	1	1	[Master Protein] de novo Snake venom metalloproteinase	High	High
False	599	1	1	1	1	[Master Protein] de novo Serine/threonine-protein kinase WNK1, partial	High	High
False	58	1	1	1	1	[Master Protein] de novo L-amino-acid oxidase	High	High
False	660	1	1	1	1	[Master Protein] de novo Cysteine-rich venom protein natrin-2	High	High
False	29	1	1	1	1	[Master Protein] de novo venom PRY-SPRY domain-containing protein, partial	High	High
False	77	1	1	1	1	[Master Protein] de novo Bile salt-activated lipase, partial	High	High
False	550	1	1	1	1	[Master Protein] de novo Alpha-cobratoxin	High	High
False	134	1	1	1	1	[Master Protein] de novo phospholipase A2	High	High
False	548	1	1	1	1	[Master Protein] de novo Cysteine-rich venom protein natrin-1	High	High
False	373	1	1	1	1	[Master Protein] de novo keratin, type II cytoskeletal 6A-like	High	High
False	371	1	1	1	1	[Master Protein] de novo cobra venom factor, partial	High	High
False	208	1	1	1	1	[Master Protein] de novo SAFB-like transcription modulator	High	High
False	369	1	1	1	1	[Master Protein] de novo putative ATP-dependent RNA helicase DHX40, partial	High	High
False	368	1	1	1	1	[Master Protein] de novo Long neurotoxin 4	High	High
False	210	1	1	1	1	[Master Protein] de novo Kunitz-type serine protease inhibitor	High	High
False	364	1	1	1	1	[Master Protein] de novo Cytotoxin II	High	High
False	363	1	1	1	1	[Master Protein] de novo aminopeptidase N isoform X2	High	High
False	211	1	1	1	1	[Master Protein] de novo 5-nucleotidase	High	High
False	215	1	1	1	1	[Master Protein] de novo Cytotoxin 8	High	High
False	360	1	1	1	1	[Master Protein] de novo L-amino-acid oxidase	High	High
False	357	1	1	1	1	[Master Protein] de novo C-C chemokine receptor type 10, partial	High	High
False	355	1	1	1	1	[Master Protein] de novo Snake venom serine protease	High	High
False	353	1	1	1	1	[Master Protein] de novo Ankyrin repeat domain-containing protein 50, partial	High	High
False	223	1	1	1	1	[Master Protein] de novo Snake venom metalloproteinase-disintegrin-like mocarhagin	High	High
False	206	1	1	1	1	[Master Protein] de novo Alpha-neurotoxin NTX-3	High	High
False	229	1	1	1	1	[Master Protein] de novo cardiotoxin 1e	High	High
False	377	1	1	1	1	[Master Protein] Hepatocyte growth factor (Fragment) OS=Ophiophagus hannah OX=8665 GN=Hgf PE=4 SV=1	High	High
False	203	1	1	1	1	[Master Protein] de novo Ophiophagus venom factor	High	High
False	412	1	1	1	1	[Master Protein] de novo Cobra venom factor	High	High
False	411	1	1	1	1	[Master Protein] de novo L-amino-acid oxidase	High	High
False	184	1	1	1	1	[Master Protein] de novo Cobra venom factor	High	High
False	187	1	1	1	1	[Master Protein] Protein disulfide-isomerase OS=Ophiophagus hannah OX=8665 GN=P4HB PE=3 SV=1	High	High
False	407	1	1	1	1	[Master Protein] de novo serine endopeptidase	High	High
False	188	1	1	1	1	[Master Protein] de novo Cobra venom factor	High	High
False	402	1	1	1	1	[Master Protein] de novo zinc finger protein 687 isoform X1	High	High
False	397	1	1	1	1	[Master Protein] Uncharacterized protein (Fragment) OS=Ophiophagus hannah OX=8665 GN=L345_16405 PE=4 SV=1	High	High
False	396	1	1	1	1	[Master Protein] de novo Serpin B5, partial	High	High
False	395	1	1	1	1	[Master Protein] de novo Ankyrin repeat and SOCS box protein 7, partial	High	High
False	388	1	1	1	1	[Master Protein] de novo phospholipase B, partial	High	High
False	196	1	1	1	1	[Master Protein] Beta-galactosidase (Fragment) OS=Ophiophagus hannah OX=8665 GN=GLB1 PE=3 SV=1	High	High
False	385	1	1	1	1	[Master Protein] de novo ectonucleotide pyrophosphatase/phosphodiesterase family member 3 isoform X2	High	High
False	198	1	1	1	1	[Master Protein] de novo leucine-rich repeat and death domain-containing protein 1	High	High
False	200	1	1	1	1	[Master Protein] de novo E3 ubiquitin-protein ligase RNF213	High	High
False	378	1	1	1	1	[Master Protein] de novo Alpha-elapitoxin-Al2b	High	High
False	183	1	1	1	1	[Master Protein] de novo histone-lysine N-methyltransferase EHMT2 isoform X1	High	High
False	344	1	1	1	1	[Master Protein] de novo Long neurotoxin 1	High	High
False	342	1	1	1	1	[Master Protein] de novo Cardiotoxin 7a	High	High
False	306	1	1	1	1	[Master Protein] de novo aminopeptidase N	High	High
False	305	1	1	1	1	[Master Protein] de novo Long neurotoxin 1	High	High
False	303	1	1	1	1	[Master Protein] de novo BJcuL precursor	High	High
False	300	1	1	1	1	[Master Protein] de novo Cysteine-rich venom protein ophanin	High	High
False	299	1	1	1	1	[Master Protein] Multiple inositol polyphosphate phosphatase 1 (Fragment) OS=Ophiophagus hannah OX=8665 GN=MINPP1 PE=3 SV=1	High	High
False	256	1	1	1	1	[Master Protein] de novo aminopeptidase N	High	High
False	258	1	1	1	1	[Master Protein] de novo Muscarinic toxin-like protein 3	High	High
False	262	1	1	1	1	[Master Protein] Cystatin (Fragment) OS=Ophiophagus hannah OX=8665 GN=CST3 PE=3 SV=1	High	High
False	289	1	1	1	1	[Master Protein] de novo Cobra venom factor	High	High
False	267	1	1	1	1	[Master Protein] de novo Venom nerve growth factor 2	High	High
False	269	1	1	1	1	[Master Protein] de novo cilia- and flagella-associated protein 97	High	High
False	286	1	1	1	1	[Master Protein] de novo Serine/threonine-protein kinase TAO2, partial	High	High
False	283	1	1	1	1	[Master Protein] de novo L-amino acid oxidase, partial	High	High
False	282	1	1	1	1	[Master Protein] de novo Snake venom serine protease 3	High	High
False	272	1	1	1	1	[Master Protein] de novo Venom trypsin inhibitor	High	High
False	307	1	1	1	1	[Master Protein] de novo Keratin, type II cytoskeletal 5, partial	High	High
False	232	1	1	1	1	[Master Protein] de novo Zinc finger protein, partial	High	High
False	310	1	1	1	1	[Master Protein] de novo Zinc metalloproteinase mocarhagin	High	High
False	248	1	1	1	1	[Master Protein] de novo Snake venom metalloproteinase	High	High
False	339	1	1	1	1	[Master Protein] de novo keratin, type II cytoskeletal 5-like	High	High
False	234	1	1	1	1	[Master Protein] de novo Kunitz-type serine protease inhibitor	High	High
False	336	1	1	1	1	[Master Protein] de novo Serine protease 27, partial	High	High
False	335	1	1	1	1	[Master Protein] de novo Acidic phospholipase A2 3	High	High
False	334	1	1	1	1	[Master Protein] de novo Snake venom metalloproteinase	High	High
False	329	1	1	1	1	[Master Protein] de novo Cobra venom factor	High	High
False	328	1	1	1	1	[Master Protein] de novo cysteine-rich seceretory protein Ts-CRPM	High	High
False	324	1	1	1	1	[Master Protein] de novo Neurotoxin homolog NL1	High	High
False	242	1	1	1	1	[Master Protein] de novo Holliday junction recognition protein isoform X1	High	High
False	320	1	1	1	1	[Master Protein] de novo 5' nucleotidase, partial	High	High
False	319	1	1	1	1	[Master Protein] de novo Keratin, type I cytoskeletal 19, partial	High	High
False	245	1	1	1	1	[Master Protein] de novo cathelicidin-related protein precursor	High	High
False	317	1	1	1	1	[Master Protein] de novo cobra venom factor precursor	High	High
False	316	1	1	1	1	[Master Protein] de novo Keratin, type II cytoskeletal 5	High	High
False	315	1	1	1	1	[Master Protein] Elongation factor 1-alpha OS=Ophiophagus hannah OX=8665 GN=EEF1A PE=3 SV=1	High	High
False	311	1	1	1	1	[Master Protein] de novo Long neurotoxin 1	High	High
False	103	1	1	1	1	[Master Protein] de novo Latrophilin-2, partial	High	High
False	418	1	1	1	1	[Master Protein] de novo Snake venom metalloproteinase	High	High
False	420	1	1	1	1	[Master Protein] de novo Snake venom metalloproteinase	High	High
False	511	1	1	1	1	[Master Protein] de novo Kunitz-type serine protease inhibitor	High	High
False	509	1	1	1	1	[Master Protein] de novo guanylate-binding protein 1-like	High	High
False	506	1	1	1	1	[Master Protein] de novo Snake venom metalloproteinase	High	High
False	505	1	1	1	1	[Master Protein] de novo L-amino acid oxidase, partial	High	High
False	130	1	1	1	1	[Master Protein] de novo DmX-like protein 2, partial	High	High
False	497	1	1	1	1	[Master Protein] de novo Keratin, type I cytoskeletal 19, partial	High	High
False	131	1	1	1	1	[Master Protein] de novo Snake venom metalloproteinase	High	High
False	494	1	1	1	1	[Master Protein] de novo cobra venom factor 1, partial	High	High
False	132	1	1	1	1	[Master Protein] de novo Snake venom metalloproteinase	High	High
False	276	1	1	1	1	[Master Protein] de novo Glutathione peroxidase 3, partial	High	High
False	488	1	1	1	1	[Master Protein] de novo cobra venom factor 1, partial	High	High
False	135	1	1	1	1	[Master Protein] de novo 5-nucleotidase	High	High
False	485	2	1	1	1	[Master Protein] de novo C-type lectin galactose-binding isoform	Not Found	Not Found
False	484	1	1	1	1	[Master Protein] de novo putative E3 ubiquitin-protein ligase UBR7	High	High
False	137	1	1	1	1	[Master Protein] de novo Cysteine-rich venom protein ophanin	High	High
False	120	1	1	1	1	[Master Protein] Putative serine carboxypeptidase CPVL OS=Ophiophagus hannah OX=8665 GN=CPVL PE=3 SV=1	High	High
False	481	1	1	1	1	[Master Protein] de novo Chain A, Crystal Structure Of Snake Venom Phosphodiesterase (pde) From Taiwan Cobra (naja Atra Atra)	High	High
False	119	1	1	1	1	[Master Protein] de novo Cobra venom factor	High	High
False	515	1	1	1	1	[Master Protein] de novo Tumor necrosis factor receptor superfamily member 11B	High	High
False	544	1	1	1	1	[Master Protein] de novo cytosolic carboxypeptidase 2	High	High
False	104	1	1	1	1	[Master Protein] de novo long neurotoxin	High	High
False	542	1	1	1	1	[Master Protein] Vascular endothelial growth factor C OS=Ophiophagus hannah OX=8665 GN=VEGFC PE=3 SV=1	High	High
False	106	1	1	1	1	[Master Protein] de novo Snake venom metalloproteinase	High	High
False	539	1	1	1	1	[Master Protein] de novo L-amino-acid oxidase	High	High
False	538	1	1	1	1	[Master Protein] de novo Aminopeptidase N, partial	High	High
False	536	1	1	1	1	[Master Protein] de novo phospholipase B1, membrane-associated	High	High
False	110	1	1	1	1	[Master Protein] de novo sperm protamine P1-like isoform X1	High	High
False	528	1	1	1	1	[Master Protein] de novo tissue-type plasminogen activator, partial	High	High
False	527	1	1	1	1	[Master Protein] de novo cobra venom factor 1, partia	High	High
False	526	1	1	1	1	[Master Protein] Uncharacterized protein OS=Ophiophagus hannah OX=8665 GN=L345_15308 PE=4 SV=1	High	High
False	116	1	1	1	1	[Master Protein] de novo Zinc metalloproteinase-disintegrin-like atrase-A	High	High
False	519	1	1	1	1	[Master Protein] de novo keratin, type I cytoskeletal 18-like isoform X1	High	High
False	518	1	1	1	1	[Master Protein] de novo cobra venom factor 1, partial	High	High
False	516	1	1	1	1	[Master Protein] de novo Toll-like receptor 4, partial	High	High
False	118	1	1	1	1	[Master Protein] de novo Retrotransposon-derived protein PEG10, partial	High	High
False	419	1	1	1	1	[Master Protein] de novo Snake venom metalloproteinase	High	High
False	139	1	1	1	1	[Master Protein] de novo keratin, type II cytoskeletal 1-like	High	High
False	476	1	1	1	1	[Master Protein] de novo Snake venom metalloproteinase-disintegrin-like mocarhagin	High	High
False	446	1	1	1	1	[Master Protein] de novo Cysteine-rich venom protein 1	High	High
False	155	1	1	1	1	[Master Protein] de novo Venom C-type lectin galactose binding isoform	High	High
False	156	1	1	1	1	[Master Protein] de novo Muscarinic toxin-like protein 3	High	High
False	442	1	1	1	1	[Master Protein] Uncharacterized protein (Fragment) OS=Ophiophagus hannah OX=8665 GN=L345_09802 PE=3 SV=1	High	High
False	157	1	1	1	1	[Master Protein] de novo aminopeptidase N isoform X2	High	High
False	158	1	1	1	1	[Master Protein] de novo Extracellular matrix protein 1, partial	High	High
False	438	1	1	1	1	[Master Protein] de novo Cystatin	High	High
False	161	1	1	1	1	[Master Protein] de novo 5-nucleotidase	High	High
False	162	1	1	1	1	[Master Protein] de novo zinc finger MYM-type protein 2 isoform X1	High	High
False	433	1	1	1	1	[Master Protein] de novo Acidic phospholipase A2 1	High	High
False	167	2	1	1	1	[Master Protein] de novo L-amino-acid oxidase	Not Found	Not Found
False	427	1	1	1	1	[Master Protein] de novo Kappa-cobrotoxin	High	High
False	426	1	1	1	1	[Master Protein] de novo Venom nerve growth factor 3	High	High
False	425	1	1	1	1	[Master Protein] de novo Snake venom metalloproteinase	High	High
False	421	1	1	1	1	[Master Protein] de novo Alpha-elapitoxin-Al2b	High	High
False	447	1	1	1	1	[Master Protein] Twinkle protein, mitochondrial (Fragment) OS=Ophiophagus hannah OX=8665 GN=PEO1 PE=4 SV=1	High	High
False	144	1	1	1	1	[Master Protein] Cationic trypsin-3 (Fragment) OS=Ophiophagus hannah OX=8665 GN=Try3 PE=3 SV=1	High	High
False	448	1	1	1	1	[Master Protein] de novo Cysteine-rich venom protein ophanin	High	High
False	154	1	1	1	1	[Master Protein] de novo Dapper-like 1, partial	High	High
False	475	1	1	1	1	[Master Protein] de novo Short neurotoxin SNTX-1	High	High
False	474	1	1	1	1	[Master Protein] de novo Acidic phospholipase A2 1	High	High
False	146	1	1	1	1	[Master Protein] de novo Thioredoxin domain-containing protein 11, partial	High	High
False	147	1	1	1	1	[Master Protein] de novo Kunitz-type serine protease inhibitor	High	High
False	470	2	1	1	1	[Master Protein] Keratin, type II cytoskeletal 1 (Fragment) OS=Ophiophagus hannah OX=8665 GN=KRT1 PE=3 SV=1	Not Found	Not Found
False	469	1	1	1	1	[Master Protein] de novo Weak neurotoxin 7	High	High
False	468	1	1	1	1	[Master Protein] de novo Zinc metalloproteinase-disintegrin-like kaouthiagin-like	High	High
False	148	1	1	1	1	[Master Protein] Ankyrin and armadillo repeat-containing protein (Fragment) OS=Ophiophagus hannah OX=8665 GN=ANKAR PE=4 SV=1	High	High
False	149	1	1	1	1	[Master Protein] de novo Cleft lip and palate transmembrane protein 1-like protein, partial	High	High
False	465	1	1	1	1	[Master Protein] de novo cobra venom factor 1, partial	High	High
False	463	1	1	1	1	[Master Protein] de novo protocadherin-23	High	High
False	461	1	1	1	1	[Master Protein] de novo Acidic phospholipase A2 C	High	High
False	460	1	1	1	1	[Master Protein] de novo tissue-type plasminogen activator	High	High
False	458	1	1	1	1	[Master Protein] de novo Epiplakin, partial	High	High
False	153	1	1	1	1	[Master Protein] de novo Snake venom 5'-nucleotidase	High	High
False	451	1	1	1	1	[Master Protein] de novo Microtubule-actin cross-linking factor 1, isoforms 1/2/3/5, partial	High	High
False	2	1	1	1	1	[Master Protein] de novo Cytotoxin 8	High	High

## Sheet: Target Protein
		Venom_Naja_oxiana_searched_against_King_Cobra_Denovo_sequences_naja_naja_Denovo_sequences_naja_oxiana_TargetProtein
Checked	Master	Accession	Description	King Cobra	de novo sequences Naja naja	de novo sequences Naja oxiana	Coverage	# Peptides	# PSMs	# Unique Peptides	# Protein Groups	# AAs	MW [kDa]	calc. pI	Modifications	Score Sequest HT	# Peptides Sequest HT
False	IsMasterProtein	S94OB2	de novo Cytotoxin Vc-5	False	True	False	100	2	270	2	1	13	1.482	11	Met-loss [N-Term]; Acetyl [N-Term]	719.268	2
False	IsMasterProtein	S94OB2	de novo cardiotoxin 1e	False	False	True	100	2	215	2	1	14	1.489	6.27		434.971	2
False	IsMasterProtein	S94OB2	de novo Acidic phospholipase A2 1	False	True	False	100	1	130	1	1	11	1.188	4.23		371.613	1
False	IsMasterProtein	S94OB2	de novo three-finger toxin precursor, partial	False	True	False	100	2	115	2	1	14	1.433	8		362.451	2
False	None	S94OB2	de novo three-finger toxin precursor	False	True	False	100	1	113	1	1	13	1.277	6.13		354.074	1
False	IsMasterProtein	S94OB2	de novo Venom nerve growth factor 3	False	True	False	100	2	139	1	1	12	1.293	8		343.91	2
False	IsMasterProtein	V8NEU2	Uncharacterized protein OS=Ophiophagus hannah OX=8665 GN=L345_13461 PE=4 SV=1	True	False	False	27.7273	7	85	7	1	220	24.491	8.75		340.642	7
False	IsMasterProtein	S94OB2	de novo Acidic phospholipase A2 C	False	True	False	100	1	114	1	1	14	1.583	6.13		293.284	1
False	IsMasterProtein	S94OB2	de novo Venom nerve growth factor 3	False	True	False	100	2	100	1	1	13	1.35	8		288.675	2
False	None	S94OB2	de novo cardiotoxin 1e	False	True	True	100	1	139	1	1	8	0.833	6.13		287.273	1
False	IsMasterProtein	S94OB2	de novo Cytotoxin SP15c	False	True	False	100	4	178	3	1	13	1.488	9.74		285.643	4
False	None	S94OB2	de novo Venom nerve growth factor 3	False	True	False	100	1	98	0	2	11	1.165	6.13		279.914	1
False	None	S94OB2	de novo Cytotoxin SP15c	False	True	False	100	2	173	1	1	8	0.931	10.01		269.057	2
False	IsMasterProtein	S94OB2	de novo Ohanin	False	True	False	100	2	171	2	1	11	1.31	6.37		265.16	2
False	IsMasterProtein	S94OB2	de novo Alpha-cobratoxin	False	False	True	100	2	98	2	1	12	1.393	8.24		251.756	2
False	None	S94OB2	de novo Cytotoxin Vc-5	False	True	False	100	1	114	1	1	12	1.326	9.01	Acetyl [N-Term]	247.243	1
False	IsMasterProtein	S94OB2	de novo Long neurotoxin homolog	False	True	False	100	2	100	2	1	13	1.528	6.21	Acetyl [N-Term]	243.41	2
False	None	S94OB2	de novo Weak toxin 2	False	True	False	100	1	98	1	1	9	1.019	6.13	Acetyl [N-Term]	236.449	1
False	IsMasterProtein	S94OB2	de novo Venom nerve growth factor 2	False	False	True	100	1	71	1	1	18	2.161	5.72	Acetyl [N-Term]	223.466	1
False	IsMasterProtein	S94OB2	de novo Acidic phospholipase A2 1	False	True	False	100	1	81	1	1	9	1.1	8.22		218.002	1
False	None	S94OB2	de novo Alpha-cobratoxin	False	True	True	100	1	84	1	1	10	1.124	6.18		217.5	1
False	IsMasterProtein	S94OB2	de novo Acidic phospholipase A2 C	False	False	True	100	1	95	1	1	15	1.728	4.5	Acetyl [N-Term]	208.483	1
False	IsMasterProtein	V8N4D8	Uncharacterized protein (Fragment) OS=Ophiophagus hannah OX=8665 GN=L345_17517 PE=3 SV=1	True	False	False	13.4199	4	145	3	1	231	25.866	5.87		207.531	4
False	IsMasterProtein	S94OB2	de novo Acidic phospholipase A2 C	False	True	False	100	1	76	1	1	14	1.728	4.5		187.357	1
False	IsMasterProtein	S94OB2	de novo Snake venom metalloproteinase	False	True	False	100	1	65	1	1	11	1.373	6.23	Acetyl [N-Term]	168.462	1
False	IsMasterProtein	S94OB2	de novo Disks large-like 1, partial	False	True	False	100	1	81	1	1	11	1.31	6.23		163.473	1
False	IsMasterProtein	S94OB2	de novo Venom nerve growth factor 2	False	False	True	100	2	58	2	1	22	2.377	4.75		158.209	2
False	IsMasterProtein	S94OB2	de novo Cysteine-rich venom protein natrin-1	False	True	False	100	1	91	1	1	17	1.956	6.18		152.976	1
False	IsMasterProtein	S94OB2	de novo Long neurotoxin 7	False	True	False	100	1	81	1	1	11	1.236	5.62		146.204	1
False	IsMasterProtein	V8P395	Glutathione peroxidase (Fragment) OS=Ophiophagus hannah OX=8665 GN=Gpx3 PE=3 SV=1	True	False	False	36.3636	10	98	10	1	264	29.57	8.16		143.368	10
False	IsMasterProtein	S94OB2	de novo Venom nerve growth factor 2	False	True	False	100	1	62	1	1	15	1.647	4.5		139.607	1
False	IsMasterProtein	S94OB2	de novo Pseudouridine-5'-monophosphatase, partial	False	True	False	100	1	73	1	1	8	0.905	4.5		127.231	1
False	IsMasterProtein	S94OB2	de novo Phospholipase A2 3	False	True	False	100	2	104	1	1	10	1.299	8.73		122.836	2
False	IsMasterProtein	S94OB2	de novo L-amino acid oxidase, partial	False	False	True	100	1	36	1	1	18	1.979	4.74		119.345	1
False	IsMasterProtein	S94OB2	de novo Alpha-cobratoxin	False	False	True	100	1	56	1	1	10	1.107	6.3		118.958	1
False	IsMasterProtein	S94OB2	de novo Snake venom metalloproteinase	False	True	False	100	2	44	2	1	12	1.464	4.75		118.794	2
False	IsMasterProtein	S94OB2	de novo Cytotoxin 1	False	True	False	100	3	68	2	1	13	1.552	10.29		118.619	3
False	IsMasterProtein	S94OB2	de novo Muscarinic toxin-like protein 2	False	True	False	100	2	77	2	1	9	1.151	12		114.236	2
False	None	S94OB2	de novo Snake venom metalloproteinase-disintegrin-like mocarhagin	False	True	False	100	1	42	1	1	10	1.207	4.5		113.567	1
False	IsMasterProtein	S94OB2	de novo Leucine-rich repeat, immunoglobulin-like domain and transmembrane domain-containing protein 3, partial	False	True	False	100	1	43	1	1	15	1.634	6.23		113.187	1
False	None	S94OB2	de novo Muscarinic toxin-like protein 2	False	True	False	100	1	76	1	1	8	0.995	10.01		112.521	1
False	IsMasterProtein	S94OB2	de novo cytotoxin 17, partial	False	True	False	100	3	66	2	1	13	1.552	10.29		110.166	3
False	IsMasterProtein	S94OB2	de novo putative G-protein coupled receptor, partial	False	True	False	100	1	75	0	0	8	0.995	10.01		109.792	1
False	IsMasterProtein	S94OB2	de novo Nuclear pore complex protein	False	True	False	100	1	42	1	1	14	1.592	8.66	Acetyl [N-Term]	108.087	1
False	IsMasterProtein	S94OB2	de novo Neuronal PAS domain-containing protein 2, partial	False	True	False	100	1	41	1	1	14	1.592	8.66	Acetyl [N-Term]	107.948	1
False	IsMasterProtein	S94OB2	de novo Long neurotoxin 4	False	True	False	100	1	93	1	1	8	0.986	6.13		104.937	1
False	IsMasterProtein	S94OB2	de novo Cytotoxin 1	False	False	True	100	2	65	1	1	12	1.493	8.98	Acetyl [N-Term]	102.719	2
False	IsMasterProtein	S94OB2	de novo three-finger toxin precursor, partial	False	True	False	100	1	41	1	1	12	1.203	8		98.7479	1
False	IsMasterProtein	S94OB2	de novo Weak toxin S4C11	False	True	False	100	2	75	2	1	10	1.196	8.84		96.9581	2
False	None	S94OB2	de novo cytotoxin 17, partial	False	True	True	100	1	61	0	3	7	0.871	8.84		96.7287	1
False	IsMasterProtein	S94OB2	de novo Muscarinic toxin-like protein 2	False	False	True	100	1	59	1	1	19	2.073	4.23		96.3627	1
False	IsMasterProtein	S94OB2	de novo three-finger toxin precursor, partial	False	True	False	100	1	83	1	1	19	2.054	6.09		94.822	1
False	IsMasterProtein	S94OB2	de novo Snake venom metalloproteinase	False	True	False	100	1	57	1	1	13	1.414	8.25		92.1909	1
False	None	S94OB2	de novo Three finger toxin W-V	False	True	False	100	1	66	1	1	9	1.04	6.23		91.2055	1
False	IsMasterProtein	S94OB2	de novo cobra venom factor 1, partial	False	True	False	100	1	20	1	1	18	1.996	4.28		90.4465	1
False	IsMasterProtein	S94OB2	de novo Intraflagellar transport protein 88-like protein	False	True	False	100	1	43	1	1	12	1.373	6.23		88.0194	1
False	IsMasterProtein	S94OB2	de novo Cysteine-rich venom protein natrin-1	False	True	False	100	1	58	1	1	13	1.553	4.23		86.9692	1
False	IsMasterProtein	S94OB2	de novo Complement decay-accelerating factor transmembrane isoform, partial	False	True	False	100	2	40	2	1	14	1.577	6.3		77.7843	2
False	IsMasterProtein	S94OB2	de novo Complement decay-accelerating factor transmembrane isoform, partial	False	True	False	100	1	43	1	1	12	1.447	6.23		77.5559	1
False	IsMasterProtein	S94OB2	de novo Venom nerve growth factor 2	False	True	False	100	1	40	1	1	15	1.647	4.5		76.393	1
False	IsMasterProtein	S94OB2	de novo Kunitz-type serine protease inhibitor	False	True	False	100	1	30	1	1	10	1.238	9.54		75.6347	1
False	IsMasterProtein	S94OB2	de novo Snake venom metalloproteinase	False	True	True	100	1	44	1	1	7	0.826	9.99		75.1564	1
False	IsMasterProtein	S94OB2	de novo Long Neurotoxin	False	True	False	100	1	48	1	1	11	1.236	5.62		74.7677	1
False	IsMasterProtein	S94OB2	de novo Phospholipase A2 3	False	True	False	100	2	37	1	1	10	1.298	9.72		72.4171	2
False	IsMasterProtein	S94OB2	de novo nerve growth factor	False	True	False	100	2	89	1	1	10	1.352	8.66		71.9177	2
False	IsMasterProtein	S94OB2	de novo Helicopsin	False	True	False	100	1	51	1	1	13	1.553	4.23		68.4615	1
False	IsMasterProtein	S94OB2	de novo Snake venom metalloproteinase	False	True	False	100	1	44	1	1	8	0.954	6.18		68.4181	1
False	IsMasterProtein	S94OB2	de novo L-amino-acid oxidase	False	True	False	100	1	36	1	1	15	1.661	6.18		67.4446	1
False	None	V8PAN4	Neurotrophin-4 (Fragment) OS=Ophiophagus hannah OX=8665 GN=ntf4 PE=3 SV=1	True	True	True	3.43137	1	87	0	2	204	22.943	8.57		67.1979	1
False	None	V8NP13	Uncharacterized protein (Fragment) OS=Ophiophagus hannah OX=8665 GN=L345_10532 PE=3 SV=1	True	True	True	2.88066	1	87	0	2	243	27.404	8.46		67.1979	1
False	None	S94OB2	de novo nerve growth factor	True	True	True	100	1	87	0	2	7	0.961	6.23		67.1979	1
False	IsMasterProtein	S94OB2	de novo three-finger toxin precursor, partial	False	True	False	100	1	42	1	1	19	2.071	4.23		63.1382	1
False	IsMasterProtein	V8NYW9	5'-nucleotidase (Fragment) OS=Ophiophagus hannah OX=8665 GN=NT5E PE=4 SV=1	True	False	False	33.4646	8	26	8	1	254	28.026	6.74		62.8492	8
False	IsMasterProtein	S94OB2	de novo Snake venom metalloproteinase	False	True	False	100	1	25	1	1	13	1.414	8.25		61.9762	1
False	IsMasterProtein	S94OB2	de novo cobra venom factor 1, partia	False	False	True	100	1	26	1	1	21	2.131	4.74		61.6133	1
False	IsMasterProtein	S94OB2	de novo Cobra venom factor	False	True	False	100	1	26	1	1	12	1.486	5.63		59.1563	1
False	IsMasterProtein	S94OB2	de novo Snake venom metalloproteinase	False	True	False	100	1	27	1	1	13	1.406	4.5		56.4522	1
False	IsMasterProtein	S94OB2	de novo Snake venom metalloproteinase	False	False	True	100	1	31	1	1	15	1.764	6.3		56.4404	1
False	IsMasterProtein	S94OB2	de novo Weak neurotoxin 7	False	True	False	100	1	19	1	1	12	1.413	6.09		56.2054	1
False	IsMasterProtein	V8N8B4	Uncharacterized protein OS=Ophiophagus hannah OX=8665 GN=L345_16118 PE=3 SV=1	True	False	False	5.88235	4	23	4	1	221	24.763	7.81		56.0075	4
False	IsMasterProtein	S94OB2	de novo Snake venom metalloproteinase	False	True	False	100	1	27	1	1	15	1.536	4.5		55.2697	1
False	IsMasterProtein	S94OB2	de novo L-amino-acid oxidase	False	True	False	100	1	31	1	1	15	1.661	6.18		55.1088	1
False	IsMasterProtein	S94OB2	de novo Muscarinic toxin-like protein 2	False	False	True	100	2	42	2	1	19	2.229	6.27		54.5472	2
False	IsMasterProtein	S94OB2	de novo Snake venom metalloproteinase	False	True	False	100	1	60	1	1	8	1.099	4.5		52.427	1
False	IsMasterProtein	S94OB2	de novo Acidic phospholipase A2 3	False	True	False	100	1	36	1	1	13	1.471	4.23	Acetyl [N-Term]	51.8533	1
False	IsMasterProtein	S94OB2	de novo Complement decay-accelerating factor transmembrane isoform, partial	False	True	False	100	1	28	1	1	11	1.405	8.73	Acetyl [N-Term]	51.4712	1
False	IsMasterProtein	S94OB2	de novo metalloproteinase 7, partial	False	True	False	100	1	27	1	1	10	1.235	4.5		50.3665	1
False	IsMasterProtein	S94OB2	de novo Cytotoxin Vc-5	False	False	True	100	2	43	2	1	14	1.539	11		48.7677	2
False	IsMasterProtein	V8NCP4	Complement C3 (Fragment) OS=Ophiophagus hannah OX=8665 GN=C3 PE=4 SV=1	True	False	False	7.24638	5	23	3	1	621	69.597	5.43		48.1394	5
False	IsMasterProtein	S94OB2	de novo Phospholipase A2 3	False	True	False	100	2	26	1	1	11	1.355	9.72		45.4917	2
False	None	S94OB2	de novo Glutathione peroxidase 3, partial	True	True	True	100	1	50	1	1	7	0.89	9		43.6904	1
False	IsMasterProtein	S94OB2	de novo C4b-binding protein alpha chain-like isoform X1	False	False	True	100	3	18	3	1	18	1.97	4.46		43.6253	3
False	None	S94OB2	de novo Basic phospholipase A2 T1-2 A chain	False	True	True	85.7143	1	24	0	3	7	0.94	9.72		42.8149	1
False	None	S94OB2	de novo Basic phospholipase A2 T1-2 A chain	False	True	True	100	1	24	0	3	6	0.811	8.84		42.8149	1
False	IsMasterProtein	S94OB2	de novo cytotoxin 17, partial	False	True	False	100	1	32	1	1	8	1.002	4.5		40.4489	1
False	IsMasterProtein	S94OB2	de novo Venom nerve growth factor 2	False	False	True	100	1	12	1	1	18	2.162	4.89	Acetyl [N-Term]	39.4729	1
False	IsMasterProtein	S94OB2	de novo Cytotoxin 3a	False	True	False	100	3	38	2	1	12	1.404	8.98		39.1788	3
False	IsMasterProtein	S94OB2	de novo Cobra venom factor	False	True	False	100	1	35	1	1	11	1.337	4.5		37.9452	1
False	IsMasterProtein	S94OB2	de novo Muscarinic toxin-like protein	False	True	False	100	1	24	1	1	10	1.059	4.5		37	1
False	IsMasterProtein	S94OB2	de novo Acidic phospholipase A2 1	False	True	False	100	1	11	1	1	15	1.514	4.07		35.8863	1
False	IsMasterProtein	S94OB2	de novo Snake venom metalloproteinase	False	True	False	100	1	13	1	1	11	1.18	6.24		35.777	1
False	IsMasterProtein	S94OB2	de novo Complement decay-accelerating factor transmembrane isoform, partial	False	True	False	100	1	14	1	1	13	1.592	8.66	Acetyl [N-Term]	35.2296	1
False	IsMasterProtein	S94OB2	de novo Cobra venom factor	False	True	False	100	1	13	1	1	19	2.221	4.28		34.944	1
False	IsMasterProtein	S94OB2	de novo Zinc finger FYVE domain-containing protein 16, partial	False	True	False	100	1	30	1	1	8	0.905	4.5		34.6392	1
False	IsMasterProtein	S94OB2	de novo Acidic phospholipase A2 1	False	False	True	100	1	14	1	1	11	1.325	7.06		33.9299	1
False	IsMasterProtein	S94OB2	de novo Cardiotoxin 7a	False	False	True	100	2	14	2	1	13	1.605	8.22		33.4596	2
False	IsMasterProtein	S94OB2	de novo Cysteine-rich venom protein annuliferin-b	False	True	False	100	2	9	2	1	12	1.452	5.72		32.7521	2
False	IsMasterProtein	S94OB2	de novo Kunitz-type serine protease inhibitor isoform 7	False	True	False	100	1	19	1	1	11	1.228	8.24		32.4748	1
False	IsMasterProtein	S94OB2	de novo Cytotoxin 3a	False	True	False	100	2	36	1	1	12	1.374	9.06		32.4659	2
False	IsMasterProtein	S94OB2	de novo Chain A, Crystal Structure Of Natrin, A Snake Venom Crisp From Taiwan Cobra	False	True	False	100	2	29	1	1	11	1.203	11		31.799	2
False	IsMasterProtein	S94OB2	de novo cardiotoxin 7a	False	True	False	100	2	11	2	1	10	1.259	11.27		31.7087	2
False	IsMasterProtein	S94OB2	de novo Complement decay-accelerating factor transmembrane isoform, partial	False	True	False	100	1	10	1	1	14	1.577	6.18		31.5641	1
False	IsMasterProtein	S94OB2	de novo Acidic phospholipase A2 1	False	False	True	100	1	11	1	1	14	1.655	4.74		31.4569	1
False	IsMasterProtein	S94OB2	de novo Collagen alpha-1(IV) chain, partial	False	True	False	100	1	18	1	1	9	0.947	6.18		31.107	1
False	IsMasterProtein	S94OB2	de novo Cardiotoxin-6	False	True	False	100	1	18	1	1	8	0.89	6.13		29.4215	1
False	IsMasterProtein	S94OB2	de novo Ophiophagus venom factor	False	True	False	100	3	9	3	1	14	1.63	4.61		29.3586	3
False	IsMasterProtein	S94OB2	de novo Cobra venom factor	False	False	True	100	1	11	1	1	16	1.871	6.23		29.2035	1
False	IsMasterProtein	S94OB2	de novo cobra venom factor, partial	False	True	False	100	1	14	1	1	12	1.508	4.5		29.1225	1
False	IsMasterProtein	S94OB2	de novo L-amino-acid oxidase	False	True	False	100	2	8	2	1	11	1.344	7.25		29.0065	2
False	IsMasterProtein	S94OB2	de novo Acidic phospholipase A2 1	False	True	False	100	1	11	1	1	14	1.656	4.45		28.4878	1
False	IsMasterProtein	S94OB2	de novo Short neurotoxin III	False	True	False	100	1	11	1	1	11	1.203	8		28.4658	1
False	IsMasterProtein	S94OB2	de novo phosphodiesterase	False	True	False	100	1	12	1	1	10	1.092	6.24		26.6695	1
False	IsMasterProtein	S94OB2	de novo L-amino-acid oxidase	False	True	False	100	1	17	1	1	10	1.2	6.23		26.4923	1
False	IsMasterProtein	S94OB2	de novo Melanocyte-stimulating hormone receptor, partial	False	True	False	100	1	18	1	1	9	1.115	9.06	Acetyl [N-Term]	26.0885	1
False	IsMasterProtein	S94OB2	de novo N-acetylgalactosaminyltransferase 7 isoform X1	False	False	True	100	1	10	1	1	8	0.991	8.73	Acetyl [N-Term]	25.9303	1
False	None	S94OB2	de novo Copine-3	False	True	False	100	1	47	1	1	9	1.125	4.5		24.8695	1
False	IsMasterProtein	S94OB2	de novo Snake venom metalloproteinase	False	True	False	100	2	9	2	1	14	1.512	8.84		24.7919	2
False	IsMasterProtein	S94OB2	de novo Snake venom metalloproteinase	False	True	False	100	1	11	1	1	12	1.307	4.5		24.0409	1
False	IsMasterProtein	S94OB2	de novo cysteine rich secretory protein 2, partial	False	True	False	100	2	26	1	1	11	1.203	11		23.5885	2
False	IsMasterProtein	S94OB2	de novo Cobra venom factor	False	True	False	100	1	36	1	1	9	1.054	4.5		23.5475	1
False	IsMasterProtein	S94OB2	de novo Cobra venom factor	False	False	True	100	1	13	1	1	20	2.109	4.23		23.3413	1
False	IsMasterProtein	S94OB2	de novo Cytotoxin homolog	False	False	True	100	2	10	2	1	14	1.434	6.27		23.3173	2
False	IsMasterProtein	S94OB2	de novo Acidic phospholipase A2 2	False	True	False	100	1	35	1	1	15	1.513	4.5		21.8753	1
False	IsMasterProtein	S94OB2	de novo Cobra venom factor	False	False	True	100	1	7	1	1	16	1.781	3.88		20.9201	1
False	None	S94OB2	de novo cysteine rich secretory protein 2, partial	False	True	False	100	1	25	0	2	10	1.047	9		20.44	1
False	IsMasterProtein	S94OB2	de novo Cysteine-rich venom protein natrin-1	False	True	False	100	1	6	1	1	15	1.686	5.63	Acetyl [N-Term]	20.2025	1
False	IsMasterProtein	S94OB2	de novo Cysteine-rich venom protein natrin-1	False	True	False	100	1	10	1	1	18	1.957	4.23		20.0914	1
False	IsMasterProtein	S94OB2	de novo three-finger toxin precursor, partial	False	True	False	100	1	9	1	1	19	2.07	6.09		20.0145	1
False	IsMasterProtein	S94OB2	de novo Cardiotoxin-like basic polypeptide ah	False	True	False	100	1	6	1	1	11	1.363	8.24		19.8796	1
False	IsMasterProtein	S94OB2	de novo Long neurotoxin 1	False	True	False	100	1	16	1	1	19	2.054	6.23		19.7902	1
False	IsMasterProtein	S94OB2	de novo Cysteine-rich venom protein natrin-1	False	True	False	100	1	7	1	1	16	1.727	7.18		19.6918	1
False	IsMasterProtein	V8N885	Uncharacterized protein (Fragment) OS=Ophiophagus hannah OX=8665 GN=L345_16505 PE=4 SV=1	True	False	False	15.2866	4	9	2	1	157	18.604	6.19		19.6625	4
False	IsMasterProtein	S94OB2	de novo Chain A, Non-antibiotic Properties Of Tetracyclines: Structural Basis For Inhibition Of Secretory Phospholipase A2.	False	True	False	100	1	7	1	1	10	1.148	9.32		19.3528	1
False	IsMasterProtein	S94OB2	de novo phospholipase a2	False	True	False	100	1	7	1	1	10	1.148	9.32		19.2224	1
False	IsMasterProtein	S94OB2	de novo Cadherin EGF LAG seven-pass G-type receptor 2, partial	False	True	False	100	1	13	1	1	8	0.842	9.99		19.1152	1
False	IsMasterProtein	S94OB2	de novo L-amino acid oxidase, partial	False	False	True	100	2	9	2	1	12	1.409	8.84		19.0726	2
False	IsMasterProtein	S94OB2	de novo Neurotoxin II	False	True	False	100	1	27	1	1	11	1.202	8.63		19.0648	1
False	IsMasterProtein	S94OB2	de novo Acidic phospholipase A2 2	False	False	True	100	1	4	1	1	20	2.301	4.07		18.9058	1
False	IsMasterProtein	S94OB2	de novo Cysteine-rich venom protein natrin-1	False	True	False	100	1	9	1	1	18	1.914	6.3	Acetyl [N-Term]	18.8445	1
False	IsMasterProtein	S94OB2	de novo cardiotoxin 7a	False	True	False	100	3	7	3	1	10	1.259	11.27		18.7197	3
False	IsMasterProtein	S94OB2	de novo Long neurotoxin 1	False	True	False	100	1	9	1	1	10	1.186	6.13		18.6063	1
False	IsMasterProtein	S94OB2	de novo Cobra venom factor	False	True	False	100	1	7	1	1	14	1.418	4.5		18.4459	1
False	IsMasterProtein	S94OB2	de novo Acidic phospholipase A2 3	False	True	False	100	1	6	1	1	15	1.57	4.23		18.2366	1
False	IsMasterProtein	S94OB2	de novo Complement decay-accelerating factor, partial	False	True	False	100	1	6	1	1	10	1.199	8.25		18.0113	1
False	IsMasterProtein	S94OB2	de novo Cytotoxin 3a	False	True	False	100	2	31	1	1	10	1.162	9.06		18.004	2
False	IsMasterProtein	S94OB2	de novo Trafficking kinesin-binding protein 1, partial	False	True	False	100	1	12	1	1	8	0.842	9.99		17.8717	1
False	IsMasterProtein	S94OB2	de novo Short neurotoxin 1	False	False	True	100	1	6	1	1	15	1.698	5.63		17.8615	1
False	IsMasterProtein	S94OB2	de novo cytotoxin 17, partial	False	True	False	100	2	31	1	1	8	0.945	9.72		17.8547	2
False	IsMasterProtein	S94OB2	de novo Snake venom metalloproteinase	False	True	False	100	1	15	1	1	9	1.082	6.18		17.8041	1
False	None	S94OB2	de novo Snake venom metalloproteinase	False	True	False	100	1	7	1	1	11	1.168	6.23		17.7459	1
False	IsMasterProtein	S94OB2	de novo Cytotoxin 1	False	False	True	100	3	7	3	1	13	1.553	9.72		17.7029	3
False	IsMasterProtein	S94OB2	de novo Cysteine-rich venom protein ophanin	False	True	False	100	1	10	1	1	9	0.992	6.18		17.3888	1
False	IsMasterProtein	V8N4Y2	Endonuclease domain-containing 1 protein OS=Ophiophagus hannah OX=8665 GN=ENDOD1 PE=4 SV=1	True	False	False	34.375	4	6	4	1	160	18.063	7.8		17.3658	4
False	IsMasterProtein	S94OB2	de novo long neurotoxin	False	True	False	100	1	6	1	1	11	1.321	4.23		17.3005	1
False	IsMasterProtein	S94OB2	de novo Cysteine-rich venom protein 1	False	True	False	100	1	6	1	1	15	1.727	7.18		17.1545	1
False	IsMasterProtein	S94OB2	de novo Cysteine-rich venom protein 1	False	False	True	100	1	8	1	1	14	1.728	7.18		16.9158	1
False	IsMasterProtein	S94OB2	de novo Acidic phospholipase A2 1	False	False	True	100	1	6	1	1	12	1.245	4.23		16.4715	1
False	IsMasterProtein	S94OB2	de novo Vigilin, partial	False	True	False	100	1	13	1	1	12	1.186	4.5		16.3693	1
False	IsMasterProtein	S94OB2	de novo olfactory receptor 2D2-like	False	True	True	100	1	12	1	1	9	0.934	6.18		16.1012	1
False	IsMasterProtein	S94OB2	de novo Acidic phospholipase A2 1	False	False	True	100	1	7	1	1	9	1.108	4.5		16.0019	1
False	IsMasterProtein	S94OB2	de novo zinc finger protein 91-like isoform X2	False	True	False	100	1	7	1	1	9	0.927	4.5		15.957	1
False	IsMasterProtein	S94OB2	de novo Acidic phospholipase A2 3	False	True	False	100	1	7	1	1	11	1.112	4.5		15.8187	1
False	IsMasterProtein	S94OB2	de novo phosphodiesterase, partial	False	False	True	100	1	26	1	1	12	1.518	8.84		15.6691	1
False	IsMasterProtein	S94OB2	de novo cobra venom factor 1, partial	False	True	False	100	1	5	1	1	13	1.444	7.25		15.4595	1
False	IsMasterProtein	S94OB2	de novo Weak neurotoxin 7	False	False	True	100	2	9	2	1	13	1.456	7.87	Acetyl [N-Term]	15.3956	2
False	IsMasterProtein	S94OB2	de novo Chain A, Crystal Structure Of Snake Venom Phosphodiesterase	False	True	False	100	1	7	1	1	8	0.914	6.24		15.3267	1
False	IsMasterProtein	S94OB2	de novo Snake venom serine protease NaSP	False	True	False	100	1	6	1	1	10	1.143	9.99		15.1237	1
False	None	S94OB2	de novo Disintegrin and metalloproteinase domain-containing protein 21, partial	False	True	True	100	1	30	0	4	7	0.817	8.84		15.0204	1
False	IsMasterProtein	S94OB2	de novo Neurotoxin II	False	True	False	100	1	6	1	1	11	1.203	8		14.8867	1
False	IsMasterProtein	S94OB2	de novo three finger toxin V	False	True	False	100	2	6	2	1	10	1.197	6.37		14.8207	2
False	IsMasterProtein	S94OB2	de novo Cysteine-rich venom protein 25	False	True	False	100	1	7	1	1	10	1.168	4.5		14.8037	1
False	IsMasterProtein	S94OB2	de novo Cytotoxin 10	False	True	False	100	1	10	1	1	11	1.198	7.99		14.7505	1
False	IsMasterProtein	S94OB2	de novo phospholipase A2	False	False	True	100	1	6	1	1	16	1.829	4.23		14.7483	1
False	IsMasterProtein	S94OB2	de novo Glutathione peroxidase 3, partial	False	True	False	100	1	4	1	1	12	1.36	6.37		14.6646	1
False	IsMasterProtein	S94OB2	de novo L-amino-acid oxidase	False	True	False	100	2	5	2	1	12	1.441	8.73		14.592	2
False	IsMasterProtein	S94OB2	de novo three-finger toxin precursor, partial	False	True	False	100	1	4	1	1	14	1.334	6.13		14.5883	1
False	IsMasterProtein	S94OB2	de novo Ohanin	False	True	False	100	1	12	1	1	11	1.325	8.66	Acetyl [N-Term]	14.4756	1
False	IsMasterProtein	V8PCT6	Uncharacterized protein OS=Ophiophagus hannah OX=8665 GN=L345_01814 PE=3 SV=1	True	False	False	5.28302	1	5	1	1	265	29.066	6.32		14.3322	1
False	IsMasterProtein	S94OB2	de novo Snake venom metalloproteinase	False	True	False	100	1	6	1	1	10	1.15	6.24		14.1743	1
False	IsMasterProtein	S94OB2	de novo Acidic phospholipase A2 C	False	False	True	100	1	5	1	1	14	1.567	6.13	Acetyl [N-Term]	13.9861	1
False	IsMasterProtein	V8NYC7	Tissue-type plasminogen activator (Fragment) OS=Ophiophagus hannah OX=8665 GN=PLAT PE=3 SV=1	True	False	False	17.6678	4	6	4	1	283	31.708	9.25		13.9489	4
False	IsMasterProtein	V8P0T5	Tumor necrosis factor receptor superfamily member 11B OS=Ophiophagus hannah OX=8665 GN=TNFRSF11B PE=4 SV=1	True	False	False	8.01187	3	9	3	1	337	39.322	8.65		13.8775	3
False	IsMasterProtein	S94OB2	de novo Glutathione peroxidase 3, partial	False	True	False	100	1	5	1	1	15	1.813	4.75	Acetyl [N-Term]	13.8187	1
False	IsMasterProtein	S94OB2	de novo Snake venom metalloproteinase	False	True	False	100	1	29	1	1	8	1.073	5.63		13.7811	1
False	IsMasterProtein	S94OB2	de novo Zinc metalloproteinase-disintegrin-like atrase-A	False	False	True	100	1	5	1	1	11	1.374	4.5		13.6379	1
False	IsMasterProtein	S94OB2	de novo Chain A, Solution structure of a chymotrypsin inhibitor from the Taiwan cobra	False	True	False	100	1	4	1	1	19	2.038	8.02		13.4228	1
False	IsMasterProtein	S94OB2	de novo Snake venom metalloproteinase	False	True	False	100	2	9	2	1	12	1.449	6.27		13.0965	2
False	IsMasterProtein	S94OB2	de novo Venom nerve growth factor 3	False	True	False	100	2	4	2	1	12	1.308	8.59	Acetyl [N-Term]	13.0028	2
False	IsMasterProtein	V8NKT2	Uncharacterized protein (Fragment) OS=Ophiophagus hannah OX=8665 GN=L345_12110 PE=4 SV=1	True	False	False	18.4426	4	6	4	1	244	27.25	8.78		12.9927	4
False	IsMasterProtein	S94OB2	de novo Snake venom metalloproteinase	False	True	False	100	1	10	1	1	8	1.004	9.99		12.9724	1
False	IsMasterProtein	S94OB2	de novo Snake venom metalloproteinase	False	True	False	100	1	7	1	1	10	1.297	8.62		12.9496	1
False	IsMasterProtein	S94OB2	de novo Long neurotoxin 7	False	True	False	100	1	9	1	1	12	1.294	5.62		12.8218	1
False	IsMasterProtein	S94OB2	de novo Snake venom metalloproteinase	False	True	False	100	2	4	2	1	11	1.258	7.99		12.5716	2
False	IsMasterProtein	S94OB2	de novo Cerebellin-4	False	True	False	100	1	5	1	1	8	0.99	9.72	Acetyl [N-Term]	12.4485	1
False	IsMasterProtein	S94OB2	de novo Snake venom metalloproteinase	False	True	False	100	1	5	1	1	12	1.324	8.02		12.4438	1
False	IsMasterProtein	S94OB2	de novo Snake venom metalloproteinase	False	True	False	100	1	4	1	1	10	1.04	6.13		12.3379	1
False	IsMasterProtein	S94OB2	de novo Tissue-type plasminogen activator, partial	False	True	False	100	1	5	1	1	11	1.343	6.49		12.3178	1
False	IsMasterProtein	S94OB2	de novo Snake venom metalloproteinase-disintegrin-like mocarhagin	False	False	True	100	1	4	1	1	15	1.64	4.46		12.2077	1
False	IsMasterProtein	S94OB2	de novo phospholipase A2	False	True	False	100	1	3	1	1	11	1.326	5.62		11.8811	1
False	IsMasterProtein	S94OB2	de novo Kunitz-type serine protease inhibitor	False	True	False	100	1	5	1	1	10	1.295	9.54		11.8383	1
False	IsMasterProtein	S94OB2	de novo three-finger toxin precursor, partial	False	True	False	100	2	5	2	1	18	2.036	4.75		11.8374	2
False	IsMasterProtein	S94OB2	de novo cytotoxin 17, partial	False	True	False	100	1	5	1	1	10	1.219	4.5		11.8139	1
False	IsMasterProtein	S94OB2	de novo L-amino acid oxidase, partial	False	False	True	100	2	9	2	1	12	1.392	8.21		11.7773	2
False	IsMasterProtein	S94OB2	de novo Cytotoxin 5	False	True	False	100	1	4	1	1	10	1.22	4.23		11.7533	1
False	IsMasterProtein	S94OB2	de novo Long neurotoxin 7	False	True	False	100	1	5	1	1	11	1.236	7.12		11.7106	1
False	IsMasterProtein	V8PCI9	Peptidyl-glycine alpha-amidating monooxygenase (Fragment) OS=Ophiophagus hannah OX=8665 GN=Pam PE=4 SV=1	True	False	False	5.56054	4	5	4	1	1115	127.443	8.25		11.6794	4
False	IsMasterProtein	S94OB2	de novo L-amino-acid oxidase	False	True	False	100	1	10	1	1	9	1.017	4.5		11.6617	1
False	IsMasterProtein	S94OB2	de novo Cobra venom factor	False	True	False	100	1	4	1	1	14	1.504	4.75		11.632	1
False	IsMasterProtein	S94OB2	de novo Acidic phospholipase A2 1	False	True	False	100	1	4	1	1	13	1.536	4.74		11.567	1
False	IsMasterProtein	S94OB2	de novo Snake venom metalloproteinase	False	True	False	100	2	4	2	1	11	1.127	8		11.4195	2
False	IsMasterProtein	S94OB2	de novo Ninein-like protein, partial	False	True	False	100	1	11	1	1	9	1.017	4.5		11.4158	1
False	IsMasterProtein	S94OB2	de novo Cobra venom factor	False	False	True	100	1	7	1	1	14	1.503	6.37		11.3051	1
False	IsMasterProtein	S94OB2	de novo Ubiquitin carboxyl-terminal hydrolase 24	False	True	False	100	1	8	1	1	12	1.648	9.7	Acetyl [N-Term]	11.0721	1
False	IsMasterProtein	S94OB2	de novo Long neurotoxin homolog	False	True	False	100	1	5	1	1	9	0.92	6.13		11.0177	1
False	IsMasterProtein	S94OB2	de novo Cobrotoxin-b	False	True	False	100	2	7	2	1	11	1.233	7.99		10.8875	2
False	IsMasterProtein	S94OB2	de novo Acidic phospholipase A2 C	False	False	True	100	1	5	1	1	14	1.584	7.12		10.6832	1
False	IsMasterProtein	S94OB2	de novo cardiotoxin 1e	False	True	False	100	1	5	1	1	9	0.89	6.13		10.6058	1
False	IsMasterProtein	S94OB2	de novo Snake venom metalloproteinase-disintegrin-like mocarhagin	False	False	True	100	1	8	1	1	14	1.626	6.18		10.5933	1
False	IsMasterProtein	S94OB2	de novo complement protein C3-2	False	True	False	100	1	3	1	1	18	1.837	9.99		10.5733	1
False	IsMasterProtein	S94OB2	de novo tyrosine-protein phosphatase non-receptor type 11-like	False	True	False	100	2	27	2	1	10	1.237	8.84		10.5406	2
False	IsMasterProtein	S94OB2	de novo Cobra venom factor	False	False	True	100	1	4	1	1	17	1.87	9.99		10.5251	1
False	IsMasterProtein	S94OB2	de novo Chain A, Crystal Structure Of Snake Venom Phosphodiesterase (pde) From Taiwan Cobra (naja Atra Atra)	False	True	False	100	1	5	1	1	16	1.937	4.23		10.4976	1
False	IsMasterProtein	S94OB2	de novo metalloproteinase, partial	False	False	True	100	1	7	1	1	11	1.444	4.5		10.4952	1
False	None	S94OB2	de novo Cardiotoxin 7a	False	True	False	100	2	4	2	1	9	1.131	11.17		10.4718	2
False	IsMasterProtein	S94OB2	de novo K-like metalloprotease precursor, partial	False	True	False	100	1	6	1	1	12	1.263	6.3		10.4546	1
False	IsMasterProtein	S94OB2	de novo Muscarinic toxin-like protein 3	False	True	False	100	1	9	1	1	17	2.056	4.5		10.4321	1
False	IsMasterProtein	S94OB2	de novo Decorin, partial	False	True	False	100	1	5	1	1	9	0.973	4.5		10.4297	1
False	IsMasterProtein	S94OB2	de novo Muscarinic toxin-like protein 2	False	False	True	100	1	7	1	1	12	1.205	6.13		10.3623	1
False	IsMasterProtein	S94OB2	de novo Thaicobrin	False	True	False	100	1	3	1	1	14	1.438	6.18		10.3504	1
False	IsMasterProtein	S94OB2	de novo Acidic phospholipase A2 C	False	False	True	100	1	4	1	1	15	1.828	4.5		10.3234	1
False	IsMasterProtein	S94OB2	de novo Cytotoxin SP15c	False	True	False	100	2	74	1	1	9	0.988	10.01		10.1208	2
False	IsMasterProtein	S94OB2	de novo Neurotoxin II	False	True	False	100	1	11	1	1	11	1.202	8.63		10.0826	1
False	None	S94OB2	de novo venom PRY-SPRY domain-containing protein, partial	True	True	True	100	1	5	1	1	6	0.805	7.25		10.0629	1
False	IsMasterProtein	S94OB2	de novo cytotoxin 17, partial	False	True	False	100	1	8	1	1	8	0.928	8.84		10.0044	1
False	None	S94OB2	de novo Cytotoxin Vc-5	False	False	True	100	1	5	1	1	13	1.383	9.01		9.95279	1
False	IsMasterProtein	S94OB2	de novo Acidic phospholipase A2 beta-bungarotoxin A4 chain	False	True	False	100	1	4	1	1	10	1.3	6.37		9.95074	1
False	IsMasterProtein	S94OB2	de novo Weak toxin CM-11	False	True	False	100	2	7	2	1	9	1.095	6.3		9.8259	2
False	IsMasterProtein	S94OB2	de novo Snake venom metalloproteinase	False	True	False	100	1	8	1	1	10	1.274	8.62		9.82542	1
False	IsMasterProtein	V8N3L4	Complement C3 (Fragment) OS=Ophiophagus hannah OX=8665 GN=C3 PE=4 SV=1	True	False	False	8.84956	2	4	2	1	113	12.722	8.09		9.78513	2
False	IsMasterProtein	S94OB2	de novo cobra venom factor 1, partial	False	True	False	100	1	4	1	1	9	1.171	8.62	Acetyl [N-Term]	9.75943	1
False	IsMasterProtein	S94OB2	de novo Cysteine-rich venom protein kaouthin-1	False	True	False	100	1	3	1	1	10	1.237	4.23		9.75329	1
False	IsMasterProtein	S94OB2	de novo Acidic phospholipase A2 C	False	True	False	100	1	4	1	1	9	1.109	4.23		9.64004	1
False	None	S94OB2	de novo L-amino-acid oxidase	False	True	False	100	1	3	1	1	10	1.216	5.63		9.63565	1
False	IsMasterProtein	S94OB2	de novo Alpha-fetoprotein, partial	False	True	False	100	2	4	1	1	12	1.513	5.72		9.61776	2
False	IsMasterProtein	S94OB2	de novo three-finger toxin precursor, partial	False	True	False	100	1	14	1	1	18	2.07	4.5		9.61397	1
False	IsMasterProtein	S94OB2	de novo C-terminal-binding protein 1, partial	False	True	False	100	1	4	1	1	14	1.524	4.75		9.59558	1
False	IsMasterProtein	S94OB2	de novo Alpha-fetoprotein, partial	False	True	False	100	2	4	0	0	12	1.513	5.72		9.47753	2
False	IsMasterProtein	S94OB2	de novo Acidic phospholipase A2 C	False	False	True	100	1	4	0	0	9	1.108	4.5		9.47257	1
False	IsMasterProtein	S94OB2	de novo nerve growth factor, partial	False	True	False	100	1	3	1	1	12	1.364	4.5		9.4123	1
False	IsMasterProtein	S94OB2	de novo cobra venom factor 1, partial	False	True	False	100	1	17	1	1	9	1.109	6.24		9.35014	1
False	IsMasterProtein	V8NGF6	Aminopeptidase N (Fragment) OS=Ophiophagus hannah OX=8665 GN=ANPEP PE=4 SV=1	True	False	False	7.41483	3	3	3	1	499	55.914	5.86		9.2541	3
False	IsMasterProtein	S94OB2	de novo Ophiophagus venom factor	False	False	True	100	1	4	1	1	12	1.421	4.74		9.16772	1
False	IsMasterProtein	V8NSK8	Golgi apparatus protein 1 (Fragment) OS=Ophiophagus hannah OX=8665 GN=GLG1 PE=4 SV=1	True	False	False	2.9476	4	4	4	1	916	105.914	6.74		9.14509	4
False	IsMasterProtein	S94OB2	de novo Cysteine-rich venom protein 1	False	False	True	100	1	3	1	1	13	1.554	4.07		9.07199	1
False	IsMasterProtein	S94OB2	de novo Disintegrin and metalloproteinase domain-containing protein 21, partial	False	True	False	100	1	7	1	1	8	0.874	8.84		8.86224	1
False	IsMasterProtein	S94OB2	de novo Weak neurotoxin 7	False	True	False	100	1	7	0	0	10	1.124	4.5		8.76652	1
False	IsMasterProtein	S94OB2	de novo Snake venom metalloproteinase	False	True	False	100	1	5	1	1	13	1.473	9.14		8.71748	1
False	IsMasterProtein	S94OB2	de novo cysteine-rich secretory protein 4, partial	False	True	False	100	1	3	1	1	10	1.236	4.5		8.7149	1
False	IsMasterProtein	S94OB2	de novo inter-alpha-trypsin inhibitor heavy chain H4-like	False	False	True	100	1	4	1	1	10	1.191	6.24		8.65422	1
False	IsMasterProtein	S94OB2	de novo cobra venom factor, partial	False	True	False	100	1	2	0	0	19	2.221	4.28		8.64232	1
False	None	S94OB2	de novo membrane cofactor protein-like isoform X1	False	True	False	100	1	7	1	1	10	1.164	6.18		8.6124	1
False	IsMasterProtein	V8NPS7	Heat shock 70 kDa protein 13 OS=Ophiophagus hannah OX=8665 GN=HSPA13 PE=3 SV=1	True	False	False	8.52878	3	3	3	1	469	51.899	6.98		8.5512	3
False	IsMasterProtein	S94OB2	de novo long neurotoxin	False	True	False	100	1	3	1	1	11	1.252	4.5		8.53207	1
False	IsMasterProtein	S94OB2	de novo tumor necrosis factor receptor superfamily member 11B	False	False	True	100	1	2	1	1	12	1.212	8.25		8.36369	1
False	IsMasterProtein	S94OB2	de novo Muscarinic toxin-like protein 1	False	True	False	100	2	3	2	1	13	1.535	6.23		8.33039	2
False	IsMasterProtein	S94OB2	de novo cobra venom factor 1, partial	False	False	True	100	1	3	1	1	13	1.392	8.84		8.32968	1
False	IsMasterProtein	S94OB2	de novo cytotoxin 17, partial	False	True	False	100	1	4	1	1	8	0.986	4.5	Acetyl [N-Term]	8.24589	1
False	IsMasterProtein	S94OB2	de novo cobra serum albumin	False	True	False	100	1	3	1	1	10	1.207	6.49		8.12197	1
False	IsMasterProtein	S94OB2	de novo papilin-like, partial	False	True	False	100	1	3	1	1	14	1.579	7.12		8.10029	1
False	IsMasterProtein	S94OB2	de novo Snake venom metalloproteinase	False	True	False	100	1	5	1	1	8	0.855	4.5		8.0727	1
False	IsMasterProtein	S94OB2	de novo venom factor-like, partial	False	True	False	100	1	3	1	1	8	0.799	6.24		8.06026	1
False	IsMasterProtein	V8NB97	Amine oxidase (Fragment) OS=Ophiophagus hannah OX=8665 GN=L345_14746 PE=3 SV=1	True	False	False	2.39521	2	5	2	1	501	57.258	7.59		8.05628	2
False	IsMasterProtein	S94OB2	de novo Acidic phospholipase A2 C	False	True	False	100	1	5	1	1	15	1.64	6.13		7.95633	1
False	IsMasterProtein	S94OB2	de novo Snake venom metalloproteinase	False	True	False	100	1	3	1	1	12	1.362	8.02		7.9456	1
False	IsMasterProtein	S94OB2	de novo Snake venom metalloproteinase	False	False	True	100	1	2	1	1	15	1.751	4.28		7.92785	1
False	IsMasterProtein	S94OB2	de novo Weak toxin S4C11	False	True	False	100	2	3	2	1	11	1.253	8.84		7.88175	2
False	IsMasterProtein	S94OB2	de novo Acidic phospholipase A2 C	False	False	True	100	1	3	1	1	12	1.319	6.13		7.84374	1
False	IsMasterProtein	S94OB2	de novo Acidic phospholipase A2 1	False	True	False	100	1	3	1	1	10	1.157	8.22		7.83586	1
False	None	S94OB2	de novo Cardiotoxin 7a	False	True	False	100	1	3	1	1	8	0.975	10.01		7.82811	1
False	IsMasterProtein	S94OB2	de novo serine protease 53	False	False	True	100	1	2	1	1	18	1.768	6.13		7.82204	1
False	IsMasterProtein	S94OB2	de novo Chain A, Crystal structure of 5'-nucleotidase from venom of Naja atra	False	True	False	91.6667	1	3	1	1	12	1.389	9.72		7.81428	1
False	IsMasterProtein	S94OB2	de novo Snake venom metalloproteinase	False	True	False	100	1	3	1	1	11	1.281	6.23		7.80713	1
False	None	S94OB2	de novo L-amino acid oxidase, partial	False	True	False	100	1	3	1	1	7	0.799	8.84		7.7973	1
False	None	S94OB2	de novo Complement decay-accelerating factor transmembrane isoform, partial	False	True	True	100	1	7	1	1	8	0.903	4.5		7.78166	1
False	IsMasterProtein	V8PGR3	Calreticulin OS=Ophiophagus hannah OX=8665 GN=CALR PE=3 SV=1	True	False	False	11.0577	4	4	4	1	416	48.425	4.53		7.64689	4
False	IsMasterProtein	S94OB2	de novo kappa-cobrotoxin	False	True	False	100	1	3	1	1	9	1	5.63		7.63193	1
False	IsMasterProtein	S94OB2	de novo Cobra venom factor	False	False	True	100	1	3	1	1	14	1.504	4.23		7.61831	1
False	IsMasterProtein	S94OB2	de novo Cobra venom factor	False	True	False	100	1	4	1	1	16	1.797	3.95	Acetyl [N-Term]	7.61266	1
False	IsMasterProtein	S94OB2	de novo Cobra venom factor	False	True	False	100	1	3	1	1	14	1.534	5.62		7.57351	1
False	IsMasterProtein	S94OB2	de novo Muscarinic toxin-like protein	False	False	True	100	1	3	1	1	10	1.06	4.23		7.56966	1
False	None	S94OB2	de novo Ophiophagus venom factor	False	True	False	100	2	3	2	1	13	1.502	4.28		7.55942	2
False	IsMasterProtein	S94OB2	de novo cobra serum albumin	False	True	False	100	1	2	1	1	13	1.521	4.23		7.54882	1
False	IsMasterProtein	S94OB2	de novo Glutathione peroxidase 3, partial	False	True	False	100	1	2	1	1	14	1.509	4.5		7.47012	1
False	IsMasterProtein	S94OB2	de novo sodium channel protein type 1 subunit alpha	False	True	False	100	1	3	1	1	13	1.391	4.5		7.45718	1
False	IsMasterProtein	S94OB2	de novo tissue-type plasminogen activator-like, partial	False	True	False	100	1	3	1	1	11	1.361	6.3	Acetyl [N-Term]	7.42595	1
False	IsMasterProtein	S94OB2	de novo Glycerol-3-phosphate acyltransferase 4	False	True	False	100	1	2	1	1	13	1.335	9		7.42418	1
False	IsMasterProtein	S94OB2	de novo Snake venom serine protease	False	True	False	100	1	2	1	1	13	1.54	5.55		7.37484	1
False	IsMasterProtein	S94OB2	de novo Tissue-type plasminogen activator, partial	False	True	False	100	1	2	1	1	11	1.4	7.24		7.31	1
False	IsMasterProtein	V8NBS9	Endoplasmic reticulum resident protein 44 OS=Ophiophagus hannah OX=8665 GN=Erp44 PE=4 SV=1	True	False	False	9.38272	3	3	3	1	405	46.585	5.52		7.22802	3
False	IsMasterProtein	S94OB2	de novo natriuretic peptide	False	True	False	100	1	5	1	1	8	0.84	8.25		7.20951	1
False	IsMasterProtein	S94OB2	de novo 5-nucleotidase	False	True	False	100	1	2	1	1	12	1.389	7.43		7.15554	1
False	IsMasterProtein	S94OB2	de novo Snake venom serine protease	False	True	False	100	1	2	0	0	12	1.54	5.55		7.13671	1
False	IsMasterProtein	S94OB2	de novo Snake venom metalloproteinase	False	False	True	100	1	3	1	1	12	1.325	6.13		7.10944	1
False	IsMasterProtein	S94OB2	de novo Cysteine-rich venom protein natrin-1	False	True	False	100	1	3	1	1	10	1.086	7.87		7.10929	1
False	None	S94OB2	de novo Cardiotoxin 7a	False	False	True	100	1	5	1	1	11	1.364	7.17		7.06584	1
False	IsMasterProtein	S94OB2	de novo Weak neurotoxin 7	False	True	False	100	2	2	2	1	12	1.428	7.87	Acetyl [N-Term]	7.03458	2
False	IsMasterProtein	S94OB2	de novo kunitz/BPTI-like toxin	False	False	True	100	1	8	1	1	11	1.229	6.18		7.00045	1
False	IsMasterProtein	S94OB2	de novo Cytotoxin Vc-5	False	True	False	100	1	5	1	1	14	1.554	9.01	Acetyl [N-Term]	6.9966	1
False	IsMasterProtein	S94OB2	de novo Chain A, Crystal structure of 5'-nucleotidase from venom of Naja atra	False	True	False	100	2	3	2	1	14	1.542	4.75		6.98671	2
False	IsMasterProtein	S94OB2	de novo Cytotoxin SP15c	False	True	False	100	2	73	1	1	8	0.959	11		6.9724	2
False	IsMasterProtein	S94OB2	de novo cobra serum albumin	False	True	False	100	1	2	1	1	11	1.28	7.25		6.83768	1
False	IsMasterProtein	V8P1Y2	Neuroendocrine convertase 1 (Fragment) OS=Ophiophagus hannah OX=8665 GN=PCSK1 PE=3 SV=1	True	False	False	3.80435	3	3	3	1	736	82.987	6.23		6.69167	3
False	IsMasterProtein	S94OB2	de novo Weak neurotoxin 10	False	True	False	100	2	3	2	1	8	0.968	7.99		6.68253	2
False	IsMasterProtein	S94OB2	de novo Cobra venom factor	False	True	False	100	1	2	1	1	11	1.338	4.23		6.63171	1
False	IsMasterProtein	S94OB2	de novo Cysteine-rich venom protein natrin-1	False	True	False	100	1	2	1	1	12	1.356	7.18		6.62893	1
False	IsMasterProtein	S94OB2	de novo Snake venom metalloproteinase	False	False	True	100	1	2	1	1	11	1.282	4.5		6.60806	1
False	IsMasterProtein	V8NYU2	Keratin, type I cytoskeletal 18 (Fragment) OS=Ophiophagus hannah OX=8665 GN=KRT18 PE=3 SV=1	True	False	False	3.62812	3	3	3	1	441	48.934	5.19		6.55825	3
False	IsMasterProtein	S94OB2	de novo snake venom metalloproteinase 27, partial	False	True	False	100	1	3	1	1	9	1.039	6.3		6.55825	1
False	IsMasterProtein	S94OB2	de novo phosphodiesterase	False	True	False	100	1	3	1	1	12	1.434	4.23		6.55086	1
False	IsMasterProtein	S94OB2	de novo Snake venom metalloproteinase	False	True	False	100	1	3	1	1	12	1.25	4.5	Acetyl [N-Term]	6.55001	1
False	IsMasterProtein	S94OB2	de novo phosphodiesterase, partial	False	True	False	100	1	2	1	1	11	1.126	8.24		6.5457	1
False	IsMasterProtein	S94OB2	de novo Phospholipase A2 3	False	False	True	100	1	2	1	1	11	1.355	9.72		6.38963	1
False	IsMasterProtein	S94OB2	de novo phospholipase a2	False	False	True	100	1	2	1	1	15	1.571	4.07		6.37281	1
False	IsMasterProtein	S94OB2	de novo cobrotoxin b	False	True	False	100	1	2	1	1	11	1.234	6.25		6.37025	1
False	IsMasterProtein	V8P7T9	Sulfhydryl oxidase OS=Ophiophagus hannah OX=8665 GN=QSOX1 PE=4 SV=1	True	False	False	4.98442	3	3	3	1	642	73.946	8.21		6.3427	3
False	IsMasterProtein	S94OB2	de novo transmembrane protein 41A	False	True	False	100	1	2	1	1	11	1.255	11		6.2923	1
False	IsMasterProtein	S94OB2	de novo Cobra venom factor	False	True	False	100	2	2	2	1	13	1.299	8.84		6.24524	2
False	IsMasterProtein	S94OB2	de novo Cobra venom factor	False	True	False	100	1	3	1	1	11	1.417	6.46		6.23073	1
False	IsMasterProtein	S94OB2	de novo Chain A, Crystal Structure Of Snake Venom Phosphodiesterase (pde) From Taiwan Cobra	False	True	False	100	1	2	1	1	10	1.202	6.37		6.15921	1
False	IsMasterProtein	S94OB2	de novo tissue-type plasminogen activator, partial	False	False	True	100	1	2	1	1	13	1.302	8.24		6.15707	1
False	IsMasterProtein	S94OB2	de novo L-amino acid oxidase, partial	False	False	True	100	1	3	1	1	10	1.15	7.25		6.1462	1
False	IsMasterProtein	S94OB2	de novo cytotoxin 17, partial	False	True	False	100	1	3	1	1	8	0.928	8.84		6.1147	1
False	IsMasterProtein	S94OB2	de novo Neutral phospholipase A2 paradoxin-like beta chain	False	False	True	100	1	2	1	1	11	1.172	4.23	Acetyl [N-Term]	6.07248	1
False	IsMasterProtein	S94OB2	de novo cytotoxin 17, partial	False	True	False	100	1	7	1	1	8	0.928	8.84		6.0407	1
False	IsMasterProtein	S94OB2	de novo Tissue-type plasminogen activator, partial	False	True	False	100	1	2	1	1	12	1.422	4.5		6.03689	1
False	IsMasterProtein	S94OB2	de novo Cysteine-rich venom protein 25-A	False	True	False	100	1	4	1	1	10	1.168	4.23		6.01959	1
False	IsMasterProtein	S94OB2	de novo Snake venom metalloproteinase;	False	False	True	100	1	2	1	1	11	1.357	6.23	Acetyl [N-Term]	6.00124	1
False	IsMasterProtein	V8NCE3	Endonuclease domain-containing 1 protein (Fragment) OS=Ophiophagus hannah OX=8665 GN=ENDOD1 PE=4 SV=1	True	False	False	4.88889	2	3	2	0	450	51.035	9.06		5.9949	2
False	IsMasterProtein	S94OB2	de novo Cytotoxin SP15c	False	True	False	100	2	25	2	1	9	0.988	10.01		5.97425	2
False	IsMasterProtein	S94OB2	de novo Cytotoxin 3a	False	True	False	100	1	4	1	1	11	1.197	8.59		5.871	1
False	None	S94OB2	de novo L-amino acid oxidase, partial	True	True	False	100	1	3	1	1	7	0.862	6.23		5.85966	1
False	IsMasterProtein	S94OB2	de novo C4b-binding protein alpha chain-like isoform X1	False	False	True	100	1	2	1	1	14	1.66	6.23		5.81128	1
False	IsMasterProtein	S94OB2	de novo venom factor	False	True	False	100	1	3	1	1	8	0.911	6.13		5.80406	1
False	IsMasterProtein	S94OB2	de novo Keratin, type I cytoskeletal 19, partial	False	False	True	100	1	2	1	1	10	1.234	6.37		5.76579	1
False	None	S94OB2	de novo small serum protein-4	False	True	True	100	1	3	1	1	10	1.085	4.5		5.75243	1
False	None	S94OB2	de novo Snake venom metalloproteinase	False	True	False	100	1	2	1	1	9	0.898	6.13		5.74021	1
False	IsMasterProtein	S94OB2	de novo 5-nucleotidase	False	True	False	100	1	2	1	1	9	1.053	8.73		5.71663	1
False	IsMasterProtein	S94OB2	de novo three-finger toxin precursor, partial	False	False	True	100	1	2	1	1	13	1.334	8		5.68914	1
False	IsMasterProtein	S94OB2	de novo metalloproteinase 7, partial	False	False	True	100	1	2	1	1	10	1.264	4.5		5.66088	1
False	IsMasterProtein	S94OB2	de novo Aldehyde dehydrogenase family 3 member B1, partial	False	True	False	100	1	2	1	1	8	0.827	6.24		5.64027	1
False	IsMasterProtein	S94OB2	de novo L-amino-acid oxidase	False	True	False	100	2	2	2	1	8	1.014	8.84		5.63109	2
False	IsMasterProtein	S94OB2	de novo Acidic phospholipase A2 1	False	True	False	100	1	2	1	1	9	1.086	8.22	Acetyl [N-Term]	5.61841	1
False	IsMasterProtein	V8NH29	Proactivator polypeptide OS=Ophiophagus hannah OX=8665 GN=PSAP PE=4 SV=1	True	False	False	2.6971	1	4	1	1	482	54.019	5.25		5.60844	1
False	IsMasterProtein	S94OB2	de novo Weak toxin CM-1b	False	True	False	100	2	2	2	1	12	1.419	6.3		5.59757	2
False	IsMasterProtein	S94OB2	de novo Cobra venom factor	False	True	False	100	1	3	1	1	12	1.366	4.07		5.58506	1
False	IsMasterProtein	S94OB2	de novo nerve growth factor	False	True	False	100	1	4	1	1	8	1.018	6.23		5.57208	1
False	IsMasterProtein	S94OB2	de novo Sacsin, partial	False	True	False	100	1	10	1	1	7	0.903	4.5		5.54552	1
False	None	S94OB2	de novo Cysteine-rich venom protein mossambin	False	True	False	100	1	2	1	1	10	1.196	4.74		5.53118	1
False	IsMasterProtein	S94OB2	de novo L-amino-acid oxidase	False	True	False	100	1	3	1	1	10	1.133	6.37		5.50935	1
False	IsMasterProtein	S94OB2	de novo Cobra venom factor	False	True	False	100	1	2	1	1	11	1.304	4.5		5.50799	1
False	IsMasterProtein	S94OB2	de novo Long neurotoxin 4	False	True	False	100	1	3	1	1	9	1.043	6.13		5.47152	1
False	IsMasterProtein	S94OB2	de novo putative long neurotoxin	False	True	False	100	1	3	1	1	9	1.095	6.13		5.44125	1
False	IsMasterProtein	S94OB2	de novo Rac GTPase-activating protein 1, partial	False	True	False	100	1	2	1	1	17	1.871	6.24		5.43632	1
False	IsMasterProtein	S94OB2	de novo L-amino-acid oxidase	False	False	True	100	1	2	1	1	18	2.02	4.74	Acetyl [N-Term]	5.43445	1
False	IsMasterProtein	S94OB2	de novo Short neurotoxin 1	False	True	False	100	1	3	1	1	11	1.259	9.47		5.39612	1
False	IsMasterProtein	S94OB2	de novo Cobra venom factor	False	True	False	81.25	1	2	1	1	16	1.775	8.73		5.33147	1
False	IsMasterProtein	S94OB2	de novo three-finger toxin precursor, partial	False	True	False	100	1	2	1	1	10	0.949	6.13		5.30002	1
False	IsMasterProtein	S94OB2	de novo Acidic phospholipase A2 3	False	True	False	100	1	25	1	1	14	1.513	4.07		5.26676	1
False	IsMasterProtein	S94OB2	de novo Snake venom metalloproteinase	False	True	False	100	1	3	1	1	10	1.275	6.37		5.23932	1
False	IsMasterProtein	S94OB2	de novo Cysteine-rich venom protein ophanin	False	False	True	100	1	2	1	1	9	0.992	4.5		5.23522	1
False	None	S94OB2	de novo Cytotoxin SP15c	False	True	True	100	1	72	0	3	7	0.802	9		5.14868	1
False	IsMasterProtein	S94OB2	de novo C-type lectin Cal	False	False	True	100	1	2	1	1	10	1.248	6.18		5.1298	1
False	IsMasterProtein	S94OB2	de novo tissue-type plasminogen activator-like, partial	False	True	False	100	1	3	1	1	10	1.147	7.18		5.08254	1
False	None	S94OB2	de novo Weak toxin CM-11	False	True	False	100	1	4	1	1	8	0.939	4.5		5.08112	1
False	IsMasterProtein	S94OB2	de novo Cytotoxin Vc-5	False	True	False	100	2	2	2	1	14	1.555	8.84	Acetyl [N-Term]	5.07439	2
False	IsMasterProtein	S94OB2	de novo ubiquitin carboxyl-terminal hydrolase CYLD	False	True	False	100	1	3	1	1	16	1.597	9		5.07314	1
False	IsMasterProtein	S94OB2	de novo Chain A, Crystal Structure Of Snake Venom Phosphodiesterase (pde) From Taiwan Cobra (naja Atra Atra)	False	False	True	100	1	2	1	1	10	1.031	9		5.07124	1
False	IsMasterProtein	S94OB2	de novo phospholipase A2	False	False	True	100	1	2	1	1	12	1.245	4.23		5.06913	1
False	IsMasterProtein	S94OB2	de novo phospholipase B1, partial	False	False	True	100	2	2	2	1	12	1.35	4.75		4.99155	2
False	IsMasterProtein	S94OB2	de novo Snake venom metalloproteinase	False	False	True	100	1	3	1	1	14	1.479	6.24	Acetyl [N-Term]	4.9794	1
False	IsMasterProtein	S94OB2	de novo Chain A, Crystal Structure Of Snake Venom Phosphodiesterase	False	True	False	100	1	2	1	1	8	0.943	6.24		4.96233	1
False	IsMasterProtein	S94OB2	de novo Snake venom metalloproteinase	False	False	True	100	1	2	1	1	11	1.344	9.06		4.94485	1
False	IsMasterProtein	S94OB2	de novo Cysteine-rich venom protein 2	False	True	False	100	1	2	1	1	12	1.34	6.37		4.90719	1
False	IsMasterProtein	S94OB2	de novo Long neurotoxin homolog	False	True	False	100	1	2	1	1	10	1.125	4.23		4.89641	1
False	IsMasterProtein	S94OB2	de novo Ohanin	False	True	False	100	1	2	1	1	11	1.296	6.37	Acetyl [N-Term]	4.88302	1
False	IsMasterProtein	S94OB2	de novo Snake venom serine protease 3	False	False	True	100	1	2	1	1	15	1.568	6.13		4.87292	1
False	IsMasterProtein	S94OB2	de novo phospholipase a2	False	False	True	100	1	4	1	1	9	1.008	4.23		4.85555	1
False	IsMasterProtein	S94OB2	de novo Homeobox protein cut-like 2, partial	False	True	False	100	1	2	1	1	8	0.856	9.99		4.80325	1
False	IsMasterProtein	S94OB2	de novo venom factor	False	True	False	100	1	2	1	1	12	1.311	8.84		4.80114	1
False	IsMasterProtein	S94OB2	de novo natriuretic peptide PaNP-c precursor, partial	False	False	True	100	1	3	1	1	11	1.022	8.25		4.77889	1
False	IsMasterProtein	S94OB2	de novo POU domain, class 2, transcription factor 1, partial	False	True	False	100	1	2	1	1	10	1.045	9.99		4.77177	1
False	IsMasterProtein	S94OB2	de novo phosphodiesterase, partial	False	True	False	100	1	2	1	1	8	1.005	8.24		4.77066	1
False	IsMasterProtein	S94OB2	de novo opharin precursor	False	True	False	100	1	2	1	1	10	1.048	6.24		4.72877	1
False	None	S94OB2	de novo Weak neurotoxin 7	False	True	False	100	1	2	1	1	7	0.84	6.13		4.7259	1
False	IsMasterProtein	S94OB2	de novo 5' nucleotidase, partial	False	True	False	100	1	3	1	1	10	1.222	6.24		4.69314	1
False	IsMasterProtein	S94OB2	de novo Cobra venom factor	False	True	False	100	1	3	1	1	10	1.293	4.5		4.66673	1
False	IsMasterProtein	S94OB2	de novo Cardiotoxin 7a;	False	False	True	100	1	2	1	1	11	1.24	6.27		4.65209	1
False	IsMasterProtein	S94OB2	de novo Snake venom metalloproteinase-disintegrin-like mocarhagin	False	True	False	90.9091	1	2	1	1	11	1.197	8.84		4.62782	1
False	IsMasterProtein	S94OB2	de novo Acidic phospholipase A2 1	False	False	True	100	1	2	1	1	14	1.682	4.23		4.61583	1
False	None	S94OB2	de novo Disintegrin and metalloproteinase domain-containing protein 10, partial	False	True	False	100	1	2	1	1	7	0.837	8.84		4.61358	1
False	None	S94OB2	de novo Cobrotoxin-b	False	True	False	100	1	3	1	1	10	1.104	6.13		4.56951	1
False	IsMasterProtein	S94OB2	de novo Cardiotoxin 7a	False	False	True	100	1	1	1	1	10	1.26	8.84		4.55723	1
False	IsMasterProtein	S94OB2	de novo L-amino acid oxidase precursor	False	True	False	100	1	2	1	1	7	0.823	9		4.52293	1
False	IsMasterProtein	S94OB2	de novo Snake venom metalloproteinase	False	True	False	100	1	3	1	1	9	0.973	6.3		4.49627	1
False	IsMasterProtein	S94OB2	de novo tumor necrosis factor receptor superfamily member 11B	False	False	True	100	1	2	1	1	10	1.133	8.03		4.49104	1
False	IsMasterProtein	S94OB2	de novo Complement receptor type 2, partial	False	True	False	100	1	2	1	1	9	1.073	6.18		4.47059	1
False	None	S94OB2	de novo Chain A, Crystal structure of 5'-nucleotidase from venom of Naja atra	False	True	False	100	1	2	1	1	9	0.986	4.5		4.46589	1
False	IsMasterProtein	S94OB2	de novo L-amino acid oxidase precursor	False	True	False	100	1	2	1	1	8	0.906	8.84		4.38338	1
False	IsMasterProtein	S94OB2	de novo Cobra venom factor	False	True	False	100	1	2	1	1	8	1.032	9.01		4.37715	1
False	IsMasterProtein	S94OB2	de novo nerve growth factor beta chain precursor	False	True	False	100	1	2	1	1	9	0.955	6.18		4.3757	1
False	IsMasterProtein	V8ND09	Alpha-fetoprotein (Fragment) OS=Ophiophagus hannah OX=8665 GN=AFP PE=4 SV=1	True	False	False	4.84375	3	3	2	1	640	72.336	5.41		4.35423	3
False	IsMasterProtein	S94OB2	de novo Endonuclease domain-containing 1 protein, partial	False	True	False	100	2	2	2	1	10	1.264	8.84		4.32162	2
False	IsMasterProtein	S94OB2	de novo Cysteine-rich venom protein natrin-2	False	True	False	100	1	2	1	1	10	1.238	6.18		4.2739	1
False	IsMasterProtein	S94OB2	de novo Muscarinic toxin-like protein 3	False	False	True	100	2	2	2	1	8	1.034	9.16	Acetyl [N-Term]	4.27287	2
False	IsMasterProtein	S94OB2	de novo L-amino-acid oxidase	False	True	False	100	2	2	2	1	9	1.121	6.37		4.26039	2
False	IsMasterProtein	S94OB2	de novo Cysteine-rich venom protein 25	False	True	False	100	1	2	1	1	10	1.126	4.5	Acetyl [N-Term]	4.24911	1
False	IsMasterProtein	S94OB2	de novo Snake venom metalloproteinase	False	False	True	100	1	2	1	1	8	0.952	6.18		4.23699	1
False	None	V8NAN6	Keratin, type I cytoskeletal 42 (Fragment) OS=Ophiophagus hannah OX=8665 GN=Krt42 PE=3 SV=1	True	False	False	1.85185	2	2	2	1	486	52.066	5.02		4.21068	2
False	IsMasterProtein	S94OB2	de novo aminopeptidase N	False	True	False	100	2	2	2	1	15	1.839	6.37		4.20726	2
False	IsMasterProtein	S94OB2	de novo aminopeptidase N	False	True	False	100	2	2	2	1	16	1.839	6.37		4.20712	2
False	IsMasterProtein	S94OB2	de novo 5-nucleotidase	False	True	False	100	1	2	1	1	8	0.858	6.24		4.1793	1
False	IsMasterProtein	S94OB2	de novo Coagulation factor X isoform 1, partial	False	True	False	100	1	2	1	1	10	1.115	4.5		4.1666	1
False	IsMasterProtein	S94OB2	de novo L-amino-acid oxidase	False	False	True	100	1	3	1	1	8	0.875	6.24		4.1644	1
False	IsMasterProtein	S94OB2	de novo venom factor	False	True	False	100	1	2	1	1	9	0.902	4.5		4.14748	1
False	IsMasterProtein	S94OB2	de novo cysteine rich secretory protein 2, partia	False	True	False	100	1	2	1	1	11	1.104	9		4.13937	1
False	IsMasterProtein	S94OB2	de novo cytotoxin 17, partial	False	True	False	100	1	3	1	1	9	1.059	4.5		4.09947	1
False	IsMasterProtein	S94OB2	de novo phospholipase A2I precursor	False	True	False	100	1	2	1	1	7	0.925	8.84		4.09797	1
False	IsMasterProtein	S94OB2	de novo phospholipase A2	False	True	False	100	1	3	1	1	7	0.878	6.23		4.07189	1
False	IsMasterProtein	S94OB2	de novo cobra venom factor 1, partial	False	True	False	81.8182	1	3	1	1	11	1.225	6.3		4.05914	1
False	IsMasterProteinCandidate	S94OB2	de novo cobra venom factor 1, partial	False	True	False	100	1	3	1	1	9	1.025	4.5		4.05914	1
False	IsMasterProtein	S94OB2	de novo putative long neurotoxin	False	True	False	100	1	2	1	1	8	0.859	6.18		4.04677	1
False	IsMasterProtein	V8PE22	Ribonuclease T2 OS=Ophiophagus hannah OX=8665 GN=RNASET2 PE=3 SV=1	True	False	False	4.34783	1	2	1	1	207	24.445	5.95		4.04516	1
False	IsMasterProtein	S94OB2	de novo venom PRY-SPRY domain-containing protein, partial	False	True	False	100	1	3	1	1	8	0.913	6.24		4.01113	1
False	IsMasterProtein	S94OB2	de novo Cobrotoxin III	False	True	False	100	2	30	2	1	7	1.013	9.01		4.00129	2
False	IsMasterProtein	S94OB2	de novo Cytotoxin homolog 5V	False	False	True	100	1	2	1	1	8	0.917	6.13		3.99478	1
False	IsMasterProtein	S94OB2	de novo Zinc metalloproteinase-disintegrin-like kaouthiagin-like	False	False	True	100	1	3	1	1	8	0.955	4.5		3.98227	1
False	IsMasterProtein	S94OB2	de novo Glycerol-3-phosphate acyltransferase 1, mitochondrial, partial	False	True	False	100	2	6	2	1	9	1.002	9.72		3.96249	2
False	IsMasterProtein	S94OB2	de novo Cysteine-rich venom protein 25	False	True	False	100	1	2	1	1	9	1.054	4.23		3.84719	1
False	IsMasterProtein	S94OB2	de novo Venom nerve growth factor 3	False	True	False	100	1	1	1	1	12	1.222	6.13		3.8461	1
False	IsMasterProtein	S94OB2	de novo Protein dispatched-like 2, partial	False	True	False	100	1	3	1	1	9	1.05	10.01		3.84319	1
False	IsMasterProtein	S94OB2	de novo Kunitz inhibitor I	False	True	False	100	1	5	1	1	7	0.849	4.5		3.82187	1
False	IsMasterProtein	S94OB2	de novo Keratin, type II cytoskeletal 1, partial	False	True	False	100	1	1	1	1	12	1.475	6.24		3.8192	1
False	IsMasterProtein	S94OB2	de novo Muscarinic toxin-like protein 2	False	True	False	100	1	2	1	1	10	1.111	4.23		3.80483	1
False	IsMasterProtein	S94OB2	de novo Low molecular weight phosphotyrosine protein phosphatase, partial	False	True	False	100	1	2	1	1	8	0.876	8.02		3.79456	1
False	IsMasterProtein	S94OB2	de novo Cobra venom factor gamma chain	False	True	False	100	1	8	1	1	8	0.854	6.24		3.78447	1
False	IsMasterProtein	S94OB2	de novo pro-cathepsin H	False	False	True	100	1	1	1	1	14	1.385	6.24		3.74802	1
False	IsMasterProtein	S94OB2	de novo Cobra venom factor	False	True	False	100	1	2	1	1	10	1.211	4.5		3.74703	1
False	IsMasterProtein	S94OB2	de novo Acidic phospholipase A2 2	False	False	True	100	1	2	1	1	8	1.066	4.5	Acetyl [N-Term]	3.68938	1
False	IsMasterProtein	S94OB2	de novo Natriuretic peptide Na-NP	False	True	False	100	1	3	1	1	8	0.812	8.24		3.67674	1
False	IsMasterProtein	S94OB2	de novo aminopeptidase N	False	True	False	100	1	2	1	1	14	1.601	8.25		3.67095	1
False	None	S94OB2	de novo Solute carrier family 2, facilitated glucose transporter member 11, partial	False	True	True	100	1	3	0	2	6	0.817	6.24		3.65863	1
False	IsMasterProtein	S94OB2	de novo nerve growth factor	False	True	False	100	1	2	1	1	8	1.018	6.23		3.62019	1
False	IsMasterProtein	S94OB2	de novo ectonucleotide pyrophosphatase/phosphodiesterase family member 3 isoform X2	False	False	True	100	1	1	1	1	10	1.244	4.23		3.60547	1
False	IsMasterProtein	S94OB2	de novo Cytotoxin SP15c	False	True	False	100	1	3	1	1	8	0.944	6.13		3.60071	1
False	IsMasterProtein	S94OB2	de novo Cobra venom factor gamma chain	False	True	False	100	1	1	1	1	13	1.311	7.18		3.58098	1
False	IsMasterProtein	S94OB2	de novo SUMO-specific isopeptidase USPL1 isoform X1	False	False	True	100	1	3	1	1	7	0.816	8.22		3.56119	1
False	IsMasterProtein	S94OB2	de novo Cobra venom factor alpha chain	False	True	False	100	1	2	1	1	7	0.888	8.84		3.55375	1
False	IsMasterProtein	S94OB2	de novo Snake venom metalloproteinase	False	False	True	100	1	2	1	1	7	0.851	6.24		3.53272	1
False	IsMasterProtein	S94OB2	de novo Keratin, type II cytoskeletal 1, partia	False	False	True	100	1	1	1	1	12	1.302	4.23		3.52825	1
False	IsMasterProtein	S94OB2	de novo ubiquitin carboxyl-terminal hydrolase 24 isoform X1	False	False	True	100	1	3	1	1	9	0.942	6.37	Acetyl [N-Term]	3.52751	1
False	IsMasterProtein	S94OB2	de novo Snake venom metalloproteinase-disintegrin-like mocarhagin	False	True	False	100	1	1	1	1	18	2.097	4.74		3.52095	1
False	IsMasterProtein	S94OB2	de novo acetylcholinesterase	False	False	True	100	1	2	1	1	7	0.954	9		3.5099	1
False	IsMasterProtein	S94OB2	de novo tumor necrosis factor receptor superfamily member 11B isoform X2	False	True	False	100	1	2	1	1	11	1.207	4.23		3.50858	1
False	IsMasterProtein	S94OB2	de novo L-amino-acid oxidase	False	False	True	100	1	1	1	1	10	1.15	5.63		3.49199	1
False	IsMasterProtein	S94OB2	de novo Snake venom metalloproteinase	False	True	False	100	1	1	1	1	11	1.196	6.23		3.44316	1
False	IsMasterProtein	S94OB2	de novo tissue-type plasminogen activator, partial	False	False	True	100	1	1	1	1	13	1.583	4.23		3.43094	1
False	IsMasterProtein	S94OB2	de novo Alpha-cobratoxin	False	True	False	100	1	1	1	1	11	1.181	6.18		3.41814	1
False	IsMasterProtein	V8NL73	Extracellular matrix protein 1 (Fragment) OS=Ophiophagus hannah OX=8665 GN=Ecm1 PE=4 SV=1	True	False	False	10.1974	3	3	3	1	304	34.249	7.9		3.38671	3
False	IsMasterProtein	S94OB2	de novo Muscarinic toxin-like protein 2	False	False	True	100	1	1	1	1	12	1.262	6.13		3.37952	1
False	IsMasterProtein	S94OB2	de novo Snake venom metalloproteinase-disintegrin-like mocarhagin	False	True	False	100	1	1	1	1	12	1.403	4.5		3.37463	1
False	None	S94OB2	de novo 5'-nucleotidase, partial	True	True	False	100	1	3	1	1	8	0.905	6.24		3.35108	1
False	IsMasterProtein	S94OB2	de novo Venom nerve growth factor 2	False	False	True	100	1	1	1	1	13	1.476	4.5		3.34701	1
False	IsMasterProtein	S94OB2	de novo Snake venom serine protease	False	False	True	100	1	1	1	1	12	1.427	5.55		3.32781	1
False	IsMasterProtein	S94OB2	de novo venom factor	False	False	True	100	1	3	1	1	13	1.51	6.3	Acetyl [N-Term]	3.32628	1
False	IsMasterProtein	S94OB2	de novo SAFB-like transcription modulator	False	False	True	100	1	1	1	1	10	1.055	6.37	Acetyl [N-Term]	3.3208	1
False	IsMasterProtein	S94OB2	de novo Cytotoxin II	False	True	False	100	1	1	1	1	16	1.597	11		3.31841	1
False	IsMasterProtein	S94OB2	de novo Kunitz-type serine protease inhibitor	False	True	False	100	1	1	1	1	10	1.032	6.18		3.30861	1
False	IsMasterProtein	S94OB2	de novo Muscarinic toxin-like protein 2	False	True	False	100	1	2	1	1	19	2.23	4.46		3.30315	1
False	IsMasterProtein	S94OB2	de novo Tissue-type plasminogen activator, partial	False	False	True	100	1	1	1	1	13	1.331	4.5		3.29891	1
False	IsMasterProtein	V8P2U4	Dihydropyrimidine dehydrogenase [NADP+] (Fragment) OS=Ophiophagus hannah OX=8665 GN=DPYD PE=4 SV=1	True	False	False	9.43396	1	2	1	1	212	22.794	4.96		3.28047	1
False	IsMasterProtein	S94OB2	de novo Cystatin	False	True	False	100	1	1	1	1	13	1.343	4.5		3.23968	1
False	IsMasterProtein	S94OB2	de novo Snake venom metalloproteinase	False	False	True	100	1	1	1	1	12	1.338	6.23		3.22651	1
False	IsMasterProtein	S94OB2	de novo Venom nerve growth factor 2	False	False	True	100	1	1	1	1	12	1.389	6.24		3.1941	1
False	IsMasterProtein	S94OB2	de novo long neurotoxin	False	True	False	100	1	1	0	0	10	1.164	6.18		3.18407	1
False	IsMasterProtein	S94OB2	de novo Kunitz inhibitor b, partial	False	True	False	100	1	1	1	1	14	1.463	8.22		3.1726	1
False	IsMasterProtein	S94OB2	de novo Snake venom metalloproteinase-disintegrin-like mocarhagin	False	True	False	100	1	2	0	0	12	1.464	4.75		3.151	1
False	IsMasterProtein	S94OB2	de novo 5-nucleotidase	False	True	False	100	1	1	1	1	12	1.306	8.84		3.14929	1
False	IsMasterProtein	S94OB2	de novo aminopeptidase N isoform X2	False	False	True	100	1	1	1	1	12	1.209	4.5		3.14301	1
False	IsMasterProtein	S94OB2	de novo Chain A, Crystal structure of 5'-nucleotidase from venom of Naja atra	False	True	False	100	1	1	1	1	12	1.215	4.5		3.13889	1
False	IsMasterProtein	S94OB2	de novo Snake venom metalloproteinase	False	False	True	100	1	1	1	1	12	1.28	4.5		3.12067	1
False	IsMasterProtein	S94OB2	de novo Snake venom metalloproteinase	False	False	True	100	1	1	0	0	11	1.357	6.23	Acetyl [N-Term]	3.1023	1
False	IsMasterProtein	S94OB2	de novo Snake venom metalloproteinase	False	False	True	100	1	1	1	1	12	1.43	6.23		3.09973	1
False	IsMasterProtein	S94OB2	de novo Snake venom metalloproteinase	False	False	True	100	1	1	1	1	12	1.325	6.13		3.07287	1
False	IsMasterProtein	S94OB2	de novo Cysteine-rich venom protein 2	False	False	True	100	1	1	1	1	11	1.239	6.37		3.0598	1
False	IsMasterProtein	S94OB2	de novo Snake venom metalloproteinase	False	True	False	100	1	1	1	1	10	1.123	6.24		3.02354	1
False	IsMasterProtein	S94OB2	de novo 5-nucleotidase	False	True	False	100	1	1	1	1	10	1.026	9		3.01807	1
False	IsMasterProtein	S94OB2	de novo keratin, type II cytoskeletal 6A-like	False	True	False	100	1	1	1	1	12	1.34	6.37		3.01783	1
False	IsMasterProtein	S94OB2	de novo L-amino-acid oxidase	False	True	False	100	1	2	1	1	11	1.264	6.18		2.99911	1
False	IsMasterProtein	S94OB2	de novo Snake venom metalloproteinase	False	True	False	100	1	1	1	1	11	1.237	6.24		2.97425	1
False	IsMasterProtein	S94OB2	de novo M-phase phosphoprotein 8, partial	False	False	True	100	1	1	1	1	13	1.606	4.23		2.96918	1
False	IsMasterProtein	S94OB2	de novo nerve growth factor, partial	False	False	True	100	1	6	1	1	12	1.42	6.24		2.96606	1
False	IsMasterProtein	S94OB2	de novo L-amino acid oxidase, partial	False	False	True	100	1	1	1	1	12	1.466	8.84		2.95408	1
False	IsMasterProtein	S94OB2	de novo Cobra venom factor alpha chain	False	False	True	100	1	2	1	1	13	1.534	5.62		2.95383	1
False	IsMasterProtein	S94OB2	de novo Toll-like receptor 4, partial	False	True	False	100	1	1	1	1	12	1.369	8		2.95154	1
False	IsMasterProtein	S94OB2	de novo venom PRY-SPRY domain-containing protein, partial	False	True	False	100	1	1	1	1	13	1.42	6.37		2.9382	1
False	IsMasterProtein	S94OB2	de novo Cystatin	False	True	False	100	1	1	1	1	12	1.31	6.24		2.92313	1
False	IsMasterProtein	S94OB2	de novo Zinc metalloproteinase-disintegrin-like atrase-A	False	False	True	100	1	2	1	1	11	1.43	8.73		2.91235	1
False	IsMasterProtein	S94OB2	de novo L-amino acid oxidase, partial	False	False	True	100	1	1	1	1	12	1.401	4.07		2.90138	1
False	IsMasterProtein	S94OB2	de novo keratin, type II cytoskeletal 5-like	False	True	False	100	1	1	1	1	9	1.179	4.5		2.89126	1
False	IsMasterProtein	S94OB2	de novo Snake venom metalloproteinase	False	True	False	100	1	1	1	1	16	1.589	8.22		2.88709	1
False	IsMasterProtein	S94OB2	de novo Zinc metalloproteinase-disintegrin-like kaouthiagin-like	False	False	True	100	1	1	1	1	9	0.984	4.5		2.88019	1
False	IsMasterProtein	S94OB2	de novo Cobra venom factor	False	True	False	100	1	1	1	1	10	1.111	4.5		2.87932	1
False	IsMasterProtein	V8NWI0	Hepatocyte growth factor (Fragment) OS=Ophiophagus hannah OX=8665 GN=Hgf PE=4 SV=1	True	False	False	2.92887	1	1	1	1	478	54.897	7.88		2.87561	1
False	IsMasterProtein	S94OB2	de novo Glutathione peroxidase 3, partial	False	True	False	100	1	1	1	1	10	1.082	6.24		2.87423	1
False	IsMasterProtein	S94OB2	de novo Alpha-cobratoxin	False	False	True	100	1	1	1	1	11	1.181	6.18		2.87006	1
False	IsMasterProtein	S94OB2	de novo Snake venom metalloproteinase	False	True	False	100	1	2	1	1	11	1.194	8.02		2.86568	1
False	IsMasterProtein	S94OB2	de novo Snake venom metalloproteinase	False	True	False	100	1	2	1	1	12	1.448	8		2.8632	1
False	IsMasterProtein	S94OB2	de novo phosphodiesterase, partial	False	False	True	100	1	1	1	1	10	1.156	6.23		2.863	1
False	IsMasterProtein	S94OB2	de novo BJcuL precursor	False	True	False	100	1	1	1	1	9	1.152	4.5	Acetyl [N-Term]	2.84401	1
False	IsMasterProtein	S94OB2	de novo Cobra venom factor	False	True	False	100	1	1	1	1	11	1.28	9.72	Acetyl [N-Term]	2.83133	1
False	IsMasterProtein	S94OB2	de novo Tumor necrosis factor receptor superfamily member 11B	False	False	True	100	1	1	1	1	13	1.533	4.07		2.82988	1
False	IsMasterProtein	S94OB2	de novo Keratin, type I cytoskeletal 19, partial	False	False	True	100	1	1	1	1	9	1.165	4.5		2.81898	1
False	IsMasterProtein	S94OB2	de novo Keratin, type II cytoskeletal 5	False	False	True	100	1	1	1	1	12	1.46	4.23		2.81328	1
False	IsMasterProtein	S94OB2	de novo phosphodiesterase, partial	False	True	False	100	1	1	1	1	10	1.134	8.84		2.80695	1
False	IsMasterProtein	S94OB2	de novo aminopeptidase N isoform X2	False	False	True	100	1	1	1	1	9	1.122	6.23		2.7913	1
False	IsMasterProtein	S94OB2	de novo long neurotoxin	False	True	False	100	1	1	1	1	12	1.308	6.18		2.78653	1
False	IsMasterProtein	S94OB2	de novo Snake venom 5'-nucleotidase	False	True	False	100	1	1	1	1	9	0.951	8.84		2.7804	1
False	IsMasterProtein	S94OB2	de novo vomeronasal type-2 receptor 26-like	False	True	False	100	1	1	1	1	10	1.076	6.13		2.78038	1
False	IsMasterProtein	S94OB2	de novo Dapper-like 1, partial	False	True	False	100	1	1	1	1	11	1.088	9		2.77031	1
False	IsMasterProtein	S94OB2	de novo Cysteine-rich venom protein ophanin	False	True	False	100	1	1	1	1	7	0.837	8.22		2.7601	1
False	IsMasterProtein	S94OB2	de novo Cobra venom factor	False	False	True	100	1	1	1	1	9	1.069	6.37	Acetyl [N-Term]	2.75476	1
False	IsMasterProtein	S94OB2	de novo glutathione peroxidase 3 isoform X1	False	False	True	100	1	1	1	1	10	1.142	6.24		2.75444	1
False	IsMasterProtein	V8NRX1	Uncharacterized protein (Fragment) OS=Ophiophagus hannah OX=8665 GN=L345_09802 PE=3 SV=1	True	False	False	2.5974	1	1	1	1	462	51.844	5.64		2.75148	1
False	IsMasterProtein	S94OB2	de novo Cysteine-rich venom protein natrin-1	False	True	False	100	1	1	1	1	10	1.152	7.25		2.7498	1
False	IsMasterProtein	S94OB2	de novo serine endopeptidase	False	True	False	100	1	1	1	1	9	1.2	4.5		2.74814	1
False	IsMasterProtein	S94OB2	de novo Weak toxin 2	False	False	True	100	1	1	1	1	9	1.034	8	Acetyl [N-Term]	2.72308	1
False	IsMasterProtein	S94OB2	de novo long neurotoxin	False	True	False	100	1	1	1	1	11	1.251	6.18		2.71902	1
False	IsMasterProtein	V8NX10	WD repeat and FYVE domain-containing protein 1 OS=Ophiophagus hannah OX=8665 GN=WDFY1 PE=3 SV=1	True	False	False	4.31655	2	2	2	1	834	92.768	8.62		2.69815	2
False	IsMasterProtein	V8NHK8	Aminopeptidase N (Fragment) OS=Ophiophagus hannah OX=8665 GN=Anpep PE=4 SV=1	True	False	False	0.793651	1	1	1	1	1008	108.769	9.32		2.68242	1
False	IsMasterProtein	S94OB2	de novo Keratin, type I cytoskeletal 19, partial	False	True	False	100	1	1	1	1	9	1.09	6.24		2.67107	1
False	None	V8NAI3	N(G),N(G)-dimethylarginine dimethylaminohydrolase 1 OS=Ophiophagus hannah OX=8665 GN=DDAH1 PE=4 SV=1	True	True	False	2.50896	1	1	1	1	279	30.243	5.36		2.65919	1
False	IsMasterProtein	S94OB2	de novo Cobra venom factor	False	True	False	100	1	1	1	1	10	1.165	7.25		2.64591	1
False	IsMasterProtein	S94OB2	de novo Snake venom metalloproteinase	False	False	True	100	1	1	1	1	11	1.207	6.24		2.63367	1
False	IsMasterProtein	S94OB2	de novo Extracellular matrix protein 1, partial	False	True	False	100	1	1	1	1	10	1.108	4.5		2.62614	1
False	IsMasterProtein	S94OB2	de novo cobra venom factor 1, partial	False	True	False	100	1	1	1	1	9	0.857	6.24		2.62239	1
False	IsMasterProtein	S94OB2	de novo Cysteine-rich venom protein mossambin	False	True	False	100	1	1	1	1	10	1.181	5.63	Acetyl [N-Term]	2.61321	1
False	IsMasterProtein	S94OB2	de novo cobra venom factor 1, partial	False	True	False	100	1	1	1	1	12	1.492	4.5	Acetyl [N-Term]	2.61314	1
False	IsMasterProtein	S94OB2	de novo L-amino-acid oxidase	False	True	False	90	1	1	1	1	10	1.215	6.37		2.60909	1
False	IsMasterProteinCandidate	S94OB2	de novo L-amino-acid oxidase	False	True	False	100	1	1	1	1	9	1.058	4.5		2.60909	1
False	IsMasterProtein	S94OB2	de novo aminopeptidase N	False	True	False	100	1	1	1	1	11	1.288	6.24		2.60405	1
False	IsMasterProtein	S94OB2	de novo Inosine-uridine preferring nucleoside hydrolase, partial	False	True	False	100	1	1	1	1	11	1.126	6.24		2.59516	1
False	IsMasterProtein	S94OB2	de novo Cobra venom factor	False	False	True	100	1	1	1	1	9	1.016	6.37		2.58961	1
False	IsMasterProtein	S94OB2	de novo Muscarinic toxin-like protein	False	True	False	100	1	1	1	1	11	1.384	8.24		2.58389	1
False	IsMasterProtein	S94OB2	de novo Keratin, type I cytoskeletal 19, partial	False	False	True	100	1	1	1	1	9	1.031	4.5		2.57361	1
False	IsMasterProtein	S94OB2	de novo Zinc metalloproteinase-disintegrin-like atrase-A	False	False	True	100	1	1	1	1	8	0.86	6.3		2.56486	1
False	IsMasterProtein	S94OB2	de novo Acidic phospholipase A2 1	False	True	False	100	1	1	1	1	10	1.146	4.23	Acetyl [N-Term]	2.55496	1
False	IsMasterProtein	S94OB2	de novo Cardiotoxin 7a	False	False	True	100	1	2	1	1	11	1.239	8		2.554	1
False	IsMasterProtein	S94OB2	de novo Snake venom metalloproteinase	False	True	False	100	1	1	1	1	12	1.37	8.25		2.54678	1
False	IsMasterProtein	S94OB2	de novo Acidic phospholipase A2 1	False	True	False	100	1	1	1	1	10	1.144	4.23		2.53627	1
False	IsMasterProtein	S94OB2	de novo Retrotransposon-derived protein PEG10, partial	False	True	False	100	1	1	1	1	9	1.085	8		2.52734	1
False	IsMasterProtein	S94OB2	de novo Mdm2-binding protein, partial	False	True	False	100	1	1	1	1	10	1.092	6.24		2.52269	1
False	IsMasterProtein	S94OB2	de novo Cobra venom factor	False	True	False	100	1	1	1	1	10	1.207	6.3	Acetyl [N-Term]	2.51685	1
False	IsMasterProtein	S94OB2	de novo Ophiophagus venom factor	False	True	False	100	1	1	1	1	9	1.135	7.25		2.50762	1
False	IsMasterProtein	S94OB2	de novo Cobra venom factor	False	True	False	100	1	1	1	1	10	1.191	8.84	Acetyl [N-Term]	2.49873	1
False	IsMasterProtein	S94OB2	de novo L-amino-acid oxidase	False	True	False	100	1	1	1	1	10	1.284	4.07		2.48421	1
False	IsMasterProtein	S94OB2	de novo Neurotoxin homolog NL1	False	False	True	100	1	1	1	1	10	1.074	6.37	Acetyl [N-Term]	2.48326	1
False	IsMasterProtein	S94OB2	de novo keratin, type II cytoskeletal 1-like	False	False	True	100	1	1	1	1	8	0.973	4.5		2.47381	1
False	IsMasterProtein	S94OB2	de novo Acidic phospholipase A2 3	False	False	True	100	1	1	1	1	9	0.938	4.5		2.46496	1
False	IsMasterProtein	S94OB2	de novo C-C chemokine receptor type 10, partial	False	False	True	100	1	1	1	1	7	0.878	10.15		2.46421	1
False	IsMasterProtein	S94OB2	de novo aminopeptidase N	False	True	False	100	1	1	1	1	9	0.982	8.24		2.46407	1
False	IsMasterProtein	S94OB2	de novo Weak toxin S4C11	False	True	False	100	1	1	1	1	11	1.198	9		2.46201	1
False	IsMasterProtein	S94OB2	de novo Muscarinic toxin-like protein 3	False	True	False	100	1	2	1	1	9	1.044	9.01	Acetyl [N-Term]	2.46004	1
False	IsMasterProtein	S94OB2	de novo 5-nucleotidase	False	True	False	100	1	1	1	1	9	1.068	9.54	Acetyl [N-Term]	2.4395	1
False	IsMasterProtein	S94OB2	de novo keratin, type II cytoskeletal 4-like	False	False	True	100	1	1	1	1	9	1.033	4.23		2.42526	1
False	IsMasterProtein	S94OB2	de novo glutathione peroxidase 3 isoform X1	False	False	True	100	1	1	1	1	13	1.551	8.84		2.42466	1
False	IsMasterProtein	S94OB2	de novo Latrophilin-2, partial	False	True	False	100	1	1	1	1	9	1.064	4.5		2.42199	1
False	IsMasterProtein	S94OB2	de novo phospholipase B, partial	False	False	True	100	1	1	1	1	12	1.448	4.5		2.41639	1
False	IsMasterProtein	S94OB2	de novo Cytotoxin 8	False	True	False	100	1	1	1	1	8	0.929	6.23		2.41488	1
False	IsMasterProtein	S94OB2	de novo Weak toxin S4C11	False	False	True	100	1	2	1	1	9	1.123	8.02		2.41285	1
False	IsMasterProtein	S94OB2	de novo protocadherin-23	False	True	False	100	1	1	1	1	8	0.875	6.24		2.41024	1
False	IsMasterProtein	S94OB2	de novo Cobra venom factor	False	True	False	100	1	1	1	1	9	1.174	8.73		2.40972	1
False	IsMasterProtein	S94OB2	de novo RB1-inducible coiled-coil protein 1, partial	False	True	False	100	1	1	1	1	8	0.911	9.99		2.40762	1
False	IsMasterProtein	S94OB2	de novo Peroxidasin, partial	False	True	False	80	1	1	1	1	10	1.114	8.84		2.40512	1
False	IsMasterProteinCandidate	S94OB2	de novo Nebulin, partial	False	True	False	100	1	1	1	1	8	0.899	6.24		2.40512	1
False	IsMasterProtein	S94OB2	de novo Atrial natriuretic peptide receptor 2, partial	False	True	False	100	1	2	0	0	8	1.044	9.01	Acetyl [N-Term]	2.39874	1
False	IsMasterProtein	S94OB2	de novo 5' nucleotidase, partial	False	False	True	100	1	1	1	1	10	1.223	4.5		2.39544	1
False	IsMasterProtein	S94OB2	de novo Snake venom serine protease 3	False	False	True	100	1	1	1	1	10	1.257	4.5		2.39369	1
False	IsMasterProtein	S94OB2	de novo Protein VPRBP	False	False	True	100	1	1	1	1	10	1.046	6.24		2.37101	1
False	IsMasterProtein	S94OB2	de novo Snake venom metalloproteinase	False	True	False	100	1	1	1	1	11	1.115	4.5		2.3662	1
False	IsMasterProtein	S94OB2	de novo cobra venom factor 1, partia	False	True	False	100	1	1	1	1	9	0.857	6.24		2.36288	1
False	None	S94OB2	de novo Endonuclease domain-containing 1 protein, partial	True	True	False	100	1	1	1	1	7	0.856	6.23		2.35221	1
False	None	V8NSX6	Keratin, type I cytoskeletal 14 OS=Ophiophagus hannah OX=8665 GN=KRT14 PE=3 SV=1	True	False	False	0.751073	1	1	1	1	932	102.778	5.17		2.34757	1
False	None	V8P8L1	Keratin, type I cytoskeletal 19 (Fragment) OS=Ophiophagus hannah OX=8665 GN=KRT19 PE=3 SV=1	True	False	False	0.718317	1	1	1	1	3898	436.115	5.14		2.34757	1
False	None	V8NTI2	Keratin, type I cytoskeletal 19 (Fragment) OS=Ophiophagus hannah OX=8665 GN=KRT19 PE=3 SV=1	True	False	False	1.51844	1	1	1	1	461	51.637	5.76		2.34757	1
False	IsMasterProtein	S94OB2	de novo L-amino-acid oxidase	False	False	True	100	1	2	1	1	10	1.165	6.37		2.34105	1
False	None	S94OB2	de novo serine palmitoyltransferase small subunit B	False	True	False	100	1	1	1	1	11	1.291	4.5		2.33495	1
False	IsMasterProtein	S94OB2	de novo venom PRY-SPRY domain-containing protein, partial	False	True	False	100	1	1	1	1	7	0.862	7.25		2.33261	1
False	IsMasterProtein	S94OB2	de novo Muscarinic toxin-like protein 3	False	False	True	100	1	1	1	1	9	1.121	7.18		2.33025	1
False	IsMasterProtein	S94OB2	de novo cobra venom factor 1, partial	False	False	True	100	1	1	1	1	9	1.161	8.73		2.32254	1
False	IsMasterProtein	S94OB2	de novo Serine/threonine-protein kinase TAO2, partial	False	True	False	100	1	1	1	1	9	0.899	9.99		2.32136	1
False	IsMasterProteinCandidate	S94OB2	de novo StAR-related lipid transfer protein 13	False	True	False	100	1	1	1	1	7	0.936	6.24		2.31862	1
False	IsMasterProtein	S94OB2	de novo C-type lectin galactose-binding isoform	False	True	False	77.7778	1	1	1	1	9	1.152	8.84		2.31862	1
False	IsMasterProtein	V8N7H9	Uncharacterized protein (Fragment) OS=Ophiophagus hannah OX=8665 GN=L345_16405 PE=4 SV=1	True	False	False	2.17918	1	1	1	1	413	46.522	9.83		2.31732	1
False	IsMasterProtein	S94OB2	de novo long neurotoxin	False	True	False	100	1	1	1	1	12	1.354	6.13		2.31081	1
False	IsMasterProtein	S94OB2	de novo cobra venom factor precursor	False	True	False	100	1	1	1	1	7	0.821	8.84		2.30475	1
False	None	S94OB2	de novo complement component C3	True	True	False	100	1	1	1	1	7	0.822	6.23		2.30196	1
False	IsMasterProtein	S94OB2	de novo Cysteine-rich venom protein 25	False	True	False	100	1	1	1	1	9	1.053	4.5		2.29521	1
False	IsMasterProtein	S94OB2	de novo Venom trypsin inhibitor	False	True	False	100	1	1	1	1	7	0.901	8.73		2.28278	1
False	IsMasterProtein	S94OB2	de novo Bile salt-activated lipase, partial	False	False	True	100	1	1	1	1	9	1.037	4.5		2.28077	1
False	IsMasterProtein	S94OB2	de novo Zinc finger protein, partial	False	False	True	100	1	1	1	1	9	1.017	4.5	Acetyl [N-Term]	2.26716	1
False	IsMasterProtein	S94OB2	de novo Glutathione peroxidase 3, partial	False	True	False	100	1	1	1	1	10	1.33	5.72		2.26528	1
False	IsMasterProtein	S94OB2	de novo L-amino-acid oxidase	False	True	False	100	1	1	1	1	8	0.923	8.84		2.26226	1
False	IsMasterProtein	S94OB2	de novo cobra venom factor 1, partial	False	True	False	100	1	1	1	1	10	1.066	6.18		2.25835	1
False	IsMasterProtein	S94OB2	de novo cilia- and flagella-associated protein 97	False	False	True	100	1	1	1	1	10	1.005	6.18		2.25458	1
False	IsMasterProtein	S94OB2	de novo Cysteine-rich venom protein natrin-2	False	True	False	100	1	1	1	1	8	0.859	7.87		2.24836	1
False	IsMasterProtein	S94OB2	de novo Acidic phospholipase A2 1	False	True	False	100	1	1	1	1	10	1.073	4.23		2.2479	1
False	IsMasterProtein	S94OB2	de novo Thioredoxin domain-containing protein 11, partial	False	True	False	100	1	1	1	1	7	0.811	9.99	Acetyl [N-Term]	2.24278	1
False	IsMasterProtein	S94OB2	de novo Weak neurotoxin 7	False	True	False	100	1	1	1	1	12	1.414	7.87		2.24208	1
False	IsMasterProtein	S94OB2	de novo Cysteine-rich venom protein ophanin	False	True	False	100	1	1	1	1	9	1.007	8.22	Acetyl [N-Term]	2.23492	1
False	IsMasterProtein	S94OB2	de novo Snake venom metalloproteinase	False	True	False	100	1	2	1	1	11	1.338	8.84		2.22734	1
False	IsMasterProtein	S94OB2	de novo phospholipase a2	False	False	True	100	1	4	1	1	10	1.149	8.24	Acetyl [N-Term]	2.22187	1
False	IsMasterProtein	S94OB2	de novo Collagen alpha-4(VI) chain, partial	False	False	True	100	1	1	1	1	8	0.787	6.18		2.21523	1
False	None	S94OB2	de novo phospholipase B1, partial	False	False	True	100	1	1	1	1	8	0.921	4.5		2.20968	1
False	IsMasterProtein	S94OB2	de novo disintegrin and metalloproteinase domain-containing protein 10-like, partial	False	False	True	100	1	1	1	1	8	0.894	8.84		2.20665	1
False	IsMasterProtein	S94OB2	de novo Chain A, Crystal Structure Of Snake Venom Phosphodiesterase (pde) From Taiwan Cobra (naja Atra Atra)	False	False	True	100	1	1	1	1	7	0.831	6.18		2.20347	1
False	IsMasterProtein	S94OB2	de novo phospholipase B1, membrane-associated	False	False	True	100	1	1	1	1	8	0.915	4.5		2.19893	1
False	IsMasterProtein	V8PB36	Elongation factor 1-alpha OS=Ophiophagus hannah OX=8665 GN=EEF1A PE=3 SV=1	True	False	False	3.24675	1	1	1	1	462	50.063	9.07		2.19529	1
False	IsMasterProtein	V8NYV8	Keratin, type II cytoskeletal 1 (Fragment) OS=Ophiophagus hannah OX=8665 GN=KRT1 PE=3 SV=1	True	False	False	1.24389	1	1	1	1	2251	240.496	6.64		2.17185	1
False	IsMasterProteinCandidate	V8NAD7	Keratin, type II cytoskeletal 75 (Fragment) OS=Ophiophagus hannah OX=8665 GN=Krt75 PE=4 SV=1	True	False	False	5.83333	1	1	1	1	120	12.615	4.54		2.17185	1
False	IsMasterProtein	S94OB2	de novo Snake venom metalloproteinase	False	False	True	100	1	1	1	1	9	0.98	6.23		2.165	1
False	None	S94OB2	de novo Muscarinic toxin-like protein 1	False	True	False	100	1	1	1	1	10	1.161	4.5		2.16386	1
False	IsMasterProtein	S94OB2	de novo Cobrotoxin-b	False	True	False	100	2	3	2	1	10	1.157	8.21	Acetyl [N-Term]	2.15347	2
False	IsMasterProtein	S94OB2	de novo Snake venom metalloproteinase	False	False	True	100	1	1	1	1	11	1.206	4.5		2.14919	1
False	IsMasterProtein	S94OB2	de novo Cystatin	False	True	False	100	1	1	1	1	9	0.973	4.5		2.14748	1
False	IsMasterProtein	S94OB2	de novo Kunitz-type serine protease inhibitor	False	False	True	100	1	1	1	1	8	0.877	6.18		2.1421	1
False	IsMasterProtein	S94OB2	de novo ectonucleotide pyrophosphatase/phosphodiesterase family member 3 isoform X2	False	False	True	100	1	1	1	1	8	0.985	7.25		2.13255	1
False	IsMasterProteinCandidate	S94OB2	de novo snake venom metalloprotease	True	True	False	100	1	1	1	1	7	0.826	6.24		2.11612	1
False	IsMasterProtein	V8N4M5	Uncharacterized protein (Fragment) OS=Ophiophagus hannah OX=8665 GN=L345_17676 PE=4 SV=1	True	True	False	7.77778	1	1	1	1	90	10.145	8.91		2.11612	1
False	IsMasterProtein	S94OB2	de novo Cytotoxin 8	False	False	True	100	1	1	1	1	8	0.929	6.23		2.11374	1
False	IsMasterProtein	S94OB2	de novo cobra venom factor, partial	False	False	True	100	1	3	1	1	8	0.908	7.25		2.11368	1
False	IsMasterProtein	S94OB2	de novo Alpha-elapitoxin-Al2b	False	True	False	100	1	1	1	1	10	0.949	8		2.11211	1
False	IsMasterProtein	S94OB2	de novo G-protein coupled receptor 161	False	True	False	100	1	1	1	1	7	0.852	9.72	Acetyl [N-Term]	2.10403	1
False	IsMasterProtein	S94OB2	de novo long neurotoxin	False	True	False	100	1	1	1	1	7	0.833	8.25		2.1036	1
False	IsMasterProtein	S94OB2	de novo membrane cofactor protein-like	False	True	False	100	1	1	1	1	18	2.159	4.28		2.08887	1
False	IsMasterProtein	S94OB2	de novo Venom nerve growth factor 2	False	False	True	100	1	1	1	1	8	0.953	4.5		2.08016	1
False	IsMasterProtein	S94OB2	de novo Cobra venom factor alpha chain	False	True	False	100	1	1	1	1	7	0.916	9		2.07351	1
False	IsMasterProtein	S94OB2	de novo Sulfhydryl oxidase 1	False	False	True	100	1	1	1	1	7	0.821	6.23		2.07094	1
False	IsMasterProtein	S94OB2	de novo Kappa-cobrotoxin	False	True	False	100	1	1	1	1	9	0.977	6.13		2.06258	1
False	IsMasterProtein	S94OB2	de novo Alpha-neurotoxin NTX-3	False	True	False	100	1	1	1	1	8	0.777	8.02		2.06247	1
False	IsMasterProtein	S94OB2	de novo Cardiotoxin 7a	False	True	False	100	1	2	1	1	8	1.009	8.84		2.05862	1
False	IsMasterProtein	S94OB2	de novo tissue-type plasminogen activator	False	True	False	100	1	1	1	1	10	1.197	7.25		2.04955	1
False	None	S94OB2	de novo L-amino acid oxidase, partial	False	True	False	70	1	1	1	1	10	1.206	6.37		2.03473	1
False	None	S94OB2	de novo L-amino acid oxidase, partial	False	True	False	100	1	1	1	1	7	0.865	4.5		2.03473	1
False	IsMasterProtein	S94OB2	de novo Alpha-elapitoxin-Al2b	False	True	False	100	1	1	1	1	8	0.789	8.24		2.02757	1
False	IsMasterProtein	S94OB2	de novo Long neurotoxin 1	False	True	False	100	1	1	1	1	7	0.796	6.18		2.02514	1
False	IsMasterProtein	S94OB2	de novo putative ATP-dependent RNA helicase DHX40, partial	False	True	False	100	1	1	1	1	8	0.933	6.24		2.01331	1
False	IsMasterProtein	S94OB2	de novo Long neurotoxin 1	False	True	False	100	1	1	1	1	10	1.172	6.13	Acetyl [N-Term]	2.01324	1
False	IsMasterProtein	S94OB2	de novo Snake venom metalloproteinase	False	False	True	100	1	1	1	1	9	1.156	4.5		2.00637	1
False	IsMasterProtein	S94OB2	de novo Cysteine-rich venom protein 1	False	True	False	100	1	1	1	1	8	0.993	4.5		1.99818	1
False	IsMasterProtein	S94OB2	de novo Muscarinic toxin-like protein 3	False	True	False	100	1	2	1	1	9	1.12	8.25		1.99243	1
False	IsMasterProtein	S94OB2	de novo putative E3 ubiquitin-protein ligase UBR7	False	True	False	100	1	1	1	1	8	0.902	9		1.98967	1
False	IsMasterProtein	S94OB2	de novo Cleft lip and palate transmembrane protein 1-like protein, partial	False	True	False	100	1	1	1	1	7	0.906	9.99		1.98569	1
False	IsMasterProtein	S94OB2	de novo cytosolic carboxypeptidase 2	False	False	True	100	1	1	1	1	8	1.046	7.25		1.98514	1
False	IsMasterProtein	S94OB2	de novo Long neurotoxin 1	False	True	False	100	1	1	1	1	9	1.018	7.17		1.97945	1
False	IsMasterProtein	S94OB2	de novo cobra venom factor, partial	False	False	True	100	1	1	1	1	8	0.909	5.63		1.97853	1
False	IsMasterProtein	S94OB2	de novo cardiotoxin 1e	False	True	False	100	1	1	1	1	9	0.991	6.13		1.97432	1
False	IsMasterProtein	S94OB2	de novo Cardiotoxin 7a	False	False	True	100	1	2	1	1	8	0.917	6.13		1.96505	1
False	IsMasterProtein	S94OB2	de novo L-amino-acid oxidase	False	False	True	100	1	1	1	1	9	1.074	6.37		1.9524	1
False	IsMasterProtein	S94OB2	de novo Snake venom metalloproteinase	False	True	False	100	1	1	1	1	8	0.913	6.18		1.94708	1
False	IsMasterProtein	S94OB2	de novo Venom C-type lectin galactose binding isoform	False	True	False	100	1	1	1	1	8	1.168	4.5		1.94432	1
False	IsMasterProtein	S94OB2	de novo Aminopeptidase N, partial	False	True	False	100	1	1	1	1	8	0.83	9		1.93827	1
False	IsMasterProtein	V8N9N7	Uncharacterized protein OS=Ophiophagus hannah OX=8665 GN=L345_15308 PE=4 SV=1	True	False	False	9.30233	1	1	1	1	86	9.66	8.25		1.91913	1
False	IsMasterProtein	V8P453	Uncharacterized protein (Fragment) OS=Ophiophagus hannah OX=8665 GN=L345_05100 PE=4 SV=1	True	False	False	5	1	1	1	1	140	16.037	5.21		1.91817	1
False	IsMasterProtein	S94OB2	de novo phospholipase A2	False	True	False	100	1	1	1	1	7	0.925	8.84		1.9179	1
False	IsMasterProtein	S94OB2	de novo zinc finger SWIM domain-containing protein 6	False	False	True	100	1	1	1	1	8	0.831	9.99		1.902	1
False	IsMasterProtein	V8N4Z1	Cationic trypsin-3 (Fragment) OS=Ophiophagus hannah OX=8665 GN=Try3 PE=3 SV=1	True	False	False	3.30033	1	1	1	1	303	34.12	7.06		1.89443	1
False	IsMasterProtein	S94OB2	de novo sperm protamine P1-like isoform X1	False	False	True	100	1	1	1	1	11	1.232	3.95		1.88705	1
False	IsMasterProtein	S94OB2	de novo Cytotoxin 5	False	True	False	100	1	1	1	1	8	1.003	4.23		1.86995	1
False	IsMasterProtein	S94OB2	de novo Solute carrier family 2, facilitated glucose transporter member 11, partial	False	True	False	100	1	2	1	1	6	0.818	4.5		1.86868	1
False	None	S94OB2	de novo Nuclear pore complex protein, partial	True	True	False	100	1	1	1	1	7	0.808	6.23		1.8663	1
False	IsMasterProtein	S94OB2	de novo Microtubule-actin cross-linking factor 1, isoforms 1/2/3/5, partial	False	True	False	100	1	1	1	1	8	0.887	6.24		1.86139	1
False	IsMasterProtein	S94OB2	de novo Serine/threonine-protein kinase WNK1, partial	False	True	False	100	1	1	1	1	8	0.943	6.37		1.86045	1
False	IsMasterProtein	S94OB2	de novo Snake venom serine protease Dav-PA	False	False	True	100	1	1	1	1	9	1.257	6.37		1.85618	1
False	IsMasterProtein	S94OB2	de novo E3 ubiquitin-protein ligase RNF213	False	False	True	100	1	1	1	1	7	0.879	4.5		1.85411	1
False	IsMasterProtein	S94OB2	de novo Short neurotoxin SNTX-1	False	False	True	100	1	1	1	1	10	1.032	6.18	Acetyl [N-Term]	1.85278	1
False	IsMasterProtein	V8N8U0	Uncharacterized protein (Fragment) OS=Ophiophagus hannah OX=8665 GN=L345_15590 PE=4 SV=1	True	False	False	1.55945	1	1	1	1	513	57.783	6.79		1.84652	1
False	IsMasterProtein	S94OB2	de novo Cytotoxin homolog 3	False	True	False	100	1	1	1	1	8	0.945	4.5		1.84613	1
False	IsMasterProtein	S94OB2	de novo keratin, type I cytoskeletal 18-like isoform X1	False	False	True	100	1	1	1	1	8	0.873	9		1.84568	1
False	IsMasterProtein	S94OB2	de novo L-amino acid oxidase, partial	False	False	True	100	1	2	1	1	8	1.002	7.25		1.84523	1
False	IsMasterProtein	V8P8K8	Protein disulfide-isomerase OS=Ophiophagus hannah OX=8665 GN=P4HB PE=3 SV=1	True	False	False	1.55642	1	1	1	1	514	58.223	4.74		1.83017	1
False	IsMasterProtein	S94OB2	de novo cathelicidin-related protein precursor	False	True	False	100	1	1	1	1	9	1.152	6.32	Acetyl [N-Term]	1.82272	1
False	IsMasterProtein	S94OB2	de novo BPTI/Kunitz domain-containing protein-like	False	True	True	100	1	1	1	1	6	0.854	6.23		1.82053	1
False	IsMasterProtein	S94OB2	de novo Snake venom metalloproteinase	False	True	False	100	1	1	1	1	8	1.011	6.18		1.81585	1
False	IsMasterProtein	S94OB2	de novo zinc finger MYM-type protein 2 isoform X1	False	False	True	100	1	1	1	1	9	1.041	4.5		1.81483	1
False	IsMasterProtein	S94OB2	de novo cobra venom factor 1, partial	False	False	True	100	1	1	1	1	9	1.096	9.99		1.8088	1
False	IsMasterProtein	S94OB2	de novo Weak toxin CM-11	False	True	False	100	2	2	2	1	8	0.98	8.24		1.80836	2
False	IsMasterProtein	S94OB2	de novo Cobra venom factor	False	True	False	100	1	3	1	1	13	1.545	9		1.80391	1
False	IsMasterProtein	S94OB2	de novo aminopeptidase N isoform X2	False	False	True	100	1	1	1	1	9	1.007	4.5		1.80242	1
False	IsMasterProtein	S94OB2	de novo Epiplakin, partial	False	True	False	100	1	1	1	1	8	0.897	6.13		1.79569	1
False	IsMasterProtein	S94OB2	de novo venom factor	False	True	True	100	1	3	1	1	8	0.887	6.24		1.78715	1
False	IsMasterProtein	S94OB2	de novo Glutathione peroxidase 3, partial	False	True	False	100	1	1	1	1	14	1.45	4.5		1.78428	1
False	IsMasterProtein	V8NCS7	Multiple inositol polyphosphate phosphatase 1 (Fragment) OS=Ophiophagus hannah OX=8665 GN=MINPP1 PE=3 SV=1	True	False	False	4.34783	1	1	1	1	207	24.177	8.53		1.77482	1
False	None	trS94OB2	39S ribosomal protein L44, mitochondrial, partial OS=Coelognathus flavolineatus OX=166103 GN=COI PE=3 SV=1	False	True	False	100	1	1	1	1	7	0.831	6.24		1.76984	1
False	IsMasterProtein	S94OB2	de novo Keratin, type II cytoskeletal 5, partial	False	False	True	100	1	1	1	1	8	0.989	6.37		1.76241	1
False	IsMasterProtein	V8NT01	Uncharacterized protein (Fragment) OS=Ophiophagus hannah OX=8665 GN=L345_09040 PE=4 SV=1	True	False	False	6.86275	1	1	1	1	102	11.65	6.8		1.76233	1
False	IsMasterProtein	S94OB2	de novo L-amino-acid oxidase	False	True	False	100	1	1	1	1	8	0.939	9.16		1.75784	1
False	IsMasterProtein	S94OB2	de novo leucine-rich repeat and death domain-containing protein 1	False	False	True	100	1	1	1	1	7	0.896	4.5		1.75747	1
False	IsMasterProtein	S94OB2	de novo Helicopsin	False	True	False	100	1	1	1	1	12	1.537	4.23		1.7507	1
False	IsMasterProtein	S94OB2	de novo Long neurotoxin 4	False	True	False	100	1	1	1	1	8	1.013	8		1.74006	1
False	IsMasterProtein	S94OB2	de novo WD and tetratricopeptide repeats protein 1	False	False	True	100	1	1	1	1	9	1.084	6.37		1.72153	1
False	IsMasterProtein	V8ND68	Phospholipase B-like (Fragment) OS=Ophiophagus hannah OX=8665 GN=PLBD1 PE=3 SV=1	True	False	False	3.19361	2	2	2	1	501	58.242	8.05		1.70451	2
False	IsMasterProtein	S94OB2	de novo Acidic phospholipase A2 C	False	False	True	100	1	1	1	1	6	0.842	8.22		1.69582	1
False	IsMasterProtein	S94OB2	de novo Kunitz-type serine protease inhibitor	False	True	False	100	1	1	1	1	9	0.991	6.18		1.69541	1
False	IsMasterProtein	S94OB2	de novo protein PRRC2C isoform X7	False	True	False	100	1	2	1	1	8	0.911	10.01		1.67647	1
False	IsMasterProtein	S94OB2	de novo histone-lysine N-methyltransferase EHMT2 isoform X1	False	False	True	100	1	1	1	1	8	0.963	4.5		1.66598	1
False	IsMasterProtein	S94OB2	de novo cobra serum albumin	False	True	False	100	1	1	1	1	7	0.816	8.84	Acetyl [N-Term]	1.6626	1
False	IsMasterProtein	S94OB2	de novo zinc finger protein 687 isoform X1	False	True	False	100	1	1	1	1	7	0.812	6.18		1.657	1
False	IsMasterProtein	S94OB2	de novo Ankyrin repeat domain-containing protein 50, partial	False	True	False	100	1	1	1	1	7	0.851	6.24		1.65588	1
False	IsMasterProtein	S94OB2	de novo Muscarinic toxin-like protein 3	False	False	True	100	1	1	1	1	9	1.076	8.25	Acetyl [N-Term]	1.65166	1
False	IsMasterProtein	S94OB2	de novo Snake venom serine protease catroxase-1	False	True	False	100	1	2	1	1	8	0.906	4.5		1.64543	1
False	IsMasterProtein	S94OB2	de novo Cysteine-rich venom protein ophanin	False	True	False	100	1	1	1	1	9	1.052	8.22		1.63261	1
False	None	S94OB2	de novo Muscarinic toxin-like protein 3	False	False	True	100	1	1	1	1	7	0.905	8.25		1.61621	1
False	IsMasterProtein	V8NUT2	Beta-galactosidase (Fragment) OS=Ophiophagus hannah OX=8665 GN=GLB1 PE=3 SV=1	True	False	False	2.64085	1	1	1	1	568	64.169	6.18		0	1
False	IsMasterProtein	S94OB2	de novo Snake venom metalloproteinase	False	True	False	100	1	1	1	1	6	0.77	8.21	Acetyl [N-Term]	0	1
False	IsMasterProtein	V8NTX6	Ankyrin and armadillo repeat-containing protein (Fragment) OS=Ophiophagus hannah OX=8665 GN=ANKAR PE=4 SV=1	True	False	False	1.06296	1	1	1	1	1223	137.555	6.64		0	1
False	IsMasterProtein	S94OB2	de novo Zinc metalloproteinase mocarhagin	False	True	False	100	1	1	1	1	14	1.625	8.25		0	1
False	IsMasterProtein	S94OB2	de novo lpxK, partial	False	False	True	100	1	1	1	1	8	0.856	6.18		0	1
False	IsMasterProtein	V8PGU4	Twinkle protein, mitochondrial (Fragment) OS=Ophiophagus hannah OX=8665 GN=PEO1 PE=4 SV=1	True	False	False	2.80066	1	1	1	1	607	69.156	8.66		0	1
False	IsMasterProtein	V8PEY2	Cadherin EGF LAG seven-pass G-type receptor 1 (Fragment) OS=Ophiophagus hannah OX=8665 GN=Celsr1 PE=4 SV=1	True	False	False	0.824985	1	1	1	1	1697	189.961	6.7		0	1
False	IsMasterProtein	S94OB2	de novo NADH dehydrogenase subunit 4	False	True	False	100	1	1	1	1	6	0.859	6.24		0	1
False	IsMasterProtein	S94OB2	de novo Ankyrin repeat and SOCS box protein 7, partial	False	True	False	100	1	1	1	1	8	0.993	9.16	Acetyl [N-Term]	0	1
False	IsMasterProtein	S94OB2	de novo Kunitz-type serine protease inhibitor	False	True	False	100	1	1	1	1	11	1.43	8.73	Acetyl [N-Term]	0	1
False	IsMasterProtein	S94OB2	de novo cobra serum albumin	False	True	False	100	1	3	1	1	16	1.819	6.37		0	1
False	IsMasterProtein	V8P0N6	Leukocyte elastase inhibitor (Fragment) OS=Ophiophagus hannah OX=8665 GN=SERPINB1 PE=3 SV=1	True	False	False	0.976562	1	1	0	0	1024	115.962	5.86		0	1
False	IsMasterProtein	S94OB2	de novo Serpin B5, partial	False	False	True	100	1	1	1	1	8	0.803	8.24		0	1
False	IsMasterProtein	S94OB2	de novo Zinc phosphodiesterase ELAC protein 2, partial	False	True	True	100	1	16	1	1	7	0.818	10.01	Acetyl [N-Term]	0	1
False	IsMasterProtein	S94OB2	de novo Adenylate cyclase type 2, partial	False	True	False	100	1	1	1	1	10	1.134	7.12		0	1
False	IsMasterProtein	S94OB2	de novo cysteine-rich seceretory protein Ts-CRPM	False	True	False	100	1	1	1	1	12	1.521	4.07	Acetyl [N-Term]	0	1
False	IsMasterProtein	S94OB2	de novo Snake venom metalloproteinase	False	True	False	100	1	1	1	1	9	0.989	8.21	Acetyl [N-Term]	0	1
False	IsMasterProtein	S94OB2	de novo Weak toxin S4C11	False	True	False	100	1	2	1	1	9	1.123	8.62		0	1
False	IsMasterProtein	S94OB2	de novo YTH domain family protein 2	False	True	False	100	1	2	0	0	8	0.842	9.99		0	1
False	IsMasterProtein	V8NX38	Cystatin (Fragment) OS=Ophiophagus hannah OX=8665 GN=CST3 PE=3 SV=1	True	False	False	3.50877	1	1	1	1	171	19.036	9.72		0	1
False	IsMasterProtein	S94OB2	de novo three-finger toxin precursor, partial	False	True	False	100	1	2	1	1	8	0.9	8.24		0	1
False	IsMasterProtein	S94OB2	de novo Cobrotoxin-b	False	False	True	100	1	1	1	1	6	0.913	5.63		0	1
False	IsMasterProtein	S94OB2	de novo Chain A, Putative Ancestral Mamba Toxin 1	False	True	False	100	1	2	1	1	21	2.327	4.46		0	1
False	IsMasterProtein	V8NCP7	Vascular endothelial growth factor C OS=Ophiophagus hannah OX=8665 GN=VEGFC PE=3 SV=1	True	False	False	1.90024	1	1	1	1	421	47.525	7.72		0	1
False	IsMasterProtein	S94OB2	de novo DmX-like protein 2, partial	False	True	False	100	1	1	1	1	9	1.068	10.01		0	1
False	IsMasterProtein	S94OB2	de novo Serine protease 27, partial	False	False	True	100	1	1	1	1	8	0.907	6.24		0	1
False	IsMasterProtein	S94OB2	de novo Thaicobrin	False	True	True	100	1	6	1	1	8	0.912	9		0	1
False	IsMasterProtein	S94OB2	de novo guanylate-binding protein 1-like	False	True	False	100	1	1	1	1	9	1.112	4.5		0	1
False	IsMasterProtein	S94OB2	de novo bradykinin-potentiating and C-type natriuretic peptides, partial	False	True	False	100	1	2	1	1	10	1.121	9	Acetyl [N-Term]	0	1
False	None	S94OB2	de novo Cytotoxin 8	False	True	True	100	1	1	1	1	7	0.872	6.23		0	1
False	IsMasterProtein	S94OB2	de novo Holliday junction recognition protein isoform X1	False	True	False	100	1	1	1	1	7	0.8	6.24	Acetyl [N-Term]	0	1
False	IsMasterProtein	S94OB2	de novo Long neurotoxin 1	False	True	False	100	1	2	1	1	12	1.472	4.23		0	1
False	IsMasterProtein	S94OB2	de novo Baculoviral IAP repeat-containing protein 6, partial	False	True	False	100	1	3	1	1	10	1.228	8.24		0	1
False	IsMasterProtein	V8P6Z1	Epididymal secretory protein E1 OS=Ophiophagus hannah OX=8665 GN=NPC2 PE=4 SV=1	True	False	False	4.57516	1	1	1	1	153	16.749	5.95		0	1
False	None	S94OB2	de novo metalloproteinase atrase B, partial	False	True	True	100	1	4	1	1	6	0.755	6.18		0	1
False	IsMasterProtein	V8P5W4	Putative serine carboxypeptidase CPVL OS=Ophiophagus hannah OX=8665 GN=CPVL PE=3 SV=1	True	False	False	1.87354	1	1	1	1	427	48.931	6.74		0	1
False	None	S94OB2	de novo three-finger toxin precursor, partial	False	True	True	100	1	28	1	1	6	0.885	7.25		0	1
False	IsMasterProtein	S94OB2	de novo Cytotoxin SP15c	False	True	False	100	1	17	1	1	8	0.86	9		0	1
False	IsMasterProtein	S94OB2	de novo cysteine-rich secretory protein 1, partial	False	False	True	100	1	1	1	1	10	1.104	11		0	1

## Sheet: Target Peptide Group
		Venom_Naja_oxiana_searched_against_King_Cobra_Denovo_sequences_naja_naja_Denovo_sequences_naja_oxiana_TargetPeptideGroup
Checked	Confidence	Annotated Sequence	Modifications	Modifications in Proteins	King Cobra	de novo sequences Naja naja	de novo sequences Naja oxiana	Qvality PEP	Qvality q-value	# Protein Groups	# Proteins	# PSMs	Master Protein Accessions	Positions in Master Proteins	# Missed Cleavages	Theo. MH+ [Da]	Found in Samples: [S4] F4: Sample	Found in Sample Groups: [S4] F4: Sample	XCorr Sequest HT	Confidence Sequest HT	Percolator q-Value Sequest HT	Percolator PEP Sequest HT
False	High	[-].EKLPPHKR.[-]			False	True	False	0.0487171	0	1	1	10	S94OB2	S94OB2 [1-8]	2	1004.6	High	High	1.99393	High	0.0001178	0.02292
False	High	[-].GCLDVCPKDSLLVK.[-]	2×Carbamidomethyl [C2; C6]		False	False	True	8.91913e-07	0	1	1	76	S94OB2	S94OB2 [1-14]	1	1603.82	High	High	4.79951	High	0	5.189e-11
False	High	[-].LKCDKLLPLAYK.[-]	1×Carbamidomethyl [C3]		False	True	False	2.65969e-05	0	1	1	6	S94OB2	S94OB2 [1-12]	2	1461.85	High	High	4.39789	High	0	2.598e-08
False	High	[-].KTCLLCPEK.[-]	2×Carbamidomethyl [C3; C6]; 1×Acetyl [N-Term]	S94OB2 1×Acetyl [N-Term]	False	False	True	0.029903	0	1	1	1	S94OB2	S94OB2 [1-9]	1	1190.59	High	High	2.72308	High	0	0.001077
False	High	[-].DGSNPLACLNDGR.[-]	1×Carbamidomethyl [C8]		False	False	True	0.000234124	0	1	1	1	S94OB2	S94OB2 [1-13]	0	1388.62	High	High	3.29891	High	0	4.174e-07
False	High	[R].SQYTNFLR.[N]			True	False	False	0.0916404	0	1	1	1	V8P7T9	V8P7T9 [133-140]	0	1028.52	High	High	1.83094	High	0	0.006909
False	High	[-].QYFFETGK.[-]	1×Gln->pyro-Glu [N-Term]		False	True	False	0.0720277	0	1	1	1	S94OB2	S94OB2 [1-8]	0	1002.46	High	High	1.30861	High	0	0.004598
False	High	[-].QYFFETGK.[-]			False	True	False	0.034191	0	1	1	3	S94OB2	S94OB2 [1-8]	0	1019.48	High	High	1.93971	High	0.0001178	0.02485
False	High	[-].CNKLLPLAYK.[-]	1×Carbamidomethyl [C1]		False	True	False	0.00086393	0	1	1	1	S94OB2	S94OB2 [1-10]	1	1219.69	High	High	2.98361	High	0	3.446e-06
False	High	[K].QEPGQNSEILQGIK.[H]	1×Gln->pyro-Glu [N-Term]		True	False	False	0.00158656	0	1	1	1	V8P395	V8P395 [150-163]	0	1523.77	High	High	2.77364	High	0	9.178e-06
False	High	[K].QEPGQNSEILQGIK.[H]			True	False	False	4.84768e-05	0	1	1	1	V8P395	V8P395 [150-163]	0	1540.8	High	High	3.32173	High	0	3.288e-08
False	High	[-].SDALFSYEK.[-R]			False	True	False	0.00549252	0	1	2	1	S94OB2	S94OB2 [1-9]	0	1059.5	High	High	2.60909	High	0	6.847e-05
False	High	[-].LHDLKWDFEK.[-]			False	True	False	0.00510134	0	1	1	1	S94OB2	S94OB2 [1-10]	1	1330.68	High	High	2.26528	High	0	6.067e-05
False	High	[K].LVPLFSKTCPQK.[-]	1×Carbamidomethyl [C9]		False	True	False	8.22755e-06	0	1	1	2	S94OB2	S94OB2 [2-13]	1	1417.79	High	High	3.71175	High	0	1.876e-09
False	High	[-].QLAFAVER.[-]			False	True	False	0.0315509	0	1	1	1	S94OB2	S94OB2 [1-8]	0	933.515	High	High	2.01331	High	0	0.001171
False	High	[K].NSCPPVVETFGDTAK.[L]	1×Carbamidomethyl [C3]		True	False	False	3.30851e-05	0	1	1	4	V8P395	V8P395 [197-211]	0	1621.75	High	High	3.87475	High	0	2.176e-07
False	High	[R].VPTYVPLEMEK.[T]			True	False	False	0.000455935	0	1	1	2	V8NYW9	V8NYW9 [165-175]	0	1305.68	High	High	3.19657	High	0	1.225e-06
False	High	[R].VPTYVPLEMEK.[T]	1×Oxidation [M9]		True	False	False	0.00248306	0	1	1	1	V8NYW9	V8NYW9 [165-175]	0	1321.67	High	High	2.42783	High	0	1.89e-05
False	High	[-].KLVPLFSK.[T-]			False	True	False	0.00366492	0	1	2	101	S94OB2	S94OB2 [1-8]	1	931.598	High	High	3.24593	High	0	0.000166
False	High	[-].SKCLNCPEVYCR.[-]	3×Carbamidomethyl [C3; C6; C11]		False	True	False	0.000359459	0	1	1	1	S94OB2	S94OB2 [1-12]	1	1585.69	High	High	2.24208	High	0	8.36e-07
False	High	[RK-].QYFFETK.[C-]			True	True	True	0.0167836	0	2	5	87	S94OB2; V8N4D8	S94OB2 [4-10]; V8N4D8 [174-180]	0	962.462	High	High	2.14995	High	0	0.005015
False	High	[-].GKLVPLFSK.[-]			False	True	False	0.0211569	0	1	1	2	S94OB2	S94OB2 [1-9]	1	988.619	High	High	2.50925	High	0	0.001283
False	High	[-].AWDLQCCSTDNCNMLPTR.[-]	3×Carbamidomethyl [C6; C7; C12]		False	True	False	7.64022e-06	0	1	1	14	S94OB2	S94OB2 [1-18]	0	2241.91	High	High	2.70296	High	0	1.229e-08
False	High	[-].SCPPVVETFGDTAK.[-]	1×Carbamidomethyl [C2]		False	True	False	0.00262218	0	1	1	1	S94OB2	S94OB2 [1-14]	0	1507.71	High	High	1.78428	High	0	2.063e-05
False	High	[-].SNMLCYCPVSPR.[-]	2×Carbamidomethyl [C5; C7]		False	True	False	0.000163571	0	1	1	1	S94OB2	S94OB2 [1-12]	0	1483.65	High	High	2.95154	High	0	2.331e-07
False	High	[-].KLVPLFGSK.[-]			False	True	False	0.0118476	0	1	1	2	S94OB2	S94OB2 [1-9]	1	988.619	High	High	3.14165	High	0	0.0002374
False	High	[-].GFYEGNLLGKR.[-]			False	True	False	0.00624434	0	1	1	1	S94OB2	S94OB2 [1-11]	1	1253.66	High	High	3.47692	High	0	8.413e-05
False	High	[-].LDTACVCVLTGK.[-]	2×Carbamidomethyl [C5; C7]		False	True	False	3.23202e-05	0	1	1	1	S94OB2	S94OB2 [1-12]	0	1336.66	High	High	3.8461	High	0	1.707e-08
False	High	[-].MFMVAAPHVPVKR.[-]	1×Met-loss [N-Term]	S94OB2 1×Met-loss [N-Term]	False	True	False	0.000834155	0	1	1	2	S94OB2	S94OB2 [1-13]	1	1351.77	High	High	3.53432	High	0	3.916e-06
False	High	[-].MFMVAAPHVPVKR.[-]			False	True	False	1.25689e-06	0	1	1	140	S94OB2	S94OB2 [1-13]	1	1482.81	High	High	4.46213	High	0	2.363e-10
False	High	[-].MFMVAAPHVPVKR.[-]	1×Oxidation [M]		False	True	False	3.68159e-07	0	1	1	13	S94OB2	S94OB2 [1-13]	1	1498.8	High	High	4.74373	High	0	1.238e-11
False	High	[-].MFMVAAPHVPVKR.[-]	1×Acetyl [N-Term]	S94OB2 1×Acetyl [N-Term]	False	True	False	0.0265492	0	1	1	1	S94OB2	S94OB2 [1-13]	1	1524.82	High	High	1.64219	High	0	0.0008831
False	High	[-].LTCLLCSGDGTLMNK.[-]	1×Oxidation [M13]; 2×Carbamidomethyl [C3; C6]		False	False	True	8.80123e-05	0	1	1	2	S94OB2	S94OB2 [1-15]	0	1698.79	High	High	2.58142	High	0	8.615e-08
False	High	[-].WDYNLDLK.[-]	1×Acetyl [N-Term]	S94OB2 1×Acetyl [N-Term]	False	False	True	0.00247341	0	1	1	2	S94OB2	S94OB2 [1-8]	0	1108.53	High	High	2.0589	High	0	1.875e-05
False	High	[R].EWAVGLAGKSVK.[R]			True	False	False	0.00224395	0	1	1	2	V8NEU2	V8NEU2 [125-136]	1	1244.7	High	High	2.80554	High	0	1.602e-05
False	High	[-].FGPVSGQVLK.[-]			False	False	True	0.00862005	0	1	1	2	S94OB2	S94OB2 [1-10]	0	1031.59	High	High	2.66616	High	0	0.0002721
False	High	[-].LDLLDQAK.[-]			False	False	True	0.00764247	0	1	1	1	S94OB2	S94OB2 [1-8]	0	915.515	High	High	2.19893	High	0	0.0001165
False	High	[-].FGPVSGQVLGK.[-]			False	True	False	0.000990172	0	1	1	1	S94OB2	S94OB2 [1-11]	0	1088.61	High	High	2.77031	High	0	4.279e-06
False	High	[-].VYEMVNYLDTK.[-]			False	False	True	6.64748e-05	0	1	1	5	S94OB2	S94OB2 [1-11]	0	1374.66	High	High	3.2161	High	0	5.456e-08
False	High	[-].KTCLNCPEVYCR.[-]	3×Carbamidomethyl [C3; C6; C11]; 1×Acetyl [N-Term]	S94OB2 1×Acetyl [N-Term]	False	True	False	1.40184e-06	0	1	1	1	S94OB2	S94OB2 [1-12]	1	1641.72	High	High	3.5525	High	0	1.074e-10
False	High	[K].IHDIKWNFEK.[F]			True	False	False	0.0002091	0	1	1	3	V8P395	V8P395 [219-228]	1	1329.69	High	High	2.95087	High	0	3.48e-07
False	High	[-].FYEGDLLGKR.[-]			False	True	False	0.000448883	0	1	1	4	S94OB2	S94OB2 [1-10]	1	1197.63	High	High	2.80181	High	0	1.153e-05
False	High	[-].DTCMGTLVVK.[-]	1×Carbamidomethyl [C3]		False	True	False	0.0173775	0	1	1	1	S94OB2	S94OB2 [1-10]	0	1123.55	High	High	2.25835	High	0	0.0004426
False	High	[-].VYEMLNAVDTK.[-]			False	False	True	0.000104073	0	1	1	2	S94OB2	S94OB2 [1-11]	0	1282.63	High	High	3.57408	High	0	3.648e-07
False	High	[K].YGTQREWAVGLAGK.[S]			True	False	False	0.00143373	0	1	1	1	V8NEU2	V8NEU2 [120-133]	1	1535.8	High	High	2.92918	High	0	7.792e-06
False	High	[-].YVEMLNAVNTGK.[-]			False	False	True	0.000200324	0	1	1	1	S94OB2	S94OB2 [1-12]	0	1338.67	High	High	3.22651	High	0	3.24e-07
False	High	[-].VYKQYFFETK.[-]			False	True	False	0.0027691	0	1	1	2	S94OB2	S94OB2 [1-10]	1	1352.69	High	High	2.48248	High	0	0.0003689
False	High	[K].GVGGTQLEVLK.[-]			False	True	False	0.00622012	0	1	1	1	S94OB2	S94OB2 [3-13]	0	1100.63	High	High	2.64062	High	0	8.349e-05
False	High	[-].LTCLLCPEKYCDK.[-]	3×Carbamidomethyl [C3; C6; C11]		False	True	False	3.3344e-05	0	1	1	2	S94OB2	S94OB2 [1-13]	1	1699.79	High	High	3.8041	High	0	1.789e-08
False	High	[-].ASVQEALWSDRKR.[-]			False	True	False	3.53518e-05	0	1	1	3	S94OB2	S94OB2 [1-13]	2	1545.81	High	High	1.85836	High	0	1.971e-08
False	High	[-].VPVVSEAFHSEGTTLSDGTAK.[-]			False	False	True	4.02872e-10	0	1	1	26	S94OB2	S94OB2 [1-21]	0	2132.05	High	High	6.74735	High	0	2.052e-16
False	High	[-].KLLGPLAYK.[-]			False	True	False	0.0407521	0	1	1	2	S94OB2	S94OB2 [1-9]	1	1002.63	High	High	2.31571	High	0	0.001792
False	High	[-].MFMVAAPHVPVK.[R-]			False	True	False	9.95915e-06	0	1	2	103	S94OB2	S94OB2 [1-12]	0	1326.71	High	High	3.49875	High	0	7.868e-09
False	High	[-].MFMVAAPHVPVK.[R-]	1×Oxidation [M3]; 1×Acetyl [N-Term]	S94OB2 1×Acetyl [N-Term]; S94OB2 1×Acetyl [N-Term]	False	True	False	0.0683601	0	1	2	2	S94OB2	S94OB2 [1-12]	0	1384.71	High	High	1.74874	High	0	0.004232
False	High	[-].QPSEGNLLGKR.[-]			False	True	False	0.0913037	0	1	1	1	S94OB2	S94OB2 [1-11]	1	1198.65	High	High	2.46201	High	0	0.006894
False	High	[-].SLGNNQCCSTDNCNPFPTR.[-]	3×Carbamidomethyl [C7; C8; C13]		False	True	False	7.15355e-09	0	1	1	9	S94OB2	S94OB2 [1-19]	0	2241.91	High	High	4.37743	High	0	8.789e-14
False	High	[K].GTINFLHADCDKFR.[H]	1×Carbamidomethyl [C10]		True	False	False	0.00161777	0	1	1	1	V8NBS9	V8NBS9 [291-304]	1	1693.81	High	High	2.50003	High	0	9.463e-06
False	High	[-].VLFDLDGK.[-]			False	True	False	0.00300502	0	1	1	73	S94OB2	S94OB2 [1-8]	0	906.493	High	High	2.2534	High	0	0.0004108
False	High	[-].LKCHDTQLPFLYK.[-]	1×Carbamidomethyl [C3]		False	False	True	9.263e-08	0	1	1	9	S94OB2	S94OB2 [1-13]	1	1662.87	High	High	5.20838	High	0	1.331e-12
False	High	[-].VLEGLQCWSLYMSSNAR.[-]	1×Carbamidomethyl [C7]		False	True	False	2.42882e-06	0	1	1	89	S94OB2	S94OB2 [1-17]	0	2013.95	High	High	4.10103	High	0	5.876e-06
False	High	[-].VLEGLQCWSLYMSSNAR.[-]	1×Oxidation [M12]; 1×Carbamidomethyl [C7]		False	True	False	0.000292371	0	1	1	2	S94OB2	S94OB2 [1-17]	0	2029.95	High	High	2.99604	High	0	7.2e-05
False	High	[-].TWCDGFCSLR.[-]	2×Carbamidomethyl [C3; C7]		False	True	False	0.0015319	0	1	1	9	S94OB2	S94OB2 [1-10]	0	1301.54	High	High	2.75714	High	0	8.665e-06
False	High	[-].PLTMEGNQASWR.[-]			False	False	True	0.00022169	0	1	1	1	S94OB2	S94OB2 [1-12]	0	1389.66	High	High	3.1941	High	0	3.822e-07
False	High	[-].QEEWCDGFCVTR.[-]	1×Gln->pyro-Glu [N-Term]; 2×Carbamidomethyl [C5; C9]		False	True	False	0.0309524	0	1	1	2	S94OB2	S94OB2 [1-12]	0	1569.61	High	High	1.51353	High	0	0.001135
False	High	[-].EQPGQNSELLPGLK.[-]			False	True	False	0.000512487	0	1	1	2	S94OB2	S94OB2 [1-14]	0	1509.79	High	High	3.93287	High	0	0.0002344
False	High	[-].VLDELTLTK.[-]			False	False	True	0.010547	0	1	1	1	S94OB2	S94OB2 [1-9]	0	1031.6	High	High	2.57361	High	0	0.0001967
False	High	[K].NFEMPHDIVASEDR.[M]			True	False	False	0.00246379	0	1	1	1	V8PCI9	V8PCI9 [879-892]	0	1659.74	High	High	2.11091	High	0	1.868e-05
False	High	[-].KCVAEPYELR.[-]	1×Carbamidomethyl [C2]; 1×Acetyl [N-Term]	S94OB2 1×Acetyl [N-Term]	False	True	False	0.00960951	0	1	1	1	S94OB2	S94OB2 [1-10]	1	1306.65	High	High	2.51685	High	0	0.0001695
False	High	[-].CHNTQLPFLYK.[-]	1×Carbamidomethyl [C1]		False	True	False	7.29938e-05	0	1	1	6	S94OB2	S94OB2 [1-11]	0	1420.7	High	High	4.79494	High	0	4.595e-06
False	High	[-].SLGDLKCCSTDNCNPMPTR.[-]	1×Oxidation [M16]; 3×Carbamidomethyl [C7; C8; C13]		False	True	False	0.00205168	0	1	1	16	S94OB2	S94OB2 [1-19]	1	2241.94	High	High	2.58696	High	0	1.392e-05
False	High	[-].HNTQLPFLYK.[-]			False	False	True	0.000114279	0	1	1	1	S94OB2	S94OB2 [1-10]	0	1260.67	High	High	4.55723	High	0	1.307e-07
False	High	[-].KWCDGFCR.[-]	2×Carbamidomethyl [C3; C7]		False	True	False	0.067851	0	1	1	1	S94OB2	S94OB2 [1-8]	1	1128.47	High	High	1.74006	High	0	0.004167
False	High	[-].LMSQLNVDLQK.[-]			False	True	False	0.000189685	0	1	1	1	S94OB2	S94OB2 [1-11]	0	1288.69	High	High	2.60405	High	0	2.978e-07
False	High	[R].INYENALLAR.[T]			True	False	False	0.000526661	0	1	1	15	V8NCP4	V8NCP4 [309-318]	0	1176.64	High	High	2.89833	High	0	8.239e-06
False	High	[-].LTLCTLYCR.[-]	2×Carbamidomethyl [C4; C8]		False	True	False	0.00175567	0	1	1	1	S94OB2	S94OB2 [1-9]	0	1199.59	High	High	2.52734	High	0	1.078e-05
False	High	[-].TMSFYLK.[-]			False	True	False	0.0641459	0	1	1	2	S94OB2	S94OB2 [1-7]	0	889.449	High	High	1.90835	High	0	0.003808
False	High	[-].MEWYPEAASDAER.[-]			False	False	True	1.36036e-05	0	1	1	3	S94OB2	S94OB2 [1-13]	0	1554.65	High	High	3.63324	High	0	1.757e-08
False	High	[R-].CFLTPDLTSK.[-]	1×Carbamidomethyl [C1]		False	True	True	0.000420104	0	1	2	84	S94OB2	S94OB2 [3-12]	0	1181.59	High	High	3.24619	High	0	6.295e-05
False	High	[-].CFLTPDLTSGK.[-]	1×Carbamidomethyl [C1]		False	True	False	0.00110863	0	1	1	1	S94OB2	S94OB2 [1-11]	0	1238.61	High	High	3.41814	High	0	5.13e-06
False	High	[-].KDALAPALEK.[-]	1×Acetyl [N-Term]	S94OB2 1×Acetyl [N-Term]	False	False	True	0.00171511	0	1	1	1	S94OB2	S94OB2 [1-10]	1	1097.62	High	High	3.3208	High	0	1.043e-05
False	High	[-].NCFDLNMR.[-]	1×Carbamidomethyl [C2]		False	True	False	0.0289996	0	1	1	1	S94OB2	S94OB2 [1-8]	0	1069.46	High	High	1.81585	High	0	0.001022
False	High	[-].SLTVMENVNLDNK.[-]			False	False	True	0.000115173	0	1	1	1	S94OB2	S94OB2 [1-13]	0	1476.74	High	High	3.34701	High	0	1.328e-07
False	High	[-].SSTPLQCCSTDNCNPMVVR.[-]	1×Oxidation [M16]; 3×Carbamidomethyl [C7; C8; C13]		False	True	False	7.11434e-07	0	1	1	83	S94OB2	S94OB2 [1-19]	0	2241.94	High	High	4.34383	High	0	1.728e-09
False	High	[-].GNTVTVMENVNLDNK.[-]			False	True	False	1.49788e-06	0	1	1	62	S94OB2	S94OB2 [1-15]	0	1647.8	High	High	4.26489	High	0	5.013e-10
False	High	[-].GNTVTVMQDVNLDNK.[-]			False	True	False	2.19473e-06	0	1	1	40	S94OB2	S94OB2 [1-15]	0	1647.8	High	High	3.73821	High	0	5.735e-09
False	High	[R].HGQGTGELLQVSGIK.[V]			True	False	False	4.9261e-08	0	1	1	2	V8NYW9	V8NYW9 [126-140]	0	1523.82	High	High	5.65731	High	0	4.821e-13
False	High	[-].SPDNLWVEER.[-]			False	False	True	0.00082446	0	1	1	1	S94OB2	S94OB2 [1-10]	0	1244.59	High	High	3.60547	High	0	3.188e-06
False	High	[-].TAFESLVVSPDKK.[-]			False	True	False	0.000174097	0	1	1	1	S94OB2	S94OB2 [1-13]	1	1420.77	High	High	2.9382	High	0	2.579e-07
False	High	[-].QAPYDNNDYNLDLK.[-]			False	False	True	3.24465e-05	0	1	1	2	S94OB2	S94OB2 [1-14]	0	1682.77	High	High	2.69938	High	0	1.713e-08
False	High	[-].GFYEGNLLGK.[R]			False	True	False	0.0222436	0	1	1	2	S94OB2	S94OB2 [1-10]	0	1097.56	High	High	2.50089	High	0	0.0006641
False	High	[-].LRCFLTPDLTSK.[-]	1×Carbamidomethyl [C3]		False	False	True	8.1319e-06	0	1	1	14	S94OB2	S94OB2 [1-12]	1	1450.77	High	High	4.14006	High	0	3.336e-05
False	High	[-].WNLPSPECK.[-]	1×Carbamidomethyl [C8]		False	True	False	0.0254503	0	1	1	2	S94OB2	S94OB2 [1-9]	0	1130.53	High	High	2.29684	High	0	0.0008254
False	High	[K].CDKLLPLAYK.[-]	1×Carbamidomethyl [C1]		False	True	False	0.000235956	0	1	1	2	S94OB2	S94OB2 [3-12]	1	1220.67	High	High	3.46515	High	0	4.224e-07
False	High	[-].FYEGNLLGK.[-R]			False	True	False	0.00352502	0	1	2	66	S94OB2	S94OB2 [1-9]	0	1040.54	High	High	2.29197	High	0	0.0007754
False	High	[-].LAFTSQLVSGANK.[-]			False	True	False	3.86233e-06	0	1	1	2	S94OB2	S94OB2 [1-13]	0	1335.73	High	High	3.85055	High	0	5.529e-10
False	High	[K].QPTDLILIHSK.[K]			True	False	False	0.00983581	0	1	1	1	V8NGF6	V8NGF6 [71-81]	0	1264.73	High	High	2.96235	High	0	0.0001757
False	High	[-].EAGDLQCRTDNCNMLPTR.[-]	2×Carbamidomethyl [C7; C12]		False	True	False	0.00882317	0	1	1	4	S94OB2	S94OB2 [1-18]	1	2150.94	High	High	2.57929	High	0	0.0001472
False	High	[-].SLGDLECCSTDNCNMLPTR.[-]	3×Carbamidomethyl [C7; C8; C13]		False	True	False	3.51335e-07	0	1	1	42	S94OB2	S94OB2 [1-19]	0	2242.92	High	High	4.11306	High	0	1.26e-10
False	High	[-].YNLDNEESANYFK.[-]			False	False	True	0.000156706	0	1	1	1	S94OB2	S94OB2 [1-13]	0	1606.7	High	High	2.96918	High	0	2.175e-07
False	High	[-].KFPLKFPVK.[R]			False	True	False	0.0112219	0	1	1	3	S94OB2	S94OB2 [1-9]	2	1103.7	High	High	2.95447	High	0	0.0007249
False	High	[K].AVAFWTK.[T]			True	False	False	0.0492737	0	1	1	1	V8NT01	V8NT01 [81-87]	0	822.451	High	High	1.76233	High	0	0.002452
False	High	[-].ANYFFETK.[-]			False	True	False	0.100443	0	1	1	2	S94OB2	S94OB2 [1-8]	0	1019.48	High	High	1.97136	High	0	0.008092
False	High	[-].ANPGLVEVLSK.[-]			False	True	False	0.00358033	0	1	1	1	S94OB2	S94OB2 [1-11]	0	1126.65	High	High	2.59516	High	0	3.422e-05
False	High	[-].MFMVAAPHVPVK.[R-]	1×Oxidation [M]		False	True	False	1.89474e-05	0	1	2	9	S94OB2	S94OB2 [1-12]	0	1342.7	High	High	3.49184	High	0	4.387e-08
False	High	[-].LTCLLCPEGK.[-]	2×Carbamidomethyl [C3; C6]		False	True	False	0.00656794	0	1	1	1	S94OB2	S94OB2 [1-10]	0	1190.59	High	High	2.78038	High	0	9.151e-05
False	High	[-].KPLLDDGGK.[-]	1×Acetyl [N-Term]	S94OB2 1×Acetyl [N-Term]	False	False	True	0.00729441	0	1	1	3	S94OB2	S94OB2 [1-9]	0	984.536	High	High	1.84489	High	0	0.000492
False	High	[-K].ELVDLHDSLR.[-]			False	True	False	0.00295858	0	1	2	2	S94OB2	S94OB2 [3-12]	0	1196.63	High	High	2.83046	High	0	2.511e-05
False	High	[-].QTVLLPR.[-]			False	True	True	0.0107119	0	1	1	44	S94OB2	S94OB2 [1-7]	0	826.515	High	High	2.36212	High	0.0001178	0.01205
False	High	[-].SNMLCDCSLSPR.[-]	2×Carbamidomethyl [C5; C7]		False	False	True	3.63296e-05	0	1	1	3	S94OB2	S94OB2 [1-12]	0	1439.61	High	High	3.16578	High	0	2.058e-08
False	High	[-].LNLLDQAK.[-]			False	True	False	0.00626866	0	1	1	7	S94OB2	S94OB2 [1-8]	0	914.531	High	High	2.47283	High	0	0.002016
False	High	[-].QKELVDLHDSLR.[-]	1×Gln->pyro-Glu [N-Term]		False	True	False	0.000110339	0	1	1	5	S94OB2	S94OB2 [1-12]	1	1435.75	High	High	4.65382	High	0	1.239e-07
False	High	[-].QKELVDLHDSLR.[-]			False	True	False	1.07666e-05	0	1	1	2	S94OB2	S94OB2 [1-12]	1	1452.78	High	High	3.8112	High	0	4.675e-08
False	High	[-].NLYQFKNMLK.[-]			False	True	False	0.000428372	0	1	1	10	S94OB2	S94OB2 [1-10]	1	1298.69	High	High	3.28725	High	0	1.104e-06
False	High	[-].NLYQFKNMLK.[-]	1×Oxidation [M8]		False	True	False	0.00234217	0	1	1	3	S94OB2	S94OB2 [1-10]	1	1314.69	High	High	2.82798	High	0	4.206e-05
False	High	[-].TWCDGFCR.[-]	2×Carbamidomethyl [C3; C7]		False	True	False	0.00254176	0	1	1	93	S94OB2	S94OB2 [1-8]	0	1101.42	High	High	2.33706	High	0	1.967e-05
False	High	[-].RDLGCAATCPTVK.[-]	2×Carbamidomethyl [C5; C9]		False	False	True	5.3857e-05	0	1	1	2	S94OB2	S94OB2 [1-13]	1	1448.7	High	High	3.10973	High	0	3.889e-08
False	High	[-].KCYQDLGDTYR.[-]	1×Carbamidomethyl [C2]; 1×Acetyl [N-Term]	S94OB2 1×Acetyl [N-Term]	False	True	False	0.000229605	0	1	1	3	S94OB2	S94OB2 [1-11]	1	1460.65	High	High	2.9078	High	0	1.432e-06
False	High	[-].PHGSSTAAPHVGPVKR.[-]			False	True	False	0.00307604	0	1	1	1	S94OB2	S94OB2 [1-16]	1	1597.86	High	High	3.31841	High	0	2.667e-05
False	High	[-].VDLGACLEPAAK.[-]	1×Carbamidomethyl [C6]		False	True	False	0.0174447	0	1	1	13	S94OB2	S94OB2 [1-12]	0	1243.64	High	High	2.36366	High	0	0.001863
False	High	[-].NDNYNLDLK.[-]			False	False	True	0.00455718	0	1	1	7	S94OB2	S94OB2 [1-9]	0	1108.53	High	High	2.90452	High	0	0.001241
False	High	[-].DNNYNLDLK.[-]			False	False	True	0.0126052	0	0	1	4		S94OB2 [1-9]	0	1108.53	High	High	2.84678	High	0	0.0003475
False	High	[K].DKISYLITK.[N]			True	False	False	0.00917233	0	1	1	2	V8N885	V8N885 [100-108]	1	1080.63	High	High	2.73344	High	0	0.0001569
False	High	[-].MYMVSDKTVPVK.[R]			False	False	True	0.000352521	0	1	1	4	S94OB2	S94OB2 [1-12]	1	1397.72	High	High	3.03925	High	0	8.075e-07
False	High	[-].LSAELLELHKK.[-]			False	True	False	2.65969e-05	0	1	1	2	S94OB2	S94OB2 [1-11]	1	1280.76	High	High	4.03225	High	0	1.246e-08
False	High	[-].VTLLEASER.[-]			False	True	False	0.00259173	0	1	1	10	S94OB2	S94OB2 [1-9]	0	1017.56	High	High	2.56971	High	0	0.0005068
False	High	[-].VTLLEADTR.[-]			False	True	False	0.0118936	0	1	1	11	S94OB2	S94OB2 [1-9]	0	1017.56	High	High	2.50346	High	0	0.009124
False	High	[R].TVTENMLCAGDTR.[Q]	1×Carbamidomethyl [C8]		True	False	False	1.43107e-05	0	1	1	2	V8NYC7	V8NYC7 [212-224]	0	1467.66	High	High	3.36547	High	0	4.564e-09
False	High	[-].KDSSHWNSYCTETDTFLK.[-]	1×Carbamidomethyl [C10]; 1×Acetyl [N-Term]	S94OB2 1×Acetyl [N-Term]	False	False	True	3.76438e-08	0	1	1	71	S94OB2	S94OB2 [1-18]	1	2260.98	High	High	6.11336	High	0	3.125e-13
False	High	[-].MEWYPEAAGQDTR.[-]			False	True	False	0.00112604	0	1	1	49	S94OB2	S94OB2 [1-13]	0	1553.67	High	High	2.86304	High	0	0.0001024
False	High	[-].TFSYECSQGTLTCK.[-]	2×Carbamidomethyl [C6; C13]; 1×Acetyl [N-Term]	S94OB2 1×Acetyl [N-Term]	False	False	True	4.95103e-07	0	1	1	5	S94OB2	S94OB2 [1-14]	0	1723.73	High	High	4.20387	High	0	2.003e-11
False	High	[-].DYQEYLLR.[-]			False	True	False	0.0150617	0	1	1	60	S94OB2	S94OB2 [1-8]	0	1099.54	High	High	2.00145	High	0.0001178	0.02202
False	High	[-].NTNTCSLDHSPDNLR.[-]	1×Carbamidomethyl [C5]; 1×Acetyl [N-Term]	S94OB2 1×Acetyl [N-Term]	False	True	False	3.43213e-07	0	1	1	6	S94OB2	S94OB2 [1-15]	0	1785.78	High	High	3.70718	High	0	5.693e-10
False	High	[-].MFMVAAPHVGPVKR.[-]			False	False	True	6.2556e-07	0	1	1	38	S94OB2	S94OB2 [1-14]	1	1539.83	High	High	4.32766	High	0	3.646e-10
False	High	[-].TTATDLKGNTVTVMENVLNDNK.[-]	1×Oxidation [M14]		False	False	True	0.0873536	0	1	1	1	S94OB2	S94OB2 [1-22]	1	2394.18	High	High	1.70061	High	0	0.006383
False	High	[-].MYMVSNKTVVPK.[R]			False	True	False	0.00057605	0	1	1	3	S94OB2	S94OB2 [1-12]	1	1396.73	High	High	2.97339	High	0	1.787e-06
False	High	[-].MYMVSNKTVPVK.[R]			False	True	False	0.000455935	0	1	1	3	S94OB2	S94OB2 [1-12]	1	1396.73	High	High	2.9398	High	0	1.887e-06
False	High	[-].FTYGGCAGNANNFK.[-]	1×Carbamidomethyl [C6]		False	True	False	5.15965e-05	0	1	1	1	S94OB2	S94OB2 [1-14]	0	1520.66	High	High	3.1726	High	0	3.631e-08
False	High	[-R].FATLYDK.[-HQ]			True	True	False	0.0896379	0	1	3	1	S94OB2	S94OB2 [1-7]; V8NCE3 [40-46]	0	857.44	High	High	2.35221	High	0	0.00665
False	High	[-].NPFYNPSPAK.[-]			False	True	False	0.00490674	0	1	1	1	S94OB2	S94OB2 [1-10]	0	1134.56	High	High	2.80695	High	0	5.676e-05
False	High	[-].AGLSHELLCGGVR.[-]	1×Carbamidomethyl [C9]		False	True	False	0.000326085	0	1	1	1	S94OB2	S94OB2 [1-13]	0	1368.71	High	High	3.58098	High	0	7.124e-07
False	High	[-].HTACPPGFGVVK.[-]	1×Carbamidomethyl [C4]		False	False	True	1.27664e-06	0	1	1	2	S94OB2	S94OB2 [1-12]	0	1269.64	High	High	4.97814	High	0	9.219e-11
False	High	[-].AKGVGGTQLEVLK.[-]			False	True	False	0.0643868	0	1	1	1	S94OB2	S94OB2 [1-13]	1	1299.76	High	High	3.60462	High	0	0.003811
False	High	[-].KDTACVCVLTKK.[-]	2×Carbamidomethyl [C5; C7]; 1×Acetyl [N-Term]	S94OB2 1×Acetyl [N-Term]	False	True	False	3.15369e-06	0	1	1	2	S94OB2	S94OB2 [1-12]	2	1464.75	High	High	4.5973	High	0	3.977e-10
False	High	[-].KYVLDDKYK.[-]	1×Acetyl [N-Term]	S94OB2 1×Acetyl [N-Term]	False	True	False	0.00331218	0	1	1	4	S94OB2	S94OB2 [1-9]	2	1213.65	High	High	2.83485	High	0	0.002037
False	High	[-].SSSSGSATGEQLFK.[-]			False	False	True	6.43604e-06	0	1	1	1	S94OB2	S94OB2 [1-14]	0	1385.65	High	High	3.74802	High	0	1.261e-09
False	High	[-].CPLPNLEDGK.[L-]	1×Carbamidomethyl [C1]		False	True	True	0.00321062	0	1	2	3	S94OB2	S94OB2 [1-10]	0	1142.55	High	High	2.97154	High	0	8.467e-05
False	High	[-].GFCELPAAK.[-]	1×Carbamidomethyl [C3]		False	True	True	0.0470833	0	1	1	12	S94OB2	S94OB2 [1-9]	0	992.487	High	High	1.91731	High	0	0.004242
False	High	[-].YNLDLGK.[-]			False	False	True	0.0742068	0	1	1	1	S94OB2	S94OB2 [1-7]	0	822.436	High	High	2.07094	High	0	0.004845
False	High	[-].VATVSLPR.[-]			False	True	False	0.0297886	0	1	1	12	S94OB2	S94OB2 [1-8]	0	842.509	High	High	2.43161	High	0.00419	0.1211
False	High	[K].FCQSILSK.[A]	1×Carbamidomethyl [C2]		True	False	False	0.00942489	0	1	1	1	V8NSK8	V8NSK8 [776-783]	0	982.503	High	High	2.03096	High	0	0.0001644
False	High	[K].SILDMLLEATSPK.[M]			True	False	False	1.54108e-05	0	1	1	4	V8NH29	V8NH29 [366-378]	0	1417.76	High	High	3.78291	High	0	5.149e-09
False	High	[-].QDSCQDDWLK.[-]	1×Carbamidomethyl [C4]		False	True	False	5.30238e-05	0	1	1	3	S94OB2	S94OB2 [1-10]	0	1294.54	High	High	3.35592	High	0	9.594e-08
False	High	[-K].VFPAMEGR.[-M]			True	True	False	0.0575246	0	1	2	3	V8NYW9	V8NYW9 [222-229]	0	906.45	High	High	1.70677	High	0.0001178	0.01387
False	High	[-].ASGNPLLLNK.[-]			False	True	False	0.00557861	0	1	1	1	S94OB2	S94OB2 [1-10]	0	1026.59	High	High	3.01807	High	0	7.013e-05
False	High	[-].VATVLSPR.[-]			False	True	False	0.015535	0	1	1	13	S94OB2	S94OB2 [1-8]	0	842.509	High	High	2.17032	High	0	0.001429
False	High	[-].LATVSLPR.[-]			False	True	False	0.0513679	0	1	1	2	S94OB2	S94OB2 [1-8]	0	856.525	High	High	2.48048	High	0	0.003299
False	High	[-].MEWYPEAAGQDTR.[-]	1×Oxidation [M1]		False	True	False	0.00164959	0	1	1	2	S94OB2	S94OB2 [1-13]	0	1569.66	High	High	2.61948	High	0	9.739e-06
False	High	[-].MEWYPEAASDQAR.[-]			False	True	False	0.000299289	0	1	1	55	S94OB2	S94OB2 [1-13]	0	1553.67	High	High	3.89421	High	0	0.0002918
False	High	[-].MEWYPEAASDQAR.[-]	1×Oxidation [M1]		False	True	False	0.00150235	0	1	1	3	S94OB2	S94OB2 [1-13]	0	1569.66	High	High	2.96672	High	0	2.487e-05
False	High	[-].KLVPLFSKTCPQK.[-]	1×Carbamidomethyl [C10]		False	True	False	1.05057e-06	0	1	1	3	S94OB2	S94OB2 [1-13]	2	1545.88	High	High	4.49312	High	0	6.742e-11
False	High	[-].LPLLDGDGK.[-]			False	True	False	0.00411875	0	1	1	7	S94OB2	S94OB2 [1-9]	0	927.515	High	High	2.66769	High	0	9.357e-05
False	High	[-].EEDNCNPFPTR.[-]	1×Carbamidomethyl [C5]		False	True	False	0.000238731	0	1	1	6	S94OB2	S94OB2 [1-11]	0	1378.57	High	High	3.58476	High	0	4.4e-06
False	High	[-].CPLMTNQCLALR.[-]	2×Carbamidomethyl [C1; C8]		False	True	False	4.09959e-05	0	1	1	2	S94OB2	S94OB2 [1-12]	0	1476.71	High	High	3.89799	High	0	2.506e-08
False	High	[-].CPLMTNQCLALR.[-]	1×Oxidation [M4]; 2×Carbamidomethyl [C1; C8]		False	True	False	0.0012173	0	1	1	1	S94OB2	S94OB2 [1-12]	0	1492.71	High	High	2.25926	High	0	5.967e-06
False	High	[-].KFPLKFVKPR.[-]			False	True	False	0.00568812	0	1	1	10	S94OB2	S94OB2 [1-10]	2	1259.8	High	High	3.95426	High	0	0.0005914
False	High	[-].RTLLEASER.[-]			False	False	True	0.0149456	0	1	1	1	S94OB2	S94OB2 [1-9]	1	1074.59	High	High	1.9524	High	0	0.0003462
False	High	[-].SELLQGLK.[-]			False	True	False	0.0402891	0	1	1	1	S94OB2	S94OB2 [1-8]	0	887.52	High	High	1.86139	High	0	0.001753
False	High	[K].VHVIFNYK.[G]			True	False	False	0.0418526	0	1	1	1	V8PGR3	V8PGR3 [143-150]	0	1019.57	High	High	2.13324	High	0	0.001868
False	High	[-].YEELQLTQR.[-]			False	True	False	0.00257162	0	1	1	1	S94OB2	S94OB2 [1-9]	0	1179.6	High	High	2.89126	High	0	2.003e-05
False	High	[-].WSNLPPVCQR.[-]	1×Carbamidomethyl [C8]		False	True	False	0.000193419	0	1	1	6	S94OB2	S94OB2 [1-10]	0	1256.62	High	High	3.36401	High	0	1.033e-05
False	High	[-K].SNVVTCEPWEK.[-]	1×Carbamidomethyl [C6]		False	True	False	0.00254176	0	1	2	1	S94OB2	S94OB2 [2-12]	0	1348.62	High	High	2.33495	High	0	1.97e-05
False	High	[-].KDTACVCVLTK.[K]	2×Carbamidomethyl [C5; C7]; 1×Acetyl [N-Term]	S94OB2 1×Acetyl [N-Term]	False	True	False	0.000359459	0	1	1	2	S94OB2	S94OB2 [1-11]	1	1336.66	High	High	2.84128	High	0	8.315e-07
False	High	[R].LYPDSFCTSAR.[L]	1×Carbamidomethyl [C7]		True	False	False	0.00419967	0	1	1	1	V8NYC7	V8NYC7 [197-207]	0	1316.59	High	High	2.33898	High	0	4.418e-05
False	High	[-].QLEALCYPSLKK.[-]	1×Carbamidomethyl [C6]		False	False	True	0.000457716	0	1	1	5	S94OB2	S94OB2 [1-12]	1	1449.78	High	High	3.2555	High	0	2.258e-05
False	High	[-].PGFCELPAAK.[-]	1×Carbamidomethyl [C4]		False	True	False	0.000298124	0	1	1	1	S94OB2	S94OB2 [1-10]	0	1089.54	High	High	3.30861	High	0	6.16e-07
False	High	[-].LTCLLCPEK.[Y-]	2×Carbamidomethyl [C3; C6]		False	True	False	0.000303991	0	1	2	97	S94OB2	S94OB2 [1-9]	0	1133.57	High	High	3.09935	High	0	2.227e-06
False	High	[-].FYEGNLLGKR.[-]			False	True	False	0.0177163	0	1	1	9	S94OB2	S94OB2 [1-10]	1	1196.64	High	High	2.22618	High	0	0.003314
False	High	[-].MFMVAAPHVGPVK.[-R]			False	False	True	6.53717e-06	0	1	2	5	S94OB2	S94OB2 [1-13]	0	1383.73	High	High	3.48394	High	0	1.289e-09
False	High	[-].LDGSYPTLYK.[-]			False	False	True	0.000168096	0	1	1	1	S94OB2	S94OB2 [1-10]	0	1156.59	High	High	2.863	High	0	2.45e-07
False	High	[-].AAKDDCDFPELCTGR.[-]	2×Carbamidomethyl [C6; C12]		False	False	True	8.74698e-07	0	1	1	4	S94OB2	S94OB2 [1-15]	1	1754.75	High	High	3.38072	High	0	2.878e-06
False	High	[-].VGLLGYTTK.[-]			False	True	False	0.013256	0	1	1	1	S94OB2	S94OB2 [1-9]	0	951.551	High	High	2.7804	High	0	0.0002849
False	High	[-].KLLPLAYK.[-]			False	True	False	0.0114415	0	1	1	1	S94OB2	S94OB2 [1-8]	1	945.613	High	High	2.83436	High	0	0.0002243
False	High	[-].VYSYYNLDEK.[-]			False	True	False	0.00644155	0	1	1	3	S94OB2	S94OB2 [1-10]	0	1293.6	High	High	2.43551	High	0	0.0001626
False	High	[-].GVDFYAAPHVPVKR.[-]	1×Acetyl [N-Term]	S94OB2 1×Acetyl [N-Term]	False	True	False	0.0117107	0	1	1	1	S94OB2	S94OB2 [1-14]	1	1597.85	High	High	2.76249	High	0	0.0002336
False	High	[-K].VTFGCDYGFR.[-]	1×Carbamidomethyl [C5]		False	True	False	0.000387089	0	1	2	7	S94OB2	S94OB2 [5-14]	0	1221.54	High	High	2.30125	High	0	8.439e-06
False	High	[-].SETEEQLLVEAHGDNTPK.[-]			False	True	False	1.48113e-09	0	1	1	20	S94OB2	S94OB2 [1-18]	0	1996.95	High	High	6.3895	High	0	6.143e-14
False	High	[-].YLDGLTAER.[-]			False	False	True	0.0128517	0	1	1	1	S94OB2	S94OB2 [1-9]	0	1037.53	High	High	2.28077	High	0	0.0002708
False	High	[-].RVHNYWKDLYVR.[-]	1×Acetyl [N-Term]	S94OB2 1×Acetyl [N-Term]	False	True	False	0.000143828	0	1	1	8	S94OB2	S94OB2 [1-12]	2	1690.88	High	High	3.0331	High	0	1.899e-07
False	High	[-].LDKVNLMVDR.[-]			False	True	False	0.00168203	0	1	1	2	S94OB2	S94OB2 [1-10]	1	1202.66	High	High	3.09371	High	0	0.003224
False	High	[K].YDSYSTKEYLIK.[E]			True	False	False	0.00526254	0	1	1	2	V8NB97	V8NB97 [182-193]	1	1509.75	High	High	2.19662	High	0	6.378e-05
False	High	[-].LSYLLTGK.[-]			False	False	True	0.0141576	0	1	1	1	S94OB2	S94OB2 [1-8]	0	894.529	High	High	2.20665	High	0	0.0003168
False	High	[K].EIVDLHNSLR.[R]			True	False	False	0.00192772	0	1	1	2	V8N8B4	V8N8B4 [17-26]	0	1195.64	High	High	2.35553	High	0	1.254e-05
False	High	[-].NLCYKMYMVSNK.[-]	1×Carbamidomethyl [C3]		False	False	True	0.000193419	0	1	1	3	S94OB2	S94OB2 [1-12]	1	1550.72	High	High	3.38863	High	0	3.066e-07
False	High	[-].NLCYKMYMVSNK.[-]	1×Carbamidomethyl [C3]; 1×Acetyl [N-Term]	S94OB2 1×Acetyl [N-Term]	False	False	True	0.0221581	0	1	1	1	S94OB2	S94OB2 [1-12]	1	1592.73	High	High	1.56149	High	0	0.0006568
False	High	[-].LDTACVCVLTK.[GK-]	2×Carbamidomethyl [C5; C7]		False	True	False	7.06721e-06	0	2	3	98	S94OB2; S94OB2	S94OB2 [1-11]; S94OB2 [1-11]	0	1279.64	High	High	3.90007	High	0	5.472e-07
False	High	[K-].ISYLITK.[N-]			True	True	False	0.0778819	0	1	2	4	V8N885	V8N885 [102-108]	0	837.508	High	High	2.40729	High	0.0001178	0.01787
False	High	[-].LELSELNR.[-]			False	False	True	0.0234755	0	1	1	1	S94OB2	S94OB2 [1-8]	0	973.531	High	High	2.47381	High	0	0.0007222
False	High	[-].SFAEWGR.[-]			False	True	False	0.0778819	0	1	1	1	S94OB2	S94OB2 [1-7]	0	852.4	High	High	1.65588	High	0	0.005256
False	High	[-].AAAFAVQEYNAR.[-]			False	True	False	0.000253105	0	1	1	1	S94OB2	S94OB2 [1-12]	0	1310.65	High	High	2.92313	High	0	4.737e-07
False	High	[-].LWDTLEK.[-]			False	True	False	0.0300179	0	1	1	10	S94OB2	S94OB2 [1-7]	0	904.477	High	High	2.03554	High	0.002204	0.07559
False	High	[-].LTCLNCPEVYCR.[-]	3×Carbamidomethyl [C3; C6; C11]		False	True	False	3.64298e-06	0	1	1	19	S94OB2	S94OB2 [1-12]	0	1584.7	High	High	3.63555	High	0	8.588e-10
False	High	[-].SDMLCNCSLSPR.[-]	2×Carbamidomethyl [C5; C7]		False	False	True	3.91224e-05	0	1	1	1	S94OB2	S94OB2 [1-12]	0	1439.61	High	High	3.07287	High	0	2.326e-08
False	High	[-].NLYQFKDMLK.[-]			False	True	False	0.000814878	0	1	1	75	S94OB2	S94OB2 [1-10]	1	1299.68	High	High	3.01005	High	0	3.377e-06
False	High	[-].NLYQFKDMLK.[-]	1×Oxidation [M8]		False	True	False	0.00359429	0	1	1	5	S94OB2	S94OB2 [1-10]	1	1315.67	High	High	2.51547	High	0	3.449e-05
False	High	[R-].ETVLLPR.[K-]			True	True	False	0.0643868	0	1	2	1	V8N4M5	V8N4M5 [46-52]	0	827.499	High	High	2.11612	High	0	0.003815
False	High	[-].VWEVKKDPSLLK.[-]			False	True	False	6.00679e-05	0	1	1	2	S94OB2	S94OB2 [1-12]	2	1441.84	High	High	3.98793	High	0	4.65e-08
False	High	[-].RWHMLVPGR.[-]			False	True	False	0.0854394	0	1	1	1	S94OB2	S94OB2 [1-9]	1	1151.63	High	High	1.71501	High	0	0.006149
False	High	[-].DNDYNLDLK.[-]			False	True	False	0.0036083	0	1	1	4	S94OB2	S94OB2 [1-9]	0	1109.51	High	High	2.52579	High	0	7.137e-05
False	High	[-].LLPLAYKTCPQK.[-]	1×Carbamidomethyl [C9]		False	True	False	5.55629e-05	0	1	1	6	S94OB2	S94OB2 [1-12]	1	1431.8	High	High	3.7796	High	0	5.989e-08
False	High	[-].FLEQQNQVLQTK.[-]			False	True	False	3.97372e-05	0	1	1	1	S94OB2	S94OB2 [1-12]	0	1475.79	High	High	3.8192	High	0	2.387e-08
False	High	[-].LLEECCQSEQLVK.[-]	2×Carbamidomethyl [C5; C6]		False	True	False	2.9252e-07	0	1	1	2	S94OB2	S94OB2 [1-13]	0	1635.77	High	High	4.06155	High	0	8.578e-12
False	High	[-].TTATDLKGNTVTVMENVLNDNK.[-]			False	False	True	2.86544e-08	0	1	1	32	S94OB2	S94OB2 [1-22]	1	2378.19	High	High	5.93601	High	0	1.167e-11
False	High	[-].FYEGDLLGK.[R]			False	True	False	0.0505966	0	1	1	2	S94OB2	S94OB2 [1-9]	0	1041.53	High	High	2.2472	High	0	0.003816
False	High	[-].GCFLTPDLTSK.[-]	1×Carbamidomethyl [C2]		False	False	True	0.00259173	0	1	1	1	S94OB2	S94OB2 [1-11]	0	1238.61	High	High	2.87006	High	0	2.029e-05
False	High	[-].AEYLETWDTLMPNLNK.[-]	1×Oxidation [M11]		False	True	False	0.0653589	0	1	1	1	S94OB2	S94OB2 [1-16]	0	1953.93	High	High	1.35333	High	0	0.003926
False	High	[R].LVVINAVYFK.[G]			True	False	False	0.037331	0	1	1	1	V8NX10	V8NX10 [180-189]	0	1165.7	High	High	1.52711	High	0	0.001547
False	High	[K].LVLVNAVYFK.[G]			True	False	False	0.0835648	0	0	1	1		V8P0N6 [805-814]	0	1165.7	High	High	1.45651	High	0	0.005928
False	High	[K].AASLAGLEILR.[V]			True	False	False	0.00163678	0	1	1	1	V8NPS7	V8NPS7 [189-199]	0	1113.66	High	High	2.51182	High	0	9.677e-06
False	High	[-].VFEMVNYLTNK.[-]	1×Acetyl [N-Term]	S94OB2 1×Acetyl [N-Term]	False	False	True	0.000170073	0	1	1	2	S94OB2	S94OB2 [1-11]	0	1399.69	High	High	3.23232	High	0	2.495e-07
False	High	[-].VFEMVNYLNTK.[-]	1×Acetyl [N-Term]	S94OB2 1×Acetyl [N-Term]	False	False	True	0.000303991	0	0	1	1		S94OB2 [1-11]	0	1399.69	High	High	3.1023	High	0	6.348e-07
False	High	[-].AVMTTELCPDSWYFCYK.[-]	1×Oxidation [M3]; 2×Carbamidomethyl [C8; C15]		False	True	False	8.00609e-06	0	1	1	9	S94OB2	S94OB2 [1-17]	0	2186.92	High	High	3.57557	High	0	1.788e-09
False	High	[-].YFTYLLLNK.[-]			False	True	False	0.00186858	0	1	1	1	S94OB2	S94OB2 [1-9]	0	1174.65	High	High	2.40972	High	0	1.194e-05
False	High	[R].FGFGLLNAK.[A]			True	False	False	0.00573252	0	1	1	1	V8P1Y2	V8P1Y2 [431-439]	0	966.541	High	High	2.0101	High	0	7.327e-05
False	High	[-].FLLNTPSNAQSLPLTVR.[-]			False	False	True	4.03799e-08	0	1	1	4	S94OB2	S94OB2 [1-17]	0	1871.04	High	High	4.29488	High	0	3.485e-13
False	High	[-].AEYLETWDTLMPNLNK.[-]			False	True	False	8.51153e-07	0	1	1	4	S94OB2	S94OB2 [1-16]	0	1937.93	High	High	4.37069	High	0	4.809e-11
False	High	[K].YVLPFDTVR.[-]			False	True	False	0.023206	0	1	1	24	S94OB2	S94OB2 [2-10]	0	1109.6	High	High	1.7228	High	0	0.001239
False	High	[-].ATLDLFGEWREK.[-]			False	True	False	0.0014006	0	1	1	2	S94OB2	S94OB2 [1-12]	1	1464.75	High	High	3.17928	High	0	7.496e-06
False	High	[-].ATLDLFGEWKER.[-]			False	True	False	0.00148489	0	0	1	2		S94OB2 [1-12]	1	1464.75	High	High	3.151	High	0	8.227e-06
False	High	[R].VTPEYISSQLLLK.[L]			True	False	False	0.0517577	0	1	1	1	V8NPS7	V8NPS7 [142-154]	0	1490.85	High	High	1.73801	High	0	0.00265
False	High	[-].VFDYTEWLGK.[-]			False	False	True	0.00041847	0	1	1	1	S94OB2	S94OB2 [1-10]	0	1257.62	High	High	2.39369	High	0	1.065e-06
False	High	[-].DKCTPDLTSK.[-]	1×Carbamidomethyl [C3]		False	False	True	0.00629307	0	1	1	56	S94OB2	S94OB2 [1-10]	1	1164.56	High	High	2.79446	High	0	8.505e-05
False	High	[-].APMGSVAVLNDYSR.[-]	1×Oxidation [M3]; 1×Acetyl [N-Term]	S94OB2 1×Acetyl [N-Term]	False	False	True	9.50403e-06	0	1	1	3	S94OB2	S94OB2 [1-14]	0	1537.73	High	High	2.8952	High	0	2.363e-09
False	High	[-].VFDYTEWLK.[-]			False	True	False	0.0115753	0	1	1	1	S94OB2	S94OB2 [1-9]	0	1200.59	High	High	2.74814	High	0	0.0002284
False	High	[-].PNGYVPNFQLFQK.[-]			False	False	True	6.85804e-05	0	1	1	1	S94OB2	S94OB2 [1-13]	0	1551.8	High	High	2.42466	High	0	5.744e-08
False	High	[-].DYEEFLELAR.[-]			False	True	False	0.000691846	0	1	1	1	S94OB2	S94OB2 [1-10]	0	1284.61	High	High	2.48421	High	0	2.407e-06
False	High	[-].LFLNTPSDAQTVPLLSR.[-]			False	True	False	0.000759677	0	1	1	2	S94OB2	S94OB2 [1-17]	0	1872.02	High	High	2.84177	High	0	0.000138
False	High	[-].VSMPVDDLDR.[-]	1×Acetyl [N-Term]	S94OB2 1×Acetyl [N-Term]	False	True	False	0.0135151	0	1	1	1	S94OB2	S94OB2 [1-10]	0	1188.56	High	High	2.55496	High	0	0.0002934
False	High	[-].SDDDFFQALDTK.[-]			False	False	True	0.00117536	0	1	1	1	S94OB2	S94OB2 [1-12]	0	1401.62	High	High	2.90138	High	0	5.664e-06
False	High	[K-].LFWSPLK.[I-]			True	True	True	0.0175123	0	1	2	50	V8P395	V8P395 [212-218]	0	890.513	High	High	1.92719	High	0.006604	0.1739
False	High	[R].QGEALNQLELQFTR.[C]			True	False	False	1.95475e-05	0	1	1	1	V8NL73	V8NL73 [136-149]	0	1646.85	High	High	3.38671	High	0	7.547e-09
False	High	[R].GCQQTFAVVGAVPGDTYIAR.[G]	1×Carbamidomethyl [C2]		True	False	False	0.0012461	0	1	1	1	V8N4Y2	V8N4Y2 [85-104]	0	2110.04	High	High	2.53796	High	0	6.212e-06
False	High	[K].QFVLDLHSGK.[L]	1×Gln->pyro-Glu [N-Term]		True	False	False	0.0139942	0	1	1	1	V8NBS9	V8NBS9 [345-354]	0	1126.59	High	High	2.11766	High	0	0.0003116
False	High	[-].VDDDYLLWGSR.[-]			False	True	False	1.06415e-05	0	1	1	2	S94OB2	S94OB2 [1-11]	0	1338.63	High	High	3.77077	High	0	2.826e-09
False	High	[-].MGNEDDFLADSDLLSR.[-]	1×Acetyl [N-Term]	S94OB2 1×Acetyl [N-Term]	False	True	False	3.16601e-06	0	1	1	4	S94OB2	S94OB2 [1-16]	0	1839.81	High	High	3.4539	High	0	4.013e-10
False	High	[K].ADVTFDSNTAFESLVVSPDKK.[T]			True	False	False	1.11617e-10	0	1	1	72	V8NEU2	V8NEU2 [59-79]	1	2270.12	High	High	6.36685	High	0	2.58219e-17
False	High	[-].KLSELVK.[-]	1×Acetyl [N-Term]	S94OB2 1×Acetyl [N-Term]	False	True	False	0.0838745	0	1	1	1	S94OB2	S94OB2 [1-7]	1	858.529	High	High	1.6626	High	0	0.005944
False	High	[-].VYEMYAAALNTK.[-]			False	True	False	9.93167e-05	0	1	1	43	S94OB2	S94OB2 [1-12]	0	1373.68	High	High	3.19667	High	0	1.118e-06
False	High	[-].KCVAEPYELTVMK.[-]	1×Carbamidomethyl [C2]; 1×Acetyl [N-Term]	S94OB2 1×Acetyl [N-Term]	False	False	True	6.85804e-05	0	1	1	3	S94OB2	S94OB2 [1-13]	1	1609.8	High	High	3.32628	High	0	5.743e-08
False	High	[-].LSGSWKNMK.[-]	1×Oxidation [M8]		False	True	False	0.0986216	0	1	1	3	S94OB2	S94OB2 [1-9]	1	1066.53	High	High	1.92327	High	0	0.00783
False	High	[R].FPCAQLLEPGVYTK.[V]	1×Carbamidomethyl [C3]		True	False	False	4.85547e-07	0	1	1	5	V8PCT6	V8PCT6 [231-244]	0	1622.82	High	High	4.65631	High	0	1.941e-11
False	High	[K].SPADCPVIAIDSFR.[H]	1×Carbamidomethyl [C5]		True	False	False	7.47211e-05	0	1	1	1	V8NBS9	V8NBS9 [313-326]	0	1547.75	High	High	2.61032	High	0	6.581e-08
False	High	[-].SAPVGLAYLGTVCNPK.[-]	1×Carbamidomethyl [C13]		False	True	False	0.000894767	0	1	1	1	S94OB2	S94OB2 [1-16]	0	1646.86	High	High	2.88709	High	0	3.629e-06
False	High	[-].WMLTPDLTSK.[-]	1×Oxidation [M2]		False	False	True	0.000908823	0	1	1	4	S94OB2	S94OB2 [1-10]	0	1207.6	High	High	2.98675	High	0	7.427e-06
False	High	[-].YLWEWTDR.[-]			False	True	False	0.0130523	0	1	1	1	S94OB2	S94OB2 [1-8]	0	1168.54	High	High	1.94432	High	0	0.0002784
False	High	[R].KLDLHVLPVWQK.[G]			True	False	False	7.7389e-05	0	1	1	1	V8P1Y2	V8P1Y2 [143-154]	1	1475.87	High	High	2.91174	High	0	6.972e-08
False	High	[-].YGLDFSYEMAPR.[-]			False	False	True	0.000247255	0	1	1	1	S94OB2	S94OB2 [1-12]	0	1448.65	High	High	2.41639	High	0	4.549e-07
False	High	[-].SLFGVTTEDCPDGQNLCFK.[-]	2×Carbamidomethyl [C10; C17]		False	False	True	3.03798e-08	0	1	1	59	S94OB2	S94OB2 [1-19]	0	2187.97	High	High	5.04164	High	0	1.97e-10
False	High	[-].LWNYFHSTLLPK.[-]			False	False	True	9.80507e-06	0	1	1	26	S94OB2	S94OB2 [1-12]	0	1518.81	High	High	4.33888	High	0	1.026e-08
False	High	[-].LLVFLDYDK.[-G]			False	True	False	0.000596614	0	1	2	47	S94OB2	S94OB2 [1-9]	0	1125.62	High	High	2.2435	High	0	9.774e-06
False	High	[-].DFYTFDSEALVK.[-]			False	True	False	0.000445397	0	1	1	3	S94OB2	S94OB2 [1-12]	0	1434.68	High	High	3.34862	High	0	1.178e-06
False	High	[-].WSCDGFCSLR.[-]	2×Carbamidomethyl [C3; C7]; 1×Acetyl [N-Term]	S94OB2 1×Acetyl [N-Term]	False	True	False	0.00634218	0	1	1	1	S94OB2	S94OB2 [1-10]	0	1329.54	High	High	2.01324	High	0	8.644e-05
False	High	[-].SASSWLTAYVVK.[-]			False	True	False	0.000359459	0	1	1	2	S94OB2	S94OB2 [1-12]	0	1311.69	High	High	2.6469	High	0	8.329e-07
False	High	[R].YLNIEFCLR.[H]	1×Carbamidomethyl [C7]		True	False	False	0.00190533	0	1	1	7	V8P0T5	V8P0T5 [112-120]	0	1227.62	High	High	2.07211	High	0	0.0005945
False	High	[-].VPDLFQATYTYQSK.[-]			False	False	True	2.38468e-05	0	1	1	2	S94OB2	S94OB2 [1-14]	0	1660.82	High	High	3.43646	High	0	1.046e-08
False	High	[K].NFEVGFLKPEGGK.[-]			False	True	False	0.0543624	0	1	1	2	S94OB2	S94OB2 [4-16]	0	1421.74	High	High	2.69206	High	0	0.005695
False	High	[-].FASPFELQQLEQFKK.[-]			False	True	False	0.000115623	0	1	1	1	S94OB2	S94OB2 [1-15]	1	1839.96	High	High	2.1948	High	0	1.333e-07
False	High	[-].RFDYTEWLK.[-]			False	False	True	0.00294709	0	1	1	1	S94OB2	S94OB2 [1-9]	1	1257.63	High	High	1.85618	High	0	2.497e-05
False	High	[-].LLLQGDPVAQLLENSLDGSK.[-]			False	False	True	3.87916e-09	0	1	1	13	S94OB2	S94OB2 [1-20]	0	2110.14	High	High	5.7858	High	0	1.183e-10
False	High	[-].TCADLVLNDLSLLHDLPK.[-]	1×Carbamidomethyl [C2]		False	False	True	2.32525e-10	0	1	1	36	S94OB2	S94OB2 [1-18]	0	2037.07	High	High	6.42535	High	0	2.838e-16
False	High	[-].VTLDLFGEWR.[-]			False	True	False	7.29938e-05	0	1	1	27	S94OB2	S94OB2 [1-10]	0	1235.64	High	High	3.43586	High	0	1.768e-06
False	High	[-].MSPGLCFMLNWNGR.[-]	1×Carbamidomethyl [C6]		False	True	False	0.0092438	0	1	1	1	S94OB2	S94OB2 [1-14]	0	1682.76	High	High	1.05804	High	0	0.0001592
False	High	[-].MSPGLCFMLNWDGR.[-]	1×Carbamidomethyl [C6]		False	False	True	1.16396e-05	0	1	1	8	S94OB2	S94OB2 [1-14]	0	1683.74	High	High	2.99174	High	0	3.28e-09
False	High	[-].SDFPESWLWLTK.[-]			False	True	False	0.000118359	0	1	1	14	S94OB2	S94OB2 [1-12]	0	1508.74	High	High	3.38881	High	0	1.638e-07
False	High	[K].SSTFTLTNIVPQFIK.[L]			True	False	False	1.91483e-06	0	1	2	2	V8N4Y2	V8NCE3 [134-148]; V8N4Y2 [51-65]	0	1695.93	High	High	3.64269	High	0	1.772e-10
False	High	[-].MMPKAPTSMLLELTEK.[-]	1×Oxidation [M]		False	True	False	0.0329079	0	1	1	3	S94OB2	S94OB2 [1-16]	1	1835.93	High	High	1.97906	High	0	0.001256
False	High	[K].VLLPSFLAAGGDGYYMLK.[G]			True	False	False	4.01125e-07	0	1	1	9	V8NYW9	V8NYW9 [179-196]	0	1915	High	High	4.29866	High	0	1.423e-11
False	High	[-].SLFGVTTEDCPNWNLCFK.[R]	2×Carbamidomethyl [C10; C16]		False	False	True	0.0344535	0	1	1	3	S94OB2	S94OB2 [1-18]	0	2187.98	High	High	1.57783	High	0	0.001357
False	High	[-].CKMMVNYLNTK.[-]	1×Carbamidomethyl [C1]		False	False	True	0.000396248	0	1	1	2	S94OB2	S94OB2 [1-11]	1	1401.67	High	High	2.85068	High	0	9.735e-07
False	High	[-].VLVFLDYDKGK.[-]	1×Acetyl [N-Term]	S94OB2 1×Acetyl [N-Term]	False	True	False	0.000167442	0	1	1	2	S94OB2	S94OB2 [1-11]	1	1338.73	High	High	2.46058	High	0	2.433e-07
False	High	[-].YLEFYLLVDNR.[-]			False	False	True	2.28459e-05	0	1	1	7	S94OB2	S94OB2 [1-11]	0	1444.75	High	High	3.80785	High	0	9.705e-09
False	High	[R].QLVPIGLSEFALDIR.[M]			True	False	False	0.0720277	0	1	1	1	V8PCI9	V8PCI9 [164-178]	0	1670.95	High	High	1.64207	High	0	0.00461
False	High	[-].MTFVSSYYYNR.[-]	1×Acetyl [N-Term]	S94OB2 1×Acetyl [N-Term]	False	True	False	0.0489019	0	1	1	1	S94OB2	S94OB2 [1-11]	0	1472.65	High	High	0.810335	High	0	0.002425
False	High	[R].YWPSLGPQLTLFVPK.[D]			True	False	False	0.0704335	0	1	1	1	V8NUT2	V8NUT2 [501-515]	0	1745.96	High	High	1.21393	High	0	0.004435
False	High	[-].KVEGVAFVLFGVK.[-]			False	False	True	4.2743e-06	0	1	1	3	S94OB2	S94OB2 [1-13]	1	1392.82	High	High	4.04186	High	0	1.179e-05
False	High	[-].KNEQDGNDLYVMDVLVELK.[-]			False	True	False	1.99872e-06	0	1	1	13	S94OB2	S94OB2 [1-19]	1	2222.1	High	High	4.78748	High	0	1.908e-10
False	High	[-].QNEKDGNDLYVMDVLEVLK.[-]			False	True	False	2.44502e-07	0	0	1	2		S94OB2 [1-19]	1	2222.1	High	High	4.61805	High	0	6.406e-12
False	High	[R].AGDNVVVSPHGIASVLGMLQLGADGK.[T]			True	False	False	0.00384013	0	1	1	1	V8NX10	V8NX10 [46-71]	0	2505.31	High	High	2.69815	High	0	3.831e-05
False	High	[K].IYMADLESAVLYSLR.[I]			True	False	False	0.000235038	0	1	1	1	V8P7T9	V8P7T9 [176-190]	0	1743.9	High	High	2.27421	High	0	4.198e-07
False	High	[-].GEFPESWLWLTK.[-]	1×Acetyl [N-Term]	S94OB2 1×Acetyl [N-Term]	False	True	False	0.000237803	0	1	1	1	S94OB2	S94OB2 [1-12]	0	1534.76	High	High	2.61314	High	0	4.267e-07
False	High	[-].LMADNVLNDLSLLHDLPK.[-]	1×Acetyl [N-Term]	S94OB2 1×Acetyl [N-Term]	False	False	True	6.14192e-06	0	1	1	2	S94OB2	S94OB2 [1-18]	0	2063.08	High	High	3.22324	High	0	1.166e-09
False	High	[-].SLDLDSLLAEVK.[-]			False	False	True	0.000194174	0	1	1	1	S94OB2	S94OB2 [1-12]	0	1302.72	High	High	3.52825	High	0	3.076e-07
False	High	[R].NLDLDSIIAEVK.[A]			True	False	False	0.000214048	0	1	1	1	V8NRX1	V8NRX1 [266-277]	0	1329.73	High	High	2.75148	High	0	3.611e-07
False	High	[-].YDPDPSDTYDVGREVLYR.[-]			False	True	False	0.000131495	0	1	1	1	S94OB2	S94OB2 [1-18]	1	2159.99	High	High	2.08887	High	0	1.644e-07
False	High	[K].IEEVADWPGITLK.[L]			True	False	False	0.000472212	0	1	1	1	V8PCI9	V8PCI9 [598-610]	0	1470.78	High	High	2.54239	High	0	1.296e-06
False	High	[K].TDRLVILGFPCNQFGK.[Q]	1×Carbamidomethyl [C11]		True	False	False	0.000242483	0	1	1	4	V8P395	V8P395 [134-149]	1	1864.97	High	High	4.29091	High	0	4.408e-07
False	High	[K].GGAYSYIESHPWQAGIFVK.[S]			True	False	False	3.48048e-05	0	1	1	2	V8NYC7	V8NYC7 [86-104]	0	2110.04	High	High	2.80932	High	0	1.917e-08
False	High	[-].SALTCSQPVWLLQR.[-]	1×Carbamidomethyl [C5]		False	True	False	6.51174e-06	0	1	1	2	S94OB2	S94OB2 [1-14]	0	1658.87	High	High	3.67095	High	0	1.278e-09
False	High	[-].YFTYLLLTK.[-]			False	False	True	0.00598298	0	1	1	1	S94OB2	S94OB2 [1-9]	0	1161.66	High	High	2.32254	High	0	7.837e-05
False	High	[-].YNCPLDWLPK.[-]	1×Carbamidomethyl [C3]		False	False	True	0.000539121	0	1	1	2	S94OB2	S94OB2 [1-10]	0	1305.63	High	High	3.11712	High	0	1.607e-06
False	High	[-].ALALCFQAPYDDNDYNLDLK.[-]	1×Carbamidomethyl [C5]		False	False	True	1.73503e-07	0	1	1	4	S94OB2	S94OB2 [1-20]	0	2359.09	High	High	5.65568	High	0	2.165e-09
False	High	[-].VLFEVDGK.[-]			False	True	False	0.00498368	0	1	1	30	S94OB2	S94OB2 [1-8]	0	906.493	High	High	1.98982	High	0	0.0002386
False	High	[K].LGQVSGLALDPNNNLVIFHR.[G]			True	False	False	2.80886e-05	0	1	1	2	V8PCI9	V8PCI9 [611-630]	0	2177.18	High	High	3.04295	High	0	1.355e-08
False	High	[K].ESFLFTLTR.[N]			True	False	False	0.00399251	0	1	1	1	V8ND09	V8ND09 [327-335]	0	1113.59	High	High	2.12403	High	0	4.08e-05
False	High	[-].LLGLLSWGVGCGK.[-]	1×Carbamidomethyl [C11]		False	False	True	1.80112e-05	0	1	1	2	S94OB2	S94OB2 [1-13]	0	1359.75	High	High	3.21267	High	0	6.618e-09
False	High	[-].SWWDFADYGCYCGR.[-]	2×Carbamidomethyl [C10; C12]		False	True	False	1.71486e-07	0	1	1	76	S94OB2	S94OB2 [1-14]	0	1842.7	High	High	4.43092	High	0	2.095e-09
False	High	[R].LVILGFPCNQFGK.[Q]	1×Carbamidomethyl [C8]		True	False	False	7.50129e-05	0	1	1	6	V8P395	V8P395 [137-149]	0	1492.8	High	High	3.62543	High	0	9.827e-07
False	High	[R].VVSLNVLCTECRVPTYVPLEMEK.[T]	2×Carbamidomethyl [C8; C11]		True	False	False	0.000199545	0	1	1	1	V8NYW9	V8NYW9 [153-175]	1	2736.38	High	High	2.5187	High	0	3.218e-07
False	High	[-].ATLDLFGEWR.[-E]			False	True	False	8.30139e-05	0	1	2	42	S94OB2	S94OB2 [1-10]	0	1207.61	High	High	3.43855	High	0	7.239e-07
False	High	[K].IDLNSFLLK.[V]			True	False	False	0.00122683	0	1	1	2	V8PE22	V8PE22 [94-102]	0	1062.62	High	High	2.26957	High	0	6.046e-06
False	High	[-].ATMTLLTFYNAQLQEK.[-]			False	False	True	4.35842e-06	0	1	1	11	S94OB2	S94OB2 [1-16]	0	1871.96	High	High	4.08714	High	0	6.718e-10
False	High	[R].ILEFFGLK.[K]			True	False	False	0.00927974	0	1	1	1	V8P8K8	V8P8K8 [306-313]	0	966.566	High	High	1.83017	High	0	0.0001598
False	High	[-].QTLDLFGEWR.[-]			False	False	True	3.61883e-05	0	1	1	2	S94OB2	S94OB2 [1-10]	0	1264.63	High	High	3.06755	High	0	2.049e-08
False	High	[R].LLELQYFISR.[D]			True	False	False	0.00126567	0	1	1	1	V8NSK8	V8NSK8 [400-409]	0	1281.72	High	High	2.46476	High	0	6.369e-06
False	High	[-].FASPFELGAQLEQFK.[K]			False	True	False	0.000245335	0	1	1	1	S94OB2	S94OB2 [1-15]	0	1711.87	High	High	2.01247	High	0	4.499e-07
False	High	[-].FASPFELQQLEQFK.[K]			False	True	False	0.000112511	0	1	1	1	S94OB2	S94OB2 [1-14]	0	1711.87	High	High	2.01247	High	0	1.281e-07
False	High	[-].VDLLNQELEFLK.[-]			False	False	True	1.2831e-05	0	1	1	1	S94OB2	S94OB2 [1-12]	0	1460.8	High	High	2.81328	High	0	3.842e-09
False	High	[-].FASPFELGAQLEQFKK.[-]			False	True	False	0.000268345	0	1	1	1	S94OB2	S94OB2 [1-16]	1	1839.96	High	High	2.19466	High	0	5.195e-07
False	High	[-].TFVTADYVLVCTSSR.[-]	1×Carbamidomethyl [C11]		False	True	False	1.00924e-07	0	1	1	31	S94OB2	S94OB2 [1-15]	0	1718.84	High	High	3.69782	High	0	2.586e-11
False	High	[-].TFVTADYVLVCSTSR.[-]	1×Carbamidomethyl [C11]		False	True	False	7.68233e-08	0	1	1	36	S94OB2	S94OB2 [1-15]	0	1718.84	High	High	3.77759	High	0	1.631e-11
False	High	[-].LLDLELLHKYEK.[-]			False	True	False	6.64748e-05	0	0	1	3		S94OB2 [1-12]	1	1513.86	High	High	3.07832	High	0	5.445e-08
False	High	[-].FAGAPYNDDNYNLDLK.[-]			False	False	True	4.46156e-06	0	1	1	6	S94OB2	S94OB2 [1-16]	0	1829.83	High	High	3.34622	High	0	2.091e-08
False	High	[-].LDVPLQLEGK.[-]			False	True	False	0.0015141	0	1	1	1	S94OB2	S94OB2 [1-10]	0	1111.64	High	High	2.87932	High	0	8.511e-06
False	High	[R].VINEPTAAALAYGLHK.[A]			True	False	False	2.82435e-07	0	1	1	1	V8NPS7	V8NPS7 [200-215]	0	1667.91	High	High	4.30137	High	0	8.08e-12
False	High	[-].QLQGLVSWGR.[-]	1×Gln->pyro-Glu [N-Term]		False	True	False	0.00328649	0	1	1	2	S94OB2	S94OB2 [1-10]	0	1126.6	High	High	2.74242	High	0	2.969e-05
False	High	[-].QLQGLVSWGR.[-]			False	True	False	0.00297012	0	1	1	4	S94OB2	S94OB2 [1-10]	0	1143.63	High	High	2.67612	High	0	4.972e-05
False	High	[-].DLVDLHNSLR.[-]	1×Acetyl [N-Term]	S94OB2 1×Acetyl [N-Term]	False	True	False	0.0177849	0	1	1	1	S94OB2	S94OB2 [1-10]	0	1223.64	High	High	2.61321	High	0	0.0004597
False	High	[-].VLEGLECGESLYMSSNAR.[-]	1×Carbamidomethyl [C7]		False	True	False	7.18975e-08	0	1	1	10	S94OB2	S94OB2 [1-18]	0	2014.92	High	High	3.75506	High	0	1.435e-11
False	High	[-].VYEMVNYLNTGK.[-]			False	False	True	7.15849e-05	0	1	1	1	S94OB2	S94OB2 [1-12]	0	1430.7	High	High	3.09973	High	0	6.151e-08
False	High	[-].NLPVVQAYAFGK.[-]			False	True	False	0.00107042	0	1	1	1	S94OB2	S94OB2 [1-12]	0	1306.72	High	High	3.14929	High	0	4.859e-06
False	High	[-].MEWYPEADPLMR.[-]	1×Oxidation [M11]		False	True	False	0.0111785	0	1	1	1	S94OB2	S94OB2 [1-12]	0	1553.68	High	High	1.7507	High	0	0.0002158
False	High	[-].VLFDLDNK.[-]			False	False	True	0.0556066	0	1	1	1	S94OB2	S94OB2 [1-8]	0	963.515	High	High	1.66598	High	0	0.002983
False	High	[-].LDVPLQLEK.[-]			False	True	False	0.00407095	0	1	1	36	S94OB2	S94OB2 [1-9]	0	1054.61	High	High	2.21921	High	0	0.0006559
False	High	[-].FDGSPCVLGSPGFR.[-]	1×Carbamidomethyl [C6]		False	True	False	1.6086e-05	0	1	1	3	S94OB2	S94OB2 [1-14]	0	1495.7	High	High	3.80813	High	0	3.079e-08
False	High	[-].HFEVGFLQPGSVK.[-]			False	True	False	6.9308e-06	0	1	1	5	S94OB2	S94OB2 [1-13]	0	1444.76	High	High	4.28612	High	0	1.422e-09
False	High	[-].EVVQFMDSLR.[-]			False	False	True	0.0144901	0	1	1	1	S94OB2	S94OB2 [1-10]	0	1223.61	High	High	2.39544	High	0	0.0003289
False	High	[-].KYVLPFDTVR.[-]			False	True	False	0.00872102	0	1	1	3	S94OB2	S94OB2 [1-10]	1	1237.69	High	High	3.32584	High	0	0.0002291
False	High	[-].KSGYLLPYK.[-]	1×Acetyl [N-Term]	S94OB2 1×Acetyl [N-Term]	False	True	False	0.00143373	0	1	1	1	S94OB2	S94OB2 [1-9]	1	1110.62	High	High	2.4395	High	0	7.804e-06
False	High	[R].VVSLNVLCTECR.[V]	2×Carbamidomethyl [C8; C11]		True	False	False	1.52912e-05	0	1	1	3	V8NYW9	V8NYW9 [153-164]	0	1449.72	High	High	3.41888	High	0	1.404e-07
False	High	[-K].FPLKFPVK.[-R]			False	True	False	0.0198912	0	1	3	3	S94OB2	S94OB2 [2-9]	1	975.603	High	High	2.72733	High	0	0.002698
False	High	[-].GLEGLKCGESLYMSSNAR.[-]	1×Carbamidomethyl [C7]; 1×Acetyl [N-Term]	S94OB2 1×Acetyl [N-Term]	False	True	False	4.24111e-06	0	1	1	9	S94OB2	S94OB2 [1-18]	1	2013.94	High	High	3.67412	High	0	1.636e-08
False	High	[-].KDVPLQLEK.[-]	1×Acetyl [N-Term]	S94OB2 1×Acetyl [N-Term]	False	False	True	0.0169138	0	1	1	1	S94OB2	S94OB2 [1-9]	1	1111.64	High	High	2.75476	High	0	0.0004249
False	High	[-].DDFLADSDLLSR.[-]			False	True	False	0.000382589	0	1	1	3	S94OB2	S94OB2 [1-12]	0	1366.65	High	High	3.10478	High	0	9.236e-07
False	High	[-K].CHDTQLPFLYK.[-]	1×Carbamidomethyl [C1]		False	False	True	0.000183147	0	1	2	5	S94OB2	S94OB2 [3-13]	0	1421.69	High	High	4.00581	High	0	2.807e-07
False	High	[-].LPDWTECEVSYNK.[-]	1×Carbamidomethyl [C7]		False	False	True	1.93735e-06	0	1	1	1	S94OB2	S94OB2 [1-13]	0	1640.73	High	High	3.43094	High	0	1.816e-10
False	High	[-].KEQEALWSDRR.[-]			False	True	False	0.0168486	0	1	1	3	S94OB2	S94OB2 [1-11]	2	1417.72	High	High	2.45269	High	0	0.0005938
False	High	[-].LSGYLLPYK.[-]			False	True	False	0.00393085	0	1	1	2	S94OB2	S94OB2 [1-9]	0	1053.6	High	High	2.91349	High	0	5.705e-05
False	High	[-].VNYDLANWK.[-]			False	False	True	0.000352521	0	1	1	1	S94OB2	S94OB2 [1-9]	0	1122.56	High	High	2.7913	High	0	8.055e-07
False	High	[-].LSDKPFYEFSSCSVR.[-]	1×Carbamidomethyl [C12]		False	False	True	2.8069e-09	0	1	1	31	S94OB2	S94OB2 [1-15]	0	1821.85	High	High	5.06894	High	0	8.715e-15
False	High	[-].AFLTPDLTSK.[-]			False	True	False	0.00723795	0	1	1	1	S94OB2	S94OB2 [1-10]	0	1092.59	High	High	2.52269	High	0	0.0001067
False	High	[-].VAHYLNWLQEK.[-]			False	True	False	0.000183147	0	1	1	2	S94OB2	S94OB2 [1-11]	0	1400.73	High	High	3.88929	High	0	2.805e-07
False	High	[-].LGDKVTFGCDYGFR.[-]	1×Carbamidomethyl [C9]		False	True	False	4.84214e-06	0	1	1	33	S94OB2	S94OB2 [1-14]	1	1634.76	High	High	4.59308	High	0	3.368e-09
False	High	[-].ATQLVTFGCDYGFR.[-]	1×Carbamidomethyl [C9]		False	True	False	6.53717e-06	0	1	1	10	S94OB2	S94OB2 [1-14]	0	1634.76	High	High	4.44295	High	0	3.062e-09
False	High	[-].CPLPNLEDGKLVSSDDLR.[-]	1×Carbamidomethyl [C1]		False	False	True	5.81833e-09	0	1	1	8	S94OB2	S94OB2 [1-18]	1	2028.01	High	High	4.92029	High	0	5.243e-12
False	High	[-].NTVLLPR.[-]	1×Acetyl [N-Term]	S94OB2 1×Acetyl [N-Term]	False	True	False	0.0993463	0	1	1	1	S94OB2	S94OB2 [1-7]	0	854.509	High	High	2.24278	High	0	0.007925
False	High	[-].AFQPYNDNNYNLDLK.[-]			False	False	True	1.36567e-05	0	1	1	4	S94OB2	S94OB2 [1-15]	0	1828.85	High	High	3.99751	High	0	4.229e-09
False	High	[-].KNYENALLAR.[-]	1×Acetyl [N-Term]	S94OB2 1×Acetyl [N-Term]	False	True	False	0.000358061	0	1	1	1	S94OB2	S94OB2 [1-10]	1	1233.66	High	High	2.49873	High	0	8.302e-07
False	High	[-].GNLYQFKNMLK.[-]			False	False	True	0.000665402	0	1	1	2	S94OB2	S94OB2 [1-11]	1	1355.71	High	High	3.30102	High	0	2.26e-06
False	High	[-].FPLLSARLPNK.[-]			False	True	False	1.57141e-05	0	1	1	2	S94OB2	S94OB2 [1-11]	1	1255.75	High	High	3.54667	High	0	5.336e-09
False	High	[-].KYTPGSPVLYR.[-]	1×Acetyl [N-Term]	S94OB2 1×Acetyl [N-Term]	False	True	False	0.0043833	0	1	1	1	S94OB2	S94OB2 [1-11]	1	1322.71	High	High	2.83133	High	0	4.733e-05
False	High	[K].LVPLFGSK.[-]			False	True	False	0.0673454	0	1	1	23	S94OB2	S94OB2 [2-9]	0	860.524	High	High	1.52368	High	0.0007943	0.04524
False	High	[-].FLYNCNNANR.[-]	1×Carbamidomethyl [C5]		False	True	False	0.10456	0	1	1	3	S94OB2	S94OB2 [1-10]	0	1285.57	High	High	1.494	High	0.0001178	0.02676
False	High	[-].TAPAFQFSSCSLR.[-]	1×Carbamidomethyl [C10]		False	True	False	2.55801e-05	0	1	1	25	S94OB2	S94OB2 [1-13]	0	1471.7	High	High	4.27882	High	0	3.087e-07
False	High	[-].KDSSHWDSYCTETDTFLK.[-]	1×Carbamidomethyl [C10]; 1×Acetyl [N-Term]	S94OB2 1×Acetyl [N-Term]	False	False	True	2.30984e-09	0	1	1	12	S94OB2	S94OB2 [1-18]	1	2261.97	High	High	5.33311	High	0	6.028e-09
False	High	[-].ELQALCYPSLK.[-]	1×Carbamidomethyl [C6]		False	True	False	0.00882317	0	1	1	2	S94OB2	S94OB2 [1-11]	0	1321.68	High	High	2.99911	High	0	0.0001471
False	High	[-].WEFCVELVK.[-]	1×Carbamidomethyl [C4]; 1×Acetyl [N-Term]	S94OB2 1×Acetyl [N-Term]	False	True	False	0.00237894	0	1	1	1	S94OB2	S94OB2 [1-9]	0	1251.61	High	High	2.84401	High	0	1.767e-05
False	High	[-].QPAFQFSSCSLR.[-]	1×Carbamidomethyl [C9]		False	True	False	0.000908823	0	1	1	1	S94OB2	S94OB2 [1-12]	0	1427.67	High	High	2.54678	High	0	3.74e-06
False	High	[K-R].LVPLFSK.[T-]			False	True	True	0.0957716	0	3	5	72	S94OB2; S94OB2; S94OB2	S94OB2 [2-8]; S94OB2 [3-9]; S94OB2 [2-8]	0	803.503	High	High	1.7745	High	0.007614	0.1944
False	High	[-].APTAFQFSSCSLR.[-]	1×Carbamidomethyl [C10]		False	True	False	0.000105708	0	1	1	57	S94OB2	S94OB2 [1-13]	0	1471.7	High	High	4.22719	High	0	1.389e-06
False	High	[-].VSGCWPYFK.[-]	1×Carbamidomethyl [C4]; 1×Acetyl [N-Term]	S94OB2 1×Acetyl [N-Term]	False	True	False	0.002324	0	1	1	2	S94OB2	S94OB2 [1-9]	0	1185.54	High	High	2.92852	High	0	1.703e-05
False	High	[R].NMLQMEWNSNAAQNAK.[R]			True	False	False	9.53019e-07	0	1	1	1	V8NKT2	V8NKT2 [60-75]	0	1849.83	High	High	3.47791	High	0	5.771e-11
False	High	[-].SSVTEQLFQVER.[-]			False	True	False	0.000589679	0	1	1	2	S94OB2	S94OB2 [1-12]	0	1422.72	High	High	3.88986	High	0	1.858e-06
False	High	[-].GDYQEYLLR.[-]			False	False	True	0.0219035	0	1	1	1	S94OB2	S94OB2 [1-9]	0	1156.56	High	High	2.00637	High	0	0.0006476
False	High	[K].LLPFTYSGK.[T]			True	False	False	0.0289996	0	1	1	1	V8NCS7	V8NCS7 [167-175]	0	1025.57	High	High	1.77482	High	0	0.001025
False	High	[R].GTVNTIWSGIECQR.[W]	1×Carbamidomethyl [C12]		True	False	False	0.000539121	0	1	1	1	V8NWI0	V8NWI0 [210-223]	0	1620.78	High	High	2.87561	High	0	1.607e-06
False	High	[R].SIPGLEDWR.[S]			True	False	False	0.0262449	0	1	1	1	V8P7T9	V8P7T9 [124-132]	0	1072.54	High	High	2.23754	High	0	0.0008665
False	High	[-].VNDDYLLWGSR.[-]			False	True	False	2.36616e-05	0	1	1	35	S94OB2	S94OB2 [1-11]	0	1337.65	High	High	3.57282	High	0	2.48e-06
False	High	[-].VADLFQATYTYR.[-]			False	True	False	1.36036e-05	0	1	1	43	S94OB2	S94OB2 [1-12]	0	1447.72	High	High	3.9039	High	0	6.578e-08
False	High	[-].LSGCWPYFK.[-]	1×Carbamidomethyl [C4]		False	True	False	0.000242483	0	1	1	81	S94OB2	S94OB2 [1-9]	0	1157.54	High	High	2.95742	High	0	1.91e-05
False	High	[-].DDNEDGFLADSDLLSR.[-]			False	False	True	2.95961e-07	0	1	1	7	S94OB2	S94OB2 [1-16]	0	1781.78	High	High	4.53282	High	0	8.69e-12
False	High	[-].DLSLLHDLPK.[-]			False	False	True	0.00035528	0	1	1	1	S94OB2	S94OB2 [1-10]	0	1150.65	High	High	3.49199	High	0	8.196e-07
False	High	[-].AEFGVTTEDCPNWDLCFKR.[-]	2×Carbamidomethyl [C10; C16]		False	True	False	9.89762e-08	0	1	1	2	S94OB2	S94OB2 [1-19]	1	2345.03	High	High	3.30315	High	0	1.487e-12
False	High	[-].LYFEPPLPPK.[-]			False	True	False	0.000227822	0	1	1	17	S94OB2	S94OB2 [1-10]	0	1200.67	High	High	2.49935	High	0	3.987e-07
False	High	[-].TLGMLMEGLK.[-]			False	True	False	0.000514488	0	1	1	10	S94OB2	S94OB2 [1-10]	0	1092.58	High	High	2.52791	High	0	2.919e-05
False	High	[-].TLGMLMEGLK.[-]	1×Oxidation [M4]		False	True	False	0.00366492	0	1	1	2	S94OB2	S94OB2 [1-10]	0	1108.57	High	High	2.29411	High	0	0.0009396
False	High	[-].TPLQALLR.[-]			False	True	False	0.0173775	0	1	1	1	S94OB2	S94OB2 [1-8]	0	911.567	High	High	2.40762	High	0	0.0004417
False	High	[-].KDLFQATYTYR.[-]	1×Acetyl [N-Term]	S94OB2 1×Acetyl [N-Term]	False	True	False	5.22034e-05	0	1	1	28	S94OB2	S94OB2 [1-11]	1	1447.72	High	High	3.71154	High	0	1.759e-06
False	High	[K].TWLEEKTEYLVVK.[L]			True	False	False	8.80123e-05	0	1	1	1	V8NGF6	V8NGF6 [108-120]	1	1637.88	High	High	2.92957	High	0	8.619e-08
False	High	[-].QLDLFVHDFPQK.[-]	1×Gln->pyro-Glu [N-Term]		False	True	False	2.10502e-05	0	1	1	19	S94OB2	S94OB2 [1-12]	0	1469.74	High	High	4.27356	High	0	2.071e-05
False	High	[-].QLDLFVHDFPQK.[-]			False	True	False	1.8223e-05	0	1	1	7	S94OB2	S94OB2 [1-12]	0	1486.77	High	High	4.05203	High	0	1.01e-06
False	High	[-].KSCWGPYFK.[-]	1×Carbamidomethyl [C3]; 1×Acetyl [N-Term]	S94OB2 1×Acetyl [N-Term]	False	True	False	0.0012461	0	1	1	18	S94OB2	S94OB2 [1-9]	1	1214.57	High	High	2.46482	High	0	0.0007078
False	High	[-K].LLDLELLHK.[EY]			True	True	False	0.00141156	0	2	3	2	S94OB2; V8ND09	S94OB2 [1-9]; V8ND09 [343-351]; S94OB2 [1-9]	0	1093.66	High	High	2.2302	High	0	7.601e-06
False	High	[-].YVLPSFEVR.[-]			False	True	False	0.00560034	0	1	1	17	S94OB2	S94OB2 [1-9]	0	1109.6	High	High	2.12095	High	0	0.001775
False	High	[R].TLDNDIMLIK.[X]			True	False	False	0.00305218	0	1	1	1	V8N4Z1	V8N4Z1 [136-145]	0	1175.63	High	High	1.89443	High	0	2.637e-05
False	High	[-].KVLLYLDK.[-]	1×Acetyl [N-Term]	S94OB2 1×Acetyl [N-Term]	False	False	True	0.0081958	0	1	1	10	S94OB2	S94OB2 [1-8]	1	1033.63	High	High	2.82492	High	0	0.0002803
False	High	[R].FYAISASFDSFSNKDK.[T]			True	False	False	0.0310712	0	1	1	1	V8PGR3	V8PGR3 [73-88]	1	1826.86	High	High	1.5841	High	0	0.001142
False	High	[-].LLDLELLHKEYK.[-]			False	True	False	6.0538e-05	0	1	1	3	S94OB2	S94OB2 [1-12]	1	1513.86	High	High	3.1425	High	0	4.691e-08
False	High	[-].DLVQFMNSLR.[-]			False	True	False	0.016085	0	1	1	3	S94OB2	S94OB2 [1-10]	0	1222.62	High	High	2.91549	High	0	0.0003895
False	High	[-].FTLGQLEEK.[-]			False	True	False	0.00949831	0	1	1	1	S94OB2	S94OB2 [1-9]	0	1064.56	High	High	2.42199	High	0	0.0001662
False	High	[-].VFLDDYKGK.[-]			False	False	True	0.0144901	0	1	1	1	S94OB2	S94OB2 [1-9]	1	1084.57	High	High	1.72153	High	0	0.0003287
False	High	[-].TQLPFLYK.[-]			False	True	False	0.0923171	0	1	1	2	S94OB2	S94OB2 [1-8]	0	1009.57	High	High	2.05862	High	0	0.007016
False	High	[K].LAQLYNVNHVSLFHSDCPRQ.[-]	1×Carbamidomethyl [C17]		True	False	False	4.63891e-06	0	1	1	1	V8N4Y2	V8N4Y2 [141-160]	1	2398.17	High	High	3.8959	High	0	7.428e-10
False	High	[-].TWCDLCSLR.[-]	2×Carbamidomethyl [C3; C6]		False	True	False	0.0525461	0	1	1	3	S94OB2	S94OB2 [1-9]	0	1210.53	High	High	1.96207	High	0	0.006142
False	High	[-].QLEALCYPSLK.[K]	1×Carbamidomethyl [C6]		False	False	True	0.0247745	0	1	1	4	S94OB2	S94OB2 [1-11]	0	1321.68	High	High	1.70162	High	0	0.000791
False	High	[-].LSYEPLSEFSSCSVQEHR.[-]	1×Carbamidomethyl [C12]		False	True	False	3.02133e-06	0	1	1	1	S94OB2	S94OB2 [1-18]	0	2154.98	High	High	3.52095	High	0	3.711e-10
False	High	[-].QTDGENEQKLYTFLK.[-]	1×Acetyl [N-Term]	S94OB2 1×Acetyl [N-Term]	False	True	False	1.90957e-05	0	1	1	5	S94OB2	S94OB2 [1-15]	1	1855.91	High	High	3.90875	High	0	7.295e-09
False	High	[-].SLTGDYLAFR.[-]			False	False	True	0.00312431	0	1	1	1	S94OB2	S94OB2 [1-10]	0	1142.58	High	High	2.75444	High	0	2.736e-05
False	High	[-].LLVFLDYDKGK.[-]			False	True	False	0.00011744	0	1	1	124	S94OB2	S94OB2 [1-11]	1	1310.74	High	High	3.1056	High	0	1.582e-06
False	High	[K].LAQLYNVNHVSLFHSDCPR.[Q]	1×Carbamidomethyl [C17]		True	False	False	3.67149e-06	0	1	1	2	V8N4Y2	V8N4Y2 [141-159]	0	2270.11	High	High	4.71223	High	0	5.085e-10
False	High	[-].LLVFLDYSVNK.[-]			False	True	False	0.000166141	0	1	1	81	S94OB2	S94OB2 [1-11]	0	1310.74	High	High	2.99079	High	0	1.116e-06
False	High	[-].SCAAAGTECLLSGWGNTK.[-]	2×Carbamidomethyl [C2; C9]		False	False	True	5.93967e-08	0	1	1	2	S94OB2	S94OB2 [1-18]	0	1882.84	High	High	4.17859	High	0	6.507e-13
False	High	[-].TDEPKPLQALLDGK.[-]			False	True	False	4.8991e-06	0	1	1	4	S94OB2	S94OB2 [1-14]	0	1524.83	High	High	4.62647	High	0	8.08e-10
False	High	[-].SLFGVTTEDCPNWNLCFKR.[-]	2×Carbamidomethyl [C10; C16]		False	False	True	8.39325e-09	0	1	1	39	S94OB2	S94OB2 [1-19]	1	2344.08	High	High	4.74061	High	0	2.763e-14
False	High	[-].SLMGVTTEDCPDGKNLYVETR.[-]	1×Oxidation [M3]; 1×Carbamidomethyl [C10]		False	True	False	0.00631758	0	1	1	2	S94OB2	S94OB2 [1-21]	1	2401.1	High	High	1.80313	High	0	8.564e-05
False	High	[-].LFFDESNLK.[-]			False	True	False	0.00356642	0	1	1	1	S94OB2	S94OB2 [1-9]	0	1112.56	High	High	1.40586	High	0	3.403e-05
False	High	[-].TLDNDLALLK.[-]			False	True	False	0.00195038	0	1	1	2	S94OB2	S94OB2 [1-10]	0	1115.63	High	High	2.08351	High	0	1.28e-05
False	High	[-].KLVFLDYDKGK.[-]	1×Acetyl [N-Term]	S94OB2 1×Acetyl [N-Term]	False	True	False	0.000219113	0	1	1	12	S94OB2	S94OB2 [1-11]	2	1367.76	High	High	3.44514	High	0	5.671e-07
False	High	[-].KDLFQATYTGSAYK.[-]	1×Acetyl [N-Term]	S94OB2 1×Acetyl [N-Term]	False	True	False	5.04038e-05	0	1	1	42	S94OB2	S94OB2 [1-14]	1	1634.81	High	High	3.84146	High	0	7.031e-08
False	High	[-].KDLFQATYTSGAYK.[-]	1×Acetyl [N-Term]	S94OB2 1×Acetyl [N-Term]	False	True	False	5.04038e-05	0	1	1	41	S94OB2	S94OB2 [1-14]	1	1634.81	High	High	3.84001	High	0	7.062e-08
False	High	[-].VADLFQATYTSGAYK.[-]			False	True	False	2.46982e-05	0	1	1	43	S94OB2	S94OB2 [1-15]	0	1634.81	High	High	3.90299	High	0	2.373e-08
False	High	[-].KDLFQATYTYQSK.[-]	1×Acetyl [N-Term]	S94OB2 1×Acetyl [N-Term]	False	True	False	7.15034e-06	0	1	1	14	S94OB2	S94OB2 [1-13]	1	1634.81	High	High	3.75316	High	0	1.163e-08
False	High	[-].KVLLYLNK.[-]	1×Acetyl [N-Term]	S94OB2 1×Acetyl [N-Term]	False	True	False	0.0202004	0	1	1	5	S94OB2	S94OB2 [1-8]	1	1032.65	High	High	2.84284	High	0	0.0005673
False	High	[-].DLYQFKDPFK.[-]			False	True	False	0.00797602	0	1	1	4	S94OB2	S94OB2 [1-10]	1	1300.66	High	High	2.74032	High	0	0.0001248
False	High	[-].LSGCWPYFGK.[-]	1×Carbamidomethyl [C4]		False	True	False	0.00180421	0	1	1	3	S94OB2	S94OB2 [1-10]	0	1214.57	High	High	2.72367	High	0	0.0002863
False	High	[-].GAVLNTPSNAQSLPLTVR.[-]			False	True	False	3.00957e-06	0	1	1	3	S94OB2	S94OB2 [1-18]	0	1838.01	High	High	4.06129	High	0	1.063e-09
False	High	[-].DLMFCCSTDKCNR.[-]	3×Carbamidomethyl [C5; C6; C11]		False	True	False	1.10645e-05	0	1	1	2	S94OB2	S94OB2 [1-13]	1	1706.68	High	High	3.44958	High	0	4.644e-08
False	High	[-].CGTLYCTELK.[K]	2×Carbamidomethyl [C1; C6]		False	True	False	0.000413606	0	1	1	1	S94OB2	S94OB2 [1-10]	0	1244.56	High	High	3.19743	High	0	1.046e-06
False	High	[-].SCQDDWLK.[-]	1×Carbamidomethyl [C2]		False	True	False	0.0656041	0	1	1	1	S94OB2	S94OB2 [1-8]	0	1051.45	High	High	1.99818	High	0	0.003953
False	High	[-].STQLTNTPEQER.[-]			False	True	False	0.000102463	0	1	1	1	S94OB2	S94OB2 [1-12]	0	1403.68	High	High	3.37463	High	0	1.096e-07
False	High	[-].LYCTENKTMSCR.[-]	2×Carbamidomethyl [C3; C11]		False	True	False	0.000261122	0	1	1	2	S94OB2	S94OB2 [1-12]	1	1562.68	High	High	2.8632	High	0	4.983e-07
False	High	[-].QSCLDVCPK.[-]	2×Carbamidomethyl [C3; C7]		False	True	False	0.0113973	0	1	1	1	S94OB2	S94OB2 [1-9]	0	1106.5	High	High	1.97432	High	0	0.0002227
False	High	[K].VYVDCCAR.[D]	2×Carbamidomethyl [C5; C6]		True	False	False	0.0193612	0	1	1	1	V8N9N7	V8N9N7 [74-81]	0	1042.44	High	High	1.91913	High	0	0.0005279
False	High	[R].FCPEADAK.[N]	1×Carbamidomethyl [C2]		True	False	False	0.0314303	0	1	1	1	V8NSK8	V8NSK8 [718-725]	0	937.408	High	High	2.12076	High	0	0.001167
False	High	[-].SKAEAESLYQSK.[-]			False	True	False	0.067094	0	1	1	1	S94OB2	S94OB2 [1-12]	1	1340.67	High	High	3.01783	High	0	0.004099
False	High	[-].DLTEKPNSQGLSSK.[-]			False	False	True	4.0631e-06	0	1	1	7	S94OB2	S94OB2 [1-14]	0	1503.76	High	High	3.50975	High	0	5.978e-10
False	High	[-].SLQEDPAVK.[-A]			False	True	False	0.00806948	0	1	2	2	S94OB2	S94OB2 [1-9]	0	986.515	High	High	2.40469	High	0	0.0001271
False	High	[-].CAASCFCR.[-]	3×Carbamidomethyl [C1; C5; C7]		False	True	False	0.0274828	0	1	1	1	S94OB2	S94OB2 [1-8]	0	1031.39	High	High	2.24836	High	0	0.0009373
False	High	[-].GDNDACAASVCDCDR.[-]	3×Carbamidomethyl [C6; C11; C13]		False	True	False	2.4863e-06	0	1	1	11	S94OB2	S94OB2 [1-15]	0	1685.59	High	High	4.44881	High	0	1.482e-08
False	High	[-R].VSPTASNMLK.[-R]	1×Oxidation [M8]		False	True	False	0.00607673	0	2	3	1	S94OB2; S94OB2	S94OB2 [2-11]; S94OB2 [1-10]	0	1063.55	High	High	1.87691	High	0	8.055e-05
False	High	[-].EFSSCSVR.[-]	1×Carbamidomethyl [C5]		False	True	False	0.026044	0	1	1	1	S94OB2	S94OB2 [1-8]	0	971.425	High	High	1.94708	High	0	0.0008558
False	High	[-].LYCTEKDTMSCR.[-]	2×Carbamidomethyl [C3; C11]		False	True	False	2.54805e-05	0	1	1	5	S94OB2	S94OB2 [1-12]	1	1563.66	High	High	3.63323	High	0	1.993e-08
False	High	[-].TCPAGKDLCYK.[-]	2×Carbamidomethyl [C2; C9]		False	True	False	0.000423392	0	1	1	10	S94OB2	S94OB2 [1-11]	1	1312.6	High	High	2.9637	High	0	1.088e-06
False	High	[-].APVLSDSSCK.[-]	1×Carbamidomethyl [C9]		False	False	True	0.00135762	0	1	1	1	S94OB2	S94OB2 [1-10]	0	1063.51	High	High	2.25458	High	0	7.114e-06
False	High	[K-].KDPSLLK.[-]			False	True	False	0.0545679	0	1	2	3	S94OB2	S94OB2 [6-12]	1	800.488	High	High	2.89939	High	0.0001178	0.0122
False	High	[-].CSGEDCYGGVAR.[-]	2×Carbamidomethyl [C1; C6]		False	True	False	2.78705e-05	0	1	1	1	S94OB2	S94OB2 [1-12]	0	1330.52	High	High	3.13889	High	0	1.341e-08
False	High	[-K].LVSSDDLR.[-]			False	True	True	0.0201227	0	1	2	7	S94OB2	S94OB2 [11-18]	0	904.473	High	High	2.23539	High	0	0.0005623
False	High	[-].CPTDSFQR.[-]	1×Carbamidomethyl [C1]		False	False	True	0.0157771	0	1	1	2	S94OB2	S94OB2 [1-8]	0	1010.44	High	High	2.58542	High	0	0.0003782
False	High	[-].TVDFASESSNKR.[-]			False	True	False	0.000814878	0	1	1	2	S94OB2	S94OB2 [1-12]	1	1340.64	High	High	2.8034	High	0	3.134e-06
False	High	[-].DVLECCSTDK.[-]	2×Carbamidomethyl [C5; C6]		False	True	False	0.00496433	0	1	1	2	S94OB2	S94OB2 [1-10]	0	1226.5	High	High	2.16491	High	0	5.815e-05
False	High	[-].VFSMDHNTSK.[-]			False	True	False	0.000843964	0	1	1	1	S94OB2	S94OB2 [1-10]	0	1165.53	High	High	2.64591	High	0	3.309e-06
False	High	[-].DNDNACAASVCDCDR.[-]	3×Carbamidomethyl [C6; C11; C13]		False	False	True	1.52736e-06	0	1	1	2	S94OB2	S94OB2 [1-15]	0	1742.62	High	High	4.12357	High	0	1.231e-10
False	High	[-R].VSPTASNMLK.[-R]			False	True	False	0.00188319	0	2	3	24	S94OB2; S94OB2	S94OB2 [2-11]; S94OB2 [1-10]	0	1047.55	High	High	2.54592	High	0	2.929e-05
False	High	[-].CGPEVYCK.[-]	2×Carbamidomethyl [C1; C7]		False	True	False	0.0954207	0	1	1	1	S94OB2	S94OB2 [1-8]	0	1012.42	High	High	1.79569	High	0	0.007431
False	High	[-].PTVLADGR.[-]			False	True	False	0.0033251	0	1	1	2	S94OB2	S94OB2 [1-8]	0	828.457	High	High	2.89025	High	0	0.0004385
False	High	[-].PDGHVCYTK.[-]	1×Carbamidomethyl [C6]		False	True	False	0.0173105	0	1	1	1	S94OB2	S94OB2 [1-9]	0	1076.48	High	High	1.97945	High	0	0.000439
False	High	[-].QHSYECSQGTLTCK.[-]	2×Carbamidomethyl [C6; C13]		False	False	True	4.4442e-06	0	1	1	5	S94OB2	S94OB2 [1-14]	0	1698.72	High	High	3.1526	High	0	6.929e-10
False	High	[K].RFCPEADAK.[N]	1×Carbamidomethyl [C3]		True	False	False	0.0761647	0	1	1	1	V8NSK8	V8NSK8 [717-725]	1	1093.51	High	High	2.52861	High	0	0.00507
False	High	[-].KVLEELKR.[-]			False	True	False	0.037617	0	1	1	1	S94OB2	S94OB2 [1-8]	2	1014.63	High	High	2.9719	High	0	0.001572
False	High	[-].SLNHSPDNLR.[-]			False	True	False	0.0073228	0	1	1	1	S94OB2	S94OB2 [1-10]	0	1152.58	High	High	2.7498	High	0	0.000109
False	High	[-].STTDLPSR.[-]			False	False	True	0.0395289	0	1	1	3	S94OB2	S94OB2 [1-8]	0	876.442	High	High	2.10034	High	0	0.0017
False	High	[-].NDNNACAASVCDCDR.[-]	3×Carbamidomethyl [C6; C11; C13]		False	True	False	1.05879e-06	0	1	1	6	S94OB2	S94OB2 [1-15]	0	1741.63	High	High	4.39542	High	0	7.229e-10
False	High	[-].SASQLYR.[-]			False	True	False	0.0889796	0	1	1	2	S94OB2	S94OB2 [1-7]	0	824.426	High	High	2.2768	High	0	0.006575
False	High	[-].GCLDVCPGK.[-]	2×Carbamidomethyl [C2; C6]		False	True	False	0.0147732	0	1	1	5	S94OB2	S94OB2 [1-9]	0	1005.45	High	High	2.37925	High	0	0.007208
False	High	[-].ELVECCSTDK.[-]	2×Carbamidomethyl [C5; C6]		False	True	False	0.00160521	0	1	1	2	S94OB2	S94OB2 [1-10]	0	1240.52	High	High	2.45014	High	0	2.168e-05
False	High	[-].NSGFGQKLDR.[-]	1×Acetyl [N-Term]	S94OB2 1×Acetyl [N-Term]	False	True	False	0.0979017	0	1	1	2	S94OB2	S94OB2 [1-10]	1	1163.58	High	High	1.46171	High	0	0.007764
False	High	[-].FECCNTDR.[-]	2×Carbamidomethyl [C3; C4]; 1×Acetyl [N-Term]	S94OB2 1×Acetyl [N-Term]	False	True	False	0.00147336	0	1	1	4	S94OB2	S94OB2 [1-8]	0	1143.42	High	High	2.34418	High	0	0.0002012
False	High	[-].ALSNMPAK.[-]			False	True	False	0.0331607	0	1	1	1	S94OB2	S94OB2 [1-8]	0	831.439	High	High	1.93827	High	0	0.001277
False	High	[-].TCPAGKNLCYK.[-]	2×Carbamidomethyl [C2; C9]		False	True	False	0.000673228	0	1	1	4	S94OB2	S94OB2 [1-11]	1	1311.62	High	High	3.14145	High	0	2.296e-06
False	High	[-].VDFASESSNKR.[-]			False	False	True	4.73562e-05	0	1	1	1	S94OB2	S94OB2 [1-11]	1	1239.6	High	High	3.0598	High	0	3.153e-08
False	High	[-].LGGFECNEHEHR.[-]	1×Carbamidomethyl [C6]		False	False	True	6.74424e-06	0	1	1	1	S94OB2	S94OB2 [1-12]	0	1484.63	High	High	3.32781	High	0	1.358e-09
False	High	[-].SAPETDTVCER.[-]	1×Carbamidomethyl [C9]		False	True	False	0.00358033	0	1	1	2	S94OB2	S94OB2 [1-11]	0	1264.55	High	High	1.79448	High	0	3.421e-05
False	High	[-].PKVGVNLNCCR.[-]	2×Carbamidomethyl [C9; C10]		False	True	False	0.00457495	0	1	1	11	S94OB2	S94OB2 [1-11]	1	1316.66	High	High	3.12015	High	0	0.0001079
False	High	[-].VKPGVNLNCCR.[-]	2×Carbamidomethyl [C9; C10]		False	True	False	0.00184687	0	1	1	27	S94OB2	S94OB2 [1-11]	0	1316.66	High	High	3.20057	High	0	1.173e-05
False	High	[-].MEDGTKLPCAAK.[-]	1×Carbamidomethyl [C9]		False	True	False	0.000423392	0	1	1	5	S94OB2	S94OB2 [1-12]	1	1320.63	High	High	3.21114	High	0	3.442e-06
False	High	[-].MEDGTKLPCAAK.[-]	1×Oxidation [M1]; 1×Carbamidomethyl [C9]		False	True	False	0.0993463	0	1	1	1	S94OB2	S94OB2 [1-12]	1	1336.62	High	High	1.89638	High	0	0.007917
False	High	[-].VTMQNLNDR.[-]			False	True	False	0.00402371	0	1	1	1	S94OB2	S94OB2 [1-9]	0	1090.53	High	High	2.67107	High	0	4.127e-05
False	High	[K].VDCYDSVK.[G]	1×Carbamidomethyl [C3]		True	False	False	0.0154153	0	1	1	2	V8P395	V8P395 [104-111]	0	985.43	High	High	2.2572	High	0	0.0003651
False	High	[-].QHKPAFYYNK.[-]			False	True	False	0.000360863	0	1	1	5	S94OB2	S94OB2 [1-10]	0	1295.65	High	High	3.62304	High	0	8.367e-07
False	High	[-].WGDACAAWCDCDR.[-]	3×Carbamidomethyl [C5; C9; C11]; 1×Acetyl [N-Term]	S94OB2 1×Acetyl [N-Term]	False	True	False	0.000353898	0	1	1	36	S94OB2	S94OB2 [1-13]	0	1684.59	High	High	2.91996	High	0	1.345e-05
False	High	[-].AHKPAFYYNK.[-]			False	True	False	3.30851e-05	0	1	1	30	S94OB2	S94OB2 [1-10]	0	1238.63	High	High	4.00505	High	0	9.198e-08
False	High	[-].AAMWDFADYGCYCGR.[-]	1×Oxidation [M3]; 2×Carbamidomethyl [C11; C13]		False	False	True	5.65267e-07	0	1	1	18	S94OB2	S94OB2 [1-15]	0	1858.7	High	High	3.39688	High	0	1.457e-09
False	High	[-].NVDFNSESTR.[-]			False	True	False	0.00132109	0	1	1	7	S94OB2	S94OB2 [1-10]	0	1168.52	High	High	2.85933	High	0	3.801e-05
False	High	[-].RKPGVNLNCCR.[-]	2×Carbamidomethyl [C9; C10]		False	True	False	0.0102645	0	1	1	3	S94OB2	S94OB2 [1-11]	1	1373.69	High	High	2.97664	High	0	0.0005854
False	High	[K].VPDTELETK.[-]			False	True	False	0.0151786	0	1	2	1	S94OB2	S94OB2 [6-14]	0	1031.53	High	High	2.18565	High	0	0.0003548
False	High	[-].VVEAQSQVVAGEK.[-]			False	True	False	5.13958e-05	0	1	1	1	S94OB2	S94OB2 [1-13]	0	1343.72	High	High	3.23968	High	0	3.602e-08
False	High	[-].SNCPASCFCR.[-]	3×Carbamidomethyl [C3; C7; C9]		False	True	False	0.00352502	0	1	1	3	S94OB2	S94OB2 [1-10]	0	1258.48	High	High	2.60428	High	0	3.344e-05
False	High	[-].NSGTPVDDLDR.[-]			False	True	False	0.000322294	0	1	1	130	S94OB2	S94OB2 [1-11]	0	1188.55	High	High	3.65716	High	0	1.793e-05
False	High	[-].GVGLVAVDK.[-]			False	True	False	0.0189181	0	1	1	1	S94OB2	S94OB2 [1-9]	0	857.509	High	High	2.62239	High	0	0.0005082
False	High	[-].LLNVGSEK.[-]			False	True	False	0.033801	0	1	1	2	S94OB2	S94OB2 [1-8]	0	859.488	High	High	2.14958	High	0	0.001314
False	High	[-].VDFDSESTR.[-]			False	True	False	0.0197383	0	1	1	2	S94OB2	S94OB2 [1-9]	0	1055.46	High	High	2.2166	High	0	0.0005462
False	High	[-].GNSGTPVDDLDR.[-]			False	False	True	0.000142711	0	1	1	6	S94OB2	S94OB2 [1-12]	0	1245.57	High	High	3.85287	High	0	6.685e-07
False	High	[-].SAECPSESLQR.[-]	1×Carbamidomethyl [C4]		False	False	True	0.00175567	0	1	1	1	S94OB2	S94OB2 [1-11]	0	1263.56	High	High	2.14919	High	0	1.078e-05
False	High	[-].GCADNCPKDSALLK.[-]	2×Carbamidomethyl [C2; C6]		False	False	True	2.93662e-07	0	1	1	9	S94OB2	S94OB2 [1-14]	1	1548.71	High	High	4.52151	High	0	8.589e-12
False	High	[-].EADSLNQLK.[-]	1×Acetyl [N-Term]	S94OB2 1×Acetyl [N-Term]	False	False	True	0.0883258	0	1	1	1	S94OB2	S94OB2 [1-9]	0	1059.53	High	High	2.26716	High	0	0.006508
False	High	[-].RGFQLCR.[-]	1×Carbamidomethyl [C6]		False	False	True	0.0971868	0	1	1	1	S94OB2	S94OB2 [1-7]	1	936.483	High	High	2.46421	High	0	0.00766
False	High	[-].LGSVSGMGCGR.[-]	1×Carbamidomethyl [C9]		False	False	True	0.00104977	0	1	1	3	S94OB2	S94OB2 [1-11]	0	1080.49	High	High	2.85788	High	0	4.704e-06
False	High	[-].SDLLPTKDK.[-]			False	False	True	0.0631911	0	1	1	1	S94OB2	S94OB2 [1-9]	1	1016.56	High	High	2.58961	High	0	0.003704
False	High	[-].GELVSDGVK.[-]			False	True	False	0.073931	0	1	1	2	S94OB2	S94OB2 [1-9]	0	903.478	High	High	2.2663	High	0	0.007381
False	High	[K].HADKLTTLGVNK.[I]			True	False	False	0.00065511	0	1	1	4	V8NYW9	V8NYW9 [15-26]	1	1296.73	High	High	3.7029	High	0	7.745e-06
False	High	[-].LTNCDSLVK.[-]	1×Carbamidomethyl [C4]		False	True	False	0.000657668	0	1	1	10	S94OB2	S94OB2 [1-9]	0	1049.53	High	High	2.71685	High	0	0.0002534
False	High	[-].VKPGVDLNCCR.[-]	2×Carbamidomethyl [C9; C10]		False	True	False	0.000108209	0	1	1	6	S94OB2	S94OB2 [1-11]	0	1317.64	High	High	3.26328	High	0	1.196e-07
False	High	[-].YSNTCHSFTYSGCGGNANR.[-]	2×Carbamidomethyl [C5; C13]		False	True	False	4.88784e-08	0	1	1	4	S94OB2	S94OB2 [1-19]	0	2152.86	High	High	5.02412	High	0	4.767e-13
False	High	[-].NCLDVCPK.[-]	2×Carbamidomethyl [C2; C6]		False	True	False	0.00366492	0	1	1	18	S94OB2	S94OB2 [1-8]	0	1005.45	High	High	2.51644	High	0.002204	0.07594
False	High	[-].VKPGVNLDCCR.[-]	2×Carbamidomethyl [C9; C10]		False	True	False	0.000520539	0	1	1	11	S94OB2	S94OB2 [1-11]	0	1317.64	High	High	3.40039	High	0	1.52e-06
False	High	[-].TSAAVVQDYSK.[-S]			False	True	False	0.000622747	0	1	2	7	S94OB2	S94OB2 [1-11]	0	1168.58	High	High	2.98614	High	0	2.024e-06
False	High	[-].FATLYDKHNR.[-]			False	True	False	0.0383414	0	1	1	1	S94OB2	S94OB2 [1-10]	1	1264.64	High	High	1.96941	High	0	0.001616
False	High	[-].RYEMLNAVNTK.[-]			False	True	False	0.000483385	0	1	1	2	S94OB2	S94OB2 [1-11]	1	1338.68	High	High	2.22734	High	0	1.349e-06
False	High	[-].AAMWDFADYGCYCGR.[-]	1×Oxidation [M3]; 2×Carbamidomethyl [C11; C13]; 1×Acetyl [N-Term]	S94OB2 1×Acetyl [N-Term]	False	False	True	0.000143828	0	1	1	1	S94OB2	S94OB2 [1-15]	0	1900.71	High	High	1.62636	High	0	1.903e-07
False	High	[-].GCLDVCPK.[-D]	2×Carbamidomethyl [C2; C6]		False	True	True	0.0123156	0	1	2	139	S94OB2	S94OB2 [1-8]	0	948.428	High	High	2.4514	High	0	0.007496
False	High	[-].LQYDAEKVR.[-]			False	True	False	0.00636688	0	1	1	1	S94OB2	S94OB2 [1-9]	1	1121.59	High	High	2.22566	High	0	8.684e-05
False	High	[-].SEPGVYTR.[-]			False	False	True	0.0241164	0	1	1	1	S94OB2	S94OB2 [1-8]	0	908.447	High	High	1.30591	High	0	0.0007537
False	High	[K].HEQNIDCGGGYVK.[L]	1×Carbamidomethyl [C7]		True	False	False	0.00129057	0	1	1	1	V8PGR3	V8PGR3 [98-110]	0	1476.65	High	High	3.51567	High	0	6.58e-06
False	High	[-K].KVLEELK.[RL]			True	True	False	0.0467276	0	1	2	1	S94OB2	S94OB2 [1-7]	1	858.529	High	High	2.65919	High	0	0.002248
False	High	[-].QSVHDNCYNEAEK.[-]	1×Gln->pyro-Glu [N-Term]; 1×Carbamidomethyl [C7]		False	True	False	1.62565e-06	0	1	1	4	S94OB2	S94OB2 [1-13]	0	1576.63	High	High	4.29691	High	0	1.367e-10
False	High	[-].TSAAVVQDYSKSTR.[-]			False	True	False	1.03029e-06	0	1	1	2	S94OB2	S94OB2 [1-14]	1	1512.77	High	High	4.34531	High	0	6.552e-11
False	High	[K].CPASCFCR.[T]	3×Carbamidomethyl [C1; C5; C7]		True	False	False	0.0187003	0	1	1	1	V8NKT2	V8NKT2 [233-240]	0	1057.4	High	High	1.87107	High	0	0.0004981
False	High	[-].SYECSQGTLTCK.[-]	2×Carbamidomethyl [C4; C11]		False	False	True	0.000716542	0	1	1	3	S94OB2	S94OB2 [1-12]	0	1433.6	High	High	3.05911	High	0	4.194e-06
False	High	[-].TCSLNHSPDNLR.[-]	1×Carbamidomethyl [C2]		False	True	False	3.48048e-05	0	1	1	2	S94OB2	S94OB2 [1-12]	0	1413.65	High	High	3.51514	High	0	1.923e-08
False	High	[-].QCETCSSLNHQER.[-]	1×Gln->pyro-Glu [N-Term]; 2×Carbamidomethyl [C2; C5]		False	False	True	0.000125976	0	1	1	1	S94OB2	S94OB2 [1-13]	0	1631.65	High	High	2.95383	High	0	1.538e-07
False	High	[-].QCETCSSLNHQER.[-]	2×Carbamidomethyl [C2; C5]		False	False	True	0.10155	0	1	1	1	S94OB2	S94OB2 [1-13]	0	1648.68	High	High	0.812837	High	0	0.008267
False	High	[-].SPPGDWQK.[-]			False	True	False	0.0311904	0	1	1	3	S94OB2	S94OB2 [1-8]	0	914.437	High	High	2.13586	High	0	0.001155
False	High	[-].QLTMEGNQASWR.[-]			False	False	True	5.98342e-05	0	1	1	6	S94OB2	S94OB2 [1-12]	0	1420.66	High	High	2.96606	High	0	4.597e-08
False	High	[-].GLAYNHLTR.[-]	1×Acetyl [N-Term]	S94OB2 1×Acetyl [N-Term]	False	True	False	0.0311904	0	1	1	2	S94OB2	S94OB2 [1-9]	0	1086.57	High	High	2.46004	High	0	0.001151
False	High	[-].LQYNHLTR.[-]	1×Acetyl [N-Term]	S94OB2 1×Acetyl [N-Term]	False	True	False	0.0461988	0	0	1	2		S94OB2 [1-8]	0	1086.57	High	High	2.39874	High	0	0.004869
False	High	[R].KCQEALNLK.[VL]	1×Carbamidomethyl [C2]		True	False	False	0.00137358	0	2	2	2	V8N885; V8NCP4	V8N885 [73-81]; V8NCP4 [547-555]	1	1103.59	High	High	3.93696	High	0	7.284e-06
False	High	[-].VDFNSESTR.[-]			False	True	False	0.00200429	0	1	1	1	S94OB2	S94OB2 [1-9]	0	1054.48	High	High	2.29521	High	0	1.341e-05
False	High	[-].QSPCTLYNK.[-]	1×Carbamidomethyl [C4]		False	True	False	0.034322	0	1	1	1	S94OB2	S94OB2 [1-9]	0	1110.52	High	High	1.63261	High	0	0.001352
False	High	[-].GCAATCPLAENR.[-]	2×Carbamidomethyl [C2; C6]		False	False	True	0.000541226	0	1	1	7	S94OB2	S94OB2 [1-12]	0	1319.58	High	High	3.56211	High	0	1.61e-06
False	High	[-].EVTEKPDSQGLSSK.[-]			False	True	False	0.00021156	0	1	1	4	S94OB2	S94OB2 [1-14]	0	1504.75	High	High	3.50703	High	0	3.55e-07
False	High	[-].NCAATCPLAENR.[-]	2×Carbamidomethyl [C2; C6]		False	False	True	0.000126962	0	1	1	1	S94OB2	S94OB2 [1-12]	0	1376.6	High	High	3.37952	High	0	1.556e-07
False	High	[-].AAMWDFADYGCYCGR.[-]	2×Carbamidomethyl [C11; C13]		False	False	True	3.32675e-07	0	1	1	76	S94OB2	S94OB2 [1-15]	0	1842.7	High	High	4.31617	High	0	5.712e-09
False	High	[-].NCLDMAGPK.[-]	1×Carbamidomethyl [C2]		False	True	False	0.00166898	0	1	1	18	S94OB2	S94OB2 [1-9]	0	1005.45	High	High	2.189	High	0	0.0002338
False	High	[-].PCTLYNK.[-]	1×Carbamidomethyl [C2]		False	True	False	0.0975437	0	1	1	1	S94OB2	S94OB2 [1-7]	0	895.434	High	High	2.7601	High	0	0.007675
False	High	[-].VVPEGVQK.[-]			False	True	False	0.0478028	0	1	1	8	S94OB2	S94OB2 [1-8]	0	855.493	High	High	2.02929	High	0	0.002332
False	High	[-].GCAATCPEAK.[-]	2×Carbamidomethyl [C2; C6]		False	True	False	0.00600628	0	1	1	2	S94OB2	S94OB2 [1-10]	0	1064.45	High	High	2.70293	High	0	7.911e-05
False	High	[-].APNSQPTPDR.[-]			False	True	False	0.00524212	0	1	1	1	S94OB2	S94OB2 [1-10]	0	1082.52	High	High	2.87423	High	0	6.338e-05
False	High	[-].PCAAKDEK.[-]	1×Carbamidomethyl [C2]		False	False	True	0.00490674	0	1	1	1	S94OB2	S94OB2 [1-8]	1	918.435	High	High	2.56486	High	0	5.68e-05
False	High	[-].GCAATCPEAKPR.[-]	2×Carbamidomethyl [C2; C6]		False	True	False	2.08055e-05	0	1	1	41	S94OB2	S94OB2 [1-12]	0	1317.6	High	High	3.95069	High	0	2.74e-07
False	High	[-].YEVDNNMAQK.[-]			False	True	False	0.00168203	0	1	1	2	S94OB2	S94OB2 [1-10]	0	1211.54	High	High	1.96544	High	0	1.009e-05
False	High	[-].GTWCDGFCR.[-]	2×Carbamidomethyl [C4; C8]		False	True	False	0.023028	0	1	1	3	S94OB2	S94OB2 [1-9]	0	1158.45	High	High	2.14775	High	0	0.001
False	High	[-].AASVCDCDR.[-]	2×Carbamidomethyl [C5; C7]		False	False	True	0.00473795	0	1	1	1	S94OB2	S94OB2 [1-9]	0	1053.41	High	High	2.46496	High	0	5.368e-05
False	High	[-].GSSCFGQK.[-]	1×Carbamidomethyl [C4]		False	True	False	0.0478028	0	1	1	3	S94OB2	S94OB2 [1-8]	0	870.377	High	High	2.00457	High	0	0.002334
False	High	[-K].YDSYSTK.[-E]			True	True	False	0.0410636	0	1	2	3	V8NB97	V8NB97 [182-188]	0	863.378	High	High	2.11335	High	0	0.003972
False	High	[-].FKGAETECR.[-]	1×Carbamidomethyl [C8]		False	True	False	0.00634218	0	1	1	3	S94OB2	S94OB2 [1-9]	1	1097.5	High	High	2.42471	High	0	0.0001658
False	High	[-].LPCAAKDEK.[-]	1×Carbamidomethyl [C3]		False	True	False	0.0161473	0	1	1	3	S94OB2	S94OB2 [1-9]	1	1031.52	High	High	2.31891	High	0	0.002304
False	High	[-].QSGETNCYK.[K]	1×Carbamidomethyl [C7]; 1×Acetyl [N-Term]	S94OB2 1×Acetyl [N-Term]	False	True	False	0.00193524	0	1	1	1	S94OB2	S94OB2 [1-9]	0	1128.46	High	High	2.15347	High	0	1.264e-05
False	High	[-].YVCCDTDK.[-]	2×Carbamidomethyl [C3; C4]		False	True	False	0.0566644	0	1	1	1	S94OB2	S94OB2 [1-8]	0	1060.41	High	High	1.84613	High	0	0.003082
False	High	[K].GLQTSQDAR.[F]			True	False	False	0.0129516	0	1	1	1	V8PGR3	V8PGR3 [64-72]	0	975.485	High	High	1.99799	High	0	0.0002748
False	High	[-].LQHEAQCDSEECCEK.[-]	3×Carbamidomethyl [C7; C12; C13]		False	False	True	1.65384e-08	0	1	1	2	S94OB2	S94OB2 [1-15]	0	1922.73	High	High	4.14021	High	0	1.02e-09
False	High	[-].TKCGDGMVCSK.[-]	2×Carbamidomethyl [C3; C9]		False	True	False	0.0019733	0	1	1	2	S94OB2	S94OB2 [1-11]	1	1242.53	High	High	2.89035	High	0	1.308e-05
False	High	[-].CCQVHDNCYNEAEK.[-]	3×Carbamidomethyl [C1; C2; C8]		False	False	True	6.08994e-10	0	1	1	11	S94OB2	S94OB2 [1-14]	0	1826.69	High	High	5.24764	High	0	5.435e-12
False	High	[-].YECCDTDNCR.[-]	3×Carbamidomethyl [C3; C4; C9]		False	True	False	0.00450431	0	1	1	4	S94OB2	S94OB2 [1-10]	0	1392.46	High	High	3.01561	High	0	0.0003862
False	High	[R].NPNPEPSGCR.[G]	1×Carbamidomethyl [C9]		True	False	False	0.00835645	0	1	1	2	V8N4D8	V8N4D8 [183-192]	0	1127.49	High	High	2.64631	High	0	0.0001347
False	High	[-].MYMVGSNK.[-]			False	True	False	0.0360701	0	1	1	7	S94OB2	S94OB2 [1-8]	0	929.422	High	High	2.09886	High	0	0.005147
False	High	[-].DGENQCFKR.[-]	1×Carbamidomethyl [C6]		False	True	False	0.0172437	0	1	1	3	S94OB2	S94OB2 [1-9]	1	1153.51	High	High	2.52984	High	0	0.0004365
False	High	[-].CCQVHDDCYNK.[-]	3×Carbamidomethyl [C1; C2; C8]		False	True	False	3.54492e-06	0	1	1	3	S94OB2	S94OB2 [1-11]	0	1498.55	High	High	4.4716	High	0	4.806e-10
False	High	[-].KPCAAKDEK.[-]	1×Carbamidomethyl [C3]; 1×Acetyl [N-Term]	S94OB2 1×Acetyl [N-Term]	False	True	False	0.00816403	0	1	1	1	S94OB2	S94OB2 [1-9]	1	1088.54	High	High	1.38945	High	0	0.0001301
False	High	[-].YVCCSSEK.[-]	2×Carbamidomethyl [C3; C4]		False	False	True	0.0311904	0	1	1	2	S94OB2	S94OB2 [1-8]	0	1032.41	High	High	1.96505	High	0	0.001561
False	High	[-].PNPEPSGCR.[-]	1×Carbamidomethyl [C8]		False	True	False	0.00426554	0	1	1	2	S94OB2	S94OB2 [1-9]	0	1013.45	High	High	2.24457	High	0	0.0006884
False	High	[-].CCQVHDNCYNK.[-]	3×Carbamidomethyl [C1; C2; C8]		False	False	True	4.76723e-06	0	1	1	14	S94OB2	S94OB2 [1-11]	0	1497.57	High	High	5.13612	High	0	3.294e-08
False	High	[-].GCADNCPK.[D]	2×Carbamidomethyl [C2; C6]		False	False	True	0.03805	0	1	1	1	S94OB2	S94OB2 [1-8]	0	921.355	High	High	1.19704	High	0	0.001594
False	High	[-].AGSTPEQER.[-]			False	True	False	0.0123156	0	1	1	5	S94OB2	S94OB2 [1-9]	0	974.454	High	High	2.35728	High	0.0001178	0.01021
False	High	[-].TCSGETNCYKK.[-]	2×Carbamidomethyl [C2; C8]		False	True	False	8.97445e-05	0	1	1	4	S94OB2	S94OB2 [1-11]	1	1347.57	High	High	3.28179	High	0	8.893e-08
False	High	[-].YCNKVHTCR.[-]	2×Carbamidomethyl [C2; C8]		False	True	False	0.0113973	0	1	1	2	S94OB2	S94OB2 [1-9]	1	1237.56	High	High	1.47267	High	0	0.0002224
False	High	[-].SGSKSLQDGSSGFGQR.[-]			False	True	False	0.00255167	0	1	1	3	S94OB2	S94OB2 [1-16]	1	1597.76	High	High	2.63252	High	0	1.982e-05
False	High	[-].MGYMVSNK.[-]			False	True	False	0.01758	0	1	1	8	S94OB2	S94OB2 [1-8]	0	929.422	High	High	2.53943	High	0	0.002437
False	High	[-].AACQMHTNCR.[-]	2×Carbamidomethyl [C3; C9]		False	False	True	0.000124027	0	1	1	2	S94OB2	S94OB2 [1-10]	0	1248.5	High	High	2.4149	High	0	1.491e-07
False	High	[-].QSGETNCYKK.[-]	1×Carbamidomethyl [C7]; 1×Acetyl [N-Term]	S94OB2 1×Acetyl [N-Term]	False	True	False	0.0249658	0	1	1	2	S94OB2	S94OB2 [1-10]	1	1256.56	High	High	1.16217	High	0.00509	0.1468
False	High	[-].YECCNTDR.[-]	2×Carbamidomethyl [C3; C4]		False	True	False	0.00622012	0	1	1	32	S94OB2	S94OB2 [1-8]	0	1117.4	High	High	2.22691	High	0.001664	0.07178
False	High	[-].TCSGETDCYKK.[-]	2×Carbamidomethyl [C2; C8]		False	True	False	6.36848e-05	0	1	1	2	S94OB2	S94OB2 [1-11]	1	1348.55	High	High	3.9924	High	0	5.103e-08
False	High	[-].DEGENEQEAGR.[-]			False	False	True	0.000990172	0	1	1	1	S94OB2	S94OB2 [1-11]	0	1233.5	High	High	1.88705	High	0	4.29e-06
False	High	[-].YCDKVHTCR.[-]	2×Carbamidomethyl [C2; C8]		False	False	True	0.00308804	0	1	1	2	S94OB2	S94OB2 [1-9]	1	1238.54	High	High	2.41285	High	0	2.684e-05
False	High	[-].HVDDQHSTLR.[-]			False	True	False	0.00105798	0	1	1	3	S94OB2	S94OB2 [1-10]	0	1207.58	High	High	3.47218	High	0	4.772e-06
False	High	[-].DLMFCCSTDK.[C-]	2×Carbamidomethyl [C5; C6]		False	True	False	0.00636688	0	1	2	1	S94OB2	S94OB2 [1-10]	0	1276.5	High	High	2.16386	High	0	8.672e-05
False	High	[-].YEGCCNTDR.[-]	2×Carbamidomethyl [C4; C5]		False	True	False	0.0116654	0	1	1	3	S94OB2	S94OB2 [1-9]	0	1174.43	High	High	2.08223	High	0	0.0003454
False	High	[-].AACQMHTDCR.[-]	2×Carbamidomethyl [C3; C9]		False	True	False	0.0294479	0	1	1	1	S94OB2	S94OB2 [1-10]	0	1249.49	High	High	1.31141	High	0	0.001048
False	High	[-].YVCCNTDK.[-]	2×Carbamidomethyl [C3; C4]		False	True	False	0.0545679	0	1	1	3	S94OB2	S94OB2 [1-8]	0	1059.42	High	High	1.97022	High	0.0001178	0.01631
False	High	[-].YVCCSTDK.[-]	2×Carbamidomethyl [C3; C4]		False	False	True	0.0233853	0	1	1	2	S94OB2	S94OB2 [1-8]	0	1032.41	High	High	2.06015	High	0	0.0007202
False	High	[-].GENQCFKR.[-]	1×Carbamidomethyl [C5]		False	True	False	0.067851	0	1	1	1	S94OB2	S94OB2 [1-8]	1	1038.48	High	High	1.80836	High	0	0.004181
False	High	[-].VVTYHNDR.[-]			False	False	True	0.0296746	0	1	1	2	S94OB2	S94OB2 [1-8]	0	1003.5	High	High	1.84523	High	0	0.0016
False	High	[-].SALDECNR.[-]	1×Carbamidomethyl [C6]		False	True	False	0.0832562	0	1	1	2	S94OB2	S94OB2 [1-8]	0	964.415	High	High	1.64543	High	0	0.005902
False	High	[-].TCSGETNCYK.[K-]	2×Carbamidomethyl [C2; C8]		False	True	False	0.00101359	0	1	2	3	S94OB2	S94OB2 [1-10]	0	1219.47	High	High	2.55132	High	0	4.441e-06
False	High	[-].YECCNTDNCR.[-]	3×Carbamidomethyl [C3; C4; C9]		False	True	False	0.00120316	0	1	1	5	S94OB2	S94OB2 [1-10]	0	1391.48	High	High	2.9475	High	0	5.85e-06
False	High	[-].LYCTEGK.[-]	1×Carbamidomethyl [C3]		False	True	False	0.0537503	0	1	1	1	S94OB2	S94OB2 [1-7]	0	870.403	High	High	1.657	High	0	0.002834
False	High	[-].CPEVYCK.[K-]	2×Carbamidomethyl [C1; C6]		False	True	False	0.0975437	0	1	2	2	S94OB2	S94OB2 [1-7]	0	955.401	High	High	2.69036	High	0.0001178	0.01032
False	High	[-].AATCPTVK.[-]	1×Carbamidomethyl [C4]		False	True	False	0.0374738	0	1	1	1	S94OB2	S94OB2 [1-8]	0	847.434	High	High	2.02757	High	0	0.001559
False	High	[-].CPEVYCKK.[-]	2×Carbamidomethyl [C1; C6]		False	True	False	0.033801	0	1	1	1	S94OB2	S94OB2 [1-8]	1	1083.5	High	High	1.95663	High	0	0.001313
False	High	[R].YCKQEFSTK.[T]	1×Carbamidomethyl [C2]		True	False	False	0.033034	0	1	1	1	V8NL73	V8NL73 [173-181]	1	1190.55	High	High	1.1604	High	0	0.001269
False	High	[-].DCPNGHVCYTK.[-]	2×Carbamidomethyl [C2; C8]		False	True	False	0.000426705	0	1	1	5	S94OB2	S94OB2 [1-11]	0	1350.56	High	High	3.24539	High	0	1.86e-05
False	High	[K].GNTVTVMENVLNDNK.[-]			False	False	True	4.16401e-05	0	1	1	25	S94OB2	S94OB2 [8-22]	0	1647.8	High	High	2.57581	High	0	1.808e-06
False	High	[R].YHTIEECQR.[Y]	1×Carbamidomethyl [C7]		True	False	False	0.00530363	0	1	1	1	V8N7H9	V8N7H9 [386-394]	0	1235.55	High	High	2.31732	High	0	6.468e-05
False	High	[K].QIVDKHNALR.[R]			True	False	False	0.0814269	0	1	1	1	V8NKT2	V8NKT2 [42-51]	1	1193.67	High	High	1.99335	High	0	0.005659
False	High	[-].NMLKCTVPSR.[-]	1×Carbamidomethyl [C5]		False	True	False	0.000373746	0	1	1	6	S94OB2	S94OB2 [1-10]	1	1205.61	High	High	3.44709	High	0	8.852e-07
False	High	[-].NMLKCTVPSR.[-]	1×Oxidation [M2]; 1×Carbamidomethyl [C5]		False	True	False	0.0228514	0	1	1	1	S94OB2	S94OB2 [1-10]	1	1221.61	High	High	2.15594	High	0	0.0006926
False	High	[-].MNLKCTVPSR.[-]	1×Carbamidomethyl [C5]		False	True	False	0.000994037	0	1	1	6	S94OB2	S94OB2 [1-10]	1	1205.61	High	High	3.41509	High	0	4.323e-06
False	High	[-].MNLKCTVPSR.[-]	1×Oxidation [M1]; 1×Carbamidomethyl [C5]		False	True	False	0.023028	0	1	1	1	S94OB2	S94OB2 [1-10]	1	1221.61	High	High	2.1509	High	0	0.0007031
False	High	[-].DCPDGHVCYTGK.[-]	2×Carbamidomethyl [C2; C8]		False	True	False	0.000129966	0	1	1	9	S94OB2	S94OB2 [1-12]	0	1408.56	High	High	3.539	High	0	3.481e-07
False	High	[-].CCVQTEEAAR.[-]	2×Carbamidomethyl [C1; C2]		False	True	False	0.00220068	0	1	1	1	S94OB2	S94OB2 [1-10]	0	1223.51	High	High	2.62614	High	0	1.552e-05
False	High	[-].YPMKPSEEGK.[-]			False	False	True	0.0011617	0	1	1	2	S94OB2	S94OB2 [1-10]	0	1165.56	High	High	2.34105	High	0	5.533e-06
False	High	[-].GCAATCPTVK.[-]	2×Carbamidomethyl [C2; C6]		False	True	False	0.0073228	0	1	1	1	S94OB2	S94OB2 [1-10]	0	1064.49	High	High	2.11211	High	0	0.0001088
False	High	[R].AKVDCYDSVK.[G]	1×Carbamidomethyl [C5]		True	False	False	0.0127032	0	1	1	2	V8P395	V8P395 [102-111]	1	1184.56	High	High	2.21245	High	0	0.0002654
False	High	[-].SLVQCCSTDK.[C]	2×Carbamidomethyl [C5; C6]; 1×Acetyl [N-Term]	S94OB2 1×Acetyl [N-Term]	False	False	True	0.00201996	0	1	1	7	S94OB2	S94OB2 [1-10]	0	1239.53	High	High	2.44044	High	0	2.268e-05
False	High	[-].ELVQCCSTDK.[-]	2×Carbamidomethyl [C5; C6]		False	True	False	0.00201996	0	0	1	7		S94OB2 [1-10]	0	1239.53	High	High	2.44044	High	0	2.268e-05
False	High	[K].ADPDRNECVLSHK.[I]	1×Carbamidomethyl [C8]		True	False	False	0.0604074	0	1	1	1	V8ND09	V8ND09 [121-133]	1	1540.72	High	High	1.53639	High	0	0.003425
False	High	[-].DCPDGHVCYTK.[-]	2×Carbamidomethyl [C2; C8]		False	True	False	0.000114725	0	1	1	81	S94OB2	S94OB2 [1-11]	0	1351.54	High	High	3.41672	High	0	9.764e-06
False	High	[-].DCPDGHVYCTK.[-]	2×Carbamidomethyl [C2; C9]		False	True	False	0.000796046	0	1	1	48	S94OB2	S94OB2 [1-11]	0	1351.54	High	High	3.1428	High	0	8.829e-05
False	High	[-].AGTGNACAAWCDCDR.[-]	3×Carbamidomethyl [C7; C11; C13]		False	True	False	0.00634218	0	1	1	35	S94OB2	S94OB2 [1-15]	0	1684.63	High	High	2.20703	High	0	0.004618
False	High	[-].DLGDACAAWCDCDR.[-]	3×Carbamidomethyl [C6; C10; C12]		False	True	False	0.00385511	0	1	1	25	S94OB2	S94OB2 [1-14]	0	1684.61	High	High	1.99908	High	0.006222	0.1599
False	High	[-].VTYQTPAK.[-]			False	True	False	0.021403	0	1	1	2	S94OB2	S94OB2 [1-8]	0	907.488	High	High	2.21473	High	0	0.0006206
False	High	[-].RVSPTASNMLK.[-]			False	True	False	0.00344365	0	1	1	4	S94OB2	S94OB2 [1-11]	1	1203.65	High	High	3.74644	High	0.002839	0.09405
False	High	[-].GCADTCPVR.[-]	2×Carbamidomethyl [C2; C6]		False	True	False	0.0460238	0	1	1	5	S94OB2	S94OB2 [1-9]	0	1035.43	High	High	2.58921	High	0	0.004771
False	High	[-K].IIDTSQR.[-I]			True	True	False	0.0402891	0	1	2	2	V8P1Y2	V8P1Y2 [563-569]	0	832.452	High	High	1.76984	High	0	0.001752
False	High	[-].SVSDPDVQK.[-]			False	True	False	0.0196623	0	1	1	1	S94OB2	S94OB2 [1-9]	0	974.479	High	High	2.14748	High	0	0.000543
False	High	[-].GSSCFGQR.[-]	1×Carbamidomethyl [C4]		False	True	False	0.0686161	0	1	1	5	S94OB2	S94OB2 [1-8]	0	898.384	High	High	1.92999	High	0	0.004243
False	High	[-].VSPTASNMLGK.[-]			False	True	False	0.00102551	0	1	1	2	S94OB2	S94OB2 [1-11]	0	1104.57	High	High	2.29888	High	0	4.544e-06
False	High	[-].LQKPQAVK.[-]			False	True	False	0.0407521	0	1	1	2	S94OB2	S94OB2 [1-8]	0	911.567	High	High	1.67647	High	0.0001178	0.01907
False	High	[-].CAGETCSSLNHQER.[-]	2×Carbamidomethyl [C1; C6]		False	True	False	7.65244e-08	0	1	1	3	S94OB2	S94OB2 [1-14]	0	1648.68	High	High	4.48223	High	0	9.78e-13
False	High	[R].QAFEHSVHR.[H]			True	False	False	0.00564406	0	1	1	1	V8NYW9	V8NYW9 [117-125]	0	1110.54	High	High	2.51116	High	0	7.148e-05
False	High	[-].KSSHNYCR.[-]	1×Carbamidomethyl [C7]; 1×Acetyl [N-Term]	S94OB2 1×Acetyl [N-Term]	False	True	False	0.0583972	0	1	1	1	S94OB2	S94OB2 [1-8]	1	1093.48	High	High	1.54876	High	0	0.003248
False	High	[-K].CGDGMVCSK.[-]	2×Carbamidomethyl [C1; C7]		False	True	False	0.00327373	0	1	2	2	S94OB2	S94OB2 [3-11]	0	1013.38	High	High	3.31315	High	0	3.956e-05
False	High	[-].TDHGDLPR.[-]			False	False	True	0.031672	0	1	1	1	S94OB2	S94OB2 [1-8]	0	910.438	High	High	1.97853	High	0	0.001185
False	High	[-].VHTCLDGEK.[-]	1×Carbamidomethyl [C4]		False	True	False	0.00729441	0	1	1	3	S94OB2	S94OB2 [1-9]	0	1058.49	High	High	2.90649	High	0	0.0001448
False	High	[-].CGDGMVCSNR.[-]	2×Carbamidomethyl [C1; C7]		False	True	False	0.000360863	0	1	1	4	S94OB2	S94OB2 [1-10]	0	1155.43	High	High	3.3327	High	0	1.631e-06
False	High	[-].ACAASVCDCDR.[-]	3×Carbamidomethyl [C2; C7; C9]		False	True	False	0.000282292	0	1	1	7	S94OB2	S94OB2 [1-11]	0	1284.48	High	High	3.48496	High	0	9.906e-07
False	High	[K].SVAVVQDHSK.[-]			False	True	False	0.00429886	0	1	1	2	S94OB2	S94OB2 [2-11]	0	1069.56	High	High	2.39193	High	0	6.931e-05
False	High	[-].NCADTCPVR.[-]	2×Carbamidomethyl [C2; C6]		False	True	False	0.0249658	0	1	1	1	S94OB2	S94OB2 [1-9]	0	1092.46	High	High	2.06258	High	0	0.0007992
False	High	[-].YPVKPSEEGK.[-]			False	True	False	0.000130983	0	1	1	3	S94OB2	S94OB2 [1-10]	0	1133.58	High	High	3.24418	High	0	1.628e-07
False	High	[-].DGENQCFK.[-R]	1×Carbamidomethyl [C6]		False	True	False	0.0396798	0	1	2	4	S94OB2	S94OB2 [1-8]	0	997.404	High	High	2.73902	High	0	0.001711
False	High	[K].CRNPNPEPSGCR.[G]	2×Carbamidomethyl [C1; C11]		True	False	False	0.0964768	0	1	1	1	V8N4D8	V8N4D8 [181-192]	1	1443.62	High	High	1.2245	High	0	0.007557
False	High	[-].HEMSSPFHSER.[-]			False	True	False	2.96301e-06	0	1	1	4	S94OB2	S94OB2 [1-11]	0	1343.58	High	High	4.02993	High	0	3.604e-10
False	High	[-].HEMSSPFHSER.[-]	1×Oxidation [M3]		False	True	False	0.0015141	0	1	1	1	S94OB2	S94OB2 [1-11]	0	1359.57	High	High	2.24652	High	0	8.523e-06
False	High	[R].VCECVEGR.[Y]	2×Carbamidomethyl [C2; C4]		True	False	False	0.0192124	0	1	1	1	V8P0T5	V8P0T5 [104-111]	0	1008.42	High	High	2.11651	High	0	0.0005213
False	High	[-].SLVQCCSTDKCNR.[-]	3×Carbamidomethyl [C5; C6; C11]; 1×Acetyl [N-Term]	S94OB2 1×Acetyl [N-Term]	False	False	True	3.56284e-05	0	1	1	2	S94OB2	S94OB2 [1-13]	1	1669.71	High	High	3.64446	High	0	1.995e-08
False	High	[-].CCQVHDDCYNEAEK.[-]	3×Carbamidomethyl [C1; C2; C8]		False	True	False	2.73449e-08	0	1	1	11	S94OB2	S94OB2 [1-14]	0	1827.67	High	High	5.74073	High	0	1.905e-13
False	High	[-K].MYMVSNK.[-T]			False	True	True	0.0699096	0	3	4	52	S94OB2; S94OB2; S94OB2	S94OB2 [6-12]; S94OB2 [1-7]; S94OB2 [1-7]	0	872.4	High	High	2.02372	High	0.000233	0.03204
False	High	[K-].YLQEGDACK.[-]	1×Carbamidomethyl [C8]		False	True	False	0.0103445	0	1	2	3	S94OB2	S94OB2 [3-11]	0	1083.48	High	High	2.21735	High	0	0.0004625
False	High	[-].LECHDQQSSQPPTTK.[-]	1×Carbamidomethyl [C3]		False	False	True	6.69187e-06	0	1	1	6	S94OB2	S94OB2 [1-15]	0	1755.8	High	High	4.7084	High	0	1.341e-09
False	High	[-].KWWSDHR.[-]			False	True	False	0.0889796	0	1	1	2	S94OB2	S94OB2 [1-7]	1	1014.49	High	High	2.11601	High	0	0.006573
False	High	[-].EGQGDYALR.[-]			False	False	True	0.00688146	0	1	1	1	S94OB2	S94OB2 [1-9]	0	1008.47	High	High	1.80242	High	0	9.843e-05
False	High	[K].THINIVVIGHVDSGK.[S]			True	False	False	0.0055354	0	1	1	1	V8PB36	V8PB36 [6-20]	0	1588.88	High	High	2.19529	High	0	6.901e-05
False	High	[-].DQGKVTDLESMK.[-]			False	False	True	0.000367964	0	1	1	1	S94OB2	S94OB2 [1-12]	1	1350.66	High	High	2.78187	High	0	8.678e-07
False	High	[-].LENELQTYR.[-]			False	False	True	0.00168203	0	1	1	1	S94OB2	S94OB2 [1-9]	0	1165.58	High	High	2.81898	High	0	1.007e-05
False	High	[-].VYEMLNAVNTK.[-]			False	True	False	0.000397795	0	1	1	2	S94OB2	S94OB2 [1-11]	0	1281.65	High	High	3.1824	High	0	1.176e-06
False	High	[-].VYEMLNAVNTK.[-]	1×Oxidation [M4]		False	True	False	0.000169411	0	1	1	1	S94OB2	S94OB2 [1-11]	0	1297.65	High	High	2.60417	High	0	2.477e-07
False	High	[-].LNQDLTVTASGDGK.[-]			False	True	False	3.98467e-06	0	1	1	7	S94OB2	S94OB2 [1-14]	0	1418.71	High	High	4.25485	High	0	9.186e-09
False	High	[-].MRCQMAEER.[-]	1×Carbamidomethyl [C3]; 1×Acetyl [N-Term]	S94OB2 1×Acetyl [N-Term]	False	True	False	0.0529446	0	1	1	1	S94OB2	S94OB2 [1-9]	1	1252.52	High	High	1.82272	High	0	0.002758
False	High	[-].LHFAGEYTGR.[-]			False	False	True	0.0107952	0	1	1	3	S94OB2	S94OB2 [1-10]	0	1150.56	High	High	2.33342	High	0	0.0002039
False	High	[-].DNADVGFGSATR.[-]			False	False	True	0.000321041	0	1	1	1	S94OB2	S94OB2 [1-12]	0	1209.55	High	High	3.14301	High	0	6.962e-07
False	High	[K].FLVNPQGKPVMR.[W]			True	False	False	0.000177524	0	1	1	22	V8P395	V8P395 [229-240]	0	1385.77	High	High	3.04327	High	0	1.041e-06
False	High	[-].GSTPVDDLDR.[-]			False	True	False	0.0860731	0	1	1	1	S94OB2	S94OB2 [1-10]	0	1074.51	High	High	2.2479	High	0	0.00624
False	High	[-].KSNVVTCEPWEK.[-]	1×Carbamidomethyl [C7]		False	True	False	0.000114725	0	1	1	1	S94OB2	S94OB2 [1-12]	1	1476.72	High	High	3.26263	High	0	1.321e-07
False	High	[-].VDLGCAATCPTVKR.[-]	2×Carbamidomethyl [C5; C9]		False	True	False	7.83353e-08	0	1	1	2	S94OB2	S94OB2 [1-14]	1	1547.77	High	High	5.13621	High	0	1.02e-12
False	High	[-].TNVSTVKDDLLR.[-]			False	True	False	3.50772e-05	0	1	1	4	S94OB2	S94OB2 [1-12]	1	1360.74	High	High	4.04057	High	0	1.941e-08
False	High	[-].TYSYECSQGTLTCGK.[-]	2×Carbamidomethyl [C6; C13]		False	True	False	5.2612e-05	0	1	1	5	S94OB2	S94OB2 [1-15]	0	1754.74	High	High	3.51772	High	0	3.736e-08
False	High	[-].LFLTCSKK.[-]	1×Carbamidomethyl [C5]		False	True	False	0.0867111	0	1	1	1	S94OB2	S94OB2 [1-8]	1	996.555	High	High	1.75784	High	0	0.00629
False	High	[-R].WHMLVPGR.[-]			False	True	False	0.00504217	0	1	2	75	S94OB2	S94OB2 [2-9]	0	995.524	High	High	2.61235	High	0	0.00236
False	High	[-R].WHMLVPGR.[-]	1×Oxidation [M3]		False	True	False	0.0658502	0	1	2	1	S94OB2	S94OB2 [2-9]	0	1011.52	High	High	2.0992	High	0	0.003979
False	High	[-].WHMLVGPR.[-]			False	True	False	0.0207531	0	0	1	74		S94OB2 [1-8]	0	995.524	High	High	2.56782	High	0	0.002657
False	High	[K-].LDDKVPDTELETK.[-]			False	True	False	0.00219212	0	1	2	2	S94OB2	S94OB2 [2-14]	1	1502.76	High	High	3.10377	High	0	1.543e-05
False	High	[-].GVDFYAAPHVPVK.[R]	1×Acetyl [N-Term]	S94OB2 1×Acetyl [N-Term]	False	True	False	0.00667083	0	1	1	1	S94OB2	S94OB2 [1-13]	0	1441.75	High	High	2.31189	High	0	9.368e-05
False	High	[-].SQSQLYQESLRK.[-]			False	False	True	0.00022169	0	1	1	1	S94OB2	S94OB2 [1-12]	1	1466.76	High	High	2.95408	High	0	3.816e-07
False	High	[-].VYEMVNYLNTK.[-]			False	True	False	1.70546e-05	0	1	1	64	S94OB2	S94OB2 [1-11]	0	1373.68	High	High	3.58454	High	0	7.436e-08
False	High	[-].CPEGYFSADTSSK.[-]	1×Carbamidomethyl [C1]		False	True	False	3.86233e-06	0	1	1	3	S94OB2	S94OB2 [1-13]	0	1448.6	High	High	3.61372	High	0	5.528e-10
False	High	[-].VGLVAVDK.[-]			False	True	False	0.0137792	0	1	1	3	S94OB2	S94OB2 [1-8]	0	800.488	High	High	2.8464	High	0	0.005249
False	High	[-].WANTCSLNHSPDNLR.[-]	1×Carbamidomethyl [C5]		False	True	False	5.31939e-09	0	1	1	6	S94OB2	S94OB2 [1-15]	0	1784.81	High	High	5.25678	High	0	1.32e-14
False	High	[-].WAGGTCSLNHSPDNLR.[-]	1×Carbamidomethyl [C6]		False	True	False	8.86401e-09	0	1	1	7	S94OB2	S94OB2 [1-16]	0	1784.81	High	High	5.25584	High	0	3.022e-14
False	High	[-].VGLVAVDGK.[-]			False	True	False	0.00318572	0	1	1	1	S94OB2	S94OB2 [1-9]	0	857.509	High	High	2.36288	High	0	2.826e-05
False	High	[-].AAFLECCR.[-]	2×Carbamidomethyl [C6; C7]		False	True	False	0.0171773	0	1	1	3	S94OB2	S94OB2 [1-8]	0	1026.45	High	High	2.0228	High	0	0.0009863
False	High	[K].LVATTQMQAADAR.[K]			True	False	False	8.90476e-05	0	1	1	1	V8NGF6	V8NGF6 [161-173]	0	1375.7	High	High	3.36218	High	0	8.783e-08
False	High	[-].GSVAVVQDYNR.[-]			False	False	True	0.000994037	0	1	1	1	S94OB2	S94OB2 [1-11]	0	1207.61	High	High	2.63367	High	0	4.311e-06
False	High	[K].FLVNPQGKPVMR.[W]	1×Oxidation [M11]		True	False	False	0.00104162	0	1	1	1	V8P395	V8P395 [229-240]	0	1401.77	High	High	2.32138	High	0	4.64e-06
False	High	[-].GVDPAPWPHVPVKR.[-]	1×Acetyl [N-Term]	S94OB2 1×Acetyl [N-Term]	False	True	False	0.0416937	0	1	1	5	S94OB2	S94OB2 [1-14]	1	1596.86	High	High	2.74642	High	0.0004597	0.0401
False	High	[-].VFSMDHNMR.[-]			False	True	False	0.00636688	0	1	1	1	S94OB2	S94OB2 [1-9]	0	1136.5	High	High	2.50762	High	0	8.689e-05
False	High	[-].LPPNPDGLMAEPGTK.[-]	1×Oxidation [M9]		False	True	False	0.00317334	0	1	1	3	S94OB2	S94OB2 [1-15]	0	1552.77	High	High	2.02699	High	0.000233	0.03174
False	High	[-].LPPNPDGLMAEPGTK.[-]			False	True	False	3.54492e-06	0	1	1	24	S94OB2	S94OB2 [1-15]	0	1536.77	High	High	3.99714	High	0	5.538e-06
False	High	[-].GSVAVVQDYSR.[-]			False	True	False	0.000345718	0	1	1	13	S94OB2	S94OB2 [1-11]	0	1180.6	High	High	3.21404	High	0	1.675e-05
False	High	[-].VSHSEDECLQFK.[-]	1×Carbamidomethyl [C8]		False	False	True	7.44304e-05	0	1	1	4	S94OB2	S94OB2 [1-12]	0	1478.66	High	High	3.68385	High	0	6.553e-08
False	High	[-].FLYGGCNDANR.[-]	1×Carbamidomethyl [C6]		False	False	True	0.00246379	0	1	1	8	S94OB2	S94OB2 [1-11]	0	1286.56	High	High	2.61468	High	0	1.873e-05
False	High	[-].DSCFTLNQR.[-]	1×Carbamidomethyl [C3]		False	True	False	0.0219035	0	1	1	15	S94OB2	S94OB2 [1-9]	0	1140.51	High	High	2.32996	High	0	0.00116
False	High	[-].RYEMVNYLNTK.[-]			False	False	True	0.000331209	0	1	1	2	S94OB2	S94OB2 [1-11]	1	1430.71	High	High	2.91235	High	0	7.293e-07
False	High	[-].MGYMVSDK.[-]			False	True	False	0.0227635	0	1	1	1	S94OB2	S94OB2 [1-8]	0	930.406	High	High	2.41488	High	0	0.000689
False	High	[RK].LAADDFR.[VTLM]			True	False	False	0.0784624	0	1	4	1	V8NYU2	V8NYU2 [171-177]	0	807.4	High	High	2.34757	High	0	0.005324
False	High	[-].LSLADGDDVR.[-]			False	False	True	0.00208389	0	1	1	3	S94OB2	S94OB2 [1-10]	0	1060.53	High	High	2.66544	High	0	1.426e-05
False	High	[-].LDTACVCVLTKK.[-]	2×Carbamidomethyl [C5; C7]		False	True	False	5.37955e-06	0	1	1	41	S94OB2	S94OB2 [1-12]	1	1407.73	High	High	4.53665	High	0	1.679e-07
False	High	[R].VIQSWYDENKK.[F]			True	False	False	0.000114279	0	1	1	3	V8NKT2	V8NKT2 [114-124]	1	1409.71	High	High	3.19613	High	0	1.308e-07
False	High	[-].FCELPAAK.[-]	1×Carbamidomethyl [C2]		False	False	True	0.0321608	0	1	1	1	S94OB2	S94OB2 [1-8]	0	935.466	High	High	2.1421	High	0	0.00121
False	High	[-].KFWEADGLHNK.[-]			False	True	False	1.72552e-05	0	1	1	5	S94OB2	S94OB2 [1-11]	1	1344.67	High	High	4.27326	High	0	1.757e-07
False	High	[-].SNVAVVQDYSR.[-]			False	True	False	0.00127061	0	1	1	1	S94OB2	S94OB2 [1-11]	0	1237.62	High	High	2.97425	High	0	6.423e-06
False	High	[-].TETDTFLK.[-]			False	False	True	0.044309	0	1	1	1	S94OB2	S94OB2 [1-8]	0	954.478	High	High	2.08016	High	0	0.002048
False	High	[-].TPLNCPPGSLK.[-]	1×Carbamidomethyl [C5]		False	True	False	0.000120688	0	1	1	2	S94OB2	S94OB2 [1-11]	0	1183.61	High	High	3.36156	High	0	1.427e-07
False	High	[-].DHQEYLLR.[-]			False	True	False	0.0663451	0	1	1	29	S94OB2	S94OB2 [1-8]	0	1073.54	High	High	2.91696	High	0	0.004007
False	High	[-].KSLADGNDVR.[-]	1×Acetyl [N-Term]	S94OB2 1×Acetyl [N-Term]	False	False	True	0.00246379	0	1	1	1	S94OB2	S94OB2 [1-10]	1	1116.56	High	High	2.48326	High	0	1.873e-05
False	High	[-].STDDCNPFPTR.[-]	1×Carbamidomethyl [C5]		False	True	False	0.000234124	0	1	1	3	S94OB2	S94OB2 [1-11]	0	1309.55	High	High	3.18897	High	0	6.724e-06
False	High	[-].SLQEDPAVKAELSR.[-]			False	True	False	4.68057e-05	0	1	1	1	S94OB2	S94OB2 [1-14]	1	1542.81	High	High	2.52082	High	0	3.104e-08
False	High	[K].AVYVLNDKYK.[I]			True	False	False	0.0124596	0	1	1	3	V8N3L4	V8N3L4 [93-102]	1	1212.66	High	High	2.78448	High	0	0.0003224
False	High	[-].TSVAVVQDYSK.[-]			False	True	False	0.000245335	0	1	1	1	S94OB2	S94OB2 [1-11]	0	1196.62	High	High	3.44316	High	0	4.501e-07
False	High	[-].GQGTPVDDLDR.[-]	1×Acetyl [N-Term]	S94OB2 1×Acetyl [N-Term]	False	False	True	0.000774624	0	1	1	2	S94OB2	S94OB2 [1-11]	0	1214.56	High	High	3.22479	High	0	5.201e-06
False	High	[-].MYMVSDKTVPVKR.[-]			False	False	True	1.49377e-05	0	1	1	2	S94OB2	S94OB2 [1-13]	2	1553.82	High	High	4.19164	High	0	9.714e-09
False	High	[-].LPPNPDGLMAEPR.[-]			False	True	False	4.91823e-06	0	1	1	27	S94OB2	S94OB2 [1-13]	0	1406.71	High	High	4.05105	High	0	8.15e-10
False	High	[-].ALTMEGDQASWR.[-]			False	True	False	0.000314845	0	1	1	2	S94OB2	S94OB2 [1-12]	0	1364.63	High	High	3.6011	High	0	6.735e-07
False	High	[-].ALTMEGDQASWR.[-]	1×Oxidation [M4]		False	True	False	0.000689155	0	1	1	1	S94OB2	S94OB2 [1-12]	0	1380.62	High	High	2.47218	High	0	2.38e-06
False	High	[R].TNVSTVKNDIIR.[F]			True	False	False	9.94772e-07	0	1	1	2	V8P395	V8P395 [245-256]	1	1359.76	High	High	3.8947	High	0	6.164e-11
False	High	[-].ACETNVDYVYK.[-]	1×Carbamidomethyl [C2]		False	True	False	0.0014965	0	1	1	2	S94OB2	S94OB2 [1-11]	0	1361.6	High	High	3.50754	High	0	8.371e-06
False	High	[-].DDEECNYCNVVCK.[-]	3×Carbamidomethyl [C5; C8; C12]		False	False	True	1.04768e-05	0	1	1	1	S94OB2	S94OB2 [1-13]	0	1704.63	High	High	2.82988	High	0	2.762e-09
False	High	[-].PTAALTCK.[-]	1×Carbamidomethyl [C7]		False	False	True	0.0359326	0	1	1	1	S94OB2	S94OB2 [1-8]	0	861.45	High	High	1.32903	High	0	0.001458
False	High	[-].LSLADGNDVR.[-]			False	True	False	0.000937601	0	1	1	24	S94OB2	S94OB2 [1-10]	0	1059.54	High	High	3.00088	High	0	1.703e-05
False	High	[-].LTLLHTNDVHAR.[-]			False	True	False	3.31762e-06	0	1	1	2	S94OB2	S94OB2 [1-12]	0	1389.76	High	High	4.1779	High	0	4.303e-10
False	High	[K].QKEIVDLHNSLRR.[S]			True	False	False	0.00133662	0	1	1	3	V8N8B4	V8N8B4 [15-27]	2	1607.9	High	High	3.85487	High	0	6.971e-06
False	High	[-].SVAVVQDYSR.[-]			False	True	False	0.00779233	0	1	1	1	S94OB2	S94OB2 [1-10]	0	1123.57	High	High	3.02354	High	0	0.0001202
False	High	[-].DTNCNPFPTR.[-]	1×Carbamidomethyl [C4]		False	True	False	0.000613114	0	0	1	1		S94OB2 [1-10]	0	1221.53	High	High	3.18407	High	0	1.977e-06
False	High	[R].TDNCNMLPTR.[-]	1×Carbamidomethyl [C4]		False	True	False	0.0016886	0	1	1	1	S94OB2	S94OB2 [9-18]	0	1221.54	High	High	3.1389	High	0	1.012e-05
False	High	[-].VDLGCAATCPTVGK.[-]	2×Carbamidomethyl [C5; C9]		False	True	False	5.52835e-06	0	1	1	4	S94OB2	S94OB2 [1-14]	0	1448.69	High	High	3.99087	High	0	9.818e-10
False	High	[-].QPLSETLR.[-]	1×Gln->pyro-Glu [N-Term]		False	True	False	0.0539536	0	1	1	1	S94OB2	S94OB2 [1-8]	0	926.494	High	High	2.42807	High	0	0.002853
False	High	[-].QPLSETLR.[-]			False	True	False	0.11123	0	1	1	1	S94OB2	S94OB2 [1-8]	0	943.521	High	High	2.53427	High	0	0.009628
False	High	[R].ALEQALER.[T]			True	False	False	0.0362081	0	1	1	1	V8NHK8	V8NHK8 [127-134]	0	929.505	High	High	2.68242	High	0	0.001474
False	High	[-].GSTDNCNPFPTR.[-]	1×Carbamidomethyl [C6]		False	True	False	0.000157318	0	1	1	1	S94OB2	S94OB2 [1-12]	0	1365.59	High	High	2.78653	High	0	2.193e-07
False	High	[-].VSPTASDMLK.[-]			False	True	False	0.00301674	0	1	1	2	S94OB2	S94OB2 [1-10]	0	1048.53	High	High	2.43654	High	0	2.597e-05
False	High	[-].PAFYYNK.[-]			False	True	False	0.0923171	0	1	1	1	S94OB2	S94OB2 [1-7]	0	902.441	High	High	2.28278	High	0	0.007017
False	High	[K].AVYVLNDK.[Y]			True	False	False	0.0957716	0	1	1	1	V8N3L4	V8N3L4 [93-100]	0	921.504	High	High	2.0921	High	0	0.00745
False	High	[-].NAPEVCPK.[-]	1×Carbamidomethyl [C6]		False	False	True	0.0947227	0	1	1	1	S94OB2	S94OB2 [1-8]	0	914.44	High	High	1.5668	High	0	0.007305
False	High	[-].TSDNCNPFPTR.[-]	1×Carbamidomethyl [C5]		False	True	False	0.000502596	0	1	1	1	S94OB2	S94OB2 [1-11]	0	1308.56	High	High	2.71902	High	0	1.431e-06
False	High	[-].WWTCSLNHSPDNLR.[-]	1×Carbamidomethyl [C4]		False	False	True	5.86124e-06	0	1	1	8	S94OB2	S94OB2 [1-14]	0	1785.81	High	High	3.25469	High	0	4.546e-08
False	High	[K].FYHPDKGTGLLNK.[I]			True	False	False	5.51314e-05	0	1	1	2	V8NCP4	V8NCP4 [450-462]	1	1489.78	High	High	3.17509	High	0	4.039e-08
False	High	[-].QNACQTEWMK.[-]	1×Carbamidomethyl [C4]		False	True	False	0.00209203	0	1	1	2	S94OB2	S94OB2 [1-10]	0	1295.55	High	High	2.30122	High	0	1.434e-05
False	High	[-].SCTDNCNPFPTR.[-]	2×Carbamidomethyl [C2; C6]		False	True	False	8.63136e-05	0	1	1	1	S94OB2	S94OB2 [1-12]	0	1468.59	High	High	2.31081	High	0	8.331e-08
False	High	[K].QKEIVDLHNSLR.[R]			True	False	False	5.46408e-06	0	1	1	9	V8N8B4	V8N8B4 [15-26]	1	1451.8	High	High	4.23474	High	0	9.679e-10
False	High	[-].LCLGNVCR.[-]	2×Carbamidomethyl [C2; C7]		False	True	False	0.0259441	0	1	1	2	S94OB2	S94OB2 [1-8]	0	991.481	High	High	1.95597	High	0	0.0008503
False	High	[-].PDGLMAEPR.[-]			False	False	True	0.00283455	0	1	1	1	S94OB2	S94OB2 [1-9]	0	985.477	High	High	2.88019	High	0	2.337e-05
False	High	[-].PDGLMAEPGTK.[-]			False	True	False	0.000257082	0	1	1	1	S94OB2	S94OB2 [1-11]	0	1115.54	High	High	2.3662	High	0	4.861e-07
False	High	[-].SALYCSALR.[-]	1×Carbamidomethyl [C5]		False	True	False	0.0110922	0	1	1	1	S94OB2	S94OB2 [1-9]	0	1040.52	High	High	2.46407	High	0	0.0002131
False	High	[-].KCYNHLTR.[-]	1×Carbamidomethyl [C2]; 1×Acetyl [N-Term]	S94OB2 1×Acetyl [N-Term]	False	False	True	0.0153558	0	1	1	1	S94OB2	S94OB2 [1-8]	1	1133.55	High	High	2.65666	High	0	0.0003613
False	High	[-].NSMLCNCSLSPR.[-]	2×Carbamidomethyl [C5; C7]		False	True	False	8.97445e-05	0	1	1	4	S94OB2	S94OB2 [1-12]	0	1438.62	High	High	3.52127	High	0	3.269e-07
False	High	[-].VDLGCAATCPTVK.[R-]	2×Carbamidomethyl [C5; C9]		False	True	False	7.14213e-07	0	1	2	113	S94OB2	S94OB2 [1-13]	0	1391.67	High	High	4.21757	High	0	7.216e-10
False	High	[-].GNCYNHLTR.[-]	1×Carbamidomethyl [C3]; 1×Acetyl [N-Term]	S94OB2 1×Acetyl [N-Term]	False	False	True	0.0796357	0	1	1	1	S94OB2	S94OB2 [1-9]	0	1176.52	High	High	1.65166	High	0	0.005449
False	High	[-K].VTDLESMK.[-]			False	False	True	0.030365	0	1	2	1	S94OB2	S94OB2 [5-12]	0	922.455	High	High	2.20968	High	0	0.001099
False	High	[-].DGFCSLR.[-]	1×Carbamidomethyl [C4]		False	True	False	0.059955	0	1	1	1	S94OB2	S94OB2 [1-7]	0	854.383	High	High	2.02514	High	0	0.003392
False	High	[-K].FWEADGLHNK.[-]			False	True	False	0.00112604	0	1	2	3	S94OB2	S94OB2 [2-11]	0	1216.57	High	High	3.60989	High	0	5.284e-06
False	High	[R].IANMMADSGK.[T]			True	False	False	0.0117107	0	1	1	1	V8ND68	V8ND68 [290-299]	0	1037.48	High	High	1.42096	High	0	0.0002331
False	High	[-].VSPTASNMLKR.[-]			False	True	False	0.000492897	0	1	1	1	S94OB2	S94OB2 [1-11]	1	1203.65	High	High	3.14847	High	0	1.385e-06
False	High	[-].VTYQTLAK.[-]			False	True	False	0.0145463	0	1	1	1	S94OB2	S94OB2 [1-8]	0	923.52	High	High	2.26226	High	0	0.0003314
False	High	[-].VDPELQNVK.[-]			False	False	True	0.00571028	0	1	1	1	S94OB2	S94OB2 [1-9]	0	1041.56	High	High	1.81483	High	0	7.262e-05
False	High	[-].VVYDLSQKPGK.[R]			False	True	False	2.1381e-05	0	1	1	3	S94OB2	S94OB2 [1-11]	0	1233.68	High	High	3.36176	High	0	8.724e-09
False	High	[-].TLLEGEESR.[-]			False	False	True	0.00641656	0	1	1	1	S94OB2	S94OB2 [1-9]	0	1033.52	High	High	2.42526	High	0	8.77e-05
False	High	[-].ASTLLTAR.[-]			False	False	True	0.0393785	0	1	1	1	S94OB2	S94OB2 [1-8]	0	832.489	High	High	1.902	High	0	0.001687
False	High	[R].SGKHFFEVK.[Y]			True	False	False	0.102295	0	1	1	2	V8NEU2	V8NEU2 [111-119]	1	1078.57	High	High	2.86864	High	0	0.008326
False	High	[K].QKEIVDLHNSLR.[R]	1×Gln->pyro-Glu [N-Term]		True	False	False	3.34742e-05	0	1	1	8	V8N8B4	V8N8B4 [15-26]	1	1434.77	High	High	4.1091	High	0	3.717e-07
False	High	[R].LASYLDKVR.[CS]			True	False	False	0.00631758	0	1	2	1	V8NYU2	V8NYU2 [103-111]	1	1064.61	High	High	2.34439	High	0	8.58e-05
False	High	[-].LSSPATLNSR.[-]			False	True	False	0.00231496	0	1	1	2	S94OB2	S94OB2 [1-10]	0	1045.56	High	High	2.4202	High	0	0.000127
False	High	[-].LGLGDHNYCR.[-]	1×Carbamidomethyl [C9]		False	True	False	0.00095233	0	1	1	3	S94OB2	S94OB2 [1-10]	0	1204.55	High	High	3.08371	High	0	4.016e-06
False	High	[K].TCLNCPEVYCR.[-]	3×Carbamidomethyl [C2; C5; C10]		False	True	False	9.40421e-05	0	1	1	1	S94OB2	S94OB2 [2-12]	0	1471.61	High	High	3.48209	High	0	9.54e-08
False	High	[-].YGMVEPGTK.[-]			False	False	True	0.00464669	0	1	1	1	S94OB2	S94OB2 [1-9]	0	981.471	High	High	2.165	High	0	5.212e-05
False	High	[-].YYHYDKPALK.[-]			False	True	False	0.00186858	0	1	1	7	S94OB2	S94OB2 [1-10]	0	1297.66	High	High	3.08024	High	0	1.195e-05
False	High	[-].GCFDLNMR.[-]	1×Carbamidomethyl [C2]		False	True	False	0.00685478	0	1	1	44	S94OB2	S94OB2 [1-8]	0	1012.43	High	High	2.31987	High	0.0001178	0.01118
False	High	[-].MYMVSNGK.[-]			False	True	False	0.037617	0	1	1	3	S94OB2	S94OB2 [1-8]	0	929.422	High	High	2.07362	High	0	0.001566
False	High	[-].SCEPFLYHGCGNPR.[-]	2×Carbamidomethyl [C2; C10]		False	True	False	0.000119751	0	1	1	3	S94OB2	S94OB2 [1-14]	0	1693.72	High	High	3.3933	High	0	1.41e-07
False	High	[-].DVNFDSESTR.[-]			False	True	False	0.00667083	0	1	1	4	S94OB2	S94OB2 [1-10]	0	1169.51	High	High	2.32731	High	0	0.0001602
False	High	[-].MTLDDFR.[-]	1×Oxidation [M1]		False	False	True	0.0663451	0	1	1	1	S94OB2	S94OB2 [1-7]	0	913.408	High	High	1.75747	High	0	0.004021
False	High	[-].DPNYGMVEPGTK.[-]			False	True	False	0.000215723	0	1	1	9	S94OB2	S94OB2 [1-12]	0	1307.59	High	High	3.93509	High	0	4.996e-06
False	High	[-].DPNYGMVEPGTK.[-]	1×Oxidation [M6]		False	True	False	9.0095e-05	0	1	1	2	S94OB2	S94OB2 [1-12]	0	1323.59	High	High	2.8765	High	0	8.907e-08
False	High	[-].ATDFNSETSR.[-]	1×Acetyl [N-Term]	S94OB2 1×Acetyl [N-Term]	False	True	False	0.0246794	0	1	1	2	S94OB2	S94OB2 [1-10]	0	1169.51	High	High	2.33956	High	0	0.003662
False	High	[-].YCLLHQTK.[-]	1×Carbamidomethyl [C2]		False	True	False	0.0407521	0	1	1	2	S94OB2	S94OB2 [1-8]	0	1062.54	High	High	2.63262	High	0	0.001785
False	High	[-].LLGGFECNEHEHR.[-]	1×Carbamidomethyl [C7]		False	True	False	1.4255e-05	0	1	1	2	S94OB2	S94OB2 [1-13]	0	1597.72	High	High	3.82408	High	0	4.555e-09
False	High	[-].LLNFECNEHEHR.[-]	1×Carbamidomethyl [C6]		False	True	False	2.2757e-05	0	0	1	2		S94OB2 [1-12]	0	1597.72	High	High	3.66406	High	0	9.681e-09
False	High	[-].TLCYNHLTR.[-]	1×Carbamidomethyl [C3]		False	True	False	0.042982	0	1	1	2	S94OB2	S94OB2 [1-9]	0	1177.58	High	High	1.99243	High	0	0.001954
False	High	[-].SASQLYQESLRK.[-]			False	False	True	0.000116074	0	1	1	4	S94OB2	S94OB2 [1-12]	1	1409.74	High	High	3.37818	High	0	1.343e-07
False	High	[-].DPSYGMVEPGTK.[-]			False	False	True	3.53518e-05	0	1	1	1	S94OB2	S94OB2 [1-12]	0	1280.58	High	High	3.12067	High	0	1.976e-08
False	High	[K-].CYNHLTR.[-]	1×Carbamidomethyl [C1]		False	False	True	0.0410636	0	1	2	1	S94OB2	S94OB2 [2-8]	0	963.447	High	High	1.61621	High	0	0.001814
False	High	[-].DPGYGMVEPGTK.[-]			False	True	False	0.000229605	0	1	1	2	S94OB2	S94OB2 [1-12]	0	1250.57	High	High	3.31559	High	0	4.043e-07
False	High	[-].LDTACVCVLTKGK.[-]	2×Carbamidomethyl [C5; C7]		False	True	False	2.38194e-06	0	1	1	2	S94OB2	S94OB2 [1-13]	1	1464.75	High	High	4.46143	High	0	2.531e-10
False	High	[-].DPSVCDCDR.[-]	2×Carbamidomethyl [C5; C7]		False	False	True	0.00896122	0	1	1	4	S94OB2	S94OB2 [1-9]	0	1123.41	High	High	2.46543	High	0	0.0001508
False	High	[-].TCPEGKDLCFK.[-]	2×Carbamidomethyl [C2; C9]		False	False	True	0.00112604	0	1	1	2	S94OB2	S94OB2 [1-11]	1	1354.61	High	High	2.75353	High	0	5.26e-06
False	High	[-].LHFADNLR.[-]			False	False	True	0.0156556	0	1	1	1	S94OB2	S94OB2 [1-8]	0	985.521	High	High	2.13255	High	0	0.0003725
False	High	[-].SASQLYQESLR.[K]			False	False	True	5.49169e-05	0	1	1	5	S94OB2	S94OB2 [1-11]	0	1281.64	High	High	3.48091	High	0	1.856e-07
False	High	[-].MYMVSDGK.[-]			False	False	True	0.0334154	0	1	1	1	S94OB2	S94OB2 [1-8]	0	930.406	High	High	2.11374	High	0	0.001292
False	High	[-].QNSCQDDWLK.[-]	1×Carbamidomethyl [C4]		False	True	False	0.00135762	0	1	1	2	S94OB2	S94OB2 [1-10]	0	1293.55	High	High	3.36618	High	0	7.132e-06
False	High	[-].YYDYDKPALK.[-]			False	True	False	0.000323553	0	1	1	3	S94OB2	S94OB2 [1-10]	0	1275.63	High	High	2.62816	High	0	7.018e-07
False	High	[-].NLYQFKNMLGK.[-]			False	True	False	0.00333807	0	1	1	2	S94OB2	S94OB2 [1-11]	1	1355.71	High	High	2.67683	High	0	3.049e-05
False	High	[-].LTDCDSLVK.[-]	1×Carbamidomethyl [C4]		False	False	True	0.0019965	0	1	1	2	S94OB2	S94OB2 [1-9]	0	1050.51	High	High	2.8134	High	0	1.327e-05
False	High	[-].YTSYECSQGTLTCK.[-]	2×Carbamidomethyl [C6; C13]		False	True	False	3.56856e-07	0	1	1	114	S94OB2	S94OB2 [1-14]	0	1697.71	High	High	4.31277	High	0	1.866e-10
False	High	[-].QNSCQDDWLK.[-]	1×Gln->pyro-Glu [N-Term]; 1×Carbamidomethyl [C4]		False	True	False	0.016085	0	1	1	1	S94OB2	S94OB2 [1-10]	0	1276.53	High	High	2.95029	High	0	0.0003895
False	High	[-].AMLCNCSLSPR.[-]	1×Oxidation [M2]; 2×Carbamidomethyl [C4; C6]		False	True	False	0.000272561	0	1	1	2	S94OB2	S94OB2 [1-11]	0	1324.58	High	High	2.86568	High	0	5.342e-07
False	High	[-].DMLKCTVPSR.[-]	1×Carbamidomethyl [C5]		False	False	True	0.00903105	0	1	1	3	S94OB2	S94OB2 [1-10]	1	1206.6	High	High	2.22187	High	0	0.0001528
False	High	[-].TLCYDHLTR.[-]	1×Carbamidomethyl [C3]		False	False	True	0.00709872	0	1	1	1	S94OB2	S94OB2 [1-9]	0	1178.56	High	High	2.33025	High	0	0.0001033
False	High	[-].MYMVSNKTVPVKR.[-]			False	True	False	1.62565e-06	0	1	1	4	S94OB2	S94OB2 [1-13]	2	1552.83	High	High	4.58214	High	0	1.69e-09
False	High	[-].MYMVSNKTVVPKR.[-]			False	True	False	9.55199e-05	0	1	1	2	S94OB2	S94OB2 [1-13]	2	1552.83	High	High	3.31734	High	0	9.786e-08
False	High	[-].TKPAYQFSSCSVR.[-]	1×Carbamidomethyl [C10]		False	True	False	1.43666e-05	0	1	1	5	S94OB2	S94OB2 [1-13]	0	1530.74	High	High	3.97374	High	0	4.602e-09
False	High	[-].LKYENEVALR.[-]			False	False	True	0.00227918	0	1	1	2	S94OB2	S94OB2 [1-10]	1	1234.68	High	High	3.35358	High	0	1.644e-05
False	High	[K].ALTMEGNQASWR.[F]			True	False	False	1.54108e-05	0	1	1	52	V8N4D8	V8N4D8 [212-223]	0	1363.64	High	High	3.47128	High	0	3.782e-08
False	High	[K].ALTMEGNQASWR.[F]	1×Oxidation [M4]		True	False	False	8.83561e-05	0	1	1	3	V8N4D8	V8N4D8 [212-223]	0	1379.64	High	High	3.22769	High	0	8.641e-08
False	High	[-].DTWLER.[-]			False	True	False	0.0919781	0	1	1	2	S94OB2	S94OB2 [1-6]	0	819.4	High	High	1.86868	High	0	0.006964
False	High	[-].NSNPVDDLDR.[-]			False	True	False	0.00698925	0	1	1	1	S94OB2	S94OB2 [1-10]	0	1144.52	High	High	2.53627	High	0	0.0001012
False	High	[-].KLDDKVPDTELETK.[-]			False	True	False	7.23769e-09	0	1	1	6	S94OB2	S94OB2 [1-14]	2	1630.85	High	High	5.05387	High	0	3.077e-09
False	High	[-].KTNCDSLVK.[-]	1×Carbamidomethyl [C4]; 1×Acetyl [N-Term]	S94OB2 1×Acetyl [N-Term]	False	True	False	0.00418336	0	1	1	1	S94OB2	S94OB2 [1-9]	1	1106.55	High	High	2.23492	High	0	4.398e-05
False	High	[-K].TPQELLAK.[-]			False	True	False	0.052745	0	1	2	1	S94OB2	S94OB2 [3-10]	0	899.52	High	High	2.40512	High	0	0.002747
False	High	[K].EIVDLHNSLRR.[S]			True	False	False	0.0604074	0	1	1	1	V8N8B4	V8N8B4 [17-27]	1	1351.74	High	High	2.0753	High	0	0.00344
False	High	[-].YYNYDKPALK.[-]			False	True	False	0.000172745	0	1	1	8	S94OB2	S94OB2 [1-10]	0	1274.64	High	High	3.01109	High	0	2.571e-05
False	High	[-].YTTLCYNHLTR.[-]	1×Carbamidomethyl [C5]		False	True	False	0.000358061	0	1	1	1	S94OB2	S94OB2 [1-11]	0	1441.69	High	High	2.58389	High	0	8.263e-07
False	High	[K].TLPFHCCR.[A]	2×Carbamidomethyl [C6; C7]		True	False	False	0.0588383	0	1	1	1	V8NL73	V8NL73 [182-189]	0	1090.49	High	High	1.5546	High	0	0.003292
False	High	[-].TCPEGKNLCFK.[-]	2×Carbamidomethyl [C2; C9]		False	False	True	0.000705459	0	1	1	2	S94OB2	S94OB2 [1-11]	1	1353.63	High	High	2.554	High	0	2.478e-06
False	High	[-].CGTLYCTELKK.[-]	2×Carbamidomethyl [C1; C6]		False	True	False	0.00010991	0	1	1	3	S94OB2	S94OB2 [1-11]	1	1372.66	High	High	3.42064	High	0	1.228e-07
False	High	[-].FLYGGCNNANR.[-]	1×Carbamidomethyl [C6]		False	True	False	0.000673228	0	1	1	19	S94OB2	S94OB2 [1-11]	0	1285.57	High	High	2.81236	High	0	1.193e-05
False	High	[-].DLTEEPNSQGLSSK.[-]			False	False	True	1.05177e-05	0	1	1	3	S94OB2	S94OB2 [1-14]	0	1504.71	High	High	3.95131	High	0	2.782e-09
False	High	[-].SNGTPVDDLDGR.[-]			False	False	True	0.00128555	0	1	1	2	S94OB2	S94OB2 [1-12]	0	1245.57	High	High	2.83171	High	0	6.515e-06
False	High	[R-].LASYLDK.[V-]			True	True	False	0.0322841	0	1	3	1	V8NYU2	V8NYU2 [103-109]	0	809.44	High	High	1.8663	High	0	0.001217
False	High	[-].SVAVVQDYNR.[-]			False	True	False	0.00182541	0	1	1	6	S94OB2	S94OB2 [1-10]	0	1150.59	High	High	3.05303	High	0	0.0004703
False	High	[-].ENAATTVCPK.[-]	1×Carbamidomethyl [C8]; 1×Acetyl [N-Term]	S94OB2 1×Acetyl [N-Term]	False	False	True	0.01758	0	1	1	1	S94OB2	S94OB2 [1-10]	0	1132.53	High	High	1.85278	High	0	0.0004506
False	High	[-].LSSPATLDSR.[-]			False	False	True	0.00370796	0	1	1	1	S94OB2	S94OB2 [1-10]	0	1046.55	High	High	2.37101	High	0	3.615e-05
False	High	[-].RSPTASNFPK.[-]			False	False	True	0.0478028	0	1	1	1	S94OB2	S94OB2 [1-10]	1	1104.58	High	High	0.912471	High	0	0.002326
False	High	[-].ATNYLLK.[-]			False	True	False	0.128951	0.00102741	1	1	1	S94OB2	S94OB2 [1-7]	0	822.472	High	High	2.30475	High	0.0001178	0.01243
False	High	[-].YECCDTDR.[-]	2×Carbamidomethyl [C3; C4]		False	True	False	0.196199	0.00102741	1	1	1	S94OB2	S94OB2 [1-8]	0	1118.39	High	High	1.86995	High	0.0001178	0.02601
False	High	[K].YLHYDPITSR.[Q]			True	False	False	0.12803	0.00102741	1	1	1	V8P0T5	V8P0T5 [28-37]	0	1264.63	High	High	2.674	High	0.0001178	0.01224
False	High	[-].THQYLSQR.[-]			False	True	False	0.128951	0.00102741	1	1	2	S94OB2	S94OB2 [1-8]	0	1032.52	High	High	2.38088	High	0.0001178	0.02601
False	High	[-].LYCTEK.[-D]	1×Carbamidomethyl [C3]		False	True	True	0.187037	0.00102741	1	2	4	S94OB2	S94OB2 [1-6]	0	813.381	High	High	1.50129	High	0.00741	0.1924
False	High	[-].TLDECNR.[-]	1×Carbamidomethyl [C5]		False	True	False	0.118716	0.00102741	1	1	5	S94OB2	S94OB2 [1-7]	0	907.394	High	High	1.96954	High	0.001123	0.05726
False	High	[-].TNHGDLPR.[-]			False	False	True	0.184488	0.00102741	1	1	3	S94OB2	S94OB2 [1-8]	0	909.454	High	High	2.11368	High	0.0001178	0.0233
False	High	[R].QMEYVVTNYYRPQK.[N]	1×Oxidation [M2]		True	False	False	0.193543	0.00102741	1	1	1	V8PEY2	V8PEY2 [778-791]	0	1834.88	High	High	0.560952	High	0.0001178	0.02534
False	High	[-].NFCELPAAK.[-]	1×Carbamidomethyl [C3]		False	True	False	0.15024	0.00102741	1	1	1	S94OB2	S94OB2 [1-9]	0	1049.51	High	High	1.69541	High	0.0001178	0.01624
False	High	[-].FLVNPANK.[-]			False	True	False	0.152908	0.00102741	1	1	1	S94OB2	S94OB2 [1-8]	0	902.509	High	High	1.98967	High	0.0001178	0.01668
False	High	[-].NYNLDLK.[-]			False	True	False	0.127115	0.00102741	1	1	3	S94OB2	S94OB2 [1-7]	0	879.457	High	High	2.05794	High	0.0001178	0.01231
False	High	[-].VATVVTPR.[-]			False	True	False	0.155073	0.00102741	0	1	2		S94OB2 [1-8]	0	842.509	High	High	1.06292	High	0.006413	0.1698
False	High	[-K].ATDYLLK.[-K]			True	True	False	0.133644	0.00102741	1	2	1	V8NCP4	V8NCP4 [234-240]	0	823.456	High	High	2.30196	High	0.0001178	0.01321
False	High	[-].KSYLLTK.[-]	1×Acetyl [N-Term]	S94OB2 1×Acetyl [N-Term]	False	True	False	0.132693	0.00102741	1	1	1	S94OB2	S94OB2 [1-7]	1	894.529	High	High	2.10403	High	0.0001178	0.01303
False	High	[-].DYNLDLK.[-]			False	False	True	0.13222	0.00102741	1	1	1	S94OB2	S94OB2 [1-7]	0	880.441	High	High	1.85411	High	0.0001178	0.01296
False	High	[-].GLVPLFSK.[-]			False	True	False	0.12396	0.00102741	1	1	17	S94OB2	S94OB2 [1-8]	0	860.524	High	High	1.32925	High	0.001123	0.05623
False	High	[-].KVPLFSK.[-]	1×Acetyl [N-Term]	S94OB2 1×Acetyl [N-Term]	False	True	True	0.125303	0.00102741	1	1	16	S94OB2	S94OB2 [1-7]	1	860.524	High	High	1.32925	High	0.001233	0.06031
False	High	[K-].NTWIER.[W-]			True	True	True	0.172186	0.00102741	2	3	6	V8N885; V8NCP4	V8N885 [109-114]; V8NCP4 [583-588]	0	818.416	High	High	1.85448	High	0.006604	0.1765
False	High	[-].KYCTEK.[-]	1×Carbamidomethyl [C3]; 1×Acetyl [N-Term]	S94OB2 1×Acetyl [N-Term]	False	True	False	0.184488	0.00102741	1	1	1	S94OB2	S94OB2 [1-6]	1	870.403	High	High	1.56364	High	0.0001178	0.02321
False	High	[-].MYMVSDK.[T-]	1×Oxidation [M3]		False	True	True	0.127115	0.00102741	1	2	1	S94OB2	S94OB2 [1-7]	0	889.379	High	High	1.53838	High	0.0001178	0.01213
False	High	[-].YWVNFAR.[-]			False	False	True	0.144004	0.00102741	1	1	2	S94OB2	S94OB2 [1-7]	0	955.478	High	High	1.77097	High	0.0001178	0.01502
False	High	[-].QKDVCPK.[-]	1×Gln->pyro-Glu [N-Term]; 1×Carbamidomethyl [C5]		False	False	True	0.134122	0.00102741	1	1	3	S94OB2	S94OB2 [1-7]	1	857.419	High	High	1.85265	High	0.004589	0.1343
False	High	[-].DMLKCTVPSR.[-]	1×Carbamidomethyl [C5]; 1×Acetyl [N-Term]	S94OB2 1×Acetyl [N-Term]	False	False	True	0.158371	0.00102741	1	1	1	S94OB2	S94OB2 [1-10]	1	1248.61	High	High	1.3395	High	0.0001178	0.01776
False	High	[-].ALAFALDR.[-]			False	True	False	0.137021	0.00102741	1	1	1	S94OB2	S94OB2 [1-8]	0	876.494	High	High	2.41024	High	0.0001178	0.01379
False	High	[-].LNLYQFK.[-]			False	True	False	0.180099	0.00102741	1	1	1	S94OB2	S94OB2 [1-7]	0	925.514	High	High	1.9179	High	0.0001178	0.02232
False	High	[-].CNPFPTR.[-]	1×Carbamidomethyl [C1]		False	True	False	0.157817	0.00102741	1	1	1	S94OB2	S94OB2 [1-7]	0	891.414	High	High	2.1036	High	0.0001178	0.01771
False	High	[K].FPLKFVKPR.[-]			False	True	False	0.145541	0.00102741	1	1	1	S94OB2	S94OB2 [2-10]	1	1131.7	High	High	2.59303	High	0.0001178	0.01533
False	High	[-].TMSFYLR.[-]			False	True	False	0.112855	0.00102741	1	1	1	S94OB2	S94OB2 [1-7]	0	917.455	High	High	2.07351	High	0.0001178	0.00986
False	High	[K].SIDNEWRK.[T]			True	False	False	0.122189	0.00102741	1	1	1	V8NCP7	V8NCP7 [122-129]	1	1047.52	High	High	1.55424	High	0.0001178	0.01129
False	High	[-].DGVTKWER.[-]			False	False	True	0.161731	0.00102741	1	1	1	S94OB2	S94OB2 [1-8]	1	990.5	High	High	1.76241	High	0.0001178	0.01847
False	High	[-].NSMLCNCSLSPR.[-]	1×Oxidation [M3]; 2×Carbamidomethyl [C5; C7]		False	True	False	0.123072	0.00102741	1	1	1	S94OB2	S94OB2 [1-12]	0	1454.62	High	High	1.10227	High	0.0001178	0.01149
False	High	[R].EWAVGLAGK.[S]			True	False	False	0.163434	0.00102741	1	1	2	V8NEU2	V8NEU2 [125-133]	0	930.504	High	High	2.32824	High	0.0001178	0.02011
False	High	[-].GCFDLDMR.[-]	1×Carbamidomethyl [C2]		False	False	True	0.199562	0.00102741	1	1	3	S94OB2	S94OB2 [1-8]	0	1013.42	High	High	2.04572	High	0.0001178	0.02677
False	High	[K].SDYPSIK.[L]			True	False	False	0.18072	0.00102741	1	1	1	V8P6Z1	V8P6Z1 [121-127]	0	809.404	High	High	1.45281	High	0.0001178	0.02244
False	High	[-].WFYDPK.[-]			False	True	True	0.179479	0.00102741	1	1	1	S94OB2	S94OB2 [1-6]	0	855.404	High	High	1.82053	High	0.0001178	0.02219
False	High	[K-].WWSDHR.[-]			False	True	True	0.112447	0.00102741	1	2	28	S94OB2	S94OB2 [2-7]	0	886.395	High	High	1.5975	High	0.0001178	0.009829
False	High	[-].SPPGNWQK.[-]			False	True	True	0.135564	0.00102741	1	1	6	S94OB2	S94OB2 [1-8]	0	913.453	High	High	1.51016	High	0.003777	0.111
False	High	[K].QDEWTR.[Q]			True	False	False	0.188323	0.00102741	1	1	1	V8ND68	V8ND68 [104-109]	0	834.374	High	High	1.70451	High	0.0001178	0.02413
False	High	[-].DPTCPTVK.[-]	1×Carbamidomethyl [C4]		False	True	False	0.162864	0.00102741	1	1	2	S94OB2	S94OB2 [1-8]	0	917.44	High	High	2.17379	High	0.0001178	0.01862
False	High	[-K].MYMVSNK.[-T]	1×Oxidation [M3; M]		False	True	True	0.128951	0.00102741	3	4	9	S94OB2; S94OB2; S94OB2	S94OB2 [6-12]; S94OB2 [1-7]; S94OB2 [1-7]	0	888.395	High	High	1.8023	High	0.006413	0.168
False	High	[-].VYEMVNYLNTK.[-]	1×Oxidation [M4]; 1×Acetyl [N-Term]	S94OB2 1×Acetyl [N-Term]	False	True	False	0.136048	0.00102741	1	1	1	S94OB2	S94OB2 [1-11]	0	1431.68	High	High	0.997796	High	0.0001178	0.01365
False	High	[-].FYLDFR.[-]			False	True	False	0.12666	0.00102741	1	1	1	S94OB2	S94OB2 [1-6]	0	860.43	High	High	1.3584	High	0.0001178	0.01204
False	High	[-].GDDGSFCR.[-]	1×Carbamidomethyl [C7]		False	True	False	0.173384	0.00102741	1	1	5	S94OB2	S94OB2 [1-8]	0	913.347	High	High	2.12689	High	0.0001178	0.02084
False	High	[-K].TDFLQWK.[-]			False	True	False	0.148135	0.00102741	1	2	1	S94OB2	S94OB2 [3-9]	0	937.478	High	High	2.31862	High	0.0001178	0.01578
False	High	[-].DEWYPEAPDLMR.[-]	1×Oxidation [M11]; 1×Acetyl [N-Term]	S94OB2 1×Acetyl [N-Term]	False	True	False	0.158371	0.00102741	1	1	1	S94OB2	S94OB2 [1-12]	0	1579.67	High	High	1.21851	High	0.0001178	0.01774
False	High	[-].LTCLLCPEK.[Y-]	2×Carbamidomethyl [C3; C6]; 1×Acetyl [N-Term]	S94OB2 1×Acetyl [N-Term]; S94OB2 1×Acetyl [N-Term]	False	True	False	0.181344	0.00102741	1	2	1	S94OB2	S94OB2 [1-9]	0	1175.58	High	High	1.22587	High	0.0001178	0.02264
False	High	[-].GHFFEVK.[-]			False	True	False	0.130343	0.00102741	1	1	1	S94OB2	S94OB2 [1-7]	0	863.441	High	High	2.33261	High	0.0001178	0.01262
False	High	[-].GCGCPSVR.[-]	2×Carbamidomethyl [C2; C4]		False	True	False	0.206436	0.00203339	1	1	1	S94OB2	S94OB2 [1-8]	0	892.376	High	High	2.06247	High	0.000233	0.02853
False	High	[-].SLPDSLTR.[-]			False	True	True	0.202974	0.00203339	1	1	3	S94OB2	S94OB2 [1-8]	0	888.479	High	High	1.78715	High	0.000233	0.02762
False	High	[K].YYFTVK.[I]			True	False	False	0.214946	0.00203339	1	1	1	V8NX38	V8NX38 [115-120]	0	820.424	High	High	1.07279	High	0.000233	0.03063
False	High	[K-].LLPLAYK.[-T]			False	True	True	0.222259	0.00203339	4	5	30	S94OB2; S94OB2; S94OB2; S94OB2	S94OB2 [2-8]; S94OB2 [6-12]; S94OB2 [4-10]; S94OB2 [1-7]	0	817.518	High	High	1.82333	High	0.005403	0.1491
False	High	[R].FSSSPCVLGSPGFR.[S]	1×Carbamidomethyl [C6]		True	False	False	0.214226	0.00203339	1	1	1	V8NEU2	V8NEU2 [97-110]	0	1497.72	High	High	1.49471	High	0.000233	0.03044
False	High	[-].GCLDVGPK.[-]	1×Carbamidomethyl [C2]		False	False	True	0.22078	0.00203339	1	1	1	S94OB2	S94OB2 [1-8]	0	845.419	High	High	2.21523	High	0.000233	0.03216
False	High	[K-].FPLKFPVKR.[-]			False	True	False	0.215668	0.00203339	1	2	1	S94OB2	S94OB2 [2-10]	2	1131.7	High	High	2.64372	High	0.000233	0.03082
False	High	[K].LLSLPNIR.[K]			True	False	False	0.208536	0.00203339	1	1	1	V8P5W4	V8P5W4 [281-288]	0	925.583	High	High	1.53726	High	0.000233	0.02895
False	High	[-].GSFAEWR.[-]			False	False	True	0.205739	0.00203339	1	1	2	S94OB2	S94OB2 [1-7]	0	852.4	High	High	1.83031	High	0.000233	0.0283
False	High	[K].LLGPLAYK.[-]			False	True	False	0.23907	0.00302207	1	1	4	S94OB2	S94OB2 [2-9]	0	874.54	High	High	1.58176	High	0.0003451	0.03709
False	High	[-K].NLYQFK.[N-D]			False	True	True	0.243829	0.00302207	3	5	24	S94OB2; S94OB2; S94OB2	S94OB2 [1-6]; S94OB2 [1-6]; S94OB2 [1-6]	0	812.43	High	High	1.88115	High	0.001123	0.05915
False	High	[-].LKVVPERQK.[-]			False	False	True	0.248664	0.00302207	1	1	1	S94OB2	S94OB2 [1-9]	2	1096.68	High	High	1.8088	High	0.0004597	0.03986
False	High	[-].QMHMLVPGR.[-]	1×Gln->pyro-Glu [N-Term]		False	True	False	0.236718	0.00302207	1	1	1	S94OB2	S94OB2 [1-9]	0	1051.52	High	High	1.49217	High	0.0003451	0.03651
False	High	[-].QPLESCR.[-]	1×Carbamidomethyl [C6]		False	False	True	0.232072	0.00302207	1	1	1	S94OB2	S94OB2 [1-7]	0	889.42	High	High	2.20347	High	0.0003451	0.03515
False	High	[-].GVATVLPSR.[-]			False	True	False	0.243031	0.00302207	1	1	1	S94OB2	S94OB2 [1-9]	0	899.531	High	High	2.32136	High	0.0003451	0.03829
False	High	[KQ].FASFIDK.[LV]			True	False	False	0.250293	0.00302207	1	2	1	V8NYV8	V8NYV8 [200-206]; [686-692]; [1223-1229]; [1770-1776]	0	827.43	High	High	2.17185	High	0.0005727	0.04049
False	High	[-].CWPYFK.[-]	1×Carbamidomethyl [C1]		False	False	True	0.247853	0.00302207	1	1	1	S94OB2	S94OB2 [1-6]	0	900.407	High	High	1.69582	High	0.0003451	0.03961
False	High	[-].DPGYGMVEPGTK.[-]	1×Oxidation [M6]; 1×Acetyl [N-Term]	S94OB2 1×Acetyl [N-Term]	False	True	False	0.258563	0.0040202	1	1	1	S94OB2	S94OB2 [1-12]	0	1308.58	High	High	1.17458	High	0.0006853	0.04297
False	High	[R].LPLTDTQAMEQFK.[K]	1×Oxidation [M9]		True	False	False	0.273987	0.0040202	1	1	1	V8NTX6	V8NTX6 [474-486]	0	1537.76	High	High	1.23471	High	0.0007943	0.04759
False	High	[-].RLVPLFSK.[-]			False	True	False	0.277509	0.0050195	1	1	1	S94OB2	S94OB2 [1-8]	1	959.604	High	High	1.82372	High	0.0009052	0.04879
False	High	[-].LLPLAYGK.[-]			False	True	False	0.286465	0.00598914	1	1	7	S94OB2	S94OB2 [1-8]	0	874.54	High	High	1.8633	High	0.003362	0.1036
False	High	[-].GENQCFK.[R]	1×Carbamidomethyl [C5]		False	True	False	0.305977	0.00598914	1	1	1	S94OB2	S94OB2 [1-7]	0	882.377	High	High	1.31356	High	0.001123	0.05867
False	High	[-].ETVSLPR.[-]	1×Acetyl [N-Term]	S94OB2 1×Acetyl [N-Term]	False	True	False	0.289194	0.00598914	1	1	1	S94OB2	S94OB2 [1-7]	0	843.457	High	High	1.5789	High	0.001013	0.05272
False	High	[-K].HFFEVK.[-Y]			True	True	True	0.308842	0.00598914	1	2	5	V8NEU2	V8NEU2 [114-119]	0	806.42	High	High	2.30229	High	0.006314	0.1627
False	High	[R].QLHDACK.[G]	1×Gln->pyro-Glu [N-Term]; 1×Carbamidomethyl [C6]		True	False	False	0.287372	0.00598914	1	1	1	V8NYC7	V8NYC7 [225-231]	0	854.383	High	High	2.58222	High	0.001013	0.05218
False	High	[-].CLKCADAPCQKSCPTNLDIK.[S]	4×Carbamidomethyl [C1; C4; C9; C13]		True	False	False	0.310763	0.00697147	1	1	2	V8P2U4	V8P2U4 [1-20]	2	2379.09	High	High	1.67765	High	0.002945	0.0961
False	High	[-].TCPEAKPR.[-]	1×Carbamidomethyl [C2]		False	True	False	0.311727	0.00697147	1	1	2	S94OB2	S94OB2 [1-8]	0	958.477	High	High	1.56539	High	0.001233	0.06085
False	High	[K-].LQYDAEK.[-V]			False	True	False	0.320498	0.00791349	1	3	1	S94OB2	S94OB2 [1-7]	0	866.425	High	High	2.03473	High	0.001664	0.06399
False	High	[-].WHMLVGPR.[-]	1×Oxidation [M3]		False	True	False	0.336522	0.00791349	0	1	1		S94OB2 [1-8]	0	1011.52	High	High	2.00544	High	0.001664	0.07009
False	High	[R].IHGLLLR.[L]			True	False	False	0.321483	0.00791349	1	1	1	V8P453	V8P453 [113-119]	0	821.536	High	High	1.91817	High	0.001664	0.06423
False	High	[-].VTVQVSNK.[-]			False	False	True	0.334489	0.00791349	1	1	1	S94OB2	S94OB2 [1-8]	0	874.499	High	High	1.84568	High	0.001664	0.06935
False	High	[-].NLYQFNK.[-]			False	True	False	0.336522	0.00791349	1	1	2	S94OB2	S94OB2 [1-7]	0	926.473	High	High	2.09042	High	0.001664	0.07011
False	High	[-].GVLEEKLR.[-]			False	True	False	0.32346	0.00791349	1	1	1	S94OB2	S94OB2 [1-8]	1	943.557	High	High	1.86045	High	0.001664	0.06517
False	High	[-].WWDDHR.[-]			False	False	True	0.347856	0.00982541	1	1	1	S94OB2	S94OB2 [1-6]	0	914.39	High	High	1.26034	High	0.002204	0.07457
False	High	[R].GISCLPPALLPYLEQFK.[R]	1×Carbamidomethyl [C4]		True	False	False	0.353093	0.00982541	1	1	1	V8PGU4	V8PGU4 [272-288]	0	1946.05	High	High	1.73014	High	0.002204	0.07673
False	High	[-].KVPLMYR.[-]			False	True	False	0.358382	0.00982541	1	1	1	S94OB2	S94OB2 [1-7]	1	906.523	High	High	1.98569	High	0.002204	0.07934
False	High	[R].FLGWSLPK.[K]			True	False	False	0.358382	0.00982541	1	1	1	V8N8U0	V8N8U0 [408-415]	0	947.535	High	High	1.84652	High	0.002204	0.07924
False	High	[-].TNHEFFPR.[-]			False	False	True	0.354146	0.00982541	1	1	1	S94OB2	S94OB2 [1-8]	0	1047.5	High	High	1.98514	High	0.002204	0.07722
False	High	[-].FHADRPDALR.[-]			False	True	False	0.352041	0.00982541	1	1	1	S94OB2	S94OB2 [1-10]	0	1197.61	High	High	2.04955	High	0.002204	0.07647

## Sheet: Target Peptide Spectrum Match
		Venom_Naja_oxiana_searched_against_King_Cobra_Denovo_sequences_naja_naja_Denovo_sequences_naja_oxiana_TargetPeptideSpectrumMatch
Checked	Confidence	Identifying Node	PSM Ambiguity	Annotated Sequence	Modifications	King Cobra	de novo sequences Naja naja	de novo sequences Naja oxiana	# Protein Groups	# Proteins	Master Protein Accessions	Protein Accessions	# Missed Cleavages	Charge	DeltaScore	DeltaCn	Rank	Search Engine Rank	m/z [Da]	MH+ [Da]	DeltaM [ppm]	Deltam/z [Da]	Activation Type	MS Order	Isolation Interference [%]	Ion Inject Time [ms]	RT [min]	First Scan	Spectrum File	Ions Matched	XCorr	Percolator q-Value	Percolator PEP
False	High	Sequest HT (A2)	Unambiguous	DDNEDGFLADSDLLSR		False	False	True	1	1	S94OB2	S94OB2	0	2	0.112	0	1	1	891.396	1781.78	0.804742	0.000716938	HCD	MS2	15.8811	50	50.5782	22832	180918_AB_Venom_Naja_oxiana.raw	0/0	2.41297	0	2.883e-07
False	High	Sequest HT (A2)	Selected	LLVFLDYDKGK		False	True	False	1	1	S94OB2	S94OB2	1	3	0.0306	0	1	1	437.583	1310.74	0.219049	9.57053e-05	HCD	MS2	32.8252	50	56.3732	26006	180918_AB_Venom_Naja_oxiana.raw	0/0	2.94206	0	9.032e-06
False	High	Sequest HT (A2)	Unambiguous	MFMVAAPHVPVKR		False	True	False	1	1	S94OB2	S94OB2	1	3	0.799	0	1	1	494.941	1482.81	1.16422	0.000575436	HCD	MS2	5.90137	50	56.3674	26004	180918_AB_Venom_Naja_oxiana.raw	0/0	3.92924	0	4.922e-09
False	High	Sequest HT (A2)	Unambiguous	DYQEYLLR		False	True	False	1	1	S94OB2	S94OB2	0	2	0.5474	0	1	1	550.275	1099.54	0.616263	0.000338804	HCD	MS2	79.3107	50	56.3546	25997	180918_AB_Venom_Naja_oxiana.raw	0/0	1.36689	0	0.001719
False	High	Sequest HT (A2)	Unambiguous	LFWSPLK		True	True	True	1	2	V8P395	V8P395; S94OB2	0	2	0.4667	0	1	1	445.761	890.514	1.05536	0.000469905	HCD	MS2	16.3184	50	56.346	25993	180918_AB_Venom_Naja_oxiana.raw	0/0	1.79518	0	0.003355
False	High	Sequest HT (A2)	Unambiguous	SLFGVTTEDcPDGQNLcFK	C10(Carbamidomethyl); C17(Carbamidomethyl)	False	False	True	1	1	S94OB2	S94OB2	0	2	0.498	0	1	1	1094.48	2187.95	-6.79619	-0.00743492	HCD	MS2	29.9193	50	56.3217	25981	180918_AB_Venom_Naja_oxiana.raw	0/0	2.45214	0	1.681e-05
False	High	Sequest HT (A2)	Rejected	TFVTADYVLVcTSSR	C11(Carbamidomethyl)	False	True	False	1	1	S94OB2	S94OB2	0	2		0.0041	2	2	859.926	1718.84	1.16379	0.00100019	HCD	MS2	0	50	56.3088	25974	180918_AB_Venom_Naja_oxiana.raw	0/0	2.4441	0	1.425e-06
False	High	Sequest HT (A2)	Selected	TFVTADYVLVcSTSR	C11(Carbamidomethyl)	False	True	False	1	1	S94OB2	S94OB2	0	2	0.0041	0	1	1	859.926	1718.84	1.16379	0.00100019	HCD	MS2	0	50	56.3088	25974	180918_AB_Venom_Naja_oxiana.raw	0/0	2.44743	0	1.415e-06
False	High	Sequest HT (A2)	Unambiguous	TWcDGFcR	C3(Carbamidomethyl); C7(Carbamidomethyl)	False	True	False	1	1	S94OB2	S94OB2	0	2	0.6264	0	1	1	551.216	1101.42	-0.279027	-0.000153663	HCD	MS2	63.9622	50	56.3046	25971	180918_AB_Venom_Naja_oxiana.raw	0/0	1.81923	0	0.003603
False	High	Sequest HT (A2)	Unambiguous	MFMVAAPHVPVKR		False	True	False	1	1	S94OB2	S94OB2	1	2	0.6161	0	1	1	741.904	1482.8	-4.79519	-0.00355517	HCD	MS2	30.9188	50	56.2769	25956	180918_AB_Venom_Naja_oxiana.raw	0/0	2.11237	0	1.584e-06
False	High	Sequest HT (A2)	Unambiguous	YNcPLDWLPK	C3(Carbamidomethyl)	False	False	True	1	1	S94OB2	S94OB2	0	2	0.7512	0	1	1	653.319	1305.63	0.144337	9.42255e-05	HCD	MS2	0	50	56.2741	25954	180918_AB_Venom_Naja_oxiana.raw	0/0	2.01269	0	0.0005389
False	High	Sequest HT (A2)	Unambiguous	cFLTPDLTSK	C1(Carbamidomethyl)	False	True	True	1	2	S94OB2	S94OB2; S94OB2	0	2	0.5759	0	1	1	591.297	1181.59	-0.00223296	-1.31922e-06	HCD	MS2	26.2984	4.73049	56.2726	25953	180918_AB_Venom_Naja_oxiana.raw	0/0	2.2446	0	0.001495
False	High	Sequest HT (A2)	Unambiguous	kDSSHWNSYcTETDTFLK	N-Term(Prot)(Acetyl); C10(Carbamidomethyl)	False	False	True	1	1	S94OB2	S94OB2	1	3	0.8544	0	1	1	754.331	2260.98	-1.0518	-0.000792697	HCD	MS2	66.1493	50	56.2597	25946	180918_AB_Venom_Naja_oxiana.raw	0/0	3.15754	0	1.123e-09
False	High	Sequest HT (A2)	Unambiguous	TDRLVILGFPcNQFGK	C11(Carbamidomethyl)	True	False	False	1	1	V8P395	V8P395	1	3	0.7394	0	1	1	622.33	1864.97	0.608193	0.000378088	HCD	MS2	0	50	56.254	25944	180918_AB_Venom_Naja_oxiana.raw	0/0	3.2982	0	2.691e-05
False	High	Sequest HT (A2)	Unambiguous	KLVPLFSK		False	True	False	1	2	S94OB2	S94OB2; S94OB2	1	2	0.3913	0	1	1	466.302	931.596	-1.1076	-0.000515917	HCD	MS2	11.3068	50	56.2525	25943	180918_AB_Venom_Naja_oxiana.raw	0/0	2.52623	0	0.001423
False	High	Sequest HT (A2)	Unambiguous	LWNYFHSTLLPK		False	False	True	1	1	S94OB2	S94OB2	0	3	0.4063	0	1	1	506.942	1518.81	1.04902	0.000531089	HCD	MS2	42.3068	50	56.2467	25941	180918_AB_Venom_Naja_oxiana.raw	0/0	1.60013	0	0.00737
False	High	Sequest HT (A2)	Unambiguous	GcLDVcPKDSLLVK	C2(Carbamidomethyl); C6(Carbamidomethyl)	False	False	True	1	1	S94OB2	S94OB2	1	3	0.5924	0	1	1	535.278	1603.82	1.24651	0.000666394	HCD	MS2		50	56.2411	25937	180918_AB_Venom_Naja_oxiana.raw	0/0	2.11327	0	0.0001687
False	High	Sequest HT (A2)	Unambiguous	LTcLLcPEK	C3(Carbamidomethyl); C6(Carbamidomethyl)	False	True	False	1	2	S94OB2	S94OB2; S94OB2	0	2	0.6256	0	1	1	567.287	1133.57	-3.07408	-0.00174234	HCD	MS2	28.1692	50	56.2236	25929	180918_AB_Venom_Naja_oxiana.raw	0/0	2.19325	0	2.564e-05
False	High	Sequest HT (A2)	Unambiguous	SLFGVTTEDcPDGQNLcFK	C10(Carbamidomethyl); C17(Carbamidomethyl)	False	False	True	1	1	S94OB2	S94OB2	0	3	0.1784	0	1	1	729.994	2187.97	-0.469982	-0.000342769	HCD	MS2	57.0578	50	56.1989	25919	180918_AB_Venom_Naja_oxiana.raw	0/0	2.68867	0	3.775e-05
False	High	Sequest HT (A2)	Unambiguous	VLFDLDGK		False	True	False	1	1	S94OB2	S94OB2	0	2	0.1106	0	1	1	453.75	906.492	-0.695218	-0.000315105	HCD	MS2	68.7058	50	56.1731	25906	180918_AB_Venom_Naja_oxiana.raw	0/0	1.99065	0	6.922e-05
False	High	Sequest HT (A2)	Unambiguous	LFLNTPSDAQTVPLLSR		False	True	False	1	1	S94OB2	S94OB2	0	3	0.5739	0	1	1	624.678	1872.02	-1.00124	-0.000624782	HCD	MS2	29.4061	50	56.1619	25900	180918_AB_Venom_Naja_oxiana.raw	0/0	2.84177	0	0.000138
False	High	Sequest HT (A2)	Rejected	kDLFQATYTYR	N-Term(Prot)(Acetyl)	False	True	False	1	1	S94OB2	S94OB2	1	2		0.0355	2	2	724.363	1447.72	-2.36142	-0.00170934	HCD	MS2	18.2399	50	56.1531	25897	180918_AB_Venom_Naja_oxiana.raw	0/0	1.63403	0	0.002668
False	High	Sequest HT (A2)	Rejected	LLVFLDYSVNK		False	True	False	1	1	S94OB2	S94OB2	0	3		0.0306	2	2	437.583	1310.74	0.219049	9.57053e-05	HCD	MS2	32.8252	50	56.3732	26006	180918_AB_Venom_Naja_oxiana.raw	0/0	2.84917	0	6.88e-06
False	High	Sequest HT (A2)	Selected	VADLFQATYTYR		False	True	False	1	1	S94OB2	S94OB2	0	2	0.0355	0	1	1	724.363	1447.72	-2.36118	-0.00170917	HCD	MS2	18.2399	50	56.1531	25897	180918_AB_Venom_Naja_oxiana.raw	0/0	1.6877	0	0.0007182
False	High	Sequest HT (A2)	Unambiguous	MFMVAAPHVPVK		False	True	False	1	2	S94OB2	S94OB2; S94OB2	0	3	0.7869	0	1	1	442.907	1326.71	-0.120266	-5.3186e-05	HCD	MS2	2.99643	50	56.3874	26014	180918_AB_Venom_Naja_oxiana.raw	0/0	2.44308	0	2.426e-07
False	High	Sequest HT (A2)	Unambiguous	YVLPFDTVR		False	True	False	1	1	S94OB2	S94OB2	0	2	0.0522	0	1	1	555.303	1109.6	-0.812348	-0.00045069	HCD	MS2	48.3219	50	56.3917	26017	180918_AB_Venom_Naja_oxiana.raw	0/0	1.15269	0	0.003579
False	High	Sequest HT (A2)	Unambiguous	LTcLLcPEK	C3(Carbamidomethyl); C6(Carbamidomethyl)	False	True	False	1	2	S94OB2	S94OB2; S94OB2	0	2	0.6151	0	1	1	567.29	1133.57	3.38712	0.00191977	HCD	MS2	34.2377	50	56.5645	26113	180918_AB_Venom_Naja_oxiana.raw	0/0	2.52174	0	1.425e-05
False	High	Sequest HT (A2)	Unambiguous	SLGDLEccSTDNcNMLPTR	C7(Carbamidomethyl); C8(Carbamidomethyl); C13(Carbamidomethyl)	False	True	False	1	1	S94OB2	S94OB2	0	2	0.6389	0	1	1	1121.97	2242.94	7.58938	0.00851119	HCD	MS2	0	50	56.5381	26101	180918_AB_Venom_Naja_oxiana.raw	0/0	1.43791	0	0.000684
False	High	Sequest HT (A2)	Rejected	gLEGLKcGESLYMSSNAR	N-Term(Prot)(Acetyl); C7(Carbamidomethyl)	False	True	False	1	1	S94OB2	S94OB2	1	2		0.031	2	2	1007.47	2013.94	0.110504	0.000111274	HCD	MS2	24.2397	50	56.5324	26097	180918_AB_Venom_Naja_oxiana.raw	0/0	1.25397	0	4.462e-05
False	High	Sequest HT (A2)	Selected	VLEGLQcWSLYMSSNAR	C7(Carbamidomethyl)	False	True	False	1	1	S94OB2	S94OB2	0	2	0.031	0	1	1	1007.47	2013.94	-7.46458	-0.00751666	HCD	MS2	24.2397	50	56.5324	26097	180918_AB_Venom_Naja_oxiana.raw	0/0	1.29139	0	0.001932
False	High	Sequest HT (A2)	Rejected	VLFEVDGK		False	True	False	1	1	S94OB2	S94OB2	0	2		0.0311	2	2	453.75	906.494	0.584072	0.000264729	HCD	MS2	48.8435	50	56.5153	26087	180918_AB_Venom_Naja_oxiana.raw	0/0	1.86508	0	0.0001401
False	High	Sequest HT (A2)	Selected	VLFDLDGK		False	True	False	1	1	S94OB2	S94OB2	0	2	0.0311	0	1	1	453.75	906.494	0.584072	0.000264729	HCD	MS2	48.8435	50	56.5153	26087	180918_AB_Venom_Naja_oxiana.raw	0/0	1.92924	0	0.0001166
False	High	Sequest HT (A2)	Unambiguous	LLVFLDYDK		False	True	False	1	2	S94OB2	S94OB2; S94OB2	0	2	0.6327	0	1	1	563.314	1125.62	0.892448	0.000502278	HCD	MS2	43.7007	50	56.5067	26083	180918_AB_Venom_Naja_oxiana.raw	0/0	1.96055	0	5.47e-06
False	High	Sequest HT (A2)	Rejected	kDLFQATYTYR	N-Term(Prot)(Acetyl)	False	True	False	1	1	S94OB2	S94OB2	1	2		0.0343	2	2	724.361	1447.71	-4.9753	-0.00360143	HCD	MS2	36.2221	50	56.5039	26081	180918_AB_Venom_Naja_oxiana.raw	0/0	2.25165	0	9.259e-06
False	High	Sequest HT (A2)	Selected	VADLFQATYTYR		False	True	False	1	1	S94OB2	S94OB2	0	2	0.0343	0	1	1	724.361	1447.71	-4.97507	-0.00360126	HCD	MS2	36.2221	50	56.5039	26081	180918_AB_Venom_Naja_oxiana.raw	0/0	2.32523	0	2.484e-06
False	High	Sequest HT (A2)	Unambiguous	TLGMLMEGLK		False	True	False	1	1	S94OB2	S94OB2	0	2	0.2857	0	1	1	546.795	1092.58	3.00305	0.00164053	HCD	MS2	43.0113	50	56.491	26074	180918_AB_Venom_Naja_oxiana.raw	0/0	2.17132	0	5.574e-05
False	High	Sequest HT (A2)	Unambiguous	GcLDVcPK	C2(Carbamidomethyl); C6(Carbamidomethyl)	False	True	True	1	2	S94OB2	S94OB2; S94OB2	0	2	0.75	0	1	1	474.718	948.428	0.742229	0.000351975	HCD	MS2	14.0488	37.8263	56.484	26069	180918_AB_Venom_Naja_oxiana.raw	0/0	2.07722	0	0.007333
False	High	Sequest HT (A2)	Unambiguous	VYEMVNYLNTK		False	True	False	1	1	S94OB2	S94OB2	0	2	0.0975	0	1	1	687.343	1373.68	0.862331	0.000592282	HCD	MS2	22.1852	50	56.4783	26067	180918_AB_Venom_Naja_oxiana.raw	0/0	2.7704	0	1.138e-06
False	High	Sequest HT (A2)	Unambiguous	VNDDYLLWGSR		False	True	False	1	1	S94OB2	S94OB2	0	2	0.5482	0	1	1	669.325	1337.64	-3.98212	-0.00266334	HCD	MS2	0	50	56.4393	26044	180918_AB_Venom_Naja_oxiana.raw	0/0	1.66078	0	9.911e-06
False	High	Sequest HT (A2)	Unambiguous	LLVFLDYDKGK		False	True	False	1	1	S94OB2	S94OB2	1	2	0.0957	0	1	1	655.872	1310.74	0.601833	0.000394422	HCD	MS2	35.5952	50	56.4379	26043	180918_AB_Venom_Naja_oxiana.raw	0/0	2.29819	0	5.654e-05
False	High	Sequest HT (A2)	Unambiguous	LSGcWPYFK	C4(Carbamidomethyl)	False	True	False	1	1	S94OB2	S94OB2	0	2	0.7345	0	1	1	579.276	1157.55	0.333365	0.000192942	HCD	MS2	0.603337	7.36013	56.4236	26035	180918_AB_Venom_Naja_oxiana.raw	0/0	2.74522	0	8.605e-06
False	High	Sequest HT (A2)	Unambiguous	LGDKVTFGcDYGFR	C9(Carbamidomethyl)	False	True	False	1	1	S94OB2	S94OB2	1	3	0.1507	0	1	1	545.592	1634.76	-1.19251	-0.000649825	HCD	MS2	35.1868	50	56.4144	26031	180918_AB_Venom_Naja_oxiana.raw	0/0	2.19036	0	1.419e-05
False	High	Sequest HT (A2)	Unambiguous	ALTMEGNQASWR		True	False	False	1	1	V8N4D8	V8N4D8	0	2	0.5409	0	1	1	682.326	1363.64	1.0376	0.000707458	HCD	MS2	39.192	50	56.4088	26027	180918_AB_Venom_Naja_oxiana.raw	0/0	2.19808	0	1.861e-07
False	High	Sequest HT (A2)	Unambiguous	YTSYEcSQGTLTcK	C6(Carbamidomethyl); C13(Carbamidomethyl)	False	True	False	1	1	S94OB2	S94OB2	0	2	0.8636	0	1	1	849.362	1697.72	1.20882	0.00102612	HCD	MS2	0	50	56.4032	26023	180918_AB_Venom_Naja_oxiana.raw	0/0	2.6406	0	2.558e-09
False	High	Sequest HT (A2)	Unambiguous	FYEGNLLGK		False	True	False	1	2	S94OB2	S94OB2; S94OB2	0	2	0.6935	0	1	1	520.774	1040.54	0.177921	9.25672e-05	HCD	MS2	33.0746	50	56.4018	26022	180918_AB_Venom_Naja_oxiana.raw	0/0	1.85649	0	6.34e-05
False	High	Sequest HT (A2)	Unambiguous	ADVTFDSNTAFESLVVSPDKK		True	False	False	1	1	V8NEU2	V8NEU2	1	3	0.7884	0	1	1	757.378	2270.12	-0.0790837	-5.98431e-05	HCD	MS2	0	50	56.4003	26021	180918_AB_Venom_Naja_oxiana.raw	0/0	5.53129	0	5.142e-11
False	High	Sequest HT (A2)	Unambiguous	ADVTFDSNTAFESLVVSPDKK		True	False	False	1	1	V8NEU2	V8NEU2	1	2	0.6792	0	1	1	1135.56	2270.11	-3.00377	-0.00340946	HCD	MS2	0	50	56.3946	26019	180918_AB_Venom_Naja_oxiana.raw	0/0	1.58582	0	0.006669
False	High	Sequest HT (A2)	Unambiguous	AAmWDFADYGcYcGR	M3(Oxidation); C11(Carbamidomethyl); C13(Carbamidomethyl)	False	False	True	1	1	S94OB2	S94OB2	0	2	1	0	1	1	929.85	1858.69	-2.44034	-0.00226793	HCD	MS2	50.0704	50	56.3889	26015	180918_AB_Venom_Naja_oxiana.raw	0/0	1.00035	0	0.0001282
False	High	Sequest HT (A2)	Selected	WHMLVPGR		False	True	False	1	2	S94OB2	S94OB2; S94OB2	0	2		0	2	2	498.266	995.524	-0.517848	-0.000257765	HCD	MS2	0	50	56.1517	25896	180918_AB_Venom_Naja_oxiana.raw	0/0	1.85288	0	0.001525
False	High	Sequest HT (A2)	Rejected	WHMLVGPR		False	True	False	0	1		S94OB2	0	2	0	0	1	1	498.266	995.524	-0.517848	-0.000257765	HCD	MS2	0	50	56.1517	25896	180918_AB_Venom_Naja_oxiana.raw	0/0	1.85299	0	0.001525
False	High	Sequest HT (A2)	Unambiguous	GcLDVcPK	C2(Carbamidomethyl); C6(Carbamidomethyl)	False	True	True	1	2	S94OB2	S94OB2; S94OB2	0	2	0.7573	0	1	1	474.717	948.427	-0.866622	-0.000410964	HCD	MS2	0	50	56.1489	25895	180918_AB_Venom_Naja_oxiana.raw	0/0	2.05815	0	0.008504
False	High	Sequest HT (A2)	Unambiguous	QYFFETK		True	True	True	2	5	S94OB2; V8N4D8	V8PAN4; S94OB2; V8N4D8; S94OB2; V8NP13	0	2	0.4581	0	1	1	481.735	962.462	0.0948568	4.5648e-05	HCD	MS2	30.3738	50	55.8816	25760	180918_AB_Venom_Naja_oxiana.raw	0/0	1.55137	0	0.005209
False	High	Sequest HT (A2)	Unambiguous	VLFDLDGK		False	True	False	1	1	S94OB2	S94OB2	0	2	0.1333	0	1	1	453.75	906.493	0.247417	0.000112141	HCD	MS2	36.5718	50	55.8329	25734	180918_AB_Venom_Naja_oxiana.raw	0/0	1.80357	0	6.604e-05
False	High	Sequest HT (A2)	Unambiguous	LTcLLcPEK	C3(Carbamidomethyl); C6(Carbamidomethyl)	False	True	False	1	2	S94OB2	S94OB2; S94OB2	0	2	0.5129	0	1	1	567.288	1133.57	-0.0588531	-3.3357e-05	HCD	MS2	36.3421	50	55.8315	25733	180918_AB_Venom_Naja_oxiana.raw	0/0	2.31999	0	0.0001017
False	High	Sequest HT (A2)	Unambiguous	GcLDVcPK	C2(Carbamidomethyl); C6(Carbamidomethyl)	False	True	True	1	2	S94OB2	S94OB2; S94OB2	0	2	0.7321	0	1	1	474.717	948.427	-0.544852	-0.000258376	HCD	MS2	3.7576	38.1718	55.8085	25721	180918_AB_Venom_Naja_oxiana.raw	0/0	2.23783	0	0.006602
False	High	Sequest HT (A2)	Unambiguous	LDTAcVcVLTK	C5(Carbamidomethyl); C7(Carbamidomethyl)	False	True	False	2	3	S94OB2; S94OB2	S94OB2; S94OB2; S94OB2	0	2	0.6667	0	1	1	640.322	1279.64	-1.61776	-0.00103507	HCD	MS2	33.123	50	55.8027	25719	180918_AB_Venom_Naja_oxiana.raw	0/0	2.37448	0	1.052e-06
False	High	Sequest HT (A2)	Unambiguous	LWNYFHSTLLPK		False	False	True	1	1	S94OB2	S94OB2	0	3	0.5724	0	1	1	506.942	1518.81	-0.21684	-0.00010978	HCD	MS2	39.922	50	55.7899	25712	180918_AB_Venom_Naja_oxiana.raw	0/0	1.51687	0	0.0004126
False	High	Sequest HT (A2)	Unambiguous	VYEMVNYLNTK		False	True	False	1	1	S94OB2	S94OB2	0	2	0.0906	0	1	1	687.344	1373.68	2.28415	0.00156884	HCD	MS2	34.8481	50	55.7885	25711	180918_AB_Venom_Naja_oxiana.raw	0/0	2.87339	0	5.125e-08
False	High	Sequest HT (A2)	Unambiguous	LSGcWPYFK	C4(Carbamidomethyl)	False	True	False	1	1	S94OB2	S94OB2	0	2	0.7331	0	1	1	579.276	1157.54	0.0169958	9.83672e-06	HCD	MS2	6.38807	18.5809	55.7348	25683	180918_AB_Venom_Naja_oxiana.raw	0/0	2.95742	0	1.91e-05
False	High	Sequest HT (A2)	Unambiguous	ADVTFDSNTAFESLVVSPDKK		True	False	False	1	1	V8NEU2	V8NEU2	1	3	0.8111	0	1	1	757.378	2270.12	0.00157529	1.19203e-06	HCD	MS2	0	50	55.7218	25676	180918_AB_Venom_Naja_oxiana.raw	0/0	5.60822	0	1.282e-14
False	High	Sequest HT (A2)	Unambiguous	kScWGPYFK	N-Term(Prot)(Acetyl); C3(Carbamidomethyl)	False	True	False	1	1	S94OB2	S94OB2	1	2	0.3483	0	1	1	607.786	1214.56	-1.07261	-0.000651377	HCD	MS2	28.6604	50	55.7119	25671	180918_AB_Venom_Naja_oxiana.raw	0/0	1.77787	0	0.0003285
False	High	Sequest HT (A2)	Rejected	LLVFLDYSVNK		False	True	False	1	1	S94OB2	S94OB2	0	3		0.0082	2	2	437.583	1310.73	-0.688979	-0.000301023	HCD	MS2	45.5038	50	55.6918	25660	180918_AB_Venom_Naja_oxiana.raw	0/0	2.42103	0	7.558e-06
False	High	Sequest HT (A2)	Selected	LLVFLDYDKGK		False	True	False	1	1	S94OB2	S94OB2	1	3	0.0082	0	1	1	437.583	1310.73	-0.688979	-0.000301023	HCD	MS2	45.5038	50	55.6918	25660	180918_AB_Venom_Naja_oxiana.raw	0/0	2.4448	0	1.473e-05
False	High	Sequest HT (A2)	Unambiguous	MFMVAAPHVPVKR		False	True	False	1	1	S94OB2	S94OB2	1	3	0.7746	0	1	1	494.941	1482.81	0.176331	8.71548e-05	HCD	MS2	16.2862	50	55.6819	25655	180918_AB_Venom_Naja_oxiana.raw	0/0	3.55311	0	1.809e-08
False	High	Sequest HT (A2)	Unambiguous	MFMVAAPHVPVK		False	True	False	1	2	S94OB2	S94OB2; S94OB2	0	3	0.806	0	1	1	442.907	1326.71	-0.327289	-0.000144739	HCD	MS2	26.1386	50	55.6804	25654	180918_AB_Venom_Naja_oxiana.raw	0/0	2.68369	0	1.799e-07
False	High	Sequest HT (A2)	Unambiguous	VDLGcAATcPTVK	C5(Carbamidomethyl); C9(Carbamidomethyl)	False	True	False	1	2	S94OB2	S94OB2; S94OB2	0	2	0.7715	0	1	1	696.335	1391.66	-1.87837	-0.00130703	HCD	MS2	5.87423	50	55.6791	25653	180918_AB_Venom_Naja_oxiana.raw	0/0	3.02146	0	1.769e-07
False	High	Sequest HT (A2)	Rejected	GNTVTVMQDVNLDNK		False	True	False	1	1	S94OB2	S94OB2	0	2		0	3	3	824.402	1647.8	-2.7869	-0.00229613	HCD	MS2	49.6674	50	55.6649	25645	180918_AB_Venom_Naja_oxiana.raw	0/0	1.7257	0	0.0002498
False	High	Sequest HT (A2)	Rejected	GNTVTVMENVNLDNK		False	True	False	1	1	S94OB2	S94OB2	0	2		0	2	2	824.402	1647.8	-2.7869	-0.00229613	HCD	MS2	49.6674	50	55.6649	25645	180918_AB_Venom_Naja_oxiana.raw	0/0	1.7257	0	0.0002498
False	High	Sequest HT (A2)	Selected	GNTVTVMENVLNDNK		False	False	True	1	1	S94OB2	S94OB2	0	2	0	0	1	1	824.402	1647.8	-2.7869	-0.00229613	HCD	MS2	49.6674	50	55.6649	25645	180918_AB_Venom_Naja_oxiana.raw	0/0	1.7257	0	0.0002498
False	High	Sequest HT (A2)	Unambiguous	NLYQFKDMLK		False	True	False	1	1	S94OB2	S94OB2	1	3	0.3678	0	1	1	433.897	1299.68	0.533521	0.000231135	HCD	MS2		50	55.6478	25635	180918_AB_Venom_Naja_oxiana.raw	0/0	1.74193	0	0.00124
False	High	Sequest HT (A2)	Unambiguous	LFWSPLK		True	True	True	1	2	V8P395	V8P395; S94OB2	0	2	0.4477	0	1	1	445.761	890.514	0.84974	0.000378353	HCD	MS2	18.4795	50	55.6421	25633	180918_AB_Venom_Naja_oxiana.raw	0/0	1.72358	0	0.0006319
False	High	Sequest HT (A2)	Unambiguous	FYEGNLLGK		False	True	False	1	2	S94OB2	S94OB2; S94OB2	0	2	0.5787	0	1	1	520.775	1040.54	0.881807	0.000458778	HCD	MS2	36.1203	50	55.6277	25625	180918_AB_Venom_Naja_oxiana.raw	0/0	1.78101	0	4.518e-05
False	High	Sequest HT (A2)	Selected	VADLFQATYTSGAYK		False	True	False	1	1	S94OB2	S94OB2	0	2	0.0117	0	1	1	817.909	1634.81	2.47297	0.00202141	HCD	MS2	35.5936	50	55.896	25768	180918_AB_Venom_Naja_oxiana.raw	0/0	2.57334	0	3.622e-07
False	High	Sequest HT (A2)	Rejected	kDLFQATYTGSAYK	N-Term(Prot)(Acetyl)	False	True	False	1	1	S94OB2	S94OB2	1	2		0.0117	2	2	817.909	1634.81	2.47276	0.00202124	HCD	MS2	35.5936	50	55.896	25768	180918_AB_Venom_Naja_oxiana.raw	0/0	2.53911	0	1.114e-06
False	High	Sequest HT (A2)	Rejected	kDLFQATYTSGAYK	N-Term(Prot)(Acetyl)	False	True	False	1	1	S94OB2	S94OB2	1	2		0.0117	3	3	817.909	1634.81	2.47276	0.00202124	HCD	MS2	35.5936	50	55.896	25768	180918_AB_Venom_Naja_oxiana.raw	0/0	2.5381	0	1.117e-06
False	High	Sequest HT (A2)	Unambiguous	TDRLVILGFPcNQFGK	C11(Carbamidomethyl)	True	False	False	1	1	V8P395	V8P395	1	3	0.7692	0	1	1	622.329	1864.97	0.019105	1.18768e-05	HCD	MS2	8.89924	50	55.9045	25772	180918_AB_Venom_Naja_oxiana.raw	0/0	4.29091	0	4.408e-07
False	High	Sequest HT (A2)	Unambiguous	TWcDGFcSLR	C3(Carbamidomethyl); C7(Carbamidomethyl)	False	True	False	1	1	S94OB2	S94OB2	0	2	0.6884	0	1	1	651.272	1301.54	-2.86484	-0.00186435	HCD	MS2	44.4327	50	56.101	25873	180918_AB_Venom_Naja_oxiana.raw	0/0	2.15004	0	8.956e-05
False	High	Sequest HT (A2)	Unambiguous	GGAYSYIESHPWQAGIFVK		True	False	False	1	1	V8NYC7	V8NYC7	0	3	0.6335	0	1	1	704.02	2110.04	2.4434	0.00171856	HCD	MS2	4.6444	50	56.0829	25863	180918_AB_Venom_Naja_oxiana.raw	0/0	2.80932	0	1.917e-08
False	High	Sequest HT (A2)	Unambiguous	LSGcWPYFK	C4(Carbamidomethyl)	False	True	False	1	1	S94OB2	S94OB2	0	2	0.7409	0	1	1	579.276	1157.54	-0.510285	-0.000295339	HCD	MS2	0.843206	8.98275	56.0729	25858	180918_AB_Venom_Naja_oxiana.raw	0/0	2.46824	0	3.705e-06
False	High	Sequest HT (A2)	Unambiguous	ADVTFDSNTAFESLVVSPDKK		True	False	False	1	1	V8NEU2	V8NEU2	1	3	0.8437	0	1	1	757.377	2270.12	-0.805015	-0.00060916	HCD	MS2	1.58577	50	56.0642	25854	180918_AB_Venom_Naja_oxiana.raw	0/0	5.62642	0	3.011e-13
False	High	Sequest HT (A2)	Unambiguous	LLVFLDYDK		False	True	False	1	2	S94OB2	S94OB2; S94OB2	0	2	0.627	0	1	1	563.312	1125.62	-1.92718	-0.00108464	HCD	MS2	15.3763	50	56.0585	25852	180918_AB_Venom_Naja_oxiana.raw	0/0	1.84844	0	1.893e-06
False	High	Sequest HT (A2)	Unambiguous	FYEGNLLGK		False	True	False	1	2	S94OB2	S94OB2; S94OB2	0	2	0.7167	0	1	1	520.774	1040.54	-0.40865	-0.000212609	HCD	MS2	11.7509	50	56.0571	25851	180918_AB_Venom_Naja_oxiana.raw	0/0	1.80468	0	0.0002913
False	High	Sequest HT (A2)	Unambiguous	QHSYEcSQGTLTcK	C6(Carbamidomethyl); C13(Carbamidomethyl)	False	False	True	1	1	S94OB2	S94OB2	0	2	0.8607	0	1	1	849.862	1698.72	-2.60792	-0.00221507	HCD	MS2	46.6325	50	56.0557	25850	180918_AB_Venom_Naja_oxiana.raw	0/0	2.43957	0	7.407e-08
False	High	Sequest HT (A2)	Unambiguous	MFMVAAPHVPVK		False	True	False	1	2	S94OB2	S94OB2; S94OB2	0	3	0.8237	0	1	1	442.907	1326.71	0.431794	0.000190955	HCD	MS2	7.91907	50	56.0513	25847	180918_AB_Venom_Naja_oxiana.raw	0/0	2.95371	0	5.76e-07
False	High	Sequest HT (A2)	Rejected	LLVFLDYSVNK		False	True	False	1	1	S94OB2	S94OB2	0	3		0.0275	2	2	437.583	1310.73	-0.479434	-0.000209471	HCD	MS2	35.4622	50	56.0314	25837	180918_AB_Venom_Naja_oxiana.raw	0/0	2.47833	0	2.013e-06
False	High	Sequest HT (A2)	Selected	LLVFLDYDKGK		False	True	False	1	1	S94OB2	S94OB2	1	3	0.0275	0	1	1	437.583	1310.73	-0.479434	-0.000209471	HCD	MS2	35.4622	50	56.0314	25837	180918_AB_Venom_Naja_oxiana.raw	0/0	2.55416	0	3.537e-06
False	High	Sequest HT (A2)	Unambiguous	QYFFETK		True	True	True	2	5	S94OB2; V8N4D8	V8PAN4; S94OB2; V8N4D8; S94OB2; V8NP13	0	2	0.5316	0	1	1	481.735	962.463	0.982676	0.000472894	HCD	MS2	11.7518	50	56.566	26114	180918_AB_Venom_Naja_oxiana.raw	0/0	1.58432	0	0.008148
False	High	Sequest HT (A2)	Unambiguous	VDLGcAATcPTVK	C5(Carbamidomethyl); C9(Carbamidomethyl)	False	True	False	1	2	S94OB2	S94OB2; S94OB2	0	2	0.7627	0	1	1	696.338	1391.67	2.15653	0.00150059	HCD	MS2	0	50	56.03	25836	180918_AB_Venom_Naja_oxiana.raw	0/0	2.35721	0	2.052e-06
False	High	Sequest HT (A2)	Selected	LLVFLDYDKGK		False	True	False	1	1	S94OB2	S94OB2	1	2		0.0388	2	2	655.869	1310.73	-2.93715	-0.00192491	HCD	MS2	67.8649	50	56.0043	25822	180918_AB_Venom_Naja_oxiana.raw	0/0	0.994075	0	0.002635
False	High	Sequest HT (A2)	Rejected	LLVFLDYSVNK		False	True	False	1	1	S94OB2	S94OB2	0	2	0.0388	0	1	1	655.869	1310.73	-2.93715	-0.00192491	HCD	MS2	67.8649	50	56.0043	25822	180918_AB_Venom_Naja_oxiana.raw	0/0	1.03026	0	0.001312
False	High	Sequest HT (A2)	Unambiguous	LFWSPLK		True	True	True	1	2	V8P395	V8P395; S94OB2	0	2	0.4405	0	1	1	445.761	890.514	0.438504	0.000195247	HCD	MS2	16.6415	50	55.9957	25818	180918_AB_Venom_Naja_oxiana.raw	0/0	1.67621	0	0.001555
False	High	Sequest HT (A2)	Unambiguous	YFTYLLLTK		False	False	True	1	1	S94OB2	S94OB2	0	2	0.7672	0	1	1	581.331	1161.65	-0.508692	-0.000295462	HCD	MS2	43.8239	50	55.9759	25806	180918_AB_Venom_Naja_oxiana.raw	0/0	2.32254	0	7.837e-05
False	High	Sequest HT (A2)	Unambiguous	SALTcSQPVWLLQR	C5(Carbamidomethyl)	False	True	False	1	1	S94OB2	S94OB2	0	2	0.7057	0	1	1	829.936	1658.86	-2.17932	-0.0018076	HCD	MS2	0	50	55.9428	25790	180918_AB_Venom_Naja_oxiana.raw	0/0	3.67095	0	1.278e-09
False	High	Sequest HT (A2)	Unambiguous	SALTcSQPVWLLQR	C5(Carbamidomethyl)	False	True	False	1	1	S94OB2	S94OB2	0	3	0.5773	0	1	1	553.628	1658.87	1.01359	0.000560471	HCD	MS2	34.6628	50	55.9269	25783	180918_AB_Venom_Naja_oxiana.raw	0/0	1.94309	0	0.001084
False	High	Sequest HT (A2)	Unambiguous	kDSSHWNSYcTETDTFLK	N-Term(Prot)(Acetyl); C10(Carbamidomethyl)	False	False	True	1	1	S94OB2	S94OB2	1	3	0.8778	0	1	1	754.331	2260.98	-1.45672	-0.00109787	HCD	MS2	8.95926	50	55.9218	25780	180918_AB_Venom_Naja_oxiana.raw	0/0	2.70101	0	7.157e-09
False	High	Sequest HT (A2)	Unambiguous	TLGMLMEGLK		False	True	False	1	1	S94OB2	S94OB2	0	2	0.3018	0	1	1	546.793	1092.58	-0.125299	-6.84495e-05	HCD	MS2	42.7667	50	55.9161	25778	180918_AB_Venom_Naja_oxiana.raw	0/0	1.68789	0	0.00388
False	High	Sequest HT (A2)	Unambiguous	cFLTPDLTSK	C1(Carbamidomethyl)	False	True	True	1	2	S94OB2	S94OB2; S94OB2	0	2	0.6195	0	1	1	591.299	1181.59	3.82025	0.00225698	HCD	MS2	50.8133	50	55.9132	25776	180918_AB_Venom_Naja_oxiana.raw	0/0	2.26054	0	4.94e-06
False	High	Sequest HT (A2)	Unambiguous	KLVPLFSK		False	True	False	1	2	S94OB2	S94OB2; S94OB2	1	2	0.4375	0	1	1	466.302	931.597	-0.190364	-8.86711e-05	HCD	MS2	22.74	50	55.906	25773	180918_AB_Venom_Naja_oxiana.raw	0/0	2.715	0	0.0004017
False	High	Sequest HT (A2)	Unambiguous	MFMVAAPHVPVKR		False	True	False	1	1	S94OB2	S94OB2	1	3	0.7399	0	1	1	494.94	1482.81	-0.935041	-0.000462162	HCD	MS2	0	50	56.0285	25835	180918_AB_Venom_Naja_oxiana.raw	0/0	3.23491	0	1.445e-08
False	High	Sequest HT (A2)	Unambiguous	GcLDVcPKDSLLVK	C2(Carbamidomethyl); C6(Carbamidomethyl)	False	False	True	1	1	S94OB2	S94OB2	1	3	0.5776	0	1	1	535.279	1603.82	3.41571	0.00182606	HCD	MS2	24.8845	50	56.5866	26124	180918_AB_Venom_Naja_oxiana.raw	0/0	2.32043	0	0.0005142
False	High	Sequest HT (A2)	Unambiguous	KLVPLFSK		False	True	False	1	2	S94OB2	S94OB2; S94OB2	1	2	0.4712	0	1	1	466.303	931.598	0.53032	0.000247022	HCD	MS2	20.6124	50	56.5951	26128	180918_AB_Venom_Naja_oxiana.raw	0/0	2.94937	0	0.0001724
False	High	Sequest HT (A2)	Unambiguous	kDSSHWNSYcTETDTFLK	N-Term(Prot)(Acetyl); C10(Carbamidomethyl)	False	False	True	1	1	S94OB2	S94OB2	1	3	0.821	0	1	1	754.333	2260.98	0.972828	0.000733182	HCD	MS2	0	50	56.5967	26129	180918_AB_Venom_Naja_oxiana.raw	0/0	3.5241	0	2.304e-08
False	High	Sequest HT (A2)	Unambiguous	ADVTFDSNTAFESLVVSPDKK		True	False	False	1	1	V8NEU2	V8NEU2	1	3	0.7754	0	1	1	757.378	2270.12	0.808165	0.000611544	HCD	MS2	2.55453	50	57.0907	26403	180918_AB_Venom_Naja_oxiana.raw	0/0	5.61307	0	1.094e-14
False	High	Sequest HT (A2)	Unambiguous	VLEGLQcWSLYMSSNAR	C7(Carbamidomethyl)	False	True	False	1	1	S94OB2	S94OB2	0	3	0.2698	0	1	1	671.986	2013.94	-4.44064	-0.00298108	HCD	MS2	30.3141	50	57.0736	26393	180918_AB_Venom_Naja_oxiana.raw	0/0	1.89147	0	0.002327
False	High	Sequest HT (A2)	Unambiguous	MFMVAAPHVPVK		False	True	False	1	2	S94OB2	S94OB2; S94OB2	0	3	0.7739	0	1	1	442.907	1326.71	1.19088	0.000526648	HCD	MS2	19.5179	50	57.0707	26391	180918_AB_Venom_Naja_oxiana.raw	0/0	2.61096	0	5.953e-08
False	High	Sequest HT (A2)	Unambiguous	MFMVAAPHVPVKR		False	True	False	1	1	S94OB2	S94OB2	1	3	0.784	0	1	1	494.942	1482.81	2.89302	0.00142993	HCD	MS2	11.6637	50	57.0649	26389	180918_AB_Venom_Naja_oxiana.raw	0/0	3.74507	0	5.638e-10
False	High	Sequest HT (A2)	Unambiguous	VDLGcAATcPTVK	C5(Carbamidomethyl); C9(Carbamidomethyl)	False	True	False	1	2	S94OB2	S94OB2; S94OB2	0	2	0.6578	0	1	1	696.337	1391.67	0.577657	0.000401952	HCD	MS2	11.6744	50	57.0636	26388	180918_AB_Venom_Naja_oxiana.raw	0/0	3.38976	0	1.047e-08
False	High	Sequest HT (A2)	Rejected	LLVFLDYSVNK		False	True	False	1	1	S94OB2	S94OB2	0	3		0.0433	2	2	437.584	1310.74	1.19693	0.000522951	HCD	MS2	50.7483	46.4374	57.0622	26387	180918_AB_Venom_Naja_oxiana.raw	0/0	2.4318	0	2.722e-05
False	High	Sequest HT (A2)	Selected	LLVFLDYDKGK		False	True	False	1	1	S94OB2	S94OB2	1	3	0.0433	0	1	1	437.584	1310.74	1.19693	0.000522951	HCD	MS2	50.7483	46.4374	57.0622	26387	180918_AB_Venom_Naja_oxiana.raw	0/0	2.53602	0	4.375e-05
False	High	Sequest HT (A2)	Unambiguous	NLYQFKDMLK		False	True	False	1	1	S94OB2	S94OB2	1	3	0.4354	0	1	1	433.897	1299.68	0.96932	0.000419934	HCD	MS2	61.1672	50	57.048	26379	180918_AB_Venom_Naja_oxiana.raw	0/0	2.08855	0	4.383e-05
False	High	Sequest HT (A2)	Unambiguous	ALALcFQAPYDDNDYNLDLK	C5(Carbamidomethyl)	False	False	True	1	1	S94OB2	S94OB2	0	2	0.799	0	1	1	1180.06	2359.11	6.11594	0.00721402	HCD	MS2	26.7572	43.9523	57.0466	26378	180918_AB_Venom_Naja_oxiana.raw	0/0	3.98453	0	3.668e-12
False	High	Sequest HT (A2)	Unambiguous	LFWSPLK		True	True	True	1	2	V8P395	V8P395; S94OB2	0	2	0.4133	0	1	1	445.761	890.514	0.781201	0.000347835	HCD	MS2	12.1497	50	57.0451	26377	180918_AB_Venom_Naja_oxiana.raw	0/0	1.50298	0	0.002903
False	High	Sequest HT (A2)	Rejected	MEWYPEAAGQDTR		False	True	False	1	1	S94OB2	S94OB2	0	2		0.0197	2	2	777.334	1553.66	-4.66594	-0.00362466	HCD	MS2	32.6444	50	57.0394	26375	180918_AB_Venom_Naja_oxiana.raw	0/0	1.99014	0	0.0002211
False	High	Sequest HT (A2)	Selected	MEWYPEAASDQAR		False	True	False	1	1	S94OB2	S94OB2	0	2	0.0197	0	1	1	777.334	1553.66	-4.66594	-0.00362466	HCD	MS2	32.6444	50	57.0394	26375	180918_AB_Venom_Naja_oxiana.raw	0/0	2.03268	0	0.0002012
False	High	Sequest HT (A2)	Unambiguous	MFMVAAPHVPVKR		False	True	False	1	1	S94OB2	S94OB2	1	2	0.6364	0	1	1	741.908	1482.81	1.13212	0.00083936	HCD	MS2	53.3405	50	57.0324	26370	180918_AB_Venom_Naja_oxiana.raw	0/0	1.65109	0	0.0008689
False	High	Sequest HT (A2)	Unambiguous	LDTAcVcVLTK	C5(Carbamidomethyl); C7(Carbamidomethyl)	False	True	False	2	3	S94OB2; S94OB2	S94OB2; S94OB2; S94OB2	0	2	0.61	0	1	1	640.325	1279.64	3.24736	0.00207772	HCD	MS2	0	50	57.0223	26365	180918_AB_Venom_Naja_oxiana.raw	0/0	3.40599	0	8.927e-08
False	High	Sequest HT (A2)	Unambiguous	ALALcFQAPYDDNDYNLDLK	C5(Carbamidomethyl)	False	False	True	1	1	S94OB2	S94OB2	0	3	0.7431	0	1	1	787.04	2359.11	6.05849	0.00476418	HCD	MS2	25.9836	8.35989	57.0121	26360	180918_AB_Venom_Naja_oxiana.raw	0/0	5.40587	0	8.721e-10
False	High	Sequest HT (A2)	Unambiguous	cFLTPDLTSK	C1(Carbamidomethyl)	False	True	True	1	2	S94OB2	S94OB2; S94OB2	0	2	0.6912	0	1	1	591.299	1181.59	2.47722	0.00146352	HCD	MS2	56.5413	39.7158	56.9876	26345	180918_AB_Venom_Naja_oxiana.raw	0/0	2.71569	0	0.0001275
False	High	Sequest HT (A2)	Unambiguous	LGQVSGLALDPNNNLVIFHR		True	False	False	1	1	V8PCI9	V8PCI9	0	3	0.6752	0	1	1	726.401	2177.19	3.12517	0.00226802	HCD	MS2	79.238	50	56.9729	26337	180918_AB_Venom_Naja_oxiana.raw	0/0	2.34103	0	9.246e-06
False	High	Sequest HT (A2)	Unambiguous	SLFGVTTEDcPDGQNLcFK	C10(Carbamidomethyl); C17(Carbamidomethyl)	False	False	True	1	1	S94OB2	S94OB2	0	3	0.3004	0	1	1	729.998	2187.98	4.55126	0.00331934	HCD	MS2	23.4859	50	56.9701	26335	180918_AB_Venom_Naja_oxiana.raw	0/0	2.62618	0	3.981e-06
False	High	Sequest HT (A2)	Unambiguous	VLEGLQcWSLYMSSNAR	C7(Carbamidomethyl)	False	True	False	1	1	S94OB2	S94OB2	0	2	0.2486	0	1	1	1007.47	2013.94	-6.73724	-0.00678423	HCD	MS2	19.085	50	56.9558	26327	180918_AB_Venom_Naja_oxiana.raw	0/0	1.76773	0	0.001113
False	High	Sequest HT (A2)	Unambiguous	TLGMLMEGLK		False	True	False	1	1	S94OB2	S94OB2	0	2	0.3469	0	1	1	546.793	1092.58	-0.125299	-6.84495e-05	HCD	MS2	83.4177	50	56.9487	26322	180918_AB_Venom_Naja_oxiana.raw	0/0	2.45448	0	2.573e-06
False	High	Sequest HT (A2)	Unambiguous	kDSSHWNSYcTETDTFLK	N-Term(Prot)(Acetyl); C10(Carbamidomethyl)	False	False	True	1	1	S94OB2	S94OB2	1	3	0.8148	0	1	1	754.332	2260.98	0.00100841	7.6e-07	HCD	MS2	25.0435	50	56.9386	26317	180918_AB_Venom_Naja_oxiana.raw	0/0	3.50573	0	6.688e-09
False	High	Sequest HT (A2)	Unambiguous	YTSYEcSQGTLTcK	C6(Carbamidomethyl); C13(Carbamidomethyl)	False	True	False	1	1	S94OB2	S94OB2	0	2	0.8428	0	1	1	849.358	1697.71	-2.88963	-0.00245289	HCD	MS2	38.3138	50	57.1008	26408	180918_AB_Venom_Naja_oxiana.raw	0/0	2.28735	0	1.466e-08
False	High	Sequest HT (A2)	Unambiguous	LSGcWPYFK	C4(Carbamidomethyl)	False	True	False	1	1	S94OB2	S94OB2	0	2	0.7352	0	1	1	579.275	1157.54	-1.03757	-0.000600515	HCD	MS2	1.70252	13.5181	57.1136	26415	180918_AB_Venom_Naja_oxiana.raw	0/0	2.86532	0	2.182e-05
False	High	Sequest HT (A2)	Unambiguous	DYQEYLLR		False	True	False	1	1	S94OB2	S94OB2	0	2	0.623	0	1	1	550.274	1099.54	-1.60412	-0.000881899	HCD	MS2	39.1206	50	57.1151	26416	180918_AB_Venom_Naja_oxiana.raw	0/0	1.22149	0	0.002611
False	High	Sequest HT (A2)	Unambiguous	DKcTPDLTSK	C3(Carbamidomethyl)	False	False	True	1	1	S94OB2	S94OB2	1	2	0.5699	0	1	1	582.787	1164.57	9.58311	0.00558004	HCD	MS2	44.15	50	57.1237	26420	180918_AB_Venom_Naja_oxiana.raw	0/0	2.79446	0	8.505e-05
False	High	Sequest HT (A2)	Unambiguous	GcLDVcPKDSLLVK	C2(Carbamidomethyl); C6(Carbamidomethyl)	False	False	True	1	1	S94OB2	S94OB2	1	3	0.616	0	1	1	535.279	1603.82	2.50237	0.00133778	HCD	MS2	50.8318	50	57.3249	26532	180918_AB_Venom_Naja_oxiana.raw	0/0	2.37164	0	2.985e-05
False	High	Sequest HT (A2)	Unambiguous	LGQVSGLALDPNNNLVIFHR		True	False	False	1	1	V8PCI9	V8PCI9	0	3	0.6743	0	1	1	726.4	2177.19	1.69543	0.00123042	HCD	MS2	27.7323	50	57.3221	26530	180918_AB_Venom_Naja_oxiana.raw	0/0	3.04295	0	1.355e-08
False	High	Sequest HT (A2)	Unambiguous	SLFGVTTEDcPDGQNLcFK	C10(Carbamidomethyl); C17(Carbamidomethyl)	False	False	True	1	1	S94OB2	S94OB2	0	3	0.1956	0	1	1	730	2187.99	8.3172	0.00606592	HCD	MS2	37.517	50	57.3149	26525	180918_AB_Venom_Naja_oxiana.raw	0/0	2.70537	0	3.015e-05
False	High	Sequest HT (A2)	Unambiguous	ESFLFTLTR		True	False	False	1	1	V8ND09	V8ND09	0	2	0.6557	0	1	1	557.301	1113.59	0.687909	0.000383025	HCD	MS2	43.1059	50	57.3005	26519	180918_AB_Venom_Naja_oxiana.raw	0/0	2.12403	0	4.08e-05
False	High	Sequest HT (A2)	Unambiguous	APTAFQFSScSLR	C10(Carbamidomethyl)	False	True	False	1	1	S94OB2	S94OB2	0	2	0.0526	0	1	1	736.355	1471.7	1.77726	0.00130779	HCD	MS2	62.8118	50	57.2991	26518	180918_AB_Venom_Naja_oxiana.raw	0/0	2.0854	0	0.0003217
False	High	Sequest HT (A2)	Unambiguous	QYFFETK		True	True	True	2	5	S94OB2; V8N4D8	V8PAN4; S94OB2; V8N4D8; S94OB2; V8NP13	0	2	0.5033	0	1	1	481.735	962.464	1.80708	0.000869623	HCD	MS2	51.0879	50	57.2891	26513	180918_AB_Venom_Naja_oxiana.raw	0/0	1.50667	0	0.001016
False	High	Sequest HT (A2)	Unambiguous	kDSSHWNSYcTETDTFLK	N-Term(Prot)(Acetyl); C10(Carbamidomethyl)	False	False	True	1	1	S94OB2	S94OB2	1	3	0.8584	0	1	1	754.33	2260.98	-2.59051	-0.00195237	HCD	MS2	12.3551	50	57.2876	26512	180918_AB_Venom_Naja_oxiana.raw	0/0	3.39498	0	5.083e-08
False	High	Sequest HT (A2)	Unambiguous	AVmTTELcPDSWYFcYK	M3(Oxidation); C8(Carbamidomethyl); C15(Carbamidomethyl)	False	True	False	1	1	S94OB2	S94OB2	0	2	0.4865	0	1	1	1093.95	2186.9	-9.49717	-0.0103848	HCD	MS2	0	50	57.2713	26503	180918_AB_Venom_Naja_oxiana.raw	0/0	1.4764	0	0.001297
False	High	Sequest HT (A2)	Unambiguous	LTcLLcPEK	C3(Carbamidomethyl); C6(Carbamidomethyl)	False	True	False	1	2	S94OB2	S94OB2; S94OB2	0	2	0.6128	0	1	1	567.289	1133.57	1.87951	0.00106528	HCD	MS2	27.8238	50	57.2642	26498	180918_AB_Venom_Naja_oxiana.raw	0/0	2.65727	0	2.836e-05
False	High	Sequest HT (A2)	Unambiguous	FYEGNLLGK		False	True	False	1	2	S94OB2	S94OB2; S94OB2	0	2	0.6797	0	1	1	520.775	1040.54	0.764493	0.000397743	HCD	MS2	37.3569	50	57.2427	26487	180918_AB_Venom_Naja_oxiana.raw	0/0	1.53416	0	0.001472
False	High	Sequest HT (A2)	Unambiguous	QYFFETK		True	True	True	2	5	S94OB2; V8N4D8	V8PAN4; S94OB2; V8N4D8; S94OB2; V8NP13	0	2	0.5238	0	1	1	481.735	962.463	0.919261	0.000442377	HCD	MS2	22.8352	50	56.9244	26309	180918_AB_Venom_Naja_oxiana.raw	0/0	1.46678	0	0.001736
False	High	Sequest HT (A2)	Unambiguous	LLVFLDYDK		False	True	False	1	2	S94OB2	S94OB2; S94OB2	0	2	0.7031	0	1	1	563.315	1125.62	4.03742	0.0022723	HCD	MS2	54.5336	50	57.2399	26485	180918_AB_Venom_Naja_oxiana.raw	0/0	1.92487	0	7.598e-06
False	High	Sequest HT (A2)	Rejected	WHMLVGPR		False	True	False	0	1		S94OB2	0	2		0	2	2	498.267	995.526	1.75061	0.000871385	HCD	MS2	13.815	50	57.2142	26471	180918_AB_Venom_Naja_oxiana.raw	0/0	1.77826	0	0.00579
False	High	Sequest HT (A2)	Selected	WHMLVPGR		False	True	False	1	2	S94OB2	S94OB2; S94OB2	0	2	0	0	1	1	498.267	995.526	1.75061	0.000871385	HCD	MS2	13.815	50	57.2142	26471	180918_AB_Venom_Naja_oxiana.raw	0/0	1.77826	0	0.00579
False	High	Sequest HT (A2)	Unambiguous	VLFDLDGK		False	True	False	1	1	S94OB2	S94OB2	0	2	0.1095	0	1	1	453.751	906.494	1.19005	0.000539387	HCD	MS2	26.6661	50	57.2128	26470	180918_AB_Venom_Naja_oxiana.raw	0/0	2.00964	0	0.0007168
False	High	Sequest HT (A2)	Unambiguous	TFVTADYVLVcTSSR	C11(Carbamidomethyl)	False	True	False	1	1	S94OB2	S94OB2	0	2	0.0571	0	1	1	859.923	1718.84	-1.53492	-0.00131915	HCD	MS2	0	50	57.2056	26467	180918_AB_Venom_Naja_oxiana.raw	0/0	2.10359	0	5.319e-06
False	High	Sequest HT (A2)	Unambiguous	VYEMVNYLNTK		False	True	False	1	1	S94OB2	S94OB2	0	2	0.0793	0	1	1	687.343	1373.68	1.66211	0.0011416	HCD	MS2	14.874	50	57.1971	26461	180918_AB_Venom_Naja_oxiana.raw	0/0	2.89967	0	7.657e-07
False	High	Sequest HT (A2)	Unambiguous	AAmWDFADYGcYcGR	M3(Oxidation); C11(Carbamidomethyl); C13(Carbamidomethyl)	False	False	True	1	1	S94OB2	S94OB2	0	2	1	0	1	1	929.851	1858.69	-2.24331	-0.00208482	HCD	MS2	23.1449	50	57.1713	26447	180918_AB_Venom_Naja_oxiana.raw	0/0	3.30199	0	2.474e-11
False	High	Sequest HT (A2)	Unambiguous	VNDDYLLWGSR		False	True	False	1	1	S94OB2	S94OB2	0	2	0.634	0	1	1	669.33	1337.65	2.95344	0.00197533	HCD	MS2	47.0695	50	57.1571	26439	180918_AB_Venom_Naja_oxiana.raw	0/0	1.53359	0	6.184e-06
False	High	Sequest HT (A2)	Unambiguous	FLYGGcNNANR	C6(Carbamidomethyl)	False	True	False	1	1	S94OB2	S94OB2	0	2	0.1279	0	1	1	643.295	1285.58	6.5799	0.00422948	HCD	MS2	65.7439	50	57.145	26433	180918_AB_Venom_Naja_oxiana.raw	0/0	1.71628	0	0.0061
False	High	Sequest HT (A2)	Unambiguous	LGDKVTFGcDYGFR	C9(Carbamidomethyl)	False	True	False	1	1	S94OB2	S94OB2	1	3	0.2112	0	1	1	545.594	1634.77	2.0557	0.00112019	HCD	MS2	64.4763	50	57.1365	26427	180918_AB_Venom_Naja_oxiana.raw	0/0	2.31549	0	1.598e-06
False	High	Sequest HT (A2)	Unambiguous	NSGTPVDDLDR		False	True	False	1	1	S94OB2	S94OB2	0	2	0.178	0	1	1	594.78	1188.55	3.08058	0.00183071	HCD	MS2	21.8513	50	57.1294	26422	180918_AB_Venom_Naja_oxiana.raw	0/0	3.09396	0	3.785e-05
False	High	Sequest HT (A2)	Unambiguous	LLVFLDYDKGK		False	True	False	1	1	S94OB2	S94OB2	1	2	0.1429	0	1	1	655.871	1310.73	-0.981397	-0.000643176	HCD	MS2	47.6257	50	57.2284	26479	180918_AB_Venom_Naja_oxiana.raw	0/0	2.17236	0	0.0004083
False	High	Sequest HT (A2)	Unambiguous	DKcTPDLTSK	C3(Carbamidomethyl)	False	False	True	1	1	S94OB2	S94OB2	1	2	0.6217	0	1	1	582.784	1164.56	3.92276	0.00228414	HCD	MS2	32.2495	50	55.6263	25624	180918_AB_Venom_Naja_oxiana.raw	0/0	2.30385	0	0.001206
False	High	Sequest HT (A2)	Unambiguous	LTcLLcPEK	C3(Carbamidomethyl); C6(Carbamidomethyl)	False	True	False	1	2	S94OB2	S94OB2; S94OB2	0	2	0.6054	0	1	1	567.289	1133.57	1.01801	0.000576995	HCD	MS2	3.96171	50	56.9172	26306	180918_AB_Venom_Naja_oxiana.raw	0/0	2.60887	0	6.467e-05
False	High	Sequest HT (A2)	Rejected	DcPDGHVYcTK	C2(Carbamidomethyl); C9(Carbamidomethyl)	False	True	False	1	1	S94OB2	S94OB2	0	3		0	2	2	451.185	1351.54	0.259015	0.00011669	HCD	MS2	74.3612	50	56.8825	26286	180918_AB_Venom_Naja_oxiana.raw	0/0	1.89919	0	0.000709
False	High	Sequest HT (A2)	Unambiguous	VLEGLQcWSLYMSSNAR	C7(Carbamidomethyl)	False	True	False	1	1	S94OB2	S94OB2	0	3	0.2267	0	1	1	671.99	2013.95	1.10538	0.000742063	HCD	MS2	60.7913	50	56.7236	26200	180918_AB_Venom_Naja_oxiana.raw	0/0	1.72158	0	0.001665
False	High	Sequest HT (A2)	Unambiguous	MFMVAAPHVPVKR		False	True	False	1	1	S94OB2	S94OB2	1	3	0.8064	0	1	1	494.941	1482.81	0.917245	0.000453366	HCD	MS2	20.6562	50	56.7208	26198	180918_AB_Venom_Naja_oxiana.raw	0/0	3.76864	0	1.642e-08
False	High	Sequest HT (A2)	Unambiguous	VDLGcAATcPTVK	C5(Carbamidomethyl); C9(Carbamidomethyl)	False	True	False	1	2	S94OB2	S94OB2; S94OB2	0	2	0.6847	0	1	1	696.337	1391.67	0.489941	0.000340917	HCD	MS2	0	50	56.7194	26197	180918_AB_Venom_Naja_oxiana.raw	0/0	2.94633	0	1.487e-08
False	High	Sequest HT (A2)	Rejected	LLVFLDYSVNK		False	True	False	1	1	S94OB2	S94OB2	0	3		0.0325	2	2	437.583	1310.74	0.358746	0.00015674	HCD	MS2	52.4533	50	56.7166	26195	180918_AB_Venom_Naja_oxiana.raw	0/0	2.38353	0	1.024e-05
False	High	Sequest HT (A2)	Selected	LLVFLDYDKGK		False	True	False	1	1	S94OB2	S94OB2	1	3	0.0325	0	1	1	437.583	1310.74	0.358746	0.00015674	HCD	MS2	52.4533	50	56.7166	26195	180918_AB_Venom_Naja_oxiana.raw	0/0	2.46313	0	1.321e-05
False	High	Sequest HT (A2)	Unambiguous	DKcTPDLTSK	C3(Carbamidomethyl)	False	False	True	1	1	S94OB2	S94OB2	1	2	0.5802	0	1	1	582.784	1164.56	4.34204	0.00252828	HCD	MS2	28.8844	24.2662	56.7151	26194	180918_AB_Venom_Naja_oxiana.raw	0/0	2.11904	0	0.005536
False	High	Sequest HT (A2)	Unambiguous	SSTPLQccSTDNcNPmVVR	C7(Carbamidomethyl); C8(Carbamidomethyl); C13(Carbamidomethyl); M16(Oxidation)	False	True	False	1	1	S94OB2	S94OB2	0	2	0.0537	0	1	1	1121.47	2241.94	0.571688	0.000640843	HCD	MS2	0	50	56.7094	26192	180918_AB_Venom_Naja_oxiana.raw	0/0	1.48779	0	0.0003503
False	High	Sequest HT (A2)	Unambiguous	NLYQFKDMLK		False	True	False	1	1	S94OB2	S94OB2	1	3	0.3989	0	1	1	433.897	1299.68	0.335336	0.000145276	HCD	MS2	18.3002	50	56.7023	26187	180918_AB_Venom_Naja_oxiana.raw	0/0	1.78465	0	0.002248
False	High	Sequest HT (A2)	Unambiguous	APTAFQFSScSLR	C10(Carbamidomethyl)	False	True	False	1	1	S94OB2	S94OB2	0	2	0.0989	0	1	1	736.354	1471.7	0.781914	0.000575372	HCD	MS2	0	50	56.6995	26185	180918_AB_Venom_Naja_oxiana.raw	0/0	1.82244	0	0.0001358
False	High	Sequest HT (A2)	Unambiguous	ALALcFQAPYDDNDYNLDLK	C5(Carbamidomethyl)	False	False	True	1	1	S94OB2	S94OB2	0	2	0.7876	0	1	1	1180.05	2359.1	4.04615	0.00477262	HCD	MS2	11.2113	18.8409	56.698	26184	180918_AB_Venom_Naja_oxiana.raw	0/0	3.85977	0	3.332e-10
False	High	Sequest HT (A2)	Unambiguous	DYQEYLLR		False	True	False	1	1	S94OB2	S94OB2	0	2	0.6316	0	1	1	550.273	1099.54	-1.93718	-0.001065	HCD	MS2	65.4907	50	56.6967	26183	180918_AB_Venom_Naja_oxiana.raw	0/0	1.52297	0	0.0004685
False	High	Sequest HT (A2)	Unambiguous	LFWSPLK		True	True	True	1	2	V8P395	V8P395; S94OB2	0	2	0.4602	0	1	1	445.761	890.514	1.05536	0.000469905	HCD	MS2	11.9923	50	56.6952	26182	180918_AB_Venom_Naja_oxiana.raw	0/0	1.756	0	0.00218
False	High	Sequest HT (A2)	Unambiguous	AVmTTELcPDSWYFcYK	M3(Oxidation); C8(Carbamidomethyl); C15(Carbamidomethyl)	False	True	False	1	1	S94OB2	S94OB2	0	2	0.6379	0	1	1	1093.96	2186.9	-8.60408	-0.00940823	HCD	MS2	50.704	50	56.6881	26179	180918_AB_Venom_Naja_oxiana.raw	0/0	1.74279	0	8.348e-06
False	High	Sequest HT (A2)	Unambiguous	LDTAcVcVLTK	C5(Carbamidomethyl); C7(Carbamidomethyl)	False	True	False	2	3	S94OB2; S94OB2	S94OB2; S94OB2; S94OB2	0	2	0.6278	0	1	1	640.324	1279.64	1.81644	0.00116219	HCD	MS2	18.2434	50	56.6824	26175	180918_AB_Venom_Naja_oxiana.raw	0/0	3.09225	0	1.785e-08
False	High	Sequest HT (A2)	Unambiguous	ALALcFQAPYDDNDYNLDLK	C5(Carbamidomethyl)	False	False	True	1	1	S94OB2	S94OB2	0	3	0.7544	0	1	1	787.039	2359.1	4.739	0.00372658	HCD	MS2	17.811	4.22921	56.6695	26168	180918_AB_Venom_Naja_oxiana.raw	0/0	5.65568	0	2.165e-09
False	High	Sequest HT (A2)	Rejected	MEWYPEAAGQDTR		False	True	False	1	1	S94OB2	S94OB2	0	2		0.0221	2	2	777.336	1553.66	-2.62315	-0.00203775	HCD	MS2	39.7817	50	56.6351	26150	180918_AB_Venom_Naja_oxiana.raw	0/0	1.77297	0	0.0003292
False	High	Sequest HT (A2)	Selected	MEWYPEAASDQAR		False	True	False	1	1	S94OB2	S94OB2	0	2	0.0221	0	1	1	777.336	1553.66	-2.62315	-0.00203775	HCD	MS2	39.7817	50	56.6351	26150	180918_AB_Venom_Naja_oxiana.raw	0/0	1.8081	0	0.0003048
False	High	Sequest HT (A2)	Unambiguous	cFLTPDLTSK	C1(Carbamidomethyl)	False	True	True	1	2	S94OB2	S94OB2; S94OB2	0	2	0.653	0	1	1	591.299	1181.59	3.3037	0.00195181	HCD	MS2	49.8867	45.7613	56.6267	26144	180918_AB_Venom_Naja_oxiana.raw	0/0	2.6789	0	7.244e-06
False	High	Sequest HT (A2)	Unambiguous	YNcPLDWLPK	C3(Carbamidomethyl)	False	False	True	1	1	S94OB2	S94OB2	0	2	0.766	0	1	1	653.319	1305.63	0.237833	0.000155261	HCD	MS2	6.46289	49.1408	56.618	26140	180918_AB_Venom_Naja_oxiana.raw	0/0	3.11712	0	1.607e-06
False	High	Sequest HT (A2)	Unambiguous	LWNYFHSTLLPK		False	False	True	1	1	S94OB2	S94OB2	0	3	0.4438	0	1	1	506.942	1518.81	0.205115	0.000103843	HCD	MS2	46.7237	50	56.5994	26131	180918_AB_Venom_Naja_oxiana.raw	0/0	1.60022	0	0.0001433
False	High	Sequest HT (A2)	Unambiguous	TDRLVILGFPcNQFGK	C11(Carbamidomethyl)	True	False	False	1	1	V8P395	V8P395	1	3	0.7412	0	1	1	622.33	1864.97	0.313649	0.000194982	HCD	MS2	39.7685	50	56.5981	26130	180918_AB_Venom_Naja_oxiana.raw	0/0	3.12505	0	6.901e-05
False	High	Sequest HT (A2)	Unambiguous	MFMVAAPHVPVK		False	True	False	1	2	S94OB2	S94OB2; S94OB2	0	3	0.7985	0	1	1	442.908	1326.71	1.46691	0.000648718	HCD	MS2	17.8162	50	56.7307	26203	180918_AB_Venom_Naja_oxiana.raw	0/0	2.73291	0	2.153e-08
False	High	Sequest HT (A2)	Unambiguous	YTSYEcSQGTLTcK	C6(Carbamidomethyl); C13(Carbamidomethyl)	False	True	False	1	1	S94OB2	S94OB2	0	2	0.8595	0	1	1	849.363	1697.72	2.43117	0.00206371	HCD	MS2	69.0305	50	56.7408	26208	180918_AB_Venom_Naja_oxiana.raw	0/0	2.98564	0	1.329e-11
False	High	Sequest HT (A2)	Unambiguous	ADVTFDSNTAFESLVVSPDKK		True	False	False	1	1	V8NEU2	V8NEU2	1	3	0.6219	0	1	1	757.378	2270.12	0.162893	0.000123262	HCD	MS2	0	39.7843	56.7421	26209	180918_AB_Venom_Naja_oxiana.raw	0/0	3.64854	0	8.001e-07
False	High	Sequest HT (A2)	Unambiguous	LSGcWPYFK	C4(Carbamidomethyl)	False	True	False	1	1	S94OB2	S94OB2	0	2	0.7343	0	1	1	579.277	1157.55	1.07156	0.000620188	HCD	MS2	2.26292	21.1368	56.7755	26228	180918_AB_Venom_Naja_oxiana.raw	0/0	2.86183	0	6.015e-05
False	High	Sequest HT (A2)	Selected	DcPDGHVcYTK	C2(Carbamidomethyl); C8(Carbamidomethyl)	False	True	False	1	1	S94OB2	S94OB2	0	3	0	0	1	1	451.185	1351.54	0.259015	0.00011669	HCD	MS2	74.3612	50	56.8825	26286	180918_AB_Venom_Naja_oxiana.raw	0/0	1.90262	0	0.0007031
False	High	Sequest HT (A2)	Rejected	kDLFQATYTYR	N-Term(Prot)(Acetyl)	False	True	False	1	1	S94OB2	S94OB2	1	2		0	2	2	724.364	1447.72	-0.337762	-0.000244493	HCD	MS2	48.3544	50	56.881	26285	180918_AB_Venom_Naja_oxiana.raw	0/0	1.61585	0	0.0002859
False	High	Sequest HT (A2)	Selected	VADLFQATYTYR		False	True	False	1	1	S94OB2	S94OB2	0	2	0	0	1	1	724.364	1447.72	-0.337527	-0.000244323	HCD	MS2	48.3544	50	56.881	26285	180918_AB_Venom_Naja_oxiana.raw	0/0	1.61585	0	8.628e-05
False	High	Sequest HT (A2)	Rejected	LLVFLDYSVNK		False	True	False	1	1	S94OB2	S94OB2	0	2		0.0391	2	2	655.87	1310.73	-2.65776	-0.00174181	HCD	MS2	70.1048	50	56.8723	26281	180918_AB_Venom_Naja_oxiana.raw	0/0	2.20524	0	2.391e-07
False	High	Sequest HT (A2)	Selected	LLVFLDYDKGK		False	True	False	1	1	S94OB2	S94OB2	1	2	0.0391	0	1	1	655.87	1310.73	-2.65776	-0.00174181	HCD	MS2	70.1048	50	56.8723	26281	180918_AB_Venom_Naja_oxiana.raw	0/0	2.29944	0	3.787e-07
False	High	Sequest HT (A2)	Unambiguous	VLFDLDGK		False	True	False	1	1	S94OB2	S94OB2	0	2	0.1371	0	1	1	453.751	906.495	1.66137	0.00075301	HCD	MS2	20.3713	50	56.8652	26278	180918_AB_Venom_Naja_oxiana.raw	0/0	1.74686	0	0.001592
False	High	Sequest HT (A2)	Unambiguous	DHQEYLLR		False	True	False	1	1	S94OB2	S94OB2	0	2	0.1869	0	1	1	537.274	1073.54	2.24372	0.00120436	HCD	MS2	23.28	50	56.8566	26274	180918_AB_Venom_Naja_oxiana.raw	0/0	1.06789	0	0.008751
False	High	Sequest HT (A2)	Selected	WHMLVPGR		False	True	False	1	2	S94OB2	S94OB2; S94OB2	0	2		0	2	2	498.265	995.523	-1.80535	-0.000898634	HCD	MS2	38.7825	50	56.8552	26273	180918_AB_Venom_Naja_oxiana.raw	0/0	2.31211	0	0.0005922
False	High	Sequest HT (A2)	Rejected	WHMLVGPR		False	True	False	0	1		S94OB2	0	2	0	0	1	1	498.265	995.523	-1.80535	-0.000898634	HCD	MS2	38.7825	50	56.8552	26273	180918_AB_Venom_Naja_oxiana.raw	0/0	2.31211	0	0.0005922
False	High	Sequest HT (A2)	Selected	YVLPFDTVR		False	True	False	1	1	S94OB2	S94OB2	0	2		0.0449	2	2	555.302	1109.6	-2.68257	-0.00148829	HCD	MS2	82.7951	50	56.8538	26272	180918_AB_Venom_Naja_oxiana.raw	0/0	1.4908	0	0.0007082
False	High	Sequest HT (A2)	Unambiguous	LLVFLDYDK		False	True	False	1	2	S94OB2	S94OB2; S94OB2	0	2	0.5984	0	1	1	563.314	1125.62	1.86847	0.00105159	HCD	MS2	61.4186	50	56.8967	26294	180918_AB_Venom_Naja_oxiana.raw	0/0	1.26808	0	4.109e-06
False	High	Sequest HT (A2)	Rejected	YVLPSFEVR		False	True	False	1	1	S94OB2	S94OB2	0	2	0.0449	0	1	1	555.302	1109.6	-2.68257	-0.00148829	HCD	MS2	82.7951	50	56.8538	26272	180918_AB_Venom_Naja_oxiana.raw	0/0	1.56273	0	0.00112
False	High	Sequest HT (A2)	Rejected	GNTVTVMENVNLDNK		False	True	False	1	1	S94OB2	S94OB2	0	2		0	2	2	824.408	1647.81	4.99158	0.00411256	HCD	MS2		50	56.8452	26268	180918_AB_Venom_Naja_oxiana.raw	0/0	2.15753	0	2.363e-05
False	High	Sequest HT (A2)	Selected	GNTVTVMENVLNDNK		False	False	True	1	1	S94OB2	S94OB2	0	2	0	0	1	1	824.408	1647.81	4.99158	0.00411256	HCD	MS2		50	56.8452	26268	180918_AB_Venom_Naja_oxiana.raw	0/0	2.15753	0	2.363e-05
False	High	Sequest HT (A2)	Unambiguous	LSLADGNDVR		False	True	False	1	1	S94OB2	S94OB2	0	2	0.5	0	1	1	530.276	1059.55	2.40169	0.00127235	HCD	MS2	30.4719	50	56.8323	26261	180918_AB_Venom_Naja_oxiana.raw	0/0	1.59664	0	0.0003935
False	High	Sequest HT (A2)	Unambiguous	VYEMVNYLNTK		False	True	False	1	1	S94OB2	S94OB2	0	2	0.0608	0	1	1	687.343	1373.68	1.75097	0.00120263	HCD	MS2	31.2461	50	56.8309	26260	180918_AB_Venom_Naja_oxiana.raw	0/0	2.95888	0	6.833e-08
False	High	Sequest HT (A2)	Unambiguous	GcLDVcPK	C2(Carbamidomethyl); C6(Carbamidomethyl)	False	True	True	1	2	S94OB2	S94OB2; S94OB2	0	2	0.7463	0	1	1	474.718	948.429	1.19271	0.000565598	HCD	MS2	21.5133	40.584	56.8294	26259	180918_AB_Venom_Naja_oxiana.raw	0/0	2.0531	0	0.007439
False	High	Sequest HT (A2)	Unambiguous	AAmWDFADYGcYcGR	M3(Oxidation); C11(Carbamidomethyl); C13(Carbamidomethyl)	False	False	True	1	1	S94OB2	S94OB2	0	2	1	0	1	1	929.853	1858.7	0.0553163	5.14081e-05	HCD	MS2	38.44	50	56.8161	26252	180918_AB_Venom_Naja_oxiana.raw	0/0	2.57108	0	8.641e-07
False	High	Sequest HT (A2)	Rejected	TFVTADYVLVcTSSR	C11(Carbamidomethyl)	False	True	False	1	1	S94OB2	S94OB2	0	2		0.0046	2	2	859.919	1718.83	-6.29319	-0.0054085	HCD	MS2	0	50	56.8147	26251	180918_AB_Venom_Naja_oxiana.raw	0/0	2.16417	0	3.597e-08
False	High	Sequest HT (A2)	Selected	TFVTADYVLVcSTSR	C11(Carbamidomethyl)	False	True	False	1	1	S94OB2	S94OB2	0	2	0.0046	0	1	1	859.919	1718.83	-6.29319	-0.0054085	HCD	MS2	0	50	56.8147	26251	180918_AB_Venom_Naja_oxiana.raw	0/0	2.1675	0	3.565e-08
False	High	Sequest HT (A2)	Unambiguous	VNDDYLLWGSR		False	True	False	1	1	S94OB2	S94OB2	0	2	0.7578	0	1	1	669.329	1337.65	2.22338	0.00148705	HCD	MS2	70.2016	50	56.8062	26245	180918_AB_Venom_Naja_oxiana.raw	0/0	2.23064	0	1.335e-06
False	High	Sequest HT (A2)	Unambiguous	LGDKVTFGcDYGFR	C9(Carbamidomethyl)	False	True	False	1	1	S94OB2	S94OB2	1	3	0.1836	0	1	1	545.593	1634.77	1.38366	0.000753984	HCD	MS2	56.221	50	56.7784	26230	180918_AB_Venom_Naja_oxiana.raw	0/0	2.06872	0	0.0001074
False	High	Sequest HT (A2)	Unambiguous	FYEGNLLGK		False	True	False	1	2	S94OB2	S94OB2; S94OB2	0	2	0.5761	0	1	1	520.776	1040.54	2.52421	0.00131327	HCD	MS2	43.8157	50	56.8524	26271	180918_AB_Venom_Naja_oxiana.raw	0/0	1.84456	0	0.0001064
False	High	Sequest HT (A2)	Selected	SSTPLQccSTDNcNPmVVR	C7(Carbamidomethyl); C8(Carbamidomethyl); C13(Carbamidomethyl); M16(Oxidation)	False	True	False	1	1	S94OB2	S94OB2	0	3	0.0444	0	1	1	747.983	2241.93	-1.09499	-0.000818301	HCD	MS2	78.0641	50	57.3336	26536	180918_AB_Venom_Naja_oxiana.raw	0/0	1.80344	0	0.002387
False	High	Sequest HT (A2)	Selected	LVPLFGSK		False	True	False	1	1	S94OB2	S94OB2	0	2	0.0104	0	1	1	430.765	860.524	-0.474758	-0.00020427	HCD	MS2	0	50	55.6132	25617	180918_AB_Venom_Naja_oxiana.raw	0/0	0.958987	0	0.008982
False	High	Sequest HT (A2)	Unambiguous	vFEMVNYLTNK	N-Term(Prot)(Acetyl)	False	False	True	1	1	S94OB2	S94OB2	0	2	0.065	0	1	1	700.351	1399.7	1.78749	0.00125097	HCD	MS2	0	50	55.5946	25608	180918_AB_Venom_Naja_oxiana.raw	0/0	2.76892	0	6.585e-07
False	High	Sequest HT (A2)	Unambiguous	YTSYEcSQGTLTcK	C6(Carbamidomethyl); C13(Carbamidomethyl)	False	True	False	1	1	S94OB2	S94OB2	0	2	0.8571	0	1	1	849.362	1697.72	1.64024	0.00139233	HCD	MS2	25.4041	50	54.4652	25010	180918_AB_Venom_Naja_oxiana.raw	0/0	2.16717	0	3.022e-06
False	High	Sequest HT (A2)	Unambiguous	LWNYFHSTLLPK		False	False	True	1	1	S94OB2	S94OB2	0	2	0.8431	0	1	1	759.909	1518.81	0.635922	0.000482923	HCD	MS2	13.584	50	54.4608	25007	180918_AB_Venom_Naja_oxiana.raw	0/0	4.26788	0	2.489e-09
False	High	Sequest HT (A2)	Unambiguous	VLFDLDGK		False	True	False	1	1	S94OB2	S94OB2	0	2	0.1289	0	1	1	453.751	906.494	1.45938	0.000661457	HCD	MS2	33.707	50	54.435	24995	180918_AB_Venom_Naja_oxiana.raw	0/0	1.93592	0	0.0003908
False	High	Sequest HT (A2)	Unambiguous	GcLDVcPK	C2(Carbamidomethyl); C6(Carbamidomethyl)	False	True	True	1	2	S94OB2	S94OB2; S94OB2	0	2	0.6986	0	1	1	474.718	948.428	0.420459	0.000199387	HCD	MS2	21.2898	36.7768	54.4336	24994	180918_AB_Venom_Naja_oxiana.raw	0/0	2.09211	0	0.004479
False	High	Sequest HT (A2)	Unambiguous	APTAFQFSScSLR	C10(Carbamidomethyl)	False	True	False	1	1	S94OB2	S94OB2	0	2	0.0524	0	1	1	736.354	1471.7	0.284244	0.000209161	HCD	MS2	56.3334	50	54.4279	24992	180918_AB_Venom_Naja_oxiana.raw	0/0	2.85812	0	1.395e-06
False	High	Sequest HT (A2)	Unambiguous	YVLPFDTVR		False	True	False	1	1	S94OB2	S94OB2	0	2	0.0577	0	1	1	555.304	1109.6	2.158	0.00119726	HCD	MS2	70.6291	50	54.425	24990	180918_AB_Venom_Naja_oxiana.raw	0/0	1.56226	0	0.003442
False	High	Sequest HT (A2)	Unambiguous	kScWGPYFK	N-Term(Prot)(Acetyl); C3(Carbamidomethyl)	False	True	False	1	1	S94OB2	S94OB2	1	2	0.156	0	1	1	607.788	1214.57	1.33952	0.000813466	HCD	MS2	32.4304	50	54.4194	24986	180918_AB_Venom_Naja_oxiana.raw	0/0	2.18469	0	8.494e-06
False	High	Sequest HT (A2)	Unambiguous	GNTVTVMENVNLDNK		False	True	False	1	1	S94OB2	S94OB2	0	2	0.0696	0	1	1	824.403	1647.8	-0.779685	-0.000642382	HCD	MS2		50	54.4021	24978	180918_AB_Venom_Naja_oxiana.raw	0/0	2.72532	0	5.711e-07
False	High	Sequest HT (A2)	Rejected	kDLFQATYTYR	N-Term(Prot)(Acetyl)	False	True	False	1	1	S94OB2	S94OB2	1	2		0.0359	2	2	724.366	1447.73	2.36044	0.00170863	HCD	MS2	32.0207	50	54.3921	24973	180918_AB_Venom_Naja_oxiana.raw	0/0	1.61147	0	8.541e-05
False	High	Sequest HT (A2)	Selected	VADLFQATYTYR		False	True	False	1	1	S94OB2	S94OB2	0	2	0.0359	0	1	1	724.366	1447.73	2.36068	0.0017088	HCD	MS2	32.0207	50	54.3921	24973	180918_AB_Venom_Naja_oxiana.raw	0/0	1.67383	0	2.589e-05
False	High	Sequest HT (A2)	Unambiguous	LTcLLcPEK	C3(Carbamidomethyl); C6(Carbamidomethyl)	False	True	False	1	2	S94OB2	S94OB2; S94OB2	0	2	0.5236	0	1	1	567.289	1133.57	1.44876	0.000821135	HCD	MS2	52.2652	50	54.3879	24970	180918_AB_Venom_Naja_oxiana.raw	0/0	2.54339	0	8.323e-05
False	High	Sequest HT (A2)	Unambiguous	LWNYFHSTLLPK		False	False	True	1	1	S94OB2	S94OB2	0	3	0.7608	0	1	1	506.942	1518.81	0.385952	0.000195396	HCD	MS2	1.45806	6.00863	54.3864	24969	180918_AB_Venom_Naja_oxiana.raw	0/0	3.92778	0	3.304e-07
False	High	Sequest HT (A2)	Unambiguous	LSGcWPYFK	C4(Carbamidomethyl)	False	True	False	1	1	S94OB2	S94OB2	0	2	0.7338	0	1	1	579.276	1157.55	0.438821	0.000253977	HCD	MS2	2.25219	7.00213	54.3719	24961	180918_AB_Venom_Naja_oxiana.raw	0/0	2.9334	0	3.364e-05
False	High	Sequest HT (A2)	Unambiguous	ADVTFDSNTAFESLVVSPDKK		True	False	False	1	1	V8NEU2	V8NEU2	1	3	0.83	0	1	1	757.378	2270.12	0.0822343	6.22272e-05	HCD	MS2	0.269052	11.7992	54.3604	24955	180918_AB_Venom_Naja_oxiana.raw	0/0	6.05858	0	6.034e-13
False	High	Sequest HT (A2)	Unambiguous	TTATDLKGNTVTVMENVLNDNK		False	False	True	1	1	S94OB2	S94OB2	1	3	0.1454	0	1	1	793.399	2378.18	-2.22334	-0.0017625	HCD	MS2	51.1709	50	54.3355	24942	180918_AB_Venom_Naja_oxiana.raw	0/0	2.26621	0	0.00251
False	High	Sequest HT (A2)	Selected	WHMLVPGR		False	True	False	1	2	S94OB2	S94OB2; S94OB2	0	2		0	2	2	498.267	995.527	2.73156	0.00135967	HCD	MS2	30.6502	50	54.3313	24939	180918_AB_Venom_Naja_oxiana.raw	0/0	1.87421	0	0.006871
False	High	Sequest HT (A2)	Rejected	WHMLVGPR		False	True	False	0	1		S94OB2	0	2	0	0	1	1	498.267	995.527	2.73156	0.00135967	HCD	MS2	30.6502	50	54.3313	24939	180918_AB_Venom_Naja_oxiana.raw	0/0	1.87421	0	0.006871
False	High	Sequest HT (A2)	Unambiguous	LYFEPPLPPK		False	True	False	1	1	S94OB2	S94OB2	0	2	0.4941	0	1	1	600.836	1200.67	-0.826131	-0.000495954	HCD	MS2	57.4876	50	54.3198	24933	180918_AB_Venom_Naja_oxiana.raw	0/0	1.69589	0	0.002857
False	High	Sequest HT (A2)	Unambiguous	LDTAcVcVLTK	C5(Carbamidomethyl); C7(Carbamidomethyl)	False	True	False	2	3	S94OB2; S94OB2	S94OB2; S94OB2; S94OB2	0	2	0.6067	0	1	1	640.323	1279.64	0.290132	0.000185632	HCD	MS2	28.4344	50	54.3156	24930	180918_AB_Venom_Naja_oxiana.raw	0/0	2.38917	0	1.63e-07
False	High	Sequest HT (A2)	Unambiguous	AVmTTELcPDSWYFcYK	M3(Oxidation); C8(Carbamidomethyl); C15(Carbamidomethyl)	False	True	False	1	1	S94OB2	S94OB2	0	2	0.6927	0	1	1	1093.96	2186.91	-7.93426	-0.00867581	HCD	MS2	1.12348	50	54.3141	24929	180918_AB_Venom_Naja_oxiana.raw	0/0	3.57557	0	1.788e-09
False	High	Sequest HT (A2)	Unambiguous	TLGMLMEGLK		False	True	False	1	1	S94OB2	S94OB2	0	2	0.2452	0	1	1	546.794	1092.58	1.88578	0.00103018	HCD	MS2	53.638	50	54.2985	24920	180918_AB_Venom_Naja_oxiana.raw	0/0	2.0828	0	0.0003149
False	High	Sequest HT (A2)	Unambiguous	ADVTFDSNTAFESLVVSPDKK		True	False	False	1	1	V8NEU2	V8NEU2	1	2	0.7182	0	1	1	1135.56	2270.11	-2.89622	-0.00328739	HCD	MS2	9.49018	50	54.4809	25019	180918_AB_Venom_Naja_oxiana.raw	0/0	2.20451	0	1.23e-08
False	High	Sequest HT (A2)	Rejected	LLVFLDYSVNK		False	True	False	1	1	S94OB2	S94OB2	0	3		0.0246	2	2	437.584	1310.74	1.40647	0.000614504	HCD	MS2	47.0859	42.1895	54.2956	24918	180918_AB_Venom_Naja_oxiana.raw	0/0	2.37935	0	6.729e-06
False	High	Sequest HT (A2)	Unambiguous	QYFFETK		True	True	True	2	5	S94OB2; V8N4D8	V8PAN4; S94OB2; V8N4D8; S94OB2; V8NP13	0	2	0.5253	0	1	1	481.735	962.462	0.34852	0.000167718	HCD	MS2	44.29	50	54.4823	25020	180918_AB_Venom_Naja_oxiana.raw	0/0	1.577	0	0.0006934
False	High	Sequest HT (A2)	Rejected	NSGTPVDDLDR		False	True	False	1	1	S94OB2	S94OB2	0	2		0	2	2	594.778	1188.55	-0.308693	-0.000183448	HCD	MS2	53.6591	50	54.4837	25021	180918_AB_Venom_Naja_oxiana.raw	0/0	2.54667	0	0.0005877
False	High	Sequest HT (A2)	Rejected	kDLFQATYTGSAYK	N-Term(Prot)(Acetyl)	False	True	False	1	1	S94OB2	S94OB2	1	2		0.0176	2	2	817.91	1634.81	4.63818	0.00379126	HCD	MS2	38.5759	50	54.6294	25104	180918_AB_Venom_Naja_oxiana.raw	0/0	2.23401	0	6.757e-05
False	High	Sequest HT (A2)	Selected	VADLFQATYTSGAYK		False	True	False	1	1	S94OB2	S94OB2	0	2	0.0176	0	1	1	817.91	1634.81	4.63839	0.00379143	HCD	MS2	38.5759	50	54.6294	25104	180918_AB_Venom_Naja_oxiana.raw	0/0	2.26571	0	2.081e-05
False	High	Sequest HT (A2)	Unambiguous	MFMVAAPHVPVKR		False	True	False	1	1	S94OB2	S94OB2	1	3	0.7888	0	1	1	494.941	1482.81	0.978988	0.000483883	HCD	MS2	15.6522	50	54.6265	25102	180918_AB_Venom_Naja_oxiana.raw	0/0	3.73696	0	1.477e-09
False	High	Sequest HT (A2)	Unambiguous	VDLGcAATcPTVK	C5(Carbamidomethyl); C9(Carbamidomethyl)	False	True	False	1	2	S94OB2	S94OB2; S94OB2	0	2	0.7486	0	1	1	696.336	1391.66	-0.913503	-0.000635645	HCD	MS2	20.1209	50	54.6251	25101	180918_AB_Venom_Naja_oxiana.raw	0/0	3.54429	0	1.371e-07
False	High	Sequest HT (A2)	Unambiguous	MFMVAAPHVPVK		False	True	False	1	2	S94OB2	S94OB2; S94OB2	0	3	0.7653	0	1	1	442.907	1326.71	0.569809	0.00025199	HCD	MS2	24.9159	50	54.6237	25100	180918_AB_Venom_Naja_oxiana.raw	0/0	2.13011	0	6.674e-06
False	High	Sequest HT (A2)	Unambiguous	LGDKVTFGcDYGFR	C9(Carbamidomethyl)	False	True	False	1	1	S94OB2	S94OB2	1	3	0.0694	0	1	1	545.59	1634.76	-3.9927	-0.0021757	HCD	MS2	59.1403	50	54.6062	25090	180918_AB_Venom_Naja_oxiana.raw	0/0	1.7342	0	7.494e-05
False	High	Sequest HT (A2)	Unambiguous	DYQEYLLR		False	True	False	1	1	S94OB2	S94OB2	0	2	0.5635	0	1	1	550.275	1099.54	1.3934	0.00076605	HCD	MS2	49.1327	50	54.5978	25084	180918_AB_Venom_Naja_oxiana.raw	0/0	1.25976	0	0.007838
False	High	Sequest HT (A2)	Unambiguous	LFWSPLK		True	True	True	1	2	V8P395	V8P395; S94OB2	0	2	0.4603	0	1	1	445.761	890.515	2.08345	0.000927669	HCD	MS2	22.0896	50	54.5949	25082	180918_AB_Venom_Naja_oxiana.raw	0/0	1.88934	0	0.0007578
False	High	Sequest HT (A2)	Unambiguous	LLVFLDYDKGK		False	True	False	1	1	S94OB2	S94OB2	1	2	0.0858	0	1	1	655.872	1310.74	0.974357	0.000638562	HCD	MS2	52.1212	50	54.5702	25067	180918_AB_Venom_Naja_oxiana.raw	0/0	2.67741	0	1.522e-07
False	High	Sequest HT (A2)	Unambiguous	LDTAcVcVLTKK	C5(Carbamidomethyl); C7(Carbamidomethyl)	False	True	False	1	1	S94OB2	S94OB2	1	3	0.5026	0	1	1	469.916	1407.73	0.303037	0.000142199	HCD	MS2	32.2894	50	54.5687	25066	180918_AB_Venom_Naja_oxiana.raw	0/0	1.90776	0	7.69e-07
False	High	Sequest HT (A2)	Unambiguous	LLVFLDYDK		False	True	False	1	2	S94OB2	S94OB2; S94OB2	0	2	0.6682	0	1	1	563.314	1125.62	1.43468	0.000807454	HCD	MS2	3.78635	5.19429	54.5615	25063	180918_AB_Venom_Naja_oxiana.raw	0/0	2.23409	0	8.025e-05
False	High	Sequest HT (A2)	Unambiguous	SLGDLKccSTDNcNPmPTR	C7(Carbamidomethyl); C8(Carbamidomethyl); C13(Carbamidomethyl); M16(Oxidation)	False	True	False	1	1	S94OB2	S94OB2	1	2	0.162	0	1	1	1121.47	2241.94	1.87845	0.00210569	HCD	MS2	0	50	54.5515	25058	180918_AB_Venom_Naja_oxiana.raw	0/0	1.7903	0	0.001332
False	High	Sequest HT (A2)	Rejected	TFVTADYVLVcTSSR	C11(Carbamidomethyl)	False	True	False	1	1	S94OB2	S94OB2	0	2		0.0036	2	2	859.925	1718.84	0.169529	0.000145697	HCD	MS2	0	50	54.5487	25056	180918_AB_Venom_Naja_oxiana.raw	0/0	2.79234	0	5.943e-07
False	High	Sequest HT (A2)	Selected	TFVTADYVLVcSTSR	C11(Carbamidomethyl)	False	True	False	1	1	S94OB2	S94OB2	0	2	0.0036	0	1	1	859.925	1718.84	0.169529	0.000145697	HCD	MS2	0	50	54.5487	25056	180918_AB_Venom_Naja_oxiana.raw	0/0	2.79568	0	5.884e-07
False	High	Sequest HT (A2)	Unambiguous	VYEMVNYLNTK		False	True	False	1	1	S94OB2	S94OB2	0	2	0.1003	0	1	1	687.343	1373.68	1.57324	0.00108056	HCD	MS2	11.9647	50	54.5459	25054	180918_AB_Venom_Naja_oxiana.raw	0/0	2.98854	0	1.912e-07
False	High	Sequest HT (A2)	Unambiguous	kDSSHWNSYcTETDTFLK	N-Term(Prot)(Acetyl); C10(Carbamidomethyl)	False	False	True	1	1	S94OB2	S94OB2	1	3	0.8384	0	1	1	754.334	2260.99	2.34957	0.00177078	HCD	MS2	2.90915	50	54.5445	25053	180918_AB_Venom_Naja_oxiana.raw	0/0	3.96233	0	8.551e-09
False	High	Sequest HT (A2)	Unambiguous	FYEGNLLGK		False	True	False	1	2	S94OB2	S94OB2; S94OB2	0	2	0.5444	0	1	1	520.775	1040.54	1.82032	0.000947059	HCD	MS2	30.9662	50	54.5431	25052	180918_AB_Venom_Naja_oxiana.raw	0/0	1.80262	0	0.0008639
False	High	Sequest HT (A2)	Unambiguous	KLVPLFSK		False	True	False	1	2	S94OB2	S94OB2; S94OB2	1	2	0.4522	0	1	1	466.303	931.599	1.38204	0.000643751	HCD	MS2	14.6375	50	54.5416	25051	180918_AB_Venom_Naja_oxiana.raw	0/0	3.14356	0	0.0001487
False	High	Sequest HT (A2)	Unambiguous	NLYQFKDMLK		False	True	False	1	1	S94OB2	S94OB2	1	3	0.487	0	1	1	433.897	1299.68	0.0535648	2.32057e-05	HCD	MS2	50.3584	50	54.5257	25044	180918_AB_Venom_Naja_oxiana.raw	0/0	1.92932	0	6.537e-05
False	High	Sequest HT (A2)	Rejected	ATLDLFGEWKER		False	True	False	0	1		S94OB2	1	3		0.0341	2	2	488.921	1464.75	-0.50864	-0.000248343	HCD	MS2	43.064	50	54.4851	25022	180918_AB_Venom_Naja_oxiana.raw	0/0	1.98314	0	5.031e-05
False	High	Sequest HT (A2)	Selected	ATLDLFGEWREK		False	True	False	1	1	S94OB2	S94OB2	1	3	0.0341	0	1	1	488.921	1464.75	-0.50864	-0.000248343	HCD	MS2	43.064	50	54.4851	25022	180918_AB_Venom_Naja_oxiana.raw	0/0	2.04761	0	4.134e-05
False	High	Sequest HT (A2)	Selected	vSMPVDDLDR	N-Term(Prot)(Acetyl)	False	True	False	1	1	S94OB2	S94OB2	0	2	0	0	1	1	594.778	1188.55	-6.52965	-0.00388043	HCD	MS2	53.6591	50	54.4837	25021	180918_AB_Venom_Naja_oxiana.raw	0/0	2.55496	0	0.0002934
False	High	Sequest HT (A2)	Selected	LLVFLDYDKGK		False	True	False	1	1	S94OB2	S94OB2	1	3	0.0246	0	1	1	437.584	1310.74	1.40647	0.000614504	HCD	MS2	47.0859	42.1895	54.2956	24918	180918_AB_Venom_Naja_oxiana.raw	0/0	2.43952	0	2.663e-05
False	High	Sequest HT (A2)	Unambiguous	VDLGcAATcPTVK	C5(Carbamidomethyl); C9(Carbamidomethyl)	False	True	False	1	2	S94OB2	S94OB2; S94OB2	0	2	0.6599	0	1	1	696.338	1391.67	2.06882	0.00143955	HCD	MS2	20.1334	50	54.2799	24909	180918_AB_Venom_Naja_oxiana.raw	0/0	3.43731	0	2.55e-08
False	High	Sequest HT (A2)	Unambiguous	VLEGLQcWSLYMSSNAR	C7(Carbamidomethyl)	False	True	False	1	1	S94OB2	S94OB2	0	2	0.2744	0	1	1	1007.48	2013.95	-3.40356	-0.0034273	HCD	MS2	25.3599	50	54.2728	24906	180918_AB_Venom_Naja_oxiana.raw	0/0	1.64445	0	0.001206
False	High	Sequest HT (A2)	Selected	TFVTADYVLVcSTSR	C11(Carbamidomethyl)	False	True	False	1	1	S94OB2	S94OB2	0	2	0	0	1	1	859.923	1718.84	-2.24511	-0.0019295	HCD	MS2	17.0683	50	54.1268	24825	180918_AB_Venom_Naja_oxiana.raw	0/0	2.09976	0	6.647e-08
False	High	Sequest HT (A2)	Unambiguous	QHSYEcSQGTLTcK	C6(Carbamidomethyl); C13(Carbamidomethyl)	False	False	True	1	1	S94OB2	S94OB2	0	2	0.8143	0	1	1	849.863	1698.72	-1.7456	-0.00148265	HCD	MS2	48.528	50	54.1225	24822	180918_AB_Venom_Naja_oxiana.raw	0/0	2.37231	0	2.182e-09
False	High	Sequest HT (A2)	Unambiguous	LWNYFHSTLLPK		False	False	True	1	1	S94OB2	S94OB2	0	2	0.8249	0	1	1	759.909	1518.81	0.796667	0.000604993	HCD	MS2	5.3283	50	54.1183	24819	180918_AB_Venom_Naja_oxiana.raw	0/0	4.33888	0	1.026e-08
False	High	Sequest HT (A2)	Unambiguous	NSGTPVDDLDR		False	True	False	1	1	S94OB2	S94OB2	0	2	0.1504	0	1	1	594.779	1188.55	1.12918	0.000671044	HCD	MS2	13.9612	50	54.1153	24817	180918_AB_Venom_Naja_oxiana.raw	0/0	2.65718	0	3.988e-05
False	High	Sequest HT (A2)	Unambiguous	wGDAcAAWcDcDR	N-Term(Prot)(Acetyl); C5(Carbamidomethyl); C9(Carbamidomethyl); C11(Carbamidomethyl)	False	True	False	1	1	S94OB2	S94OB2	0	2	0.0741	0	1	1	842.808	1684.61	9.46492	0.00797227	HCD	MS2	50.2642	50	54.0988	24810	180918_AB_Venom_Naja_oxiana.raw	0/0	1.08372	0	0.001171
False	High	Sequest HT (A2)	Unambiguous	VLFDLDGK		False	True	False	1	1	S94OB2	S94OB2	0	2	0.1269	0	1	1	453.751	906.495	2.06536	0.000936115	HCD	MS2	26.8234	50	54.0847	24800	180918_AB_Venom_Naja_oxiana.raw	0/0	1.96527	0	0.0001064
False	High	Sequest HT (A2)	Unambiguous	GcLDVcPK	C2(Carbamidomethyl); C6(Carbamidomethyl)	False	True	True	1	2	S94OB2	S94OB2; S94OB2	0	2	0.6814	0	1	1	474.718	948.429	1.77189	0.000840256	HCD	MS2	21.7419	39.9714	54.0833	24799	180918_AB_Venom_Naja_oxiana.raw	0/0	2.26246	0	0.00521
False	High	Sequest HT (A2)	Unambiguous	YFTYLLLNK		False	True	False	1	1	S94OB2	S94OB2	0	2	0.5519	0	1	1	587.83	1174.65	1.98276	0.00116453	HCD	MS2	43.9714	50	54.063	24787	180918_AB_Venom_Naja_oxiana.raw	0/0	2.40972	0	1.194e-05
False	High	Sequest HT (A2)	Unambiguous	AVmTTELcPDSWYFcYK	M3(Oxidation); C8(Carbamidomethyl); C15(Carbamidomethyl)	False	True	False	1	1	S94OB2	S94OB2	0	3	0.5986	0	1	1	729.641	2186.91	-6.57286	-0.00479145	HCD	MS2	27.5453	30.3836	54.06	24785	180918_AB_Venom_Naja_oxiana.raw	0/0	2.94372	0	0.000118
False	High	Sequest HT (A2)	Rejected	GNTVTVMENVNLDNK		False	True	False	1	1	S94OB2	S94OB2	0	2		0	2	2	824.4	1647.79	-4.713	-0.00388304	HCD	MS2	26.7865	50	54.0588	24784	180918_AB_Venom_Naja_oxiana.raw	0/0	2.51809	0	4.301e-07
False	High	Sequest HT (A2)	Selected	GNTVTVMQDVNLDNK		False	True	False	1	1	S94OB2	S94OB2	0	2	0	0	1	1	824.4	1647.79	-4.713	-0.00388304	HCD	MS2	26.7865	50	54.0588	24784	180918_AB_Venom_Naja_oxiana.raw	0/0	2.51809	0	4.301e-07
False	High	Sequest HT (A2)	Unambiguous	cFLTPDLTSK	C1(Carbamidomethyl)	False	True	True	1	2	S94OB2	S94OB2; S94OB2	0	2	0.6	0	1	1	591.302	1181.6	8.46923	0.00500356	HCD	MS2	55.1798	50	54.0574	24783	180918_AB_Venom_Naja_oxiana.raw	0/0	2.5006	0	3.017e-05
False	High	Sequest HT (A2)	Unambiguous	kScWGPYFK	N-Term(Prot)(Acetyl); C3(Carbamidomethyl)	False	True	False	1	1	S94OB2	S94OB2	1	2	0.1337	0	1	1	607.788	1214.57	1.84204	0.00111864	HCD	MS2	15.0751	50	54.0453	24777	180918_AB_Venom_Naja_oxiana.raw	0/0	2.01935	0	0.0006526
False	High	Sequest HT (A2)	Unambiguous	LWNYFHSTLLPK		False	False	True	1	1	S94OB2	S94OB2	0	3	0.4361	0	1	1	506.941	1518.81	-0.699074	-0.00035392	HCD	MS2	41.9599	50	54.041	24774	180918_AB_Venom_Naja_oxiana.raw	0/0	1.3349	0	0.0009609
False	High	Sequest HT (A2)	Unambiguous	LTcLLcPEK	C3(Carbamidomethyl); C6(Carbamidomethyl)	False	True	False	1	2	S94OB2	S94OB2; S94OB2	0	2	0.5476	0	1	1	567.289	1133.57	1.44876	0.000821135	HCD	MS2	60.6331	50	54.0397	24773	180918_AB_Venom_Naja_oxiana.raw	0/0	2.52444	0	8.631e-05
False	High	Sequest HT (A2)	Unambiguous	LSGcWPYFK	C4(Carbamidomethyl)	False	True	False	1	1	S94OB2	S94OB2	0	2	0.7228	0	1	1	579.276	1157.55	0.755189	0.000437083	HCD	MS2	3.49607	7.45388	54.0339	24769	180918_AB_Venom_Naja_oxiana.raw	0/0	2.66527	0	4.786e-05
False	High	Sequest HT (A2)	Unambiguous	ADVTFDSNTAFESLVVSPDKK		True	False	False	1	1	V8NEU2	V8NEU2	1	3	0.7924	0	1	1	757.379	2270.12	1.85673	0.001405	HCD	MS2	0.188236	3.24326	54.0239	24764	180918_AB_Venom_Naja_oxiana.raw	0/0	5.54204	0	6.078e-13
False	High	Sequest HT (A2)	Unambiguous	LSLADGNDVR		False	True	False	1	1	S94OB2	S94OB2	0	2	0.5355	0	1	1	530.275	1059.54	0.673536	0.00035682	HCD	MS2	39.3259	50	54.0161	24761	180918_AB_Venom_Naja_oxiana.raw	0/0	1.55004	0	0.0001635
False	High	Sequest HT (A2)	Rejected	DcPDGHVYcTK	C2(Carbamidomethyl); C9(Carbamidomethyl)	False	True	False	1	1	S94OB2	S94OB2	0	3		0	2	2	451.185	1351.54	0.462234	0.000208243	HCD	MS2	36.7824	50	54.009	24756	180918_AB_Venom_Naja_oxiana.raw	0/0	1.46544	0	0.004208
False	High	Sequest HT (A2)	Selected	DcPDGHVcYTK	C2(Carbamidomethyl); C8(Carbamidomethyl)	False	True	False	1	1	S94OB2	S94OB2	0	3	0	0	1	1	451.185	1351.54	0.462234	0.000208243	HCD	MS2	36.7824	50	54.009	24756	180918_AB_Venom_Naja_oxiana.raw	0/0	1.4666	0	0.004193
False	High	Sequest HT (A2)	Rejected	kDLFQATYTYR	N-Term(Prot)(Acetyl)	False	True	False	1	1	S94OB2	S94OB2	1	2		0.0352	2	2	724.365	1447.72	0.0838326	6.06831e-05	HCD	MS2	16.9026	50	54.0048	24753	180918_AB_Venom_Naja_oxiana.raw	0/0	1.92042	0	0.0002681
False	High	Sequest HT (A2)	Rejected	TFVTADYVLVcTSSR	C11(Carbamidomethyl)	False	True	False	1	1	S94OB2	S94OB2	0	2		0	2	2	859.923	1718.84	-2.24511	-0.0019295	HCD	MS2	17.0683	50	54.1268	24825	180918_AB_Venom_Naja_oxiana.raw	0/0	2.09643	0	6.717e-08
False	High	Sequest HT (A2)	Unambiguous	ADVTFDSNTAFESLVVSPDKK		True	False	False	1	1	V8NEU2	V8NEU2	1	2	0.8563	0	1	1	1135.56	2270.12	0.43768	0.000496792	HCD	MS2	0	50	54.1353	24829	180918_AB_Venom_Naja_oxiana.raw	0/0	5.1517	0	2.426e-13
False	High	Sequest HT (A2)	Unambiguous	QYFFETK		True	True	True	2	5	S94OB2; V8N4D8	V8PAN4; S94OB2; V8N4D8; S94OB2; V8NP13	0	2	0.625	0	1	1	481.735	962.463	1.23634	0.000594964	HCD	MS2	19.1484	50	54.1368	24830	180918_AB_Venom_Naja_oxiana.raw	0/0	1.83978	0	0.002091
False	High	Sequest HT (A2)	Unambiguous	LLVFLDYDKGK		False	True	False	1	1	S94OB2	S94OB2	1	2	0.0968	0	1	1	655.871	1310.73	-0.981397	-0.000643176	HCD	MS2	22.9256	50	54.1769	24850	180918_AB_Venom_Naja_oxiana.raw	0/0	2.48055	0	5.394e-06
False	High	Sequest HT (A2)	Unambiguous	MFMVAAPHVPVK		False	True	False	1	2	S94OB2	S94OB2; S94OB2	0	3	0.7991	0	1	1	442.908	1326.71	2.01897	0.000892859	HCD	MS2	19.0861	50	54.2686	24903	180918_AB_Venom_Naja_oxiana.raw	0/0	2.33902	0	1.684e-06
False	High	Sequest HT (A2)	Unambiguous	MFMVAAPHVPVKR		False	True	False	1	1	S94OB2	S94OB2	1	3	0.7471	0	1	1	494.941	1482.81	1.47293	0.000728024	HCD	MS2	10.8838	50	54.2643	24900	180918_AB_Venom_Naja_oxiana.raw	0/0	3.47834	0	4.374e-09
False	High	Sequest HT (A2)	Unambiguous	GcLDVcPKDSLLVK	C2(Carbamidomethyl); C6(Carbamidomethyl)	False	False	True	1	1	S94OB2	S94OB2	1	3	0.6667	0	1	1	535.279	1603.82	3.30155	0.00176503	HCD	MS2	42.8759	50	54.2466	24890	180918_AB_Venom_Naja_oxiana.raw	0/0	2.24887	0	0.001871
False	High	Sequest HT (A2)	Unambiguous	QTVLLPR		False	True	True	1	1	S94OB2	S94OB2	0	2	0.2368	0	1	1	413.762	826.518	3.7653	0.00155604	HCD	MS2	52.7493	50	54.2424	24887	180918_AB_Venom_Naja_oxiana.raw	0/0	1.51714	0	0.002074
False	High	Sequest HT (A2)	Unambiguous	LGDKVTFGcDYGFR	C9(Carbamidomethyl)	False	True	False	1	1	S94OB2	S94OB2	1	3	0.0798	0	1	1	545.594	1634.77	2.0557	0.00112019	HCD	MS2	36.3187	50	54.241	24886	180918_AB_Venom_Naja_oxiana.raw	0/0	1.88303	0	3.141e-05
False	High	Sequest HT (A2)	Unambiguous	VLEGLQcWSLYMSSNAR	C7(Carbamidomethyl)	False	True	False	1	1	S94OB2	S94OB2	0	3	0.4385	0	1	1	671.986	2013.94	-4.44064	-0.00298108	HCD	MS2	36.7308	50	54.2396	24885	180918_AB_Venom_Naja_oxiana.raw	0/0	1.86797	0	0.00401
False	High	Sequest HT (A2)	Rejected	kDLFQATYTGSAYK	N-Term(Prot)(Acetyl)	False	True	False	1	1	S94OB2	S94OB2	1	2		0.0179	3	3	817.911	1634.81	5.45954	0.00446265	HCD	MS2	30.5968	50	54.2382	24884	180918_AB_Venom_Naja_oxiana.raw	0/0	2.73678	0	6.989e-07
False	High	Sequest HT (A2)	Rejected	kDLFQATYTSGAYK	N-Term(Prot)(Acetyl)	False	True	False	1	1	S94OB2	S94OB2	1	2		0.0179	2	2	817.911	1634.81	5.45954	0.00446265	HCD	MS2	30.5968	50	54.2382	24884	180918_AB_Venom_Naja_oxiana.raw	0/0	2.73678	0	6.989e-07
False	High	Sequest HT (A2)	Selected	VADLFQATYTSGAYK		False	True	False	1	1	S94OB2	S94OB2	0	2	0.0179	0	1	1	817.911	1634.81	5.45975	0.00446282	HCD	MS2	30.5968	50	54.2382	24884	180918_AB_Venom_Naja_oxiana.raw	0/0	2.79037	0	2.222e-07
False	High	Sequest HT (A2)	Unambiguous	DYQEYLLR		False	True	False	1	1	S94OB2	S94OB2	0	2	0.4333	0	1	1	550.277	1099.55	4.39092	0.002414	HCD	MS2	53.1661	50	54.2359	24883	180918_AB_Venom_Naja_oxiana.raw	0/0	1.20293	0	0.0024
False	High	Sequest HT (A2)	Rejected	kDLFQATYTSGAYK	N-Term(Prot)(Acetyl)	False	True	False	1	1	S94OB2	S94OB2	1	2		0.0176	3	3	817.91	1634.81	4.63818	0.00379126	HCD	MS2	38.5759	50	54.6294	25104	180918_AB_Venom_Naja_oxiana.raw	0/0	2.23304	0	6.772e-05
False	High	Sequest HT (A2)	Unambiguous	LFWSPLK		True	True	True	1	2	V8P395	V8P395; S94OB2	0	2	0.4115	0	1	1	445.762	890.517	3.52277	0.00156854	HCD	MS2	24.1253	50	54.2344	24882	180918_AB_Venom_Naja_oxiana.raw	0/0	1.91616	0	0.001716
False	High	Sequest HT (A2)	Unambiguous	VNDDYLLWGSR		False	True	False	1	1	S94OB2	S94OB2	0	2	0.7152	0	1	1	669.324	1337.64	-6.44607	-0.00431129	HCD	MS2	41.2914	50	54.2172	24874	180918_AB_Venom_Naja_oxiana.raw	0/0	1.64627	0	1.818e-06
False	High	Sequest HT (A2)	Unambiguous	LLVFLDYDK		False	True	False	1	2	S94OB2	S94OB2; S94OB2	0	2	0.5982	0	1	1	563.314	1125.62	1.43468	0.000807454	HCD	MS2	23.2519	50	54.213	24871	180918_AB_Venom_Naja_oxiana.raw	0/0	2.2435	0	9.774e-06
False	High	Sequest HT (A2)	Unambiguous	kDSSHWNSYcTETDTFLK	N-Term(Prot)(Acetyl); C10(Carbamidomethyl)	False	False	True	1	1	S94OB2	S94OB2	1	3	0.8665	0	1	1	754.331	2260.98	-0.970811	-0.000731662	HCD	MS2	18.5494	50	54.203	24866	180918_AB_Venom_Naja_oxiana.raw	0/0	3.52007	0	7.933e-08
False	High	Sequest HT (A2)	Unambiguous	VYEMVNYLNTK		False	True	False	1	1	S94OB2	S94OB2	0	2	0.1103	0	1	1	687.342	1373.68	-0.204036	-0.00014014	HCD	MS2	20.2801	50	54.2016	24865	180918_AB_Venom_Naja_oxiana.raw	0/0	2.90367	0	5.591e-08
False	High	Sequest HT (A2)	Unambiguous	KLVPLFSK		False	True	False	1	2	S94OB2	S94OB2; S94OB2	1	2	0.3897	0	1	1	466.303	931.598	0.857903	0.00039961	HCD	MS2	25.2745	50	54.2001	24864	180918_AB_Venom_Naja_oxiana.raw	0/0	2.71914	0	7.541e-05
False	High	Sequest HT (A2)	Unambiguous	FLLNTPSNAQSLPLTVR		False	False	True	1	1	S94OB2	S94OB2	0	2	0.69	0	1	1	936.027	1871.05	4.6851	0.004383	HCD	MS2	61.4545	50	54.1895	24859	180918_AB_Venom_Naja_oxiana.raw	0/0	1.99932	0	9.888e-06
False	High	Sequest HT (A2)	Unambiguous	LDTAcVcVLTKK	C5(Carbamidomethyl); C7(Carbamidomethyl)	False	True	False	1	1	S94OB2	S94OB2	1	3	0.4309	0	1	1	469.916	1407.73	0.628215	0.000294787	HCD	MS2	31.8749	50	54.1839	24855	180918_AB_Venom_Naja_oxiana.raw	0/0	1.88234	0	9.527e-05
False	High	Sequest HT (A2)	Unambiguous	FGFGLLNAK		True	False	False	1	1	V8P1Y2	V8P1Y2	0	2	0.6468	0	1	1	483.774	966.542	0.977926	0.000472603	HCD	MS2	42.3786	50	54.1811	24853	180918_AB_Venom_Naja_oxiana.raw	0/0	2.0101	0	7.327e-05
False	High	Sequest HT (A2)	Unambiguous	NLYQFKDMLK		False	True	False	1	1	S94OB2	S94OB2	1	3	0.4474	0	1	1	433.897	1299.68	0.757992	0.000328381	HCD	MS2	60.5201	50	54.1797	24852	180918_AB_Venom_Naja_oxiana.raw	0/0	1.90151	0	0.003193
False	High	Sequest HT (A2)	Unambiguous	FYEGNLLGK		False	True	False	1	2	S94OB2	S94OB2; S94OB2	0	2	0.5787	0	1	1	520.775	1040.54	1.82032	0.000947059	HCD	MS2	36.9379	50	54.1783	24851	180918_AB_Venom_Naja_oxiana.raw	0/0	1.77663	0	0.0004877
False	High	Sequest HT (A2)	Unambiguous	SLGDLEccSTDNcNMLPTR	C7(Carbamidomethyl); C8(Carbamidomethyl); C13(Carbamidomethyl)	False	True	False	1	1	S94OB2	S94OB2	0	2	0.5906	0	1	1	1121.97	2242.93	4.86815	0.00545943	HCD	MS2	0	50	54.2186	24875	180918_AB_Venom_Naja_oxiana.raw	0/0	1.48628	0	0.007952
False	High	Sequest HT (A2)	Unambiguous	VNDDYLLWGSR		False	True	False	1	1	S94OB2	S94OB2	0	2	0.5922	0	1	1	669.325	1337.64	-3.61709	-0.0024192	HCD	MS2	24.0524	50	54.6308	25105	180918_AB_Venom_Naja_oxiana.raw	0/0	1.78599	0	8.174e-06
False	High	Sequest HT (A2)	Unambiguous	VLEGLQcWSLYMSSNAR	C7(Carbamidomethyl)	False	True	False	1	1	S94OB2	S94OB2	0	3	0.2887	0	1	1	671.984	2013.94	-7.35003	-0.00493421	HCD	MS2	37.9067	50	54.6336	25107	180918_AB_Venom_Naja_oxiana.raw	0/0	1.94128	0	0.001784
False	High	Sequest HT (A2)	Selected	LLVFLDYDKGK		False	True	False	1	1	S94OB2	S94OB2	1	3	0.0432	0	1	1	437.584	1310.74	1.47632	0.000645022	HCD	MS2	39.972	37.7007	54.6483	25115	180918_AB_Venom_Naja_oxiana.raw	0/0	2.77665	0	4.131e-06
False	High	Sequest HT (A2)	Unambiguous	LGDKVTFGcDYGFR	C9(Carbamidomethyl)	False	True	False	1	1	S94OB2	S94OB2	1	3	0.3423	0	1	1	545.593	1634.76	-0.0724382	-3.94731e-05	HCD	MS2	74.7212	50	55.3344	25473	180918_AB_Venom_Naja_oxiana.raw	0/0	1.10593	0	0.004661
False	High	Sequest HT (A2)	Unambiguous	VDLGcAATcPTVK	C5(Carbamidomethyl); C9(Carbamidomethyl)	False	True	False	1	2	S94OB2	S94OB2; S94OB2	0	2	0.7481	0	1	1	696.334	1391.66	-3.89582	-0.00271084	HCD	MS2	9.19558	50	55.3231	25467	180918_AB_Venom_Naja_oxiana.raw	0/0	2.61815	0	1.032e-07
False	High	Sequest HT (A2)	Unambiguous	MFMVAAPHVPVKR		False	True	False	1	1	S94OB2	S94OB2	1	3	0.8069	0	1	1	494.941	1482.81	-0.132384	-6.54331e-05	HCD	MS2	0	50	55.3217	25466	180918_AB_Venom_Naja_oxiana.raw	0/0	3.7835	0	4.348e-08
False	High	Sequest HT (A2)	Unambiguous	MFMVAAPHVPVK		False	True	False	1	2	S94OB2	S94OB2; S94OB2	0	3	0.7581	0	1	1	442.907	1326.71	0.0867563	3.83667e-05	HCD	MS2	61.7707	50	55.3203	25465	180918_AB_Venom_Naja_oxiana.raw	0/0	2.15213	0	1.875e-07
False	High	Sequest HT (A2)	Unambiguous	NLYQFKDMLK		False	True	False	1	1	S94OB2	S94OB2	1	3	0.4118	0	1	1	433.897	1299.68	0.757992	0.000328381	HCD	MS2	54.7578	50	55.3089	25459	180918_AB_Venom_Naja_oxiana.raw	0/0	1.69527	0	0.0008743
False	High	Sequest HT (A2)	Unambiguous	LFWSPLK		True	True	True	1	2	V8P395	V8P395; S94OB2	0	2	0.4194	0	1	1	445.76	890.512	-1.34352	-0.00059821	HCD	MS2	15.9943	50	55.2917	25449	180918_AB_Venom_Naja_oxiana.raw	0/0	1.54715	0	0.0006046
False	High	Sequest HT (A2)	Unambiguous	YTSYEcSQGTLTcK	C6(Carbamidomethyl); C13(Carbamidomethyl)	False	True	False	1	1	S94OB2	S94OB2	0	2	0.8325	0	1	1	849.358	1697.71	-3.17725	-0.00269703	HCD	MS2	0	50	55.2536	25432	180918_AB_Venom_Naja_oxiana.raw	0/0	2.02544	0	2.366e-07
False	High	Sequest HT (A2)	Unambiguous	kDSSHWDSYcTETDTFLK	N-Term(Prot)(Acetyl); C10(Carbamidomethyl)	False	False	True	1	1	S94OB2	S94OB2	1	3	0.8599	0	1	1	754.666	2261.98	7.28348	0.00549166	HCD	MS2	63.1896	50	55.2436	25427	180918_AB_Venom_Naja_oxiana.raw	0/0	2.56501	0	8.747e-07
False	High	Sequest HT (A2)	Unambiguous	FYEGNLLGK		False	True	False	1	2	S94OB2	S94OB2; S94OB2	0	2	0.5984	0	1	1	520.775	1040.54	1.11644	0.000580848	HCD	MS2	19.5433	50	55.2422	25426	180918_AB_Venom_Naja_oxiana.raw	0/0	1.22155	0	0.0003729
False	High	Sequest HT (A2)	Unambiguous	RFDYTEWLK		False	False	True	1	1	S94OB2	S94OB2	1	2	0.6183	0	1	1	629.313	1257.62	-6.58482	-0.00414062	HCD	MS2	0	50	55.2321	25421	180918_AB_Venom_Naja_oxiana.raw	0/0	1.85618	0	2.497e-05
False	High	Sequest HT (A2)	Unambiguous	KLVPLFSK		False	True	False	1	2	S94OB2	S94OB2; S94OB2	1	2	0.3547	0	1	1	466.302	931.597	-0.64898	-0.000302294	HCD	MS2	0	50	55.2264	25417	180918_AB_Venom_Naja_oxiana.raw	0/0	2.34144	0	0.0001455
False	High	Sequest HT (A2)	Unambiguous	QYFFETK		True	True	True	2	5	S94OB2; V8N4D8	V8PAN4; S94OB2; V8N4D8; S94OB2; V8NP13	0	2	0.3788	0	1	1	481.735	962.462	0.221688	0.000106683	HCD	MS2	21.4944	50	55.1865	25396	180918_AB_Venom_Naja_oxiana.raw	0/0	1.31881	0	0.005782
False	High	Sequest HT (A2)	Unambiguous	APTAFQFSScSLR	C10(Carbamidomethyl)	False	True	False	1	1	S94OB2	S94OB2	0	2	0.0896	0	1	1	736.353	1471.7	-1.12582	-0.000828437	HCD	MS2	0	50	55.1402	25375	180918_AB_Venom_Naja_oxiana.raw	0/0	2.00732	0	3.261e-05
False	High	Sequest HT (A2)	Rejected	FASPFELGAQLEQFKK		False	True	False	1	1	S94OB2	S94OB2	1	3		0	2	2	613.992	1839.96	-1.16024	-0.000711598	HCD	MS2	18.3076	50	55.1387	25374	180918_AB_Venom_Naja_oxiana.raw	0/0	2.19466	0	5.195e-07
False	High	Sequest HT (A2)	Selected	FASPFELQQLEQFKK		False	True	False	1	1	S94OB2	S94OB2	1	3	0	0	1	1	613.992	1839.96	-1.16024	-0.000711598	HCD	MS2	18.3076	50	55.1387	25374	180918_AB_Venom_Naja_oxiana.raw	0/0	2.1948	0	1.333e-07
False	High	Sequest HT (A2)	Unambiguous	VLFDLDGK		False	True	False	1	1	S94OB2	S94OB2	0	2	0.1337	0	1	1	453.749	906.492	-1.63785	-0.000742351	HCD	MS2	24.7921	50	55.1259	25367	180918_AB_Venom_Naja_oxiana.raw	0/0	1.86703	0	7.674e-05
False	High	Sequest HT (A2)	Unambiguous	GcLDVcPK	C2(Carbamidomethyl); C6(Carbamidomethyl)	False	True	True	1	2	S94OB2	S94OB2; S94OB2	0	2	0.7452	0	1	1	474.718	948.428	0.163043	7.7317e-05	HCD	MS2	14.261	50	55.1246	25366	180918_AB_Venom_Naja_oxiana.raw	0/0	2.08308	0	0.001803
False	High	Sequest HT (A2)	Rejected	TFVTADYVLVcTSSR	C11(Carbamidomethyl)	False	True	False	1	1	S94OB2	S94OB2	0	2		0.0047	2	2	859.924	1718.84	-1.03779	-0.0008919	HCD	MS2	0	50	55.1111	25359	180918_AB_Venom_Naja_oxiana.raw	0/0	2.11203	0	1.504e-07
False	High	Sequest HT (A2)	Selected	TFVTADYVLVcSTSR	C11(Carbamidomethyl)	False	True	False	1	1	S94OB2	S94OB2	0	2	0.0047	0	1	1	859.924	1718.84	-1.03779	-0.0008919	HCD	MS2	0	50	55.1111	25359	180918_AB_Venom_Naja_oxiana.raw	0/0	2.11536	0	1.493e-07
False	High	Sequest HT (A2)	Unambiguous	LDTAcVcVLTK	C5(Carbamidomethyl); C7(Carbamidomethyl)	False	True	False	2	3	S94OB2; S94OB2	S94OB2; S94OB2; S94OB2	0	2	0.6856	0	1	1	640.323	1279.64	0.0993432	6.35617e-05	HCD	MS2	0	50	55.1097	25358	180918_AB_Venom_Naja_oxiana.raw	0/0	2.99008	0	7.856e-08
False	High	Sequest HT (A2)	Unambiguous	LTcLLcPEK	C3(Carbamidomethyl); C6(Carbamidomethyl)	False	True	False	1	2	S94OB2	S94OB2; S94OB2	0	2	0.5795	0	1	1	567.289	1133.57	1.01801	0.000576995	HCD	MS2	53.1437	50	55.1055	25355	180918_AB_Venom_Naja_oxiana.raw	0/0	1.75917	0	0.000576
False	High	Sequest HT (A2)	Selected	LLVFLDYDKGK		False	True	False	1	1	S94OB2	S94OB2	1	3	0.0365	0	1	1	437.583	1310.74	-0.339738	-0.000148435	HCD	MS2	44.4992	50	55.3489	25478	180918_AB_Venom_Naja_oxiana.raw	0/0	2.19097	0	5.616e-06
False	High	Sequest HT (A2)	Rejected	LLVFLDYSVNK		False	True	False	1	1	S94OB2	S94OB2	0	3		0.0365	2	2	437.583	1310.74	-0.339738	-0.000148435	HCD	MS2	44.4992	50	55.3489	25478	180918_AB_Venom_Naja_oxiana.raw	0/0	2.11079	0	3.226e-06
False	High	Sequest HT (A2)	Unambiguous	IEEVADWPGITLK		True	False	False	1	1	V8PCI9	V8PCI9	0	2	0.5945	0	1	1	735.894	1470.78	-1.99898	-0.00147003	HCD	MS2	42.6897	50	55.3505	25479	180918_AB_Venom_Naja_oxiana.raw	0/0	2.54239	0	1.296e-06
False	High	Sequest HT (A2)	Unambiguous	DYQEYLLR		False	True	False	1	1	S94OB2	S94OB2	0	2	0.4915	0	1	1	550.275	1099.54	0.283206	0.000155698	HCD	MS2	55.8604	50	55.3519	25480	180918_AB_Venom_Naja_oxiana.raw	0/0	1.17962	0	0.001288
False	High	Sequest HT (A2)	Unambiguous	kDSSHWNSYcTETDTFLK	N-Term(Prot)(Acetyl); C10(Carbamidomethyl)	False	False	True	1	1	S94OB2	S94OB2	1	3	0.8925	0	1	1	754.331	2260.98	-1.37574	-0.00103684	HCD	MS2	7.53024	50	55.583	25602	180918_AB_Venom_Naja_oxiana.raw	0/0	3.06806	0	2.307e-06
False	High	Sequest HT (A2)	Unambiguous	LLVFLDYDK		False	True	False	1	2	S94OB2	S94OB2; S94OB2	0	2	0.5629	0	1	1	563.313	1125.62	0.0248694	1.39967e-05	HCD	MS2	40.099	50	55.5701	25595	180918_AB_Venom_Naja_oxiana.raw	0/0	1.50692	0	6.225e-05
False	High	Sequest HT (A2)	Unambiguous	KLVPLFSK		False	True	False	1	2	S94OB2	S94OB2; S94OB2	1	2	0.4084	0	1	1	466.302	931.598	0.202736	9.44344e-05	HCD	MS2	18.2855	50	55.5672	25594	180918_AB_Venom_Naja_oxiana.raw	0/0	2.61808	0	5.721e-05
False	High	Sequest HT (A2)	Unambiguous	TDRLVILGFPcNQFGK	C11(Carbamidomethyl)	True	False	False	1	1	V8P395	V8P395	1	3	0.7298	0	1	1	622.329	1864.97	-1.35543	-0.000842615	HCD	MS2	0	50	55.56	25591	180918_AB_Venom_Naja_oxiana.raw	0/0	2.47809	0	0.0002297
False	High	Sequest HT (A2)	Unambiguous	QYFFETK		True	True	True	2	5	S94OB2; V8N4D8	V8PAN4; S94OB2; V8N4D8; S94OB2; V8NP13	0	2	0.4324	0	1	1	481.735	962.462	0.411935	0.000198236	HCD	MS2	27.6756	50	55.5327	25578	180918_AB_Venom_Naja_oxiana.raw	0/0	1.47686	0	0.006142
False	High	Sequest HT (A2)	Selected	WHMLVPGR		False	True	False	1	2	S94OB2	S94OB2; S94OB2	0	2		0	2	2	498.265	995.523	-1.25356	-0.000623976	HCD	MS2	39.0161	50	55.5126	25568	180918_AB_Venom_Naja_oxiana.raw	0/0	1.43173	0	0.006018
False	High	Sequest HT (A2)	Rejected	WHMLVGPR		False	True	False	0	1		S94OB2	0	2	0	0	1	1	498.265	995.523	-1.25356	-0.000623976	HCD	MS2	39.0161	50	55.5126	25568	180918_AB_Venom_Naja_oxiana.raw	0/0	1.43173	0	0.006018
False	High	Sequest HT (A2)	Unambiguous	SLGDLEccSTDNcNMLPTR	C7(Carbamidomethyl); C8(Carbamidomethyl); C13(Carbamidomethyl)	False	True	False	1	1	S94OB2	S94OB2	0	2	0.7525	0	1	1	1121.97	2242.92	2.25576	0.00252974	HCD	MS2	0	50	55.5112	25567	180918_AB_Venom_Naja_oxiana.raw	0/0	1.9808	0	1.289e-05
False	High	Sequest HT (A2)	Unambiguous	LTcLLcPEK	C3(Carbamidomethyl); C6(Carbamidomethyl)	False	True	False	1	2	S94OB2	S94OB2; S94OB2	0	2	0.5289	0	1	1	567.289	1133.57	0.910327	0.000515959	HCD	MS2	45.9565	50	55.484	25552	180918_AB_Venom_Naja_oxiana.raw	0/0	2.25313	0	9.086e-05
False	High	Sequest HT (A2)	Unambiguous	VLFDLDGK		False	True	False	1	1	S94OB2	S94OB2	0	2	0.1381	0	1	1	453.75	906.493	-0.493225	-0.000223553	HCD	MS2	10.3934	50	55.4812	25550	180918_AB_Venom_Naja_oxiana.raw	0/0	1.81138	0	8.884e-05
False	High	Sequest HT (A2)	Unambiguous	VPDLFQATYTYQSK		False	False	True	1	1	S94OB2	S94OB2	0	2	0.7791	0	1	1	830.91	1660.81	-4.85735	-0.0040336	HCD	MS2	0	50	55.0954	25350	180918_AB_Venom_Naja_oxiana.raw	0/0	3.43646	0	1.046e-08
False	High	Sequest HT (A2)	Unambiguous	GcLDVcPK	C2(Carbamidomethyl); C6(Carbamidomethyl)	False	True	True	1	2	S94OB2	S94OB2; S94OB2	0	2	0.7751	0	1	1	474.717	948.427	-0.416144	-0.000197341	HCD	MS2	14.0682	50	55.4697	25544	180918_AB_Venom_Naja_oxiana.raw	0/0	2.08737	0	0.001695
False	High	Sequest HT (A2)	Unambiguous	LDTAcVcVLTK	C5(Carbamidomethyl); C7(Carbamidomethyl)	False	True	False	2	3	S94OB2; S94OB2	S94OB2; S94OB2; S94OB2	0	2	0.6601	0	1	1	640.323	1279.64	0.385526	0.000246667	HCD	MS2	0	50	55.4569	25537	180918_AB_Venom_Naja_oxiana.raw	0/0	3.03312	0	1.068e-08
False	High	Sequest HT (A2)	Rejected	kDLFQATYTYQSK	N-Term(Prot)(Acetyl)	False	True	False	1	1	S94OB2	S94OB2	1	2		0.0158	4	4	817.906	1634.8	-0.927425	-0.00075808	HCD	MS2		50	55.4499	25532	180918_AB_Venom_Naja_oxiana.raw	0/0	2.48637	0	6.431e-08
False	High	Sequest HT (A2)	Rejected	kDLFQATYTSGAYK	N-Term(Prot)(Acetyl)	False	True	False	1	1	S94OB2	S94OB2	1	2		0	3	3	817.906	1634.8	-0.927425	-0.00075808	HCD	MS2		50	55.4499	25532	180918_AB_Venom_Naja_oxiana.raw	0/0	2.53435	0	4.113e-07
False	High	Sequest HT (A2)	Rejected	kDLFQATYTGSAYK	N-Term(Prot)(Acetyl)	False	True	False	1	1	S94OB2	S94OB2	1	2		0	2	2	817.906	1634.8	-0.927425	-0.00075808	HCD	MS2		50	55.4499	25532	180918_AB_Venom_Naja_oxiana.raw	0/0	2.53435	0	4.113e-07
False	High	Sequest HT (A2)	Selected	VADLFQATYTSGAYK		False	True	False	1	1	S94OB2	S94OB2	0	2	0	0	1	1	817.906	1634.8	-0.927217	-0.00075791	HCD	MS2		50	55.4499	25532	180918_AB_Venom_Naja_oxiana.raw	0/0	2.53435	0	1.568e-07
False	High	Sequest HT (A2)	Unambiguous	VYEMVNYLNTK		False	True	False	1	1	S94OB2	S94OB2	0	2	0.1302	0	1	1	687.341	1373.67	-1.44813	-0.000994632	HCD	MS2	14.4202	50	55.4441	25530	180918_AB_Venom_Naja_oxiana.raw	0/0	1.92409	0	5.281e-06
False	High	Sequest HT (A2)	Unambiguous	MFMVAAPHVPVKR		False	True	False	1	1	S94OB2	S94OB2	1	2	0.6333	0	1	1	741.907	1482.81	-0.679001	-0.000503414	HCD	MS2	63.5536	50	55.4133	25515	180918_AB_Venom_Naja_oxiana.raw	0/0	1.79958	0	0.0006493
False	High	Sequest HT (A2)	Unambiguous	LSGcWPYFK	C4(Carbamidomethyl)	False	True	False	1	1	S94OB2	S94OB2	0	2	0.8114	0	1	1	579.276	1157.54	0.0169958	9.83672e-06	HCD	MS2	5.26993	15.7924	55.3975	25506	180918_AB_Venom_Naja_oxiana.raw	0/0	2.80721	0	7.872e-06
False	High	Sequest HT (A2)	Unambiguous	SLFGVTTEDcPDGQNLcFK	C10(Carbamidomethyl); C17(Carbamidomethyl)	False	False	True	1	1	S94OB2	S94OB2	0	2	0.2577	0	1	1	1094.49	2187.97	2.13047	0.0023307	HCD	MS2	34.2603	50	55.3876	25501	180918_AB_Venom_Naja_oxiana.raw	0/0	1.62636	0	5.84e-06
False	High	Sequest HT (A2)	Unambiguous	ADVTFDSNTAFESLVVSPDKK		True	False	False	1	1	V8NEU2	V8NEU2	1	3	0.7749	0	1	1	757.378	2270.12	0.324211	0.000245333	HCD	MS2	2.18803	50	55.379	25495	180918_AB_Venom_Naja_oxiana.raw	0/0	5.0186	0	4.143e-11
False	High	Sequest HT (A2)	Unambiguous	qKEIVDLHNSLR	N-Term(Gln->pyro-Glu)	True	False	False	1	1	V8N8B4	V8N8B4	1	3	0.546	0	1	1	478.929	1434.77	1.7719	0.000847423	HCD	MS2	18.132	50	55.4639	25542	180918_AB_Venom_Naja_oxiana.raw	0/0	1.73613	0	0.007229
False	High	Sequest HT (A2)	Unambiguous	YTSYEcSQGTLTcK	C6(Carbamidomethyl); C13(Carbamidomethyl)	False	True	False	1	1	S94OB2	S94OB2	0	2	0.8118	0	1	1	849.358	1697.71	-3.82437	-0.00324634	HCD	MS2	29.5047	50	55.606	25614	180918_AB_Venom_Naja_oxiana.raw	0/0	1.86223	0	1.517e-05
False	High	Sequest HT (A2)	Unambiguous	LWNYFHSTLLPK		False	False	True	1	1	S94OB2	S94OB2	0	3	0.6138	0	1	1	506.942	1518.81	0.506511	0.000256431	HCD	MS2	37.2406	50	55.0853	25345	180918_AB_Venom_Naja_oxiana.raw	0/0	1.89169	0	2.723e-05
False	High	Sequest HT (A2)	Unambiguous	LSGcWPYFK	C4(Carbamidomethyl)	False	True	False	1	1	S94OB2	S94OB2	0	2	0.7222	0	1	1	579.276	1157.54	0.0169958	9.83672e-06	HCD	MS2	0.585591	13.4935	55.0609	25332	180918_AB_Venom_Naja_oxiana.raw	0/0	2.5229	0	9.075e-05
False	High	Sequest HT (A2)	Unambiguous	VFDYTEWLGK		False	False	True	1	1	S94OB2	S94OB2	0	2	0.7824	0	1	1	629.31	1257.61	-1.24397	-0.00078222	HCD	MS2	31.7936	50	54.7875	25196	180918_AB_Venom_Naja_oxiana.raw	0/0	2.39369	0	1.065e-06
False	High	Sequest HT (A2)	Unambiguous	APTAFQFSScSLR	C10(Carbamidomethyl)	False	True	False	1	1	S94OB2	S94OB2	0	2	0.0879	0	1	1	736.354	1471.7	0.781914	0.000575372	HCD	MS2	0	50	54.7861	25195	180918_AB_Venom_Naja_oxiana.raw	0/0	1.81608	0	0.0002204
False	High	Sequest HT (A2)	Unambiguous	VLFDLDGK		False	True	False	1	1	S94OB2	S94OB2	0	2	0.1479	0	1	1	453.749	906.491	-2.3785	-0.00107804	HCD	MS2	8.35318	50	54.7832	25193	180918_AB_Venom_Naja_oxiana.raw	0/0	1.68757	0	0.001474
False	High	Sequest HT (A2)	Unambiguous	TWcDGFcSLR	C3(Carbamidomethyl); C7(Carbamidomethyl)	False	True	False	1	1	S94OB2	S94OB2	0	2	0.7067	0	1	1	651.272	1301.54	-2.3959	-0.00155918	HCD	MS2	49.1644	50	54.7732	25188	180918_AB_Venom_Naja_oxiana.raw	0/0	2.25111	0	3.448e-05
False	High	Sequest HT (A2)	Unambiguous	GcLDVcPK	C2(Carbamidomethyl); C6(Carbamidomethyl)	False	True	True	1	2	S94OB2	S94OB2; S94OB2	0	2	0.7399	0	1	1	474.717	948.427	-1.25275	-0.00059407	HCD	MS2	11.3885	47.7428	54.7704	25186	180918_AB_Venom_Naja_oxiana.raw	0/0	2.22786	0	0.005151
False	High	Sequest HT (A2)	Unambiguous	LTcLLcPEK	C3(Carbamidomethyl); C6(Carbamidomethyl)	False	True	False	1	2	S94OB2	S94OB2; S94OB2	0	2	0.6163	0	1	1	567.289	1133.57	0.910327	0.000515959	HCD	MS2	43.0743	50	54.7363	25168	180918_AB_Venom_Naja_oxiana.raw	0/0	2.58345	0	9.466e-06
False	High	Sequest HT (A2)	Unambiguous	LWNYFHSTLLPK		False	False	True	1	1	S94OB2	S94OB2	0	3	0.7029	0	1	1	506.941	1518.81	-1.54298	-0.000781166	HCD	MS2	20.5881	50	54.7348	25167	180918_AB_Venom_Naja_oxiana.raw	0/0	3.13455	0	1.381e-06
False	High	Sequest HT (A2)	Unambiguous	TLGMLMEGLK		False	True	False	1	1	S94OB2	S94OB2	0	2	0.3248	0	1	1	546.795	1092.58	3.56168	0.00194571	HCD	MS2	45.4375	50	54.7235	25161	180918_AB_Venom_Naja_oxiana.raw	0/0	2.3444	0	1.487e-06
False	High	Sequest HT (A2)	Unambiguous	LSGcWPYFK	C4(Carbamidomethyl)	False	True	False	1	1	S94OB2	S94OB2	0	2	0.7401	0	1	1	579.276	1157.54	-0.721198	-0.000417409	HCD	MS2	1.85769	7.53701	54.7192	25158	180918_AB_Venom_Naja_oxiana.raw	0/0	2.77367	0	5.557e-05
False	High	Sequest HT (A2)	Rejected	ATLDLFGEWKER		False	True	False	0	1		S94OB2	1	2		0.0094	2	2	732.876	1464.74	-2.54126	-0.00186115	HCD	MS2	22.4102	50	54.705	25150	180918_AB_Venom_Naja_oxiana.raw	0/0	3.151	0	8.227e-06
False	High	Sequest HT (A2)	Selected	ATLDLFGEWREK		False	True	False	1	1	S94OB2	S94OB2	1	2	0.0094	0	1	1	732.876	1464.74	-2.54126	-0.00186115	HCD	MS2	22.4102	50	54.705	25150	180918_AB_Venom_Naja_oxiana.raw	0/0	3.17928	0	7.496e-06
False	High	Sequest HT (A2)	Unambiguous	FLLNTPSNAQSLPLTVR		False	False	True	1	1	S94OB2	S94OB2	0	2	0.7329	0	1	1	936.023	1871.04	-0.273294	-0.000255672	HCD	MS2	26.9948	13.8118	54.7035	25149	180918_AB_Venom_Naja_oxiana.raw	0/0	4.2309	0	9.556e-09
False	High	Sequest HT (A2)	Unambiguous	ADVTFDSNTAFESLVVSPDKK		True	False	False	1	1	V8NEU2	V8NEU2	1	3	0.8289	0	1	1	757.378	2270.12	-0.321061	-0.000242949	HCD	MS2	0.697761	43.6917	54.6993	25146	180918_AB_Venom_Naja_oxiana.raw	0/0	6.36685	0	2.58219e-17
False	High	Sequest HT (A2)	Unambiguous	MFMVAAPHVPVK		False	True	False	1	2	S94OB2	S94OB2; S94OB2	0	2	0.6667	0	1	1	663.856	1326.7	-1.00723	-0.000668149	HCD	MS2	0	50	54.6845	25138	180918_AB_Venom_Naja_oxiana.raw	0/0	1.74321	0	0.0007815
False	High	Sequest HT (A2)	Unambiguous	AVmTTELcPDSWYFcYK	M3(Oxidation); C8(Carbamidomethyl); C15(Carbamidomethyl)	False	True	False	1	1	S94OB2	S94OB2	0	2	0.6498	0	1	1	1093.96	2186.91	-6.48298	-0.00708889	HCD	MS2	18.827	50	54.6831	25137	180918_AB_Venom_Naja_oxiana.raw	0/0	2.16996	0	1.331e-06
False	High	Sequest HT (A2)	Unambiguous	FLLNTPSNAQSLPLTVR		False	False	True	1	1	S94OB2	S94OB2	0	3	0.7413	0	1	1	624.351	1871.04	0.567665	0.000354041	HCD	MS2	15.8612	50	54.6774	25133	180918_AB_Venom_Naja_oxiana.raw	0/0	4.29488	0	3.485e-13
False	High	Sequest HT (A2)	Unambiguous	SLFGVTTEDcPNWNLcFKR	C10(Carbamidomethyl); C16(Carbamidomethyl)	False	False	True	1	1	S94OB2	S94OB2	1	3	0.3659	0	1	1	782.026	2344.06	-9.61861	-0.00751561	HCD	MS2	30.5145	50	54.676	25132	180918_AB_Venom_Naja_oxiana.raw	0/0	2.46088	0	1.787e-10
False	High	Sequest HT (A2)	Unambiguous	LDTAcVcVLTK	C5(Carbamidomethyl); C7(Carbamidomethyl)	False	True	False	2	3	S94OB2; S94OB2	S94OB2; S94OB2; S94OB2	0	2	0.6535	0	1	1	640.326	1279.64	4.2013	0.00268807	HCD	MS2	32.4444	50	54.6746	25131	180918_AB_Venom_Naja_oxiana.raw	0/0	3.03017	0	2.919e-07
False	High	Sequest HT (A2)	Unambiguous	TWcDGFcR	C3(Carbamidomethyl); C7(Carbamidomethyl)	False	True	False	1	1	S94OB2	S94OB2	0	2	0.5848	0	1	1	551.216	1101.42	0.829269	0.000456688	HCD	MS2	56.3023	50	54.6569	25121	180918_AB_Venom_Naja_oxiana.raw	0/0	1.70866	0	0.009248
False	High	Sequest HT (A2)	Unambiguous	VTPEYISSQLLLK		True	False	False	1	1	V8NPS7	V8NPS7	0	2	0.5575	0	1	1	745.928	1490.85	1.5634	0.0011654	HCD	MS2	6.73598	50	54.6541	25119	180918_AB_Venom_Naja_oxiana.raw	0/0	1.73801	0	0.00265
False	High	Sequest HT (A2)	Rejected	LLVFLDYSVNK		False	True	False	1	1	S94OB2	S94OB2	0	3		0.0432	2	2	437.584	1310.74	1.47632	0.000645022	HCD	MS2	39.972	37.7007	54.6483	25115	180918_AB_Venom_Naja_oxiana.raw	0/0	2.6573	0	1.232e-06
False	High	Sequest HT (A2)	Unambiguous	QYFFETK		True	True	True	2	5	S94OB2; V8N4D8	V8PAN4; S94OB2; V8N4D8; S94OB2; V8NP13	0	2	0.4912	0	1	1	481.734	962.461	-1.04663	-0.000503668	HCD	MS2	42.9595	50	54.8405	25221	180918_AB_Venom_Naja_oxiana.raw	0/0	1.71044	0	0.009315
False	High	Sequest HT (A2)	Unambiguous	WmLTPDLTSK	M2(Oxidation)	False	False	True	1	1	S94OB2	S94OB2	0	2	0.6544	0	1	1	604.305	1207.6	-0.528435	-0.00031907	HCD	MS2	32.9888	10.0314	54.8432	25223	180918_AB_Venom_Naja_oxiana.raw	0/0	2.98028	0	3.72e-06
False	High	Sequest HT (A2)	Unambiguous	DKcTPDLTSK	C3(Carbamidomethyl)	False	False	True	1	1	S94OB2	S94OB2	1	2	0.5965	0	1	1	582.783	1164.56	1.19741	0.000697223	HCD	MS2	31.728	50	54.8461	25225	180918_AB_Venom_Naja_oxiana.raw	0/0	2.28184	0	0.0002562
False	High	Sequest HT (A2)	Unambiguous	aPmGSVAVLNDYSR	N-Term(Prot)(Acetyl); M3(Oxidation)	False	False	True	1	1	S94OB2	S94OB2	0	2	0.6897	0	1	1	769.367	1537.73	-3.27168	-0.00251549	HCD	MS2	19.9159	50	54.849	25227	180918_AB_Venom_Naja_oxiana.raw	0/0	2.8952	0	2.363e-09
False	High	Sequest HT (A2)	Unambiguous	VPDLFQATYTYQSK		False	False	True	1	1	S94OB2	S94OB2	0	3	0.6878	0	1	1	554.28	1660.83	2.41105	0.00133477	HCD	MS2	73.7511	50	55.0482	25325	180918_AB_Venom_Naja_oxiana.raw	0/0	2.37482	0	0.000339
False	High	Sequest HT (A2)	Unambiguous	LFLNTPSDAQTVPLLSR		False	True	False	1	1	S94OB2	S94OB2	0	2	0.7683	0	1	1	936.518	1872.03	3.7009	0.00346408	HCD	MS2	53.2695	50	55.0438	25322	180918_AB_Venom_Naja_oxiana.raw	0/0	2.59456	0	2.799e-06
False	High	Sequest HT (A2)	Unambiguous	ADVTFDSNTAFESLVVSPDKK		True	False	False	1	1	V8NEU2	V8NEU2	1	3	0.7611	0	1	1	757.378	2270.12	-0.240402	-0.000181913	HCD	MS2	0	50	55.0352	25318	180918_AB_Venom_Naja_oxiana.raw	0/0	5.65136	0	5.02e-14
False	High	Sequest HT (A2)	Unambiguous	DYEEFLELAR		False	True	False	1	1	S94OB2	S94OB2	0	2	0.7177	0	1	1	642.808	1284.61	-1.24692	-0.000800901	HCD	MS2	57.8496	50	55.0051	25304	180918_AB_Venom_Naja_oxiana.raw	0/0	2.48421	0	2.407e-06
False	High	Sequest HT (A2)	Rejected	LLVFLDYSVNK		False	True	False	1	1	S94OB2	S94OB2	0	3		0.0433	2	2	437.583	1310.73	-0.898525	-0.000392576	HCD	MS2	41.7831	50	54.9936	25298	180918_AB_Venom_Naja_oxiana.raw	0/0	2.43009	0	3.91e-06
False	High	Sequest HT (A2)	Selected	LLVFLDYDKGK		False	True	False	1	1	S94OB2	S94OB2	1	3	0.0433	0	1	1	437.583	1310.73	-0.898525	-0.000392576	HCD	MS2	41.7831	50	54.9936	25298	180918_AB_Venom_Naja_oxiana.raw	0/0	2.54454	0	4.329e-06
False	High	Sequest HT (A2)	Unambiguous	DYQEYLLR		False	True	False	1	1	S94OB2	S94OB2	0	2	0.5411	0	1	1	550.275	1099.54	1.06034	0.000582944	HCD	MS2	25.1289	50	54.9864	25295	180918_AB_Venom_Naja_oxiana.raw	0/0	1.46062	0	0.0003499
False	High	Sequest HT (A2)	Unambiguous	PNGYVPNFQLFQK		False	False	True	1	1	S94OB2	S94OB2	0	2	0.719	0	1	1	776.399	1551.79	-2.66263	-0.00206593	HCD	MS2	6.65946	50	54.9822	25292	180918_AB_Venom_Naja_oxiana.raw	0/0	2.42466	0	5.744e-08
False	High	Sequest HT (A2)	Unambiguous	MFMVAAPHVPVKR		False	True	False	1	1	S94OB2	S94OB2	1	3	0.7957	0	1	1	494.941	1482.81	1.22596	0.000605954	HCD	MS2	84.447	50	54.9794	25290	180918_AB_Venom_Naja_oxiana.raw	0/0	3.23292	0	2.198e-09
False	High	Sequest HT (A2)	Unambiguous	MFMVAAPHVPVK		False	True	False	1	2	S94OB2	S94OB2; S94OB2	0	3	0.7797	0	1	1	442.907	1326.71	-0.603319	-0.000266809	HCD	MS2	7.3729	50	54.9778	25289	180918_AB_Venom_Naja_oxiana.raw	0/0	2.26759	0	3.839e-07
False	High	Sequest HT (A2)	Unambiguous	TLGMLMEGLK		False	True	False	1	1	S94OB2	S94OB2	0	2	0.3257	0	1	1	546.793	1092.58	0.433335	0.000236726	HCD	MS2	42.4462	50	55.0681	25335	180918_AB_Venom_Naja_oxiana.raw	0/0	1.7469	0	0.001087
False	High	Sequest HT (A2)	Unambiguous	VDLGcAATcPTVK	C5(Carbamidomethyl); C9(Carbamidomethyl)	False	True	False	1	2	S94OB2	S94OB2; S94OB2	0	2	0.704	0	1	1	696.334	1391.66	-3.1941	-0.00222256	HCD	MS2	14.1962	50	54.9721	25287	180918_AB_Venom_Naja_oxiana.raw	0/0	2.23188	0	1.531e-08
False	High	Sequest HT (A2)	Unambiguous	LFWSPLK		True	True	True	1	2	V8P395	V8P395; S94OB2	0	2	0.4719	0	1	1	445.76	890.513	-0.521046	-0.000231999	HCD	MS2	10.9496	50	54.9507	25276	180918_AB_Venom_Naja_oxiana.raw	0/0	1.78145	0	0.001678
False	High	Sequest HT (A2)	Unambiguous	VFDYTEWLK		False	True	False	1	1	S94OB2	S94OB2	0	2	0.7673	0	1	1	600.8	1200.59	-0.710235	-0.000426352	HCD	MS2	22.0452	3.61498	54.9492	25275	180918_AB_Venom_Naja_oxiana.raw	0/0	2.74814	0	0.0002284
False	High	Sequest HT (A2)	Unambiguous	LLVFLDYDK		False	True	False	1	2	S94OB2	S94OB2; S94OB2	0	2	0.7069	0	1	1	563.313	1125.62	-0.192025	-0.000108074	HCD	MS2	18.415	50	54.913	25259	180918_AB_Venom_Naja_oxiana.raw	0/0	1.73571	0	8.551e-06
False	High	Sequest HT (A2)	Unambiguous	QHSYEcSQGTLTcK	C6(Carbamidomethyl); C13(Carbamidomethyl)	False	False	True	1	1	S94OB2	S94OB2	0	2	0.719	0	1	1	849.861	1698.72	-3.47025	-0.00294749	HCD	MS2	54.9794	50	54.9031	25254	180918_AB_Venom_Naja_oxiana.raw	0/0	1.20549	0	0.003177
False	High	Sequest HT (A2)	Unambiguous	kDSSHWNSYcTETDTFLK	N-Term(Prot)(Acetyl); C10(Carbamidomethyl)	False	False	True	1	1	S94OB2	S94OB2	1	3	0.8488	0	1	1	754.33	2260.98	-2.18559	-0.00164719	HCD	MS2	0	50	54.8988	25251	180918_AB_Venom_Naja_oxiana.raw	0/0	2.05392	0	4.946e-06
False	High	Sequest HT (A2)	Unambiguous	FYEGNLLGK		False	True	False	1	2	S94OB2	S94OB2; S94OB2	0	2	0.7126	0	1	1	520.774	1040.54	-1.11254	-0.00057882	HCD	MS2	26.5236	50	54.8974	25250	180918_AB_Venom_Naja_oxiana.raw	0/0	1.66752	0	0.001588
False	High	Sequest HT (A2)	Unambiguous	KLVPLFSK		False	True	False	1	2	S94OB2	S94OB2; S94OB2	1	2	0.3472	0	1	1	466.302	931.597	-0.714497	-0.000332812	HCD	MS2	23.039	50	54.8845	25243	180918_AB_Venom_Naja_oxiana.raw	0/0	2.64624	0	0.0002487
False	High	Sequest HT (A2)	Rejected	MEWYPEAAGQDTR		False	True	False	1	1	S94OB2	S94OB2	0	2		0.0217	2	2	777.339	1553.67	1.38388	0.00107504	HCD	MS2	0	50	54.8682	25236	180918_AB_Venom_Naja_oxiana.raw	0/0	1.34832	0	0.005022
False	High	Sequest HT (A2)	Selected	MEWYPEAASDQAR		False	True	False	1	1	S94OB2	S94OB2	0	2	0.0217	0	1	1	777.339	1553.67	1.38388	0.00107504	HCD	MS2	0	50	54.8682	25236	180918_AB_Venom_Naja_oxiana.raw	0/0	1.38164	0	0.004684
False	High	Sequest HT (A2)	Unambiguous	DFYTFDSEALVK		False	True	False	1	1	S94OB2	S94OB2	0	2	0.2308	0	1	1	717.845	1434.68	2.14167	0.0015363	HCD	MS2	51.9192	50	54.8619	25232	180918_AB_Venom_Naja_oxiana.raw	0/0	0.783666	0	0.003826
False	High	Sequest HT (A2)	Unambiguous	SLFGVTTEDcPDGQNLcFK	C10(Carbamidomethyl); C17(Carbamidomethyl)	False	False	True	1	1	S94OB2	S94OB2	0	2	0.159	0	1	1	1094.49	2187.97	-0.882274	-0.000965193	HCD	MS2	0	50	54.9535	25278	180918_AB_Venom_Naja_oxiana.raw	0/0	2.39055	0	2.079e-07
False	High	Sequest HT (A2)	Rejected	AWDLQccSTDNcNMLPTR	C6(Carbamidomethyl); C7(Carbamidomethyl); C12(Carbamidomethyl)	False	True	False	1	1	S94OB2	S94OB2	0	3		0.0444	2	2	747.983	2241.93	8.32985	0.00622494	HCD	MS2	78.0641	50	57.3336	26536	180918_AB_Venom_Naja_oxiana.raw	0/0	1.72384	0	0.001814
False	High	Sequest HT (A2)	Unambiguous	YLNIEFcLR	C7(Carbamidomethyl)	True	False	False	1	1	V8P0T5	V8P0T5	0	2	0.5434	0	1	1	614.314	1227.62	0.605518	0.000371673	HCD	MS2	53.6043	50	57.3421	26540	180918_AB_Venom_Naja_oxiana.raw	0/0	1.73038	0	0.0001718
False	High	Sequest HT (A2)	Unambiguous	cFLTPDLTSK	C1(Carbamidomethyl)	False	True	True	1	2	S94OB2	S94OB2; S94OB2	0	2	0.6678	0	1	1	591.299	1181.59	2.2706	0.00134145	HCD	MS2	44.4702	50	57.3478	26544	180918_AB_Venom_Naja_oxiana.raw	0/0	2.86426	0	1.075e-06
False	High	Sequest HT (A2)	Unambiguous	VYEMVNYLNTK		False	True	False	1	1	S94OB2	S94OB2	0	2	0.1274	0	1	1	687.343	1373.68	1.30665	0.000897458	HCD	MS2	13.1384	50	59.612	27821	180918_AB_Venom_Naja_oxiana.raw	0/0	2.58698	0	6.636e-08
False	High	Sequest HT (A2)	Unambiguous	MFMVAAPHVPVKR		False	True	False	1	1	S94OB2	S94OB2	1	2	0.6471	0	1	1	741.909	1482.81	2.4493	0.00181592	HCD	MS2	52.7504	50	59.5793	27802	180918_AB_Venom_Naja_oxiana.raw	0/0	1.86781	0	0.0005026
False	High	Sequest HT (A2)	Unambiguous	ALTMEGNQASWR		True	False	False	1	1	V8N4D8	V8N4D8	0	2	0.7463	0	1	1	682.326	1363.65	2.29085	0.00156195	HCD	MS2	55.0316	50	59.5778	27801	180918_AB_Venom_Naja_oxiana.raw	0/0	2.72043	0	1.749e-08
False	High	Sequest HT (A2)	Unambiguous	GNTVTVMENVNLDNK		False	True	False	1	1	S94OB2	S94OB2	0	2	0.1048	0	1	1	824.403	1647.8	-1.60161	-0.00131956	HCD	MS2	0	50	59.5751	27799	180918_AB_Venom_Naja_oxiana.raw	0/0	2.2942	0	8.351e-07
False	High	Sequest HT (A2)	Unambiguous	LWNYFHSTLLPK		False	False	True	1	1	S94OB2	S94OB2	0	3	0.4971	0	1	1	506.943	1518.81	1.77237	0.0008973	HCD	MS2	55.3478	50	59.5622	27792	180918_AB_Venom_Naja_oxiana.raw	0/0	1.75112	0	0.0002991
False	High	Sequest HT (A2)	Unambiguous	YLNIEFcLR	C7(Carbamidomethyl)	True	False	False	1	1	V8P0T5	V8P0T5	0	2	0.2958	0	1	1	614.316	1227.62	4.48355	0.00275204	HCD	MS2	66.943	50	59.5522	27787	180918_AB_Venom_Naja_oxiana.raw	0/0	1.42235	0	0.001918
False	High	Sequest HT (A2)	Unambiguous	VLEGLQcWSLYMSSNAR	C7(Carbamidomethyl)	False	True	False	1	1	S94OB2	S94OB2	0	3	0.2074	0	1	1	671.984	2013.94	-7.98646	-0.00536145	HCD	MS2	29.4617	50	59.5494	27785	180918_AB_Venom_Naja_oxiana.raw	0/0	1.88198	0	0.0002805
False	High	Sequest HT (A2)	Unambiguous	LSGcWPYFK	C4(Carbamidomethyl)	False	True	False	1	1	S94OB2	S94OB2	0	2	0.7298	0	1	1	579.277	1157.55	1.28247	0.000742259	HCD	MS2	1.87388	13.6302	59.5466	27783	180918_AB_Venom_Naja_oxiana.raw	0/0	2.85194	0	6.948e-06
[truncated: 6,827 more rows]
